# Supplementary material for: Danger signals activate a putative innate immune system during regeneration in a filamentous fungus
Source: PLoS Genet. 2018 Nov 30;14(11):e1007390. doi: 10.1371/journal.pgen.1007390 (PMC6291166; doi:10.1371/journal.pgen.1007390)
Supplement: S1 Dataset — The table is a list of genes of the WT strain exclusively responsive to injury in absence of BAPTA, those exclusive to injury in the presence of BAPTA, and those responsive in the two treatments. (XLSX) [file pgen.1007390.s007.xlsx]

## Sheet: UP
Annotation of differentially expressed genes upon BAPTA treatment.
Genes included exclusively in "WTup":				Genes shared between "WTup" and "BAPTAup":					Genes included exclusively in "BAPTAup":
Gene ID	Annotation			Gene ID	Annotation				Gene ID	Annotation
2956	wd g-beta repeat containing protein			28889	dna-directed rna polymerases i and iii 40 kda polypeptide				1703	nitrogen permease reactivator protein
16680	nacht and wd domain protein			28910	family taurine catabolism dioxygenase				2481	tpa: zn 2cys6 transcription factor
28577	calcium-independent phospholipase			30057	aldehyde dehydrogenase				5520	hypothetical protein TRIATDRAFT_5520, partial [Trichoderma atroviride IMI 206040]
31436	ankyrin repeat protein			30477	zinc-binding alcohol				5894	hypothetical protein TRIATDRAFT_5894, partial [Trichoderma atroviride IMI 206040]
31529	small nucleolar ribonucleoprotein complex subunit			31047	lipase ii precursor				7394	sequence orphan
31750	hypothetical protein TRIATDRAFT_31750 [Trichoderma atroviride IMI 206040]			31591	glycoside hydrolase family 18 protein				7567	yhl026c-like protein
32328	urea carboxylase			32758	atp-dependent rna helicase dbp10				7600	hypothetical protein TRIATDRAFT_7600, partial [Trichoderma atroviride IMI 206040]
32437	u3 small nucleolar rna-associated protein			33350	related to lipoxygenase 1				14283	integral membrane protein
33894	nucleolar gtp-binding protein			33623	acetyltransferase				14366	major facilitator superfamily transporter
35096	von willebrand domain protein			34655	nadph-dependent fmn fad containing				16904	ribonuclease p complex subunit
35306	apses transcription factor			36137	extracellular serine-rich protein				18509	c6 transcription
36070	specific rna polymerase ii transcription factor			36693	cytochrome p450				24897	pex2 pex12 amino terminal region
39628	glycerol kinase			37304	bzip transcription factor				27668	hypothetical protein TRIATDRAFT_27668, partial [Trichoderma atroviride IMI 206040]
39646	glycoside hydrolase family 76			39393	nuclear gtp-binding protein nug1				29005	hypothetical protein TRIATDRAFT_29005 [Trichoderma atroviride IMI 206040]
39843	tpr domain-containing protein			39552	mfs peptide transporter				29026	arginine biosynthesis protein
40423	gpcr -type			39568	fructosamine kinase				29283	succinate-semialdehyde dehydrogenase
40945	hypothetical protein TRIATDRAFT_40945 [Trichoderma atroviride IMI 206040]			40728	general amino-acid permease gap1				29645	mediator of rna polymerase ii transcription subunit 19
40957	atp-dependent rna helicase dbp4			40980	acyl- dehydrogenase				29913	set and mynd domain-containing protein 3
41548	ribosome assembly protein			41214	brix domain-containing protein				29969	c6 transcription factor
41642	atp-dependent rna helicase rok1			42972	sexual development activator				29974	nitrilase family protein
41937	aminotransferase class i and ii			43714	alcohol dehydrogenase				30209	hypothetical protein TRIATDRAFT_30209 [Trichoderma atroviride IMI 206040]
43203	sda1 domain-containing protein			43816	mip family channel protein				30218	patatin-like phospholipase domain-containing protein
44345	het domain protein			44124	60s ribosomal biogenesis protein				30365	mechanosensitive ion channel family protein
44640	cysteine-rich secreted protein			44131	acetylglutamate synthase				30456	formyltetrahydrofolate deformylase
45073	epoxide hydrolase			44769	cyanamide hydratase				30661	sphingosine n-acyltransferase lac1
45728	hypothetical protein TRIATDRAFT_45728 [Trichoderma atroviride IMI 206040]			44933	fungal specific transcription factor				30789	transcription factor fet5
45960	small nucleolar ribonucleoprotein complex subunit			45896	glycerol dehydrogenase				30829	lim domain-containing protein
45984	protein kinase-like domain			45996	2og-fe oxygenase				30874	major facilitator superfamily transporter
46162	taurine catabolism dioxygenase			46094	hypothetical protein TRIATDRAFT_46094 [Trichoderma atroviride IMI 206040]				31441	terpene synthase
47485	u3 small nucleolar rna-associated protein			46620	amidase-like protein				31761	qde-2-interacting protein
49127	trna (uracil-5-)-methyltransferase trm9			47141	chy zinc finger domain-containing protein				32123	mismatched base pair and cruciform dna recognition
49159	ccch zinc finger dna binding protein			49023	hypothetical protein TRIATDRAFT_49023 [Trichoderma atroviride IMI 206040]				32149	histidine kinase hhk2p
49508	sugar transporter family protein			49434	nucleolar protein nop52 variant				32325	glycosyl
49779	carboxypeptidase			49782	amino acid transporter				32386	hypothetical protein TRIATDRAFT_32386 [Trichoderma atroviride IMI 206040]
51448	ribosome biogenesis protein mak21			49937	fungal transcriptional regulatory protein				32766	hypothetical protein TRIATDRAFT_32766 [Trichoderma atroviride IMI 206040]
51515	cutinase negative acting protein			51172	amino-acid transporter arg-13				33139	hypothetical protein TRIATDRAFT_33139 [Trichoderma atroviride IMI 206040]
51561	hypothetical protein TRIATDRAFT_51561 [Trichoderma atroviride IMI 206040]			53983	26s proteasome regulatory subunit-like protein				33165	peroxisomal hydratase-dehydrogenase-epimerase
52037	hypothetical protein TRIATDRAFT_52037 [Trichoderma atroviride IMI 206040]			54763	cyanamide hydratase				33303	major facilitator superfamily transporter
52504	low-temperature viability protein ltv1			54918	nrps-like enzyme				33514	protein bli-3
53291	hypothetical protein TRIATDRAFT_53291 [Trichoderma atroviride IMI 206040]			55037	pyridoxal-dependent decarboxylase				33651	family a1 protease
54014	glycosyl hydrolases family 32 superfamily			77531	l-lactate dehydrogenase				33861	5-formyltetrahydrofolate cyclo-ligase
77838	acetolactate synthase			77684	acetyltransferase				33960	aldo-keto reductase puatative
78256	wd domain-containing protein			79473	glycoside hydrolase family 16 protein				34007	secreted aspartic proteinase
79164	translation machinery-associated			80052	trna guanosine-2 -o-methyltransferase trm11				34073	gnat family family
80005	protein			80439	bax-like protein				34271	major facilitator superfamily transporter
85646	kinase domain containing protein			81214	hypothetical protein TRIATDRAFT_81214 [Trichoderma atroviride IMI 206040]				34313	atp12 chaperone
86048	ankyrin repeat family protein			81501	amino acid transporter				34379	phospholipase d p1
88743	copper amine oxidase			81541	efflux pump antibiotic resistance				34393	lipase-like protein
90296	2-hydroxy-3-oxopropionate reductase			82743	oxidoreductase				34472	umta methyltransferase
91546	hypothetical protein TRIATDRAFT_91546 [Trichoderma atroviride IMI 206040]			83118	sterol 24-c-methyltransferase				34532	guanine nucleotide-binding protein alpha-3 subunit
93713	pfs nacht and ankyrin-domain-containing protein			86044	hypothetical protein TRIATDRAFT_86044 [Trichoderma atroviride IMI 206040]				34761	c6 zinc finger domain-containing protein
93906	sugar transporter			86269	hypothetical protein TRIATDRAFT_86269 [Trichoderma atroviride IMI 206040]				35207	mandelate racemase muconate lactonizing enzyme domain-containing protein
94342	snornp assembly factor			86403	clavaminate synthase-like protein				35332	aldehyde reductase
127162	3-oxo-5-alpha-steroid 4-dehydrogenase			87269	hypothetical protein TRIATDRAFT_87269 [Trichoderma atroviride IMI 206040]				35351	atp-dependent protease la
127206	transducin family protein			89627	duf455 domain protein				35737	sarcosine oxidase
128481	trna-dihydrouridine synthase 3			90885	hydroxyproline-rich glycoprotein dz-hrgp				35759	toxin biosynthesis protein
129729	inositol 5-phosphatase			91076	cat eye syndrome critical region protein 5 precursor				35866	allantoate transport protein
129766	centromere microtubule-binding protein cbf5			91168	bifunctional p-450:nadph-p450 reductase				36308	protein
129963	alanine racemase domain protein			92285	hypothetical protein TRIATDRAFT_92285 [Trichoderma atroviride IMI 206040]				36324	c6 transcription
130241	general amino acid permease			93821	mfs monocarboxylate				36337	neutral protease
131157	p-loop containing nucleoside triphosphate hydrolase protein			94114	nad-dependent epimerase dehydratase				36379	ankyrin domain containing protein
131158	hypothetical protein TRIATDRAFT_131158 [Trichoderma atroviride IMI 206040]			126859	cytochrome b5				36851	oxidoreductase-like protein
132105	sas10 utp3 family protein			127105	mrna turnover protein 4				36860	fad monooxygenase
132346	glycosyltransferase family 32 protein			127833	nadp-dependent leukotriene b4 12-hydroxydehydrogenase				37409	hypothetical protein TRIATDRAFT_37409 [Trichoderma atroviride IMI 206040]
132354	n-acetyltransferase 10			130029	cellular retinoic acid binding protein				37490	methylcrotonoyl- carboxylase beta chain
132789	aspartate racemase			131513	alpha-aminoadipate reductase large				37495	c6 transcription factor
133085	integral membrane protein			131910	valyl-trna synthetase				38099	fad synthetase
133161	u3 small nucleolar rna-associated protein			131933	betaine aldehyde dehydrogenase				38111	indoleamine -dioxygenase
133200	g-protein coupled receptor protein			131977	electron transfer flavoprotein alpha-subunit				38398	mfs multidrug
133486	threonine dehydratase			132616	atp-dependent rna helicase dbp9				38569	transcription factor
134069	pth11-typeg-protein-coupled receptor			132650	dna-directed rna polymerase i 135 kda polypeptide				38807	estradiol 17-beta-dehydrogenase
134080	abc transporter			133271	duf1761-domain-containing protein				38875	hypothetical protein TRIATDRAFT_38875 [Trichoderma atroviride IMI 206040]
134170	ankyrin repeat domain-containing protein 28			134218	adenosine deaminase				39374	glutathione s-transferase
135431	family protein			134328	cytochrome p450				39433	pentafunctional arom polypeptide
135826	f-box and domain-containing protein			136120	glycoside hydrolase family 20 protein				39582	haloacid dehalogenase-like hydrolase
136870	polyamine acetyltransferase			138916	brix domain-containing protein				39837	bzip transcription factor
137421	hypothetical protein TRIATDRAFT_137421 [Trichoderma atroviride IMI 206040]			139870	hypothetical protein TRIATDRAFT_139870 [Trichoderma atroviride IMI 206040]				39887	peptide synthetase
138308	wd repeat-containing protein			141294	xanthine dehydrogenase				40058	galactose-1-phosphate uridylyltransferase
138574	hypothetical protein TRIATDRAFT_138574 [Trichoderma atroviride IMI 206040]			145306	nap family protein				40161	hypothetical protein TRIATDRAFT_40161 [Trichoderma atroviride IMI 206040]
139793	phosphate metabolism protein			145314	asparaginase-like protein				40670	sugar transporter
141071	hypothetical protein TRIATDRAFT_141071 [Trichoderma atroviride IMI 206040]			145570	uricase				40685	glucose-methanol-choline oxidoreductase
143469	transcription factor c2h2			146241	zuotin				40794	had-superfamily subfamily cecr5
143973	atp-dependent rrna helicase rrp3			146809	3-hydroxyacyl- nad binding				40825	phenylacrylic acid decarboxylase
143977	ribosome biogenesis protein ssf1			147364	ribosome biogenesis protein ytm1				40848	glycosyltransferase family 22 protein
144106	ankyrin repeat and sam domain containing protein 6			151744	small nucleolar ribonucleoprotein complex subunit				41039	glycoside hydrolase family 20 protein
144791	major facilitator superfamily transporter			152157	gnat family				41061	hypothetical protein TRIATDRAFT_41061 [Trichoderma atroviride IMI 206040]
145443	zinc finger protein			152359	hypothetical protein TRIATDRAFT_152359 [Trichoderma atroviride IMI 206040]				41299	fungal transcriptional regulatory protein
145463	rrna biogenesis protein rrp5			152585	heavy metal tolerance protein				41612	f-box domain-containing protein
148697	mfs monocarboxylate transporter			152924	glutathione-dependent formaldehyde-activating				41700	acyl- n-acyltransferase
148795	cpl domain-containing protein			154204	mfs monocarboxylate				42532	glycoside hydrolase family 18 protein
149910	g-protein beta wd-40 repeats containing			154438	amp deaminase				42539	purine permease
150578	hypothetical protein TRIATDRAFT_150578 [Trichoderma atroviride IMI 206040]			154744	hypothetical protein TRIATDRAFT_154744 [Trichoderma atroviride IMI 206040]				42665	enoyl- hydratase isomerase
150676	glycoside hydrolase family 18 protein			156562	oligopeptide transporter				42731	hypothetical protein TRIATDRAFT_42731 [Trichoderma atroviride IMI 206040]
152123	nad dependent epimerase dehydratase			156634	60s ribosome subunit biogenesis protein nip7				42869	hypothetical protein TRIATDRAFT_42869 [Trichoderma atroviride IMI 206040]
152285	o-methylsterigmatocystin oxidoreductase			157738	trna (cytosine-5-)-methyltransferase ncl1				43002	hypothetical protein TRIATDRAFT_43002 [Trichoderma atroviride IMI 206040]
152289	catalase cat			158198	cmgc protein kinase				43387	hypothetical protein TRIATDRAFT_43387 [Trichoderma atroviride IMI 206040]
152345	short-chain dehydrogenase reductase family			158569	methyltransferase type 11				43449	c6 finger domain
152454	small s protein			163941	yt521-b-like splicing				43604	aar2 protein
152715	ribosome biogenesis protein brx1			164074	major facilitator superfamily transporter				44071	leucine rich repeat domain protein
153347	sporulation protein			164926	hypothetical protein TRIATDRAFT_164926, partial [Trichoderma atroviride IMI 206040]				44219	oxidoreductase fad-binding protein
153450	12-oxophytodienoate reductase			171594	methyltransferase domain-containing protein				44261	iron transport multicopper oxidase fet3
156465	duf221 domain-containing protein			171921	het-s domain-containing protein				44843	u-box domain-containing protein
157697	trna pseudouridine synthase b			173030	eukaryotic ribosome biogenesis protein 1				44928	rta1 like protein
158174	amidase family protein			179154	hypothetical protein TRIATDRAFT_179154, partial [Trichoderma atroviride IMI 206040]				45153	glycosyltransferase family 58 protein
158746	hypothetical protein TRIATDRAFT_158746, partial [Trichoderma atroviride IMI 206040]			180941	ankyrin repeat and sam domain containing protein 6				45206	an1-type zinc finger protein
160248	hypothetical protein TRIATDRAFT_160248 [Trichoderma atroviride IMI 206040]			181516	nb-arc and ankyrin domain protein				45374	major facilitator superfamily transporter
161626	c2h2 type zinc finger containing protein			185114	dsba oxidoreductase				45499	major facilitator superfamily transporter
162360	small nucleolar ribonucleoprotein complex subunit utp14			191487	glutathione s-transferase i				45725	metallo-beta-lactamase domain
162817	dead deah box helicase			201166	phosphoglycerate mutase				45892	chd5 domain-containing protein
162830	yfw family protein 5			210433	transcriptional				45979	hypothetical protein TRIATDRAFT_45979 [Trichoderma atroviride IMI 206040]
163421	pentatricopeptide repeat protein			210609	mfs transporter				46050	gnat family
164996	protein arginine n-methyltransferase			210776	polyamine oxidase				46358	inner membrane transport protein yeij
165783	set domain-containing protein			214420	trichothecene c-15 hydroxylase				46434	c6 transcription factor
166845	carboxypeptidase y			214762	fad fmn-containing isoamyl alcohol oxidase				46438	c-5 cytosine methyltransferase
167080	hypothetical protein TRIATDRAFT_167080, partial [Trichoderma atroviride IMI 206040]			216865	short chain dehydrogenase				47624	af323585_1beta transducin-like protein het-d2y
168714	hypothetical protein TRIATDRAFT_168714, partial [Trichoderma atroviride IMI 206040]			217165	high affinity nitrate transporter				47789	ankyrin repeat-containing
171630	vegetative incompatibility protein het-e-1			217405	hexose transporter				48323	glutathione s-transferase
172559	transcription termination factor 2			219237	nucleolar complex-associated protein				48811	gtp cyclohydrolase-2
178753	rrna processing protein			219437	acyl- thioesterase ii				48936	mitosis inhibitor protein kinase swe1
190964	hypothetical protein TRIATDRAFT_190964 [Trichoderma atroviride IMI 206040]			220212	integral membrane protein pth11-				48996	dienelactone hydrolase
195069	aminotransferase			220452	dihydroxyacid dehydratase				49038	frg1-like family protein
200177	fumarylacetoacetase			220695	transmembrane amino acid transporter family protein				49156	mfs multidrug resistance
203737	ankyrin repeat domain protein			221533	integral membrane protein				49167	fmn binding
204124	hypothetical protein TRIATDRAFT_204124 [Trichoderma atroviride IMI 206040]			224801	endoribonuclease l-psp				49765	ester cyclase
211948	interferon-induced gtp-binding protein mx			226144	guanine deaminase				50338	glycoside hydrolase family 47 protein
214096	at dna binding protein			226644	hypothetical protein TRIATDRAFT_226644 [Trichoderma atroviride IMI 206040]				50385	hypothetical protein TRIATDRAFT_50385 [Trichoderma atroviride IMI 206040]
216490	cytochrome p450 alkane hydroxylase			227962	hypothetical protein TRIATDRAFT_227962 [Trichoderma atroviride IMI 206040]				51260	alternative oxidase
216629	60s ribosome biogenesis protein			229066	nop16-like protein				51301	retrograde regulation protein
217154	conidial pigment polyketide synthase alb1			231193	mfs				51690	oxidoreductase fad-binding domain-containing protein
218512	ribosomal rna-processing protein 12			235502	major facilitator superfamily transporter				51777	c6 finger domain
218754	ribosome assembly protein rrb1			243299	hypothetical protein TRIATDRAFT_243299, partial [Trichoderma atroviride IMI 206040]				51864	hypothetical protein TRIATDRAFT_51864 [Trichoderma atroviride IMI 206040]
220486	ankyrin repeat-containing			246325	ankyrin repeat and sam domain containing protein 6				51984	c6 zinc finger domain-containing protein
220623	trna ligase			252553	cfem domain-containing protein				52337	hypothetical protein TRIATDRAFT_52337 [Trichoderma atroviride IMI 206040]
220698	het domain protein			254673	thermoresistant gluconokinase				52435	prephenate dehydratase
222809	rrna processing protein			255242	ubie coq5				52474	pyruvate dehydrogenase
224396	membrane protein			256104	nitrite reductase				53261	nad dependent epimerase
227281	nb-arc and ankyrin domain protein			257427	hypothetical protein TRIATDRAFT_257427 [Trichoderma atroviride IMI 206040]				53286	dual specificity phosphatase
227283	nacht and wd domain protein			258295	hydrophobin				53468	abc multidrug
228873	ankyrin repeat domain-containing protein 28			258556	histidinol-phosphate aminotransferase				53488	domain protein
231375	protein kinase domain-containing protein			260301	plasma membrane proteolipid 3				53554	alkaline phosphatase
231783	dimethyladenosine transferase dimethyltransferase			270635	tpa: uncharacterized proteinsndb				53674	alcohol dehydrogenase
234511	rna-3 -phosphate cyclase family protein			280963	3-carboxymuconate cyclase				54247	gmp synthase
235183	sugar transporter			284614	hsp70 family protein				54264	phosphorylase superfamily protein
236581	nucleolar protein			286297	set domain-containing protein 5				54532	mfs monosaccharide
239749	hypothetical protein TRIATDRAFT_239749, partial [Trichoderma atroviride IMI 206040]			287033	amidohydrolase-like protein				54570	peptidase m20 domain containing 2
243742	ribosomal large subunit			288159	very large low complexity protein				77441	glycosyltransferase family 4 protein
245835	calpain-like protein			288359	low temperature requirement protein a				77445	s-adenosylmethionine decarboxylase proenzyme
247209	homeodomain-like protein			288955	a g-specific adenine glycosylase				77637	hypothetical protein TRIATDRAFT_77637 [Trichoderma atroviride IMI 206040]
247404	pre-rrna-processing protein esf2			291159	nitrate reductase				77696	aminodeoxychorismate synthase
250124	armadillo-type fold domain containing protein			291687	hypothetical protein TRIATDRAFT_291687 [Trichoderma atroviride IMI 206040]				77873	glutathione s-
256403	hypothetical protein TRIATDRAFT_256403 [Trichoderma atroviride IMI 206040]			291900	eukaryotic aspartyl protease				77925	d-xylulose 5-phosphate d-fructose 6-phosphate phosphoketolase
257375	---NA---			291965	hypothetical protein TRIATDRAFT_291965 [Trichoderma atroviride IMI 206040]				78211	hypothetical protein TRIATDRAFT_78211 [Trichoderma atroviride IMI 206040]
258064	hypothetical protein TRIATDRAFT_258064, partial [Trichoderma atroviride IMI 206040]			292633	dead deah box helicase				78278	zinc finger domain-containing lyar-type
263459	cytochrome p450			292899	c2h2 finger domain				78405	cytochrome b561
276604	hypothetical protein TRIATDRAFT_276604 [Trichoderma atroviride IMI 206040]			293464	linoleate diol synthase				78855	haloalkane dehalogenase
279763	ankyrin partial			293784	pfs domain protein				78866	amino acid permease
279891	periodic tryptophan protein 2			295408	2-nitropropane dioxygenase precursor				78950	integral membrane protein
280212	hypothetical protein TRIATDRAFT_280212 [Trichoderma atroviride IMI 206040]			296634	hypothetical protein TRIATDRAFT_296634 [Trichoderma atroviride IMI 206040]				79211	hypothetical protein TRIATDRAFT_79211 [Trichoderma atroviride IMI 206040]
280284	hypothetical protein TRIATDRAFT_280284 [Trichoderma atroviride IMI 206040]			297127	hypothetical protein TRIATDRAFT_297127, partial [Trichoderma atroviride IMI 206040]				79361	n-acetylglucosamine-6-phosphate deacetylase
282450	maleylacetoacetate isomerase			297555	hypothetical protein TRIATDRAFT_297555 [Trichoderma atroviride IMI 206040]				79627	ribose-phosphate pyrophosphokinase
282697	dna-binding protein hexbp			297699	cfem domain containing protein				79863	mitochondrial metalloendopeptidase oma1
282872	glycoside hydrolase family 18 protein			297887	aspartate protease				79977	glycerol-3-phosphate dehydrogenase
285321	alcohol dehydrogenase			298252	phospho-2-dehydro-3-deoxyheptonate aldolase				79986	malic acid transport protein
285335	nacht and ankyrin domain containing protein			298439	hypothetical protein TRIATDRAFT_298439 [Trichoderma atroviride IMI 206040]				80336	monooxygenase
285608	histone-fold domain containing protein			298688	upf0145 domain-containing protein				80347	pyridine nucleotide-disulfide oxidoreductase amid-
286603	protein			298717	flavohemoglobin				80673	alternative nadh dehydrogenase
287830	amino acid permease family			298726	hypothetical protein TRIATDRAFT_298726 [Trichoderma atroviride IMI 206040]				80771	hypothetical protein TRIATDRAFT_80771 [Trichoderma atroviride IMI 206040]
289571	mfs monocarboxylate transporter			299161	hypothetical protein TRIATDRAFT_299161, partial [Trichoderma atroviride IMI 206040]				80781	dicarboxylate carrier protein
290194	thioredoxin reductase			299507	hypothetical protein TRIATDRAFT_256835 [Trichoderma atroviride IMI 206040]				80848	protein-tyrosine phosphatase
290226	microtubule associated protein			299945	hypothetical protein TRIATDRAFT_299945 [Trichoderma atroviride IMI 206040]				81600	hypothetical protein TRIATDRAFT_81600 [Trichoderma atroviride IMI 206040]
290249	dynamin family protein			299980	hypothetical protein TRIATDRAFT_299980 [Trichoderma atroviride IMI 206040]				81748	3-methyl-2-oxobutanoate hydroxymethyltransferase
290350	hypothetical protein TRIATDRAFT_290350 [Trichoderma atroviride IMI 206040]			300087	hypothetical protein TRIATDRAFT_300087 [Trichoderma atroviride IMI 206040]				81867	glycoside hydrolase family 5 protein
290506	integral membrane protein			300169	h aca ribonucleoprotein complex subunit 1				82175	imidazole glycerol phosphate synthase hishf
290823	hypothetical protein TRIATDRAFT_290823 [Trichoderma atroviride IMI 206040]			300384	homogentisate -dioxygenase				82291	isocitrate dehydrogenase
291137	very large low complexity protein			300570	glucose repressible protein grg1				82369	mfs monocarboxylate transporter
291155	integral membrane protein			300854	zinc finger				82465	iron permease ftr1 family protein
291272	hypothetical protein TRIATDRAFT_291272 [Trichoderma atroviride IMI 206040]			301006	thioredoxin-like protein				82480	acyl binding family protein
292179	pre-rrna-processing protein esf1			301016	hypothetical protein TRIATDRAFT_301016 [Trichoderma atroviride IMI 206040]				82663	proline oxidase
292294	major facilitator superfamily transporter			301272	protein				83082	general amino-acid permease gap1
292969	hypothetical protein TRIATDRAFT_292969 [Trichoderma atroviride IMI 206040]			301468	shwachman-bodian-diamond syndrome protein				83168	upf0643 protein
293872	fad binding domain-containing protein			301553	4-hydroxyphenylpyruvate dioxygenase				83315	glycoside hydrolase family 93 protein
294319	mosc domain-containing protein			301721	acetyltransferase				83395	nuclear matrix protein
294322	wd repeat containing protein 36			301901	stf2-like protein				83501	fk506 suppressor
294334	het-s domain protein			301968	hypothetical protein TRIATDRAFT_301968 [Trichoderma atroviride IMI 206040]				83999	chitinase chi18- partial
296306	hypothetical protein TRIATDRAFT_296306 [Trichoderma atroviride IMI 206040]			303046	fad dependent oxidoreductase superfamily				84116	fad binding domain protein
296952	actin binding protein			314512	sas10 utp3 c1d family protein				84287	4-aminobutyrate aminotransferase
297385	fkbp-type peptidyl-prolyl			314604	transcriptional regulator				84409	cytochrome c oxidase assembly protein
297573	hypothetical protein TRIATDRAFT_297573 [Trichoderma atroviride IMI 206040]			314983	secretory				84459	glutamine amidotransferase
297648	rrna processing protein			316752	hypothetical protein TRIATDRAFT_316752 [Trichoderma atroviride IMI 206040]				84469	peroxisomal catalase
297951	nucleolus protein required for cell viability			316963	wsc domain-containing protein				84532	alpha beta fold family
298089	hypothetical protein TRIATDRAFT_298089 [Trichoderma atroviride IMI 206040]			317063	glycoside hydrolase family 5 protein				85468	extensin-like protein
298300	hypothetical protein TRIATDRAFT_298300 [Trichoderma atroviride IMI 206040]			318307	ankyrin repeat-containing protein				85544	peroxin 20
298329	fad binding domain-containing protein			318333	zinc finger protein yan				85570	chitinase 18-11
298421	gnat family n-			318643	major facilitator superfamily transporter				85713	udp-n-acetylglucosamine:dolichyl phosphate n-acetylglucosamine-1-phosphate transferase
298534	cysteine proteinase			319488	hypothetical protein TRIATDRAFT_319488 [Trichoderma atroviride IMI 206040]				85781	hypothetical protein TRIATDRAFT_85781 [Trichoderma atroviride IMI 206040]
298696	geranylgeranyl pyrophosphate synthetase			320350	oligopeptide transporter opt-like protein				86270	mitochondrial carrier protein rim2
298750	nudix domain-containing protein			321810	subtilisin-like serine protease pr1c				86846	dna photolyase
298812	hypothetical protein TRIATDRAFT_298812 [Trichoderma atroviride IMI 206040]			321974	ankyrin repeat protein				86991	hypothetical protein TRIATDRAFT_86991 [Trichoderma atroviride IMI 206040]
299003	ribosome biogenesis protein rlp24			322907	major facilitator superfamily transporter				87055	fungal transcriptional regulatory protein
299543	hydrophobin			323015	zinc alcohol				87275	rta1 like protein
299610	hypothetical protein TRIATDRAFT_299610 [Trichoderma atroviride IMI 206040]			323151	glyoxalase bleomycin resistance protein dioxygenase superfamily				87489	hypothetical protein TRIATDRAFT_87489 [Trichoderma atroviride IMI 206040]
299700	glycoside catalytic core								87687	gamma-glutamyltranspeptidase
299852	rna recognition domain-containing protein								87880	mitochondrial phosphate carrier protein 2
299865	hypothetical protein TRIATDRAFT_299865 [Trichoderma atroviride IMI 206040]								87968	c2h2 finger domain
300044	hypothetical protein TRIATDRAFT_300044 [Trichoderma atroviride IMI 206040]								88129	histidine kinase
300099	major facilitator superfamily transporter								88379	peroxidase catalase
300156	thump domain-containing protein								88381	atp-binding cassette transporter abc1
300517	hypothetical protein TRIATDRAFT_300517 [Trichoderma atroviride IMI 206040]								88561	heterokaryon incompatibility
300672	atp-dependent rna helicase dbp3								88643	hypothetical protein TRIATDRAFT_88643 [Trichoderma atroviride IMI 206040]
300708	tetratricopeptide repeat protein								89075	oxalate decarboxylase oxdc
301100	gcn5-related n-acetyltransferase-like protein								89216	hypothetical protein TRIATDRAFT_89216 [Trichoderma atroviride IMI 206040]
302132	dnase1 protein								89276	hypothetical protein TRIATDRAFT_89276 [Trichoderma atroviride IMI 206040]
302231	hypothetical protein TRIATDRAFT_302231 [Trichoderma atroviride IMI 206040]								89305	msf membrane transporter
302386	adenylate-forming enzyme								89523	hypothetical protein TRIATDRAFT_89523 [Trichoderma atroviride IMI 206040]
302452	cytochrome p450								89776	3-oxoacyl-acyl carrier protein reductase
302704	pescadillo development protein								90089	c6 finger domain
302809	gtp cyclohydrolase 1								90465	short-chain dehydrogenase reductase sdr
307656	hypothetical protein TRIATDRAFT_307656 [Trichoderma atroviride IMI 206040]								90499	mfs efflux
313961	hypothetical protein TRIATDRAFT_313961 [Trichoderma atroviride IMI 206040]								90581	hypothetical protein TRIATDRAFT_90581 [Trichoderma atroviride IMI 206040]
315742	ankyrin repeat protein								90644	alcohol dehydrogenase
315795	ankyrin repeat-containing								91311	hsp20-like protein
316270	heat repeat protein								91531	peroxin-3 protein
316685	hypothetical protein TRIATDRAFT_316685 [Trichoderma atroviride IMI 206040]								91768	amidohydrolase family protein
316697	aaa family								91844	egg shell protein
317345	hypothetical protein TRIATDRAFT_317345 [Trichoderma atroviride IMI 206040]								92249	c6 transcription
317681	ankyrin repeat-containing								92352	hypothetical protein TRIATDRAFT_92352 [Trichoderma atroviride IMI 206040]
317750	kh domain-containing protein								92626	hypothetical protein TRIATDRAFT_92626 [Trichoderma atroviride IMI 206040]
318123	protein kinase-like domain								92684	zn 2cys6 transcription factor
318124	duf323 domain-containing protein								93227	octanoyltransferase-like protein
318886	miz zinc finger protein								93230	auxin efflux carrier superfamily
319205	hypothetical protein TRIATDRAFT_319205 [Trichoderma atroviride IMI 206040]								93509	methylenetetrahydrofolate reductase
319383	protein bfr2								94131	bahd acyltransferase dcr-like
319933	intracellular serine protease								94152	aminotransferase
319958	hypothetical protein TRIATDRAFT_319958 [Trichoderma atroviride IMI 206040]								94244	glycine-rich cell wall structural protein 1
321565	pre-mrna splicing factor atp-dependent rna helicase prp43								94382	small s protein
321611	urb2 npa2 family protein								127628	uroporphyrinogen-iii synthase
321796	ankyrin repeat protein								127907	n-terminal fungal transcription regulatory domain-containing protein
321954	ribosomal large subunit biogenesis protein								128024	nucleotide exchange factor sil1
323007	cyclopropane-fatty-acyl-phospholipid synthase								128042	siderophore iron transporter mirb
323147	proline-rich- partial								128101	abc1 family protein
323283	conidiospore surface protein								128168	breast cancer protein
									128193	cation transporting atpase
									128399	major facilitator superfamily transporter
									128434	peroxisomal biogenesis factor 2
									128466	histidine biosynthesis trifunctional protein
									128554	zinc finger protein zpr1
									128605	hypothetical protein TRIATDRAFT_128605 [Trichoderma atroviride IMI 206040]
									128804	mitochondrial oxaloacetate transport protein
									128844	sphingosine-1-phosphate lyase
									129135	endoplasmic oxidoreductin-1
									129432	opt oligopeptide transporter
									129821	aspartate kinase
									130396	multidrug resistant protein
									130535	f-box domain-containing protein
									130696	molybdenum cofactor sulfurase
									130800	extracellular serine-rich protein
									130805	carnitine acyl carnitine carrier
									130836	family c-likeg-protein-coupled receptor
									130852	hypothetical protein TRIATDRAFT_130852 [Trichoderma atroviride IMI 206040]
									131340	frequency clock protein
									131396	copper fist dna binding domain protein
									131401	phosphoenolpyruvate carboxykinase
									131476	polyol transporter 5
									131598	42 kda partial
									131608	tryptophan synthase
									131715	carbamoyl-phosphate synthase arginine-specific large chain
									131874	tri15 protein
									131894	set domain protein
									131960	siderophore iron transporter 1
									132082	conserved glutamic acid rich protein
									132163	zip family zinc transporter
									132255	hypothetical protein TRIATDRAFT_132255 [Trichoderma atroviride IMI 206040]
									132793	short-chain dehydrogenases
									133160	alcohol dehydrogenase
									133259	homoserine kinase
									133483	drug resistance protein
									133790	3-ketoacyl- thiolase
									133979	vacuolar sorting protein 1
									134071	hypothetical protein TRIATDRAFT_134071 [Trichoderma atroviride IMI 206040]
									134257	triose phosphate transporter
									134514	fad binding domain containing protein
									134873	anion exchange family protein
									134934	flavin-binding monooxygenase-like family protein
									135025	hypothetical protein TRIATDRAFT_135025 [Trichoderma atroviride IMI 206040]
									135389	pyrroline-5-carboxylate reductase
									135477	gaba permease
									135609	autophagy-related protein 11
									136201	hypothetical protein TRIATDRAFT_136201 [Trichoderma atroviride IMI 206040]
									137170	imp-specific 5 -nucleotidase 1
									137209	hypothetical protein TRIATDRAFT_137209, partial [Trichoderma atroviride IMI 206040]
									137219	hsp70-like protein
									137525	cystathionine gamma-synthase
									137654	major facilitator superfamily transporter
									137833	acyl- dehydrogenase
									137935	glutamate decarboxylase
									138295	arrestin domain-containing protein
									138765	galactose-proton symport
									139124	asparagine synthetase
									139368	c6 transcription
									139480	hypothetical protein TRIATDRAFT_139480 [Trichoderma atroviride IMI 206040]
									139588	wd repeat-containing protein
									139674	conserved hypothetical protein [Trichoderma atroviride IMI 206040]
									139683	hypothetical protein TRIATDRAFT_139683 [Trichoderma atroviride IMI 206040]
									139720	synaptobrevin-like protein
									139785	hypothetical protein TRIATDRAFT_139785 [Trichoderma atroviride IMI 206040]
									140136	major facilitator superfamily transporter
									140190	mitochondrial aaa
									140885	c2h2 transcription factor
									141006	uridine kinase
									141213	glutamate synthase
									141221	fggy-family pentulose kinase
									141239	citrate synthase
									141248	amp-binding enzyme
									141358	acetoacetate- ligase
									141864	phosphoserine phosphatase
									142510	transcription factor
									142571	mitochondrial carrier protein leu5
									143172	vacuolar protein sorting-associated protein
									143359	upf0662 protein
									143500	fad monooxygenase
									144243	dihydroxy-acid dehydratase
									144950	urea active transporter
									145049	signal recognition particle receptor subunit alpha
									145197	cutinase transcription factor 1 beta
									146083	hypothetical protein TRIATDRAFT_146083 [Trichoderma atroviride IMI 206040]
									146090	rta1 like protein
									146128	aldehyde dehydrogenase
									146345	anamorsin family protein
									146607	acetolactate synthase small subunit
									146895	hexose transporter-like protein
									147012	family protein
									147071	phosphoinositide-specific phospholipase c
									147211	phosphoserine aminotransferase
									147450	aminopeptidase y
									147471	malate l-lactate
									147496	high affinity zinc ion
									147585	zip zinc transporter
									147678	pumilio domain-containing protein
									147763	major facilitator superfamily transporter
									147790	4-nitrophenylphosphatase
									148414	dil and ankyrin domain containing protein
									148566	zz type zinc finger domain-containing protein
									148873	aspartyl-trna synthetase
									148882	carbamoyl-phosphate synthase
									148960	afg1-like atpase
									149070	hypothetical protein TRIATDRAFT_149070 [Trichoderma atroviride IMI 206040]
									149087	mfs transporter
									149159	integral membrane
									149202	alpha beta
									149316	riboflavin biosynthesis protein
									149341	hsp70-like protein
									149789	mfs monocarboxylate
									149877	acetolactate synthase
									150078	pyruvate decarboxylase
									150119	rna exonuclease
									150123	caspase domain-containing protein
									150450	pap2 superfamily protein
									150700	-dihydroxy-2-butanone 4-phosphate synthase
									150889	major facilitator superfamily transporter
									150924	lipase esterase
									150983	long-chain-fatty-acid- ligase
									151130	patatin-like serine hydrolase
									151225	nudix family protein
									151694	multiprotein-bridging factor 1
									151996	stress response protein
									152251	conserved serine-threonine rich protein
									152437	choline kinase
									152520	elongation factor 3
									152522	glycosyltransferase family 2 protein
									152568	cation efflux family protein
									152656	elongator complex protein
									152707	amp-binding enzyme
									152803	duf1275 domain protein
									152839	short-chain dehydrogenases
									152857	threonine dehydratase
									152979	kynurenine 3-monooxygenase
									153741	hypothetical protein TRIATDRAFT_153741 [Trichoderma atroviride IMI 206040]
									153960	wd repeat domain-containing protein
									154018	plasma membrane h+-atpase pma1
									154163	isocitrate lyase
									154165	short-chain dehydrogenase reductase family protein
									154302	glycogen debranching enzyme
									154409	ankyrin repeat protein
									154450	glycosyltransferase family 64 protein
									154663	pyruvate dehydrogenase kinase
									154783	cyanide hydratase
									155097	solute carrier family 25 member 38
									155142	hypothetical protein TRIATDRAFT_155142 [Trichoderma atroviride IMI 206040]
									155476	serine threonine-protein kinase hal4
									155595	hypothetical protein TRIATDRAFT_155595 [Trichoderma atroviride IMI 206040]
									155802	acyl- dehydrogenase
									155976	branched-chain amino acid aminotransferase
									156154	protein phosphatase 1k
									156157	hydroxyproline-rich glycoprotein
									156160	multicopper oxidase
									156334	c6 zinc finger domain-containing protein
									156368	fungal specific transcription factor
									156525	short-chain dehydrogenase reductase sdr
									156798	enoyl- hydratase isomerase
									156823	mfs drug
									156888	fad binding domain-containing protein
									157028	diacylglycerol o-acyltransferase 2b
									157258	protein phosphatase methylesterase 1
									157321	branched-chain-amino-acid aminotransferase
									157393	gpi ethanolamine phosphate transferase
									157395	hypothetical protein TRIATDRAFT_157395 [Trichoderma atroviride IMI 206040]
									157453	heat shock protein hsp98
									157499	mitogen activated protein kinase kinase
									157505	carbamoyl-phosphate synthase subunit l
									157515	hsp70 family
									157582	transcriptional activator
									157793	serine family amino acid catabolism-related protein
									157836	calcium-binding mitochondrial carrier protein aralar1
									158531	retinol dehydrogenase 8
									158984	cell wall glycoprotein
									159330	isopropanol dehydrogenase
									159580	killer kp4
									161054	ammonium permease
									161084	abc multidrug transporter
									161115	glycoside hydrolase family 16 protein
									161179	transporter protein smf2
									161417	tripeptidyl peptidase precursor
									161427	cortical actin cytoskeleton protein asp1
									161617	hypothetical protein TRIATDRAFT_161617, partial [Trichoderma atroviride IMI 206040]
									161728	choriogenin hminor
									161752	protein family upf0592
									161814	c6 zinc finger domain-containing protein
									161985	histone deacetylase
									162247	calpain family cysteine protease
									162993	gtpase-activator protein for ras-like gtpase containing protein
									163411	ribosome biogenesis protein kri1
									163506	zinc finger protein
									163577	atp-dependent rna helicase mss116
									164087	transcription factor pap1
									164142	hex2 protein
									164460	clock controlled protein
									164783	centromere binding protein b
									164924	rna binding protein
									164946	ring finger domain-containing protein
									165194	c2h2 finger domain
									165197	finger protein azf1
									166065	hypothetical protein TRIATDRAFT_166065, partial [Trichoderma atroviride IMI 206040]
									166159	integral membrane protein
									166674	pi31 proteasome regulator
									166982	insig domain-containing protein
									167641	dna-directed rna polymerase iii complex subunit rpc37
									168746	bzip transcription factor
									168915	hypothetical protein TRIATDRAFT_168915, partial [Trichoderma atroviride IMI 206040]
									169177	hypothetical protein TRIATDRAFT_169177, partial [Trichoderma atroviride IMI 206040]
									169228	peptide alpha-n-acetyltransferase
									169472	ccaat-binding protein subunit hap3
									170842	hypothetical protein TRIATDRAFT_170842, partial [Trichoderma atroviride IMI 206040]
									172610	phospholipid metabolism enzyme regulator
									172645	helix-loop-helix dna-binding domain-containing protein
									172897	succinate dehydrogenase
									173381	wd domain containing protein
									173488	atp-dependent rna helicase ded1
									173565	com1 regulatory protein
									173803	scf e3 ubiquitin ligase complex f-box protein grra
									174080	dna polymerase beta
									174226	flocculation suppression protein
									174504	siderophore regulation protein
									175054	paf-acetylhydrolase family member
									175760	hypothetical protein TRIATDRAFT_175760, partial [Trichoderma atroviride IMI 206040]
									177117	uncharacterized oxidoreductase
									177132	short chain dehydrogenase
									177185	swirm domain-containing protein
									177251	proteasome subunit alpha type 6
									177274	hypothetical protein TRIATDRAFT_177274, partial [Trichoderma atroviride IMI 206040]
									177593	hypothetical protein TRIATDRAFT_177593, partial [Trichoderma atroviride IMI 206040]
									177983	pathogenicity protein
									178757	isoflavone reductase
									178776	hypothetical protein TRIATDRAFT_178776, partial [Trichoderma atroviride IMI 206040]
									179060	hypothetical protein TRIATDRAFT_179060, partial [Trichoderma atroviride IMI 206040]
									180088	imidazoleglycerol-phosphate dehydratase
									180212	mpv17 pmp22 family protein
									181472	af323585_1beta transducin-like protein het-d2y
									181807	ring-9 protein
									182375	c6 transcription
									183615	sulfate transporter
									184253	ankyrin repeat protein
									184786	hypothetical protein TRIATDRAFT_184786, partial [Trichoderma atroviride IMI 206040]
									185730	nadph-dependent fmn reductase
									188135	acyl- dehydrogenase
									188756	tripeptidyl peptidase a
									188772	hypothetical protein TRIATDRAFT_188772 [Trichoderma atroviride IMI 206040]
									192078	duf455 domain protein
									192688	mfs multidrug
									194077	ankyrin unc44
									195741	aminotransferase family protein
									196278	transferase family protein
									198898	helix-loop-helix dna-binding domain-containing protein
									201457	mfs toxin efflux pump
									204500	alpha-ketoglutarate dependent xanthine dioxygenase
									206189	mitochondrial chaperone bcs1
									208224	peptide methionine sulfoxide reductase
									208275	phospho-2-dehydro-3-deoxyheptonate aldolase
									209582	h aca ribonucleoprotein complex subunit 2
									210069	capsule polysaccharide biosynthesis protein
									210209	mpr-like gpcr protein
									210656	ankyrin repeat-containing protein
									211867	ulp1 protease family protein
									211881	hpp family protein
									212010	efflux pump antibiotic resistance protein
									212395	2-oxoacid dehydrogenase acyltransferase
									212433	translocator protein
									212859	-dichlorophenol 6-monooxygenase
									213158	sterol o-acyltransferase 2
									213603	camp-mediated signaling protein sok1
									213671	hlh transcription
									213674	integral membrane protein
									213989	abc transporter
									214001	hypothetical protein TRIATDRAFT_214001 [Trichoderma atroviride IMI 206040]
									214839	lmbr1 domain-containing protein
									214873	c6 transcription
									215115	tbc domain-containing protein
									216651	sterol esterase
									216657	f1f0 atp synthase assembly protein
									216948	nad dependent epimerase
									217038	high affinity methionine permease
									217932	ph domain-containing protein
									218151	ars binding protein 2
									219088	siderophore iron transporter
									219142	hypothetical protein TRIATDRAFT_219142 [Trichoderma atroviride IMI 206040]
									219368	sphingosine n-acyltransferase lac1
									219478	fasciclin domain-containing protein
									219594	glycine dehydrogenase
									219898	phosphatidylinositol-specific phospholipase c
									221136	isoflavone reductase family protein
									221149	hypothetical protein TRIATDRAFT_221149, partial [Trichoderma atroviride IMI 206040]
									221642	c6 zinc finger domain-containing protein
									221664	cation efflux family protein
									221800	triacylglycerol lipase
									221915	trna (uracil-5-)-methyltransferase
									222224	augmenter of liver regeneration
									223428	hexokinase-1
									223778	pre-mrna-splicing factor 38b
									224224	c6 transcription
									224295	nucleoside transporter
									224637	short chain dehydrogenase reductase family
									224782	short-chain dehydrogenase reductase
									225330	mfs multidrug
									225948	major facilitator superfamily transporter
									226070	ring-like domain-containing protein
									226605	nucleoporin nsp1
									227190	nonselective cation channel
									227804	fungal specific transcription
									228361	nonribosomal peptide synthetase 10
									229344	exo-beta- -
									229348	cytosine permease
									229475	hypothetical protein TRIATDRAFT_229475 [Trichoderma atroviride IMI 206040]
									229660	nad dependent epimerase dehydratase
									229731	fad-dependent pyridine nucleotide-disulfide oxidoreductase
									229782	c6 transcription factor
									230096	cyclic nucleotide-binding domain-containing protein
									231418	copper amine oxidase
									231528	acetolactate synthase
									232182	truncated het-r
									232203	hypothetical protein TRIATDRAFT_232203 [Trichoderma atroviride IMI 206040]
									232557	oligopeptide transporter
									232687	ankyrin repeat and sam domain containing protein 6
									234537	atp-nad kinase
									235448	hypothetical protein TRIATDRAFT_235448 [Trichoderma atroviride IMI 206040]
									235838	hypothetical protein TRIATDRAFT_235838 [Trichoderma atroviride IMI 206040]
									236267	duf500 domain protein
									236441	nacht domain protein
									236452	pentafunctional arom polypeptide
									236801	hypothetical protein TRIATDRAFT_236801
									236813	membrane zinc transporter
									237081	major facilitator superfamily transporter
									237279	hypothetical protein TRIATDRAFT_237279 [Trichoderma atroviride IMI 206040]
									237899	peroxisomal biogenesis factor 11
									238477	zn-dependent alcohol dehydrogenases
									238649	peroxisomal biogenesis factor 6
									240264	integral membrane
									240525	zn cluster transcription factor
									240732	arrestin domain-containing protein
									240747	polyamine transporter tpo5
									242518	hypothetical protein TRIATDRAFT_242518 [Trichoderma atroviride IMI 206040]
									242764	c2hc5 finger protein
									242989	glycosyltransferase family 31 protein
									242992	f-box domain-containing protein
									243895	zn2cys6 transcription factor
									244671	histone acetyltransferase sas2
									244768	threonine aldolase
									244777	haloacid dehalogenase
									246499	phospholipase carboxylesterase
									247050	oxidoreductase domain containing protein
									247507	abc transporter
									247626	hypothetical protein TRIATDRAFT_247626 [Trichoderma atroviride IMI 206040]
									249429	aldo keto reductase
									249443	ph domain-containing protein
									250964	domain-containing protein
									252098	zinc metallopeptidase
									252307	hypothetical protein TRIATDRAFT_252307 [Trichoderma atroviride IMI 206040]
									254399	choline transporter
									254530	pyridoxine
									254905	endonuclease exonuclease phosphatase family protein
									255118	hypothetical protein TRIATDRAFT_255118 [Trichoderma atroviride IMI 206040]
									255165	hypothetical protein TRIATDRAFT_255165, partial [Trichoderma atroviride IMI 206040]
									255394	heat shock protein 30
									255465	hypothetical protein TRIATDRAFT_255465, partial [Trichoderma atroviride IMI 206040]
									255823	carnitine o-acetyltransferase precursor
									255918	aig2 family protein
									256456	kynurenine-oxoglutarate transaminase 1
									256968	srp40 domain-containing protein
									257052	gnat family
									257532	d-xylulose 5-phosphate d-fructose 6-phosphate phosphoketolase-like protein
									257866	glucosamine-6-phosphate isomerase
									257872	hypothetical protein TRIATDRAFT_257872 [Trichoderma atroviride IMI 206040]
									257930	malate synthase
									258114	hypothetical protein TRIATDRAFT_258114 [Trichoderma atroviride IMI 206040]
									258273	hypothetical protein TRIATDRAFT_258273 [Trichoderma atroviride IMI 206040]
									258274	hypothetical protein TRIATDRAFT_258274 [Trichoderma atroviride IMI 206040]
									258575	---NA---
									258690	d-arabinitol dehydrogenase
									258818	sexual development transcription factor
									259372	zinc-binding oxidoreductase
									259945	basic-leucine zipper transcription factor
									260217	hypothetical protein TRIATDRAFT_260217 [Trichoderma atroviride IMI 206040]
									260298	protein
									260363	ketol-acid reductoisomerase
									261131	oxidoreductase
									261142	hypothetical protein TRIATDRAFT_261142 [Trichoderma atroviride IMI 206040]
									262964	ser thr protein phosphatase family
									264490	magnesium-dependent phosphatase
									264755	glutamyl-trna amidotransferase subunit a
									266277	c6 zinc finger domain-containing protein
									266330	purine transporter
									270860	heterokaryon incompatibility protein
									272281	hypothetical protein TRIATDRAFT_272281 [Trichoderma atroviride IMI 206040]
									273644	aerobactin siderophore biosynthesis protein iucb
									276449	2-dehydropantoate 2-reductase-like protein
									279957	hypothetical protein TRIATDRAFT_279957 [Trichoderma atroviride IMI 206040]
									279975	gas2 domain-containing protein
									280032	short chain dehydrogenase reductase
									280383	brefeldin a-sensitivity protein 4
									280857	nitroreductase family protein
									281033	ornithine carbamoyltransferase
									281288	adenylosuccinate synthetase
									281338	hypothetical protein TRIATDRAFT_281338 [Trichoderma atroviride IMI 206040]
									281344	hypothetical protein TRIATDRAFT_281344 [Trichoderma atroviride IMI 206040]
									281762	hypothetical protein TRIATDRAFT_281762 [Trichoderma atroviride IMI 206040]
									282965	secretion-related small gtpase
									283780	hypothetical protein TRIATDRAFT_283780 [Trichoderma atroviride IMI 206040]
									284272	mfs general substrate transporter
									284312	hypothetical protein TRIATDRAFT_284312 [Trichoderma atroviride IMI 206040]
									284374	snf7 family protein
									284689	ammecr1 family protein
									284984	zinc finger protein 58
									285068	phosphoglycerate mutase
									285200	fungal specific transcription factor domain-containing protein
									285432	hypothetical protein TRIATDRAFT_285432 [Trichoderma atroviride IMI 206040]
									285453	c6 zinc finger domain containing protein
									285586	hypothetical protein TRIATDRAFT_285586 [Trichoderma atroviride IMI 206040]
									286000	bifunctional pyrimidine biosynthesis protein
									286463	px domain-containing protein
									286925	hypothetical protein TRIATDRAFT_286925 [Trichoderma atroviride IMI 206040]
									287170	related to a-agglutinin core protein aga1
									287810	set domain-containing protein 5
									288155	hscarg dehydrogenase
									288260	hypothetical protein TRIATDRAFT_288260 [Trichoderma atroviride IMI 206040]
									288502	mitochondrial carrier
									288579	duf895 domain membrane protein
									288740	capsule polysaccharide biosynthesis
									289117	short-chain dehydrogenase reductase
									289166	pheromone-regulated membrane protein
									289386	mitochondrial thiamine pyrophosphate carrier 1
									289654	trna (adenine-n -)-methyltransferase
									289664	hypothetical protein TRIATDRAFT_289664 [Trichoderma atroviride IMI 206040]
									289789	pirin
									289913	myb dna-binding domain protein
									289929	pantoate-beta-alanine ligase
									290277	acetate transporter
									290334	alternative nadh-dehydrogenase
									290740	mfs multidrug
									291209	c2h2 finger domain
									291316	u3 small nucleolar rna-associated protein 5
									291343	redoxin domain-containing protein
									291354	nicotinamide-nucleotide adenylyltransferase 2
									291665	mannosylphosphate transferase
									291674	calcium permease
									291757	hypothetical protein TRIATDRAFT_291757 [Trichoderma atroviride IMI 206040]
									291825	peptidase family m28
									291851	efflux pump antibiotic resistance
									291865	major facilitator superfamily transporter
									291940	het-domain-containing protein
									292053	siroheme synthase
									292154	abc transporter
									292226	pre-mrna cleavage complex ii protein clp1
									292295	trans-aconitate 2-methyltransferase
									292296	candidapepsin-3 precursor
									292299	ribosomal protein l19
									292375	mfs multidrug
									292517	bicyclomycin resistance
									292554	kynureninase
									292870	ferric reductase like transmembrane component
									293326	brefeldin a resistance protein
									293468	saccharopine dehydrogenase
									293559	glycoside hydrolase family 5 protein
									293719	drap deaminase
									293815	cytochrome p450
									293918	c2h2 type zinc finger containing protein
									293951	yor378w-like protein
									293997	membrane protein
									294017	hal protein kinase
									294283	abc multidrug
									294635	---NA---
									294803	hexose transporter
									294856	mitochondrial intermediate peptidase
									295192	hypothetical protein TRIATDRAFT_295192 [Trichoderma atroviride IMI 206040]
									295259	phosphatidate cytidylyltransferase family protein
									295383	inositol phospholipid synthesis protein scs3p
									295401	pyridine nucleotide-disulfide
									295477	short chain type
									295566	hypothetical protein TRIATDRAFT_295566 [Trichoderma atroviride IMI 206040]
									296004	3-hydroxyacyl- dehydrogenase
									296417	abc1 domain containing protein
									296429	meiotically up-regulated protein
									296589	dicarboxylic amino acid permease
									296679	hypothetical protein TRIATDRAFT_296679 [Trichoderma atroviride IMI 206040]
									296712	rhamnolipids biosynthesis 3-oxoacyl-
									296992	lysosomal cystine transporter
									297007	hypothetical protein TRIATDRAFT_297007 [Trichoderma atroviride IMI 206040]
									297025	nadp-specific glutamate dehydrogenase
									297037	trafficking pga2
									297050	exo-alpha-sialidase neuraminidase
									297068	hsp70 nucleotide exchange factor
									297078	hypothetical protein TRIATDRAFT_297078 [Trichoderma atroviride IMI 206040]
									297123	nad fad-binding protein
									297126	fad-dependent oxygenase
									297134	pq loop repeat protein
									297143	hypothetical protein TRIATDRAFT_297143 [Trichoderma atroviride IMI 206040]
									297154	translation initiation factor 1a if-1
									297156	mitochondrial inner membrane protein
									297166	alcohol dehydrogenase
									297195	glycerol-3-phosphate dehydrogenase
									297210	pyridoxine biosynthesis protein pdx1
									297222	protein indc11
									297233	hypothetical protein TRIATDRAFT_254555 [Trichoderma atroviride IMI 206040]
									297279	d-arabinitol 2-dehydrogenase
									297315	peroxisomal membrane protein
									297479	aldo keto reductase
									297483	thioredoxin-like protein
									297486	dsba oxidoreductase
									297513	lysophospholipase precursor
									297537	#NAME?
									297546	short chain dehydrogenase
									297570	hypothetical protein TRIATDRAFT_254893 [Trichoderma atroviride IMI 206040]
									297623	mapeg family protein
									297631	d-3-phosphoglycerate dehydrogenase 1
									297639	gtp cyclohydrolase ii
									297654	hypothetical protein TRIATDRAFT_297654 [Trichoderma atroviride IMI 206040]
									297657	hypothetical protein TRIATDRAFT_297657 [Trichoderma atroviride IMI 206040]
									297698	perilipin mpl1-like protein
									297710	hypothetical protein TRIATDRAFT_297710 [Trichoderma atroviride IMI 206040]
									297716	orotidine-5 -phosphate decarboxylase
									297746	sad1 interacting factor 1
									297798	cap-gly domain-containing protein
									297835	hypothetical protein TRIATDRAFT_297835 [Trichoderma atroviride IMI 206040]
									297873	hypothetical protein TRIATDRAFT_297873 [Trichoderma atroviride IMI 206040]
									297910	gcn5-related n-acetyltransferase
									297914	hypothetical protein TRIATDRAFT_297914 [Trichoderma atroviride IMI 206040]
									297969	hypothetical protein TRIATDRAFT_297969 [Trichoderma atroviride IMI 206040]
									297979	hypothetical protein TRIATDRAFT_297979 [Trichoderma atroviride IMI 206040]
									298078	uracil phosphoribosyltransferase
									298145	hypothetical protein TRIATDRAFT_298145 [Trichoderma atroviride IMI 206040]
									298151	hypothetical protein TRIATDRAFT_298151 [Trichoderma atroviride IMI 206040]
									298232	hypothetical protein TRIATDRAFT_298232 [Trichoderma atroviride IMI 206040]
									298271	hypothetical protein TRIATDRAFT_298271 [Trichoderma atroviride IMI 206040]
									298306	hypothetical protein TRIATDRAFT_298306 [Trichoderma atroviride IMI 206040]
									298437	helix-loop-helix dna-binding domain-containing protein
									298484	heat shock protein
									298585	transaldolase
									298596	actin cortical patch protein
									298651	phenylacetyl- ligase
									298741	hypothetical protein TRIATDRAFT_298741 [Trichoderma atroviride IMI 206040]
									298755	plasma membrane iron permease
									298872	hypothetical protein TRIATDRAFT_298872 [Trichoderma atroviride IMI 206040]
									299013	methyltransferase-like protein
									299021	heat shock protein 70
									299030	mitochondrial carrier protein yhm1
									299162	serine palmitoyltransferase 2
									299314	mitochondrial s-adenosylmethionine transporter
									299325	integral membrane protein
									299326	hypothetical protein TRIATDRAFT_299326 [Trichoderma atroviride IMI 206040]
									299377	2-isopropylmalate synthase
									299425	upf0311 protein
									299508	homoserine o-acetyltransferase
									299511	homoisocitrate dehydrogenase
									299551	mannitol-1-phosphate 5-dehydrogenase
									299558	ctp synthase
									299566	mfs phospholipid transporter git1
									299599	hypothetical protein TRIATDRAFT_299599 [Trichoderma atroviride IMI 206040]
									299671	hypothetical protein TRIATDRAFT_299671 [Trichoderma atroviride IMI 206040]
									299697	3-ketoacyl- thiolase
									299703	thiazole biosynthetic enzyme
									299709	oxidoreductase -
									299720	hypothetical protein TRIATDRAFT_299720 [Trichoderma atroviride IMI 206040]
									299725	peptide transporter
									299728	methyltransferase domain-containing protein
									299747	vacuolar membrane protein
									299764	gnat family
									299790	delta-aminolevulinic acid dehydratase
									299856	ph-response regulator
									299889	hypothetical protein TRIATDRAFT_299889 [Trichoderma atroviride IMI 206040]
									299927	hypothetical protein TRIATDRAFT_299927 [Trichoderma atroviride IMI 206040]
									299929	hypothetical protein TRIATDRAFT_299929 [Trichoderma atroviride IMI 206040]
									299952	fatty acid hydroxylase
									299967	cystathionine gamma-lyase
									299986	heat shock protein 30
									299992	glycine cleavage system t protein
									300042	hypothetical protein TRIATDRAFT_300042 [Trichoderma atroviride IMI 206040]
									300055	amine oxidase
									300064	alcohol dehydrogenase i
									300080	phosphotransferase enzyme family protein
									300095	amino-acid permease inda1
									300151	mitochondrial rna-splicing protein mrs3
									300280	hypothetical protein TRIATDRAFT_300280 [Trichoderma atroviride IMI 206040]
									300337	serine hydroxymethyltransferase
									300375	duf833 domain-containing protein
									300390	hypothetical protein TRIATDRAFT_300390 [Trichoderma atroviride IMI 206040]
									300396	cytochrome c heme lyase
									300504	sam-dependent methyltransferase
									300514	allantoinase
									300525	2-nitropropane dioxygenase
									300562	hypothetical protein TRIATDRAFT_257891 [Trichoderma atroviride IMI 206040]
									300588	polyubiquitin
									300603	low affinity copper transporter
									300620	vacuolar membrane pq loop repeat protein
									300621	aspartate-semialdehyde dehydrogenase
									300629	protein family
									300639	indoleamine -dioxygenase
									300661	extracellular serine-rich protein
									300746	hypothetical protein TRIATDRAFT_300746 [Trichoderma atroviride IMI 206040]
									300770	hypothetical protein TRIATDRAFT_300770 [Trichoderma atroviride IMI 206040]
									300780	globin-like protein
									301028	c2h2 transcription factor
									301047	argininosuccinate synthase
									301050	hypothetical protein TRIATDRAFT_301050 [Trichoderma atroviride IMI 206040]
									301110	2-nitropropane dioxygenase
									301116	crei protein
									301225	hypothetical protein TRIATDRAFT_301225 [Trichoderma atroviride IMI 206040]
									301270	hypothetical protein TRIATDRAFT_301270 [Trichoderma atroviride IMI 206040]
									301285	3-isopropylmalate dehydratase
									301307	gpi-anchored cell wall beta- -endoglucanase
									301308	lipase-like protein
									301329	hypothetical protein TRIATDRAFT_301329 [Trichoderma atroviride IMI 206040]
									301437	mfs transporter
									301485	hypothetical protein TRIATDRAFT_301485 [Trichoderma atroviride IMI 206040]
									301619	chaperone dnaj 2
									301737	heat shock protein 30
									301760	cytidine deaminase
									301865	hypothetical protein TRIATDRAFT_301865 [Trichoderma atroviride IMI 206040]
									301876	c2h2 finger domain
									301879	hypothetical protein TRIATDRAFT_301879 [Trichoderma atroviride IMI 206040]
									301910	yippee family protein
									301915	hydroxyisourate hydrolase
									301974	diacylglycerol o-acyltransferase
									301987	hypothetical protein TRIATDRAFT_301987 [Trichoderma atroviride IMI 206040]
									302025	---NA---
									302038	arginine permease
									302053	high affinity nickel transport protein nic1
									302211	protein
									302256	hypothetical protein TRIATDRAFT_302256 [Trichoderma atroviride IMI 206040]
									302305	might be a transmembrane protein
									302343	mitochondrial phosphate carrier protein
									302405	amino acid
									302419	alkaline proteinase
									302600	tricarboxylate transporter mitochondrial carrier protein
									302610	hypothetical protein TRIATDRAFT_302610 [Trichoderma atroviride IMI 206040]
									302624	hypothetical protein TRIATDRAFT_302624 [Trichoderma atroviride IMI 206040]
									302649	mitochondrial phosphate carrier protein
									302651	saccharopine dehydrogenase
									302707	hypothetical protein TRIATDRAFT_302707 [Trichoderma atroviride IMI 206040]
									302717	integral membrane mpv17 pmp22
									302790	mitochondrial hypoxia responsive domain-containing protein
									302872	serine threonine protein kinase
									302916	protein msf1
									302998	hypothetical protein TRIATDRAFT_302998 [Trichoderma atroviride IMI 206040]
									303059	fas1 domain-containing protein
									303061	fumarate reductase
									303128	hypothetical protein TRIATDRAFT_303128 [Trichoderma atroviride IMI 206040]
									304267	fe-s protein assembly co-chaperone
									305022	hypothetical protein TRIATDRAFT_305022 [Trichoderma atroviride IMI 206040]
									306057	hypothetical protein TRIATDRAFT_306057 [Trichoderma atroviride IMI 206040]
									306187	swim zinc finger domain protein
									309419	uncharacterized protein loc100273228
									310560	c2h2 type zinc finger domain containing protein
									310760	prolyl endopeptidase
									311401	glycoside hydrolase family 16 protein
									313596	hypothetical protein TRIATDRAFT_313596 [Trichoderma atroviride IMI 206040]
									314204	hypothetical protein TRIATDRAFT_314204 [Trichoderma atroviride IMI 206040]
									314411	c6 transcription
									314426	glycosyltransferase family 32 protein
									314561	hypothetical protein TRIATDRAFT_314561 [Trichoderma atroviride IMI 206040]
									314676	f-box domain-containing protein
									315909	potassium channel
									315918	#NAME?
									316132	mitochondrial distribution and morphology protein 34
									316133	inositol-pentakisphosphate 2-kinase
									316151	mosc domain-containing protein
									316583	mfs peptide
									317031	regulator of chromosome condensation -like protein
									317519	na(+) h(+) antiporter 2
									317542	snf7 family protein
									317556	hypothetical protein TRIATDRAFT_317556 [Trichoderma atroviride IMI 206040]
									317650	hypothetical protein TRIATDRAFT_317650 [Trichoderma atroviride IMI 206040]
									317706	amidophosphoribosyltransferase
									317990	short-chain-fatty-acid- ligase
									318120	guanylate-binding protein
									318377	upf0326 protein hag1
									318483	phd transcription factor
									318713	glycerophosphoryl diester phosphodiesterase
									319065	protein phosphatase type 1 complex subunit hex2 reg1
									319131	integral peroxisomal membrane peroxin
									319185	ferric-chelate reductase
									319191	amino acid transporter
									319207	camp-independent regulatory protein pac2
									319832	homocitrate synthase
									320092	hypothetical protein TRIATDRAFT_320092 [Trichoderma atroviride IMI 206040]
									320431	aldolase citrate lyase family protein
									320571	cation efflux system protein czcd
									320793	major facilitator superfamily transporter
									320866	hypothetical protein TRIATDRAFT_320866 [Trichoderma atroviride IMI 206040]
									321245	hypothetical protein TRIATDRAFT_321245 [Trichoderma atroviride IMI 206040]
									321733	peptidase family t4 protein
									321815	c6 finger domain
									321925	c6 zinc finger domain protein
									322087	fungal specific transcription factor domain-containing protein
									322122	kievitone hydratase
									322577	maleylacetate reductase
									322621	ankyrin repeat protein
									322924	hypothetical protein TRIATDRAFT_322924 [Trichoderma atroviride IMI 206040]
									322994	meiotic mrna stability protein kinase ssn3
									323039	hypothetical protein TRIATDRAFT_323039 [Trichoderma atroviride IMI 206040]
									323077	hypothetical protein TRIATDRAFT_323077 [Trichoderma atroviride IMI 206040]
									323167	f-box domain-containing protein
									323331	dna repair and transcription factor

## Sheet: DOWN
Supplementary Table1. Annotation of genes of differentially expressed genes upon BAPTA treatment.
Genes included exclusively in "WTdown":				Genes shared between "WTdown" and "BAPTAdown":				Genes included exclusively in "BAPTAdown":
Gene ID	Annotation			Gene ID	Annotation			ID	Annotation
18328	extracellular protein			7111	nmra-like family protein			2962	chromatin associated protein
29536	gpi anchored			16531	acetate kinase			10744	c2h2 type zinc finger domain protein
34472	umta methyltransferase			20695	subtilisin-like protease			11189	c6 transcription
35063	transferase family protein			28652	fad binding domain-containing protein			17892	aaa family atpase
35342	glycoside hydrolase family 13 protein			30815	multicopper oxidase			21879	zn 2cys6 transcription factor
35890	nmral1 protein			32298	alpha-n-			23660	hypothetical protein TRIATDRAFT_23660, partial [Trichoderma atroviride IMI 206040]
37892	delta 1-pyrroline-5-carboxylate dehydrogenase			33348	cell wall protein o-glucosyl hydrolase			23808	het domain protein
40648	#NAME?			34603	f5 8 type c domain protein			24742	hypothetical protein TRIATDRAFT_24742, partial [Trichoderma atroviride IMI 206040]
41602	caib baif family enzyme			35193	nadph dehydrogenase			26272	hypothetical protein TRIATDRAFT_26272, partial [Trichoderma atroviride IMI 206040]
41946	fungal specific transcription			35700	secreted protein			26405	intracellular serine protease
42544	glycerophosphoryl diester phosphodiesterase family protein			35776	duf1446 domain-containing protein			26697	hypothetical protein TRIATDRAFT_26697, partial [Trichoderma atroviride IMI 206040]
44481	zinc-binding dehydrogenase			37969	endo- -beta-			28687	salicylate hydroxylase
44843	u-box domain-containing protein			38240	gnat family			28950	berberine family protein
45036	homoserine o-acetyltransferase			39427	glycosyltransferase family 4 protein			30031	metallopeptidase
45499	major facilitator superfamily transporter			40256	histidinol-phosphatase			30100	cullin family protein
45615	pyridoxal-dependent decarboxylase			40546	glycoside hydrolase family 47 protein			30187	protein
46525	heme peroxidase			40863	prtb_scyli ame: full=scytalidopepsin b short=slb ame: full=acid protease b flags: precursor			30317	hypothetical protein TRIATDRAFT_30317 [Trichoderma atroviride IMI 206040]
46903	vacuolar transporter chaperone 4			41510	catechol dioxygenase			30590	fungal specific transcription
47800	duf1275 domain protein			42245	digeranylgeranylglyceryl phosphate synthase			31493	mosc domain-containing protein
48100	zn-dependent hydrolases of the beta-lactamase			42346	ferulic acid esterase			31525	hypothetical protein TRIATDRAFT_31525 [Trichoderma atroviride IMI 206040]
49322	gcn5-related n-acetyltransferase			42986	beta-glucosidase 1 precursor			31654	c6 zinc finger domain protein
50326	succinyl- :3-ketoacid-coenzyme a transferase			43092	nadh-dependent flavin oxidoreductase			31864	glycoside hydrolase family 31
50952	alcohol dehydrogenase			43297	delta( )-delta( )-dienoyl- isomerase			31940	ankyrin repeat and sam domain containing protein 6
52592	chitinase-like protein			43329	d-amino acid			31966	phosphotransferase enzyme family protein
77642	twin-arginine translocation pathway signal			44123	alpha- -glucanase			31975	general amidase
78950	integral membrane protein			44429	glycoside hydrolase family 12 protein			32165	l-galactonate dehydratase
79481	zinc-binding dehydrogenase family superfamily			44528	glycosyltransferase family 32 protein			32621	dihydroxyacetone kinase
79501	wsc domain			44629	acid phosphatase			32938	eukaryotic aspartyl protease
81097	alpha- -glucanase			44659	cation-transporting atpase 4			33117	hypothetical protein TRIATDRAFT_33117 [Trichoderma atroviride IMI 206040]
81251	3-beta hydroxysteroid dehydrogenase			45317	glycoside hydrolase family 18 protein			33285	c6 finger domain
84318	peptidase family m48			45536	cytochrome p450 alkane hydroxylase			33437	intracellular serine protease
84469	peroxisomal catalase			45696	hypothetical protein TRIATDRAFT_45696 [Trichoderma atroviride IMI 206040]			33697	protein
86733	c6 transcription factor			46148	protein			33989	acyl acyltransferase-like partial
87276	nad -binding protein			46463	secretory phospholipase a2			34125	protein kinase
87546	pyridine nucleotide-disulfide oxidoreductase family protein			48025	hypothetical protein TRIATDRAFT_48025 [Trichoderma atroviride IMI 206040]			34507	pfs domain protein
90317	nucleoside-diphosphate-sugar epimerase			48371	glycoside hydrolase			34766	c6 zinc finger domain protein
90908	nad binding rossmann fold oxidoreductase			48471	tat pathway signal sequence			35096	von willebrand domain protein
91074	glutathione s-			53012	mfs dha1 multidrug resistance protein			35261	pterin 4 alpha carbinolamine dehydratase
92263	membrane-associated progesterone receptor component 1			53479	cupin domain protein			35595	hypothetical protein TRIATDRAFT_35595, partial [Trichoderma atroviride IMI 206040]
127412	glycoside hydrolase family 47 protein			54382	x-pro dipeptidyl-peptidase (s15 family) protein			35699	integral membrane protein
127907	n-terminal fungal transcription regulatory domain-containing protein			77454	neutral alpha-glucosidase ab precursor			36309	br serine threonine-protein kinase
128510	sulfite reductase beta subunit			79493	glycoside hydrolase family 3 protein			36353	hypothetical protein TRIATDRAFT_36353 [Trichoderma atroviride IMI 206040]
129592	cytochrome p450 97b3			81374	tpa: family regulatory (afu_orthologue afua_3g14730)			36437	hydantoinase
130836	family c-likeg-protein-coupled receptor			82974	adenylyl-sulfate kinase			36554	beta-mannosidase
131190	nad dependent epimerase dehydratase family protein			83919	glycoside hydrolase family 27 protein			37504	methionine vitamin-b12
131523	alcohol dehydrogenase			84128	cytochrome p450 monooxigenase -			37577	hypothetical protein TRIATDRAFT_37577 [Trichoderma atroviride IMI 206040]
131598	42 kda partial			85011	fibronectin type iii domain-containing protein			37707	glyoxalase bleomycin resistance protein dioxygenase
132261	oxidoreductase family protein			85568	integral membrane			37750	cytochrome p450 monooxygenase
132525	vacuolar transporter chaperone 2			86643	hypothetical protein TRIATDRAFT_86643 [Trichoderma atroviride IMI 206040]			37946	methionyl-trna formyltransferase
133007	norsolorinic acid reductase			87387	hypothetical protein TRIATDRAFT_87387 [Trichoderma atroviride IMI 206040]			38060	beta-lactamase family protein
137289	extracellular guanyl-specific ribonuclease			88236	#NAME?			38238	af323581_1beta transducin-like protein het-e4s
137391	cyclohexanone monooxygenase			88456	cyclohexanone monooxygenase			38560	c6 transcription factor
137497	transferase family protein			89596	subtilisin-like protease			38605	lim domain-containing protein
140128	short chain dehydrogenase			90126	amp dependent ligase			39146	flavonol synthase flavanone 3-hydroxylase
141702	increased loss of mitochondrial dna protein 1			90976	duf427-domain-containing protein			39628	glycerol kinase
144050	sodium phosphate			91075	beta- -glucanase			39796	hypothetical protein TRIATDRAFT_39796 [Trichoderma atroviride IMI 206040]
146041	glycosyltransferase family 20 protein			91815	hypothetical protein TRIATDRAFT_91815 [Trichoderma atroviride IMI 206040]			39904	non-ribosomal peptide synthetase
146288	riboflavin kinase			92601	hypothetical protein TRIATDRAFT_92601 [Trichoderma atroviride IMI 206040]			40597	alcohol dehydrogenase
146528	calnexin precursor			93963	alpha beta-hydrolase			40937	protein kinase subdomain-containing protein
146823	sulphydryl oxidase			94162	set domain-containing protein 5			41001	phenol 2-monooxygenase
148978	chitobiosyldiphosphodolichol beta-mannosyltransferase			127924	glycoside hydrolase family 54 protein			41223	alpha beta fold family hydrolase
150642	heavy metal translocating p-type atpase			129231	glutaminase			41669	glycosyl hydrolase
151086	acetyltransferase			129438	fad-binding domain protein			41913	4-coumarate- ligase
151880	salicylate 1-monooxygenase			130013	dopa -dioxygenase			41966	sulfate permease
152183	alpha-ketoglutarate-dependent taurine dioxygenase			130788	alpha- -mannosidase family protein			41980	amidase-like protein
152839	short-chain dehydrogenases			131293	na k atpase alpha 1			42070	fad fmn-containing isoamyl alcohol oxidase
153721	6-phosphofructo-2-kinase			131489	epoxide hydrolase			42825	3-oxoadipate enol-lactonase i
154956	alpha- -			131946	scytalone dehydratase			42879	enoyl- hydratase isomerase family protein
156021	mannose-6-phosphate isomerase			132493	fad fmn-containing dehydrogenase			43537	meiotic chromosome segregation protein
156464	disulfide isomerase			133503	hypothetical protein TRIATDRAFT_133503 [Trichoderma atroviride IMI 206040]			44225	high-affinity glucose transporter
156641	beta- -glucanase			133538	---NA---			44654	hypothetical protein TRIATDRAFT_44654, partial [Trichoderma atroviride IMI 206040]
157274	mitochondrial carrier protein			133591	initiation-specific alpha- -mannosyltransferase			45281	aaa family atpase
159436	heat shock protein sti1			133870	glycoside hydrolase family 18 protein			45299	endo- -beta-
161158	glycoside hydrolase family 3 protein			133938	glutathione s-			45637	hypothetical protein TRIATDRAFT_45637 [Trichoderma atroviride IMI 206040]
161170	glycoside hydrolase family 55 protein			137181	glycoside hydrolase family 2 protein			45666	ankyrin repeat protein
168477	conidiation-specific protein (con-13)			137467	glycoside hydrolase family 55 protein			45771	het-domain-containing protein
172208	subtilisin-like serine protease pr1c			137483	hypothetical protein TRIATDRAFT_137483, partial [Trichoderma atroviride IMI 206040]			45973	polyketide synthase
175301	uncharacterized protein			137796	gut esterase 1			46333	benzoate 4-monooxygenase
178036	ankyrin repeat-containing			137799	methyltransferase type 11			47695	l-xylulose reductase
178789	mitochondrial outer membrane protein			140671	s-adenosylmethionine:diacylglycerol 3-amino-3-carboxypropyl transferase btaa			47911	cytochrome b2
198898	helix-loop-helix dna-binding domain-containing protein			144250	histidine acid			47941	serine protease
206230	abc transporter transmembrane region			145654	lipase esterase family			48282	cupin 2 conserved barrel domain protein
210223	c6 transcription			145909	alkaline serine protease			48434	arylsulfatase
213340	f-box protein			147095	acid			48755	indoleamine -dioxygenase family protein
217087	nad dependent epimerase			148686	sulfate permease			49329	cyclin-like f-box
217415	glycoside hydrolase family 18 protein			151059	acid phosphatase			49344	rnase h domain containing protein
218493	ankyrin repeat protein nuc-2			151203	membrane transporter			49686	acetamidase formamidase
218896	glyoxalase bleomycin resistance protein dioxygenase			153046	kelch domain-containing protein			49834	alpha- - subfamily
218916	hypothetical protein TRIATDRAFT_218916 [Trichoderma atroviride IMI 206040]			153160	cytochrome p450			50132	nadph-dependent alpha-keto amide
220221	protease s8 tripeptidyl peptidase			154058	major facilitator superfamily protein			50610	hypothetical protein TRIATDRAFT_50610, partial [Trichoderma atroviride IMI 206040]
221418	nadph dehydrogenase			154787	flavoprotein involved in k+ transport			50815	hypothetical protein TRIATDRAFT_50815 [Trichoderma atroviride IMI 206040]
222998	xaa-pro dipeptidase			155960	bifunctional catalase-peroxidase cat2			51065	ankyrin repeat-containing
223009	#NAME?			155981	phosphoglycerate mutase			52027	heat repeat protein
223153	sulfite reductase flavoprotein component			156719	5 -nucleotidase precursor			52247	galactoside o-acetyltransferase
223967	carotenoid cleavage dioxygenase 1			161047	heavy-metal-associated domain-containing protein			52266	3-alpha-(or 20-beta)-hydroxysteroid dehydrogenase
223991	glycoside hydrolase family 31 protein			161123	glycoside hydrolase family 93 protein			52875	het domain protein
227804	fungal specific transcription			168012	myb family transcription factor			53332	hypothetical protein TRIATDRAFT_53332 [Trichoderma atroviride IMI 206040]
228982	hypothetical protein TRIATDRAFT_228982 [Trichoderma atroviride IMI 206040]			172578	sh3 domain-containing protein			53480	het domain-containing protein
229426	sgt1 and cs domain containing protein			174938	hypothetical protein TRIATDRAFT_174938, partial [Trichoderma atroviride IMI 206040]			53602	fungal zn binuclear cluster domain containing protein
232460	esterase family protein			178399	gnat family			53756	p-hydroxylaminobenzoate lyase
236632	hypothetical protein TRIATDRAFT_262275 [Trichoderma atroviride IMI 206040]			180413	duf614 domain protein			53902	s8 family peptidase
238239	chlorophenol o-methyltransferase			182356	multicopper oxidase family protein			53915	hypothetical protein TRIATDRAFT_53915 [Trichoderma atroviride IMI 206040]
240908	oxalate decarboxylase family bicupin			184750	het-e			54661	maleylacetate
242829	o-			185558	extracellular serine-rich protein			54835	nrps-like enzyme
248609	beta-glucosidase m			189835	c6 transcription factor			77489	hypothetical protein TRIATDRAFT_77489 [Trichoderma atroviride IMI 206040]
254280	related to secretory pathway protein ysy6			193089	hypothetical protein TRIATDRAFT_193089 [Trichoderma atroviride IMI 206040]			77659	acyl transferase
254555	bzip transcription			211430	glycoside hydrolase family 92 protein			78088	hypothetical protein TRIATDRAFT_78088 [Trichoderma atroviride IMI 206040]
254905	endonuclease exonuclease phosphatase family protein			211641	conserved hypothetical protein [Trichoderma atroviride IMI 206040]			78930	metallo-beta-lactamase domain
255747	siderophore biosynthesis			212008	c6 zinc finger domain containing protein			79491	het domain-containing protein
256549	nadp-dependent glycerol dehydrogenase			217206	exo-rhamnogalacturonase b			79507	#NAME?
257866	glucosamine-6-phosphate isomerase			218183	carnitine acetyl transferase			79567	pheromone-regulated multispanning membrane protein
257924	hypothetical protein TRIATDRAFT_257924 [Trichoderma atroviride IMI 206040]			224184	hypothetical protein TRIATDRAFT_224184 [Trichoderma atroviride IMI 206040]			79879	5-oxoprolinase
258340	hypothetical protein TRIATDRAFT_258340 [Trichoderma atroviride IMI 206040]			226468	phosphate transporter			80005	protein
259608	hypothetical protein TRIATDRAFT_259608 [Trichoderma atroviride IMI 206040]			227276	subtilisin-like serine protease pr1c			80040	nucleoside-diphosphate-sugar
260298	protein			229044	ankyrin repeat protein			80524	arsenate reductase
260353	thiol methyltransferase			233988	hypothetical protein TRIATDRAFT_233988 [Trichoderma atroviride IMI 206040]			80644	peroxisomal-coenzyme a synthetase
268486	expression library immunization antigen 1			234786	mfs transporter			80700	integral membrane mpv17 pmp22
282959	nonselective cation channel			239712	domain-containing protein			81200	n-terminal binuclear zn cluster-containing protein
285140	glycoside hydrolase family 76 protein			242673	amidase family protein			81253	tartrate dehydrogenase
286890	fungal zn binuclear cluster domain containing protein			251069	hypothetical protein TRIATDRAFT_251069 [Trichoderma atroviride IMI 206040]			81264	pfs domain-containing protein
290277	acetate transporter			251581	mfs multidrug			81372	rta1 domain
290919	hypothetical protein TRIATDRAFT_290919 [Trichoderma atroviride IMI 206040]			255265	aminoglycoside phosphotransferase			81427	hypothetical protein TRIATDRAFT_81427 [Trichoderma atroviride IMI 206040]
291379	hypothetical protein TRIATDRAFT_291379 [Trichoderma atroviride IMI 206040]			255456	glutamate decarboxylase			81583	conserved hypothetical protein [Trichoderma atroviride IMI 206040]
291825	peptidase family m28			257324	cyanate hydratase			81690	radc family protein
292337	carbohydrate esterase family 3 protein			258871	---NA---			81787	3 -bisphosphate nucleotidase
293429	duf1479 domain protein			280678	fmn-dependent nitrilotriacetate monooxygenase family			81934	peptidyl-prolyl cis-trans isomerase pin4
293449	hexaprenyldihydroxybenzoate methyltransferase			280713	hypothetical protein TRIATDRAFT_280713 [Trichoderma atroviride IMI 206040]			82700	ibr finger domain protein
294380	atp-dependent protease la			282317	acyl-thioesterase 2			83335	proline oxidase
294766	mitogen-activated protein kinase maf1			282469	tim phosphate binding protein			83340	endoribonuclease l-
296429	meiotically up-regulated protein			282906	glycerophosphodiester phosphodiesterase gde1			83699	wd domain-containing protein
296905	peptidase a4 family protein			283122	fungal specific transcription			83775	alcohol zinc-
297008	hypothetical protein TRIATDRAFT_297008 [Trichoderma atroviride IMI 206040]			284275	vacuolar endopolyphosphatase			83818	trichothecene c-15 hydroxylase
297471	hypothetical protein TRIATDRAFT_297471 [Trichoderma atroviride IMI 206040]			287570	allantoate permease			83946	gnat family
297563	heat shock protein 90			287819	protein			83987	n-terminal fungal transcription regulatory domain-containing protein
297928	nadh:flavin oxidoreductase nadh oxidase family protein			287903	endo-beta- -galactanase			84035	stress responsive a b barrel domain protein
297988	hypothetical protein TRIATDRAFT_297988 [Trichoderma atroviride IMI 206040]			288238	hypothetical protein TRIATDRAFT_288238 [Trichoderma atroviride IMI 206040]			84076	hypothetical protein TRIATDRAFT_84076 [Trichoderma atroviride IMI 206040]
298021	protein			289568	beta-mannosidase			84085	glutathione s-transferase
298116	acid proteinase			291077	fad binding domain-containing protein			84093	tpr domain containing protein
298187	trypsin-like protease			292334	c6 transcription			84100	hypothetical protein TRIATDRAFT_84100 [Trichoderma atroviride IMI 206040]
298306	hypothetical protein TRIATDRAFT_298306 [Trichoderma atroviride IMI 206040]			296657	glycoside hydrolase family 76 protein			84176	c6 zinc finger domain-containing protein
298340	cox17 protein			296879	hypothetical protein TRIATDRAFT_296879 [Trichoderma atroviride IMI 206040]			85002	hypothetical protein TRIATDRAFT_85002 [Trichoderma atroviride IMI 206040]
298376	glucose-regulated protein			297087	secretory phospholipase a2			86126	hypothetical protein TRIATDRAFT_86126 [Trichoderma atroviride IMI 206040]
298639	peroxisomal nadh pyrophosphatase nudt12			297088	hypothetical protein TRIATDRAFT_297088 [Trichoderma atroviride IMI 206040]			86574	serine threonine protein kinase
298730	hypothetical protein TRIATDRAFT_298730 [Trichoderma atroviride IMI 206040]			297129	hypothetical protein TRIATDRAFT_297129 [Trichoderma atroviride IMI 206040]			86591	3-hydroxyacyl- dehydrogenase
298910	terpenoid synthase			297137	hypothetical protein TRIATDRAFT_297137 [Trichoderma atroviride IMI 206040]			86706	c6 zinc finger domain containing protein
299013	methyltransferase-like protein			297484	nadh oxidase			86815	nadp-dependent glycerol dehydrogenase
299021	heat shock protein 70			297668	peroxisomal catalase			86980	dash complex subunit spc34
299189	isoamyl alcohol oxidase			297885	hypothetical protein TRIATDRAFT_297885 [Trichoderma atroviride IMI 206040]			87141	hypothetical protein TRIATDRAFT_87141 [Trichoderma atroviride IMI 206040]
299408	hypothetical protein TRIATDRAFT_299408 [Trichoderma atroviride IMI 206040]			298114	nad dependent epimerase			88267	protein
299538	hypothetical protein TRIATDRAFT_299538 [Trichoderma atroviride IMI 206040]			298599	---NA---			88376	glycoside hydrolase
299566	mfs phospholipid transporter git1			298724	hypothetical protein TRIATDRAFT_298724 [Trichoderma atroviride IMI 206040]			88424	pyoverdine dityrosine biosynthesis
299597	hypothetical protein TRIATDRAFT_299597 [Trichoderma atroviride IMI 206040]			298819	inorganic pyrophosphatase			88508	alcohol oxidase
299629	extracellular elastinolytic metalloproteinase			298832	s1 p1 nuclease			88567	dienelactone hydrolase
299863	myo-inositol-1-phosphate synthase			298923	protein			88568	hypothetical protein TRIATDRAFT_88568 [Trichoderma atroviride IMI 206040]
299931	cord and cs domain-containing protein			299027	hypothetical protein TRIATDRAFT_299027 [Trichoderma atroviride IMI 206040]			88599	c6 finger domain
300444	arginase			299060	hypothetical protein TRIATDRAFT_299060 [Trichoderma atroviride IMI 206040]			88627	hypothetical protein TRIATDRAFT_88627 [Trichoderma atroviride IMI 206040]
300714	protein			299224	hypothetical protein TRIATDRAFT_299224 [Trichoderma atroviride IMI 206040]			88959	hypothetical protein TRIATDRAFT_88959 [Trichoderma atroviride IMI 206040]
300836	hypothetical protein TRIATDRAFT_300836 [Trichoderma atroviride IMI 206040]			299257	alcohol dehydrogenase			89278	fumarylacetoacetate hydrolase
301007	hypothetical protein TRIATDRAFT_301007 [Trichoderma atroviride IMI 206040]			299342	calcineurin-like phosphoesterase			89433	c-3 sterol dehydrogenase c-4 decarboxylase
301022	ribonuclease t2 precursor			299588	peptidase m24			89477	dihydroxyacetone kinase
301160	calcineurin-like phosphoesterase			299589	chaperone protein			89916	hypothetical protein TRIATDRAFT_89916 [Trichoderma atroviride IMI 206040]
301229	dienelactone hydrolase family protein			299617	asparaginase-like protein			90315	zn 2cys6 transcription factor
301255	hypothetical protein TRIATDRAFT_301255 [Trichoderma atroviride IMI 206040]			299717	alcohol dehydrogenase			90323	hypothetical protein TRIATDRAFT_90323 [Trichoderma atroviride IMI 206040]
301429	acetate kinase			299735	non-hemolytic phospholipase c			90424	hypothetical protein TRIATDRAFT_90424 [Trichoderma atroviride IMI 206040]
301540	extracellular serine-rich protein			299771	vacuolar transporter chaperone 1			90691	ankyrin repeat-containing
301679	hypothetical protein TRIATDRAFT_301679 [Trichoderma atroviride IMI 206040]			300245	inorganic phosphate transporter pho84			90741	vps9-ankyrin repeat-containing
302097	duf1348-domain-containing protein			300292	gpr1 family protein			90782	peptidase s8 subtilisin kexin sedolisin
302156	formate dehydrogenase			300321	hypothetical protein TRIATDRAFT_300321 [Trichoderma atroviride IMI 206040]			90832	aspartic-type endopeptidase
302419	alkaline proteinase			300452	deoxyribose-phosphate aldolase			91942	fam86a protein
302802	nadph oxidase			300453	helix-turn-helix domain-containing protein			92022	hypothetical protein TRIATDRAFT_92022 [Trichoderma atroviride IMI 206040]
302908	40 kda peptidyl-prolyl cis-trans isomerase			300712	ribonuclease t2			92023	serine threonine protein kinase
302946	hypothetical protein TRIATDRAFT_302946 [Trichoderma atroviride IMI 206040]			300716	Hypothetical protein TRIATDRAFT_300716 [Trichoderma atroviride IMI 206040]			92438	tpa: zn 2cys6 transcription factor
302952	epl1 protein			300906	glycoside hydrolase family 71 protein			92614	gcn5-related n-acetyltransferase
303019	---NA---			300976	hypothetical protein TRIATDRAFT_300976 [Trichoderma atroviride IMI 206040]			93330	glutathione s-transferase
315186	hypothetical protein TRIATDRAFT_315186 [Trichoderma atroviride IMI 206040]			301150	secretory lipase family protein			93380	mercuric reductase
316571	tyrosine-protein phosphatase non-receptor type 6			301729	acid phosphatase			93728	hypothetical protein TRIATDRAFT_93728 [Trichoderma atroviride IMI 206040]
318140	short-chain dehydrogenase reductase sdr			301787	hypothetical protein TRIATDRAFT_301787 [Trichoderma atroviride IMI 206040]			93965	ankyrin repeat protein
320525	3-carboxymuconate cyclase			302080	hypothetical protein TRIATDRAFT_302080 [Trichoderma atroviride IMI 206040]			94173	hypothetical protein TRIATDRAFT_94173 [Trichoderma atroviride IMI 206040]
322122	kievitone hydratase			302304	cutinase			127162	3-oxo-5-alpha-steroid 4-dehydrogenase
322236	nacht and wd domain protein			302328	hypothetical protein TRIATDRAFT_302328 [Trichoderma atroviride IMI 206040]			127178	nadph dehydrogenase
				302420	nitroreductase family protein			128066	glycoside hydrolase family 13
				302422	gluconolactonase			128093	f-box domain-containing protein
				302472	upf0047 domain protein			128421	importin-beta domain-containing protein
				302532	minor allergen alt a 7			128708	aldehyde dehydrogenase
				302587	uncharacterized protein loc100274375 precursor			128831	fad binding domain-containing protein
				302588	glucan endo- -alpha-glucosidase agn1			129079	hypothetical protein TRIATDRAFT_129079 [Trichoderma atroviride IMI 206040]
				302640	l-psp endoribonuclease family			129162	hypothetical protein TRIATDRAFT_129162 [Trichoderma atroviride IMI 206040]
				302655	glucose-methanol-choline oxidoreductase			129389	pua domain-containing protein
				302658	short chain dehydrogenase			129811	elongation factor 1-gamma
				302659	glutathione-dependent formaldehyde-activating enzyme			130206	glycoside hydrolase family 76 protein
				302876	phosphodiesterase alkaline phosphatase d			130331	triosephosphate isomerase
				302901	hypothetical protein TRIATDRAFT_302901 [Trichoderma atroviride IMI 206040]			130841	hypothetical protein TRIATDRAFT_130841 [Trichoderma atroviride IMI 206040]
				304628	hypothetical protein TRIATDRAFT_304628 [Trichoderma atroviride IMI 206040]			130989	integral membrane protein
				305582	tpa_inf: gpr1 fun34 -class plasma membrane protein			131177	glycoside hydrolase family 15 protein
				310473	metabolite transport			131230	Hypothetical protein TRIATDRAFT_131230 [Trichoderma atroviride IMI 206040]
				314008	alpha-glucosidase			131335	aldose 1-epimerase
				314346	fmn-dependent dehydrogenase family protein			131482	c2h2 transcription factor
				316886	duf341 domain protein			131580	nacht and ankyrin domain protein
				320311	hypothetical protein TRIATDRAFT_320311 [Trichoderma atroviride IMI 206040]			131866	aspartyl protease
				322224	1h-3-hydroxy-4-oxoquinaldine -dioxygenase			132018	uncharacterized protein loc100274375 precursor
				322929	hypothetical protein TRIATDRAFT_322929 [Trichoderma atroviride IMI 206040]			132064	c6 transcription factor
				323012	metal dependent phosphohydrolase			132095	duf1760-domain-containing protein
								132221	btb poz domain containing protein
								132474	dash complex subunit dad3
								132566	peptidase family m1
								132631	aldo keto reductase
								132795	hypothetical protein TRIATDRAFT_132795 [Trichoderma atroviride IMI 206040]
								132920	acyl- n-acyltransferase
								133202	aspartyl-trna synthetase
								133343	tpa: family regulatory (afu_orthologue afua_3g14730)
								133486	threonine dehydratase
								133589	guanine deaminase
								133934	hypothetical protein TRIATDRAFT_133934 [Trichoderma atroviride IMI 206040]
								133998	urease accessory protein
								134605	methionyl-trna synthetase
								134836	farnesyl pyrophosphate synthetase
								135431	family protein
								136513	hypothetical protein TRIATDRAFT_136513 [Trichoderma atroviride IMI 206040]
								136781	translation elongation factor g
								136977	regulator of g protein signaling superfamily
								137221	hypothetical protein TRIATDRAFT_137221 [Trichoderma atroviride IMI 206040]
								137486	hypothetical protein TRIATDRAFT_137486 [Trichoderma atroviride IMI 206040]
								137800	carboxypeptidase a2
								137809	alpha- -mannosidase family
								137975	ibr finger domain protein
								138435	cytochrome c oxidase assembly
								138571	monodehydroascorbate reductase
								138587	flavin-binding monooxygenase
								138933	glutamate-1-semialdehyde -
								140608	glucosamine 6-phosphate n-acetyltransferase
								141071	hypothetical protein TRIATDRAFT_141071 [Trichoderma atroviride IMI 206040]
								141422	hypothetical protein TRIATDRAFT_141422 [Trichoderma atroviride IMI 206040]
								142047	hypothetical protein TRIATDRAFT_142047, partial [Trichoderma atroviride IMI 206040]
								142072	aminoglycoside phosphotransferase
								142446	polysaccharide deacetylase family protein
								142566	glutathione s-transferase
								142943	mpr-like gpcr protein
								142946	haemolysin-iii channel protein
								143084	cytochrome c oxidase biogenesis protein
								143209	dcmp deaminase
								143403	glycoside hydrolase family 95 protein
								143595	denn domain-containing protein
								143748	acetyl-coenzyme a synthetase
								143942	pyrazinamidase nicotinamidase
								144904	dihydrodipicolinate synthetase family protein
								145580	hypothetical protein TRIATDRAFT_145580 [Trichoderma atroviride IMI 206040]
								145803	hypothetical protein TRIATDRAFT_145803 [Trichoderma atroviride IMI 206040]
								145861	acetamidase
								146579	adp-ribosylation factor 6
								146625	stress responsive a b barrel domain protein
								146790	tartrate transporter
								146811	exported protein
								146839	hypothetical protein TRIATDRAFT_146839, partial [Trichoderma atroviride IMI 206040]
								146844	nad transhydrogenase
								146978	glutamyl-trna synthetase
								146984	hypothetical protein TRIATDRAFT_146984 [Trichoderma atroviride IMI 206040]
								147558	alcohol dehydrogenase -like domain-containing protein
								147751	map kinase
								147940	alpha- sarcomeric (f-actin cross linking protein)
								148139	hypothetical protein TRIATDRAFT_148139 [Trichoderma atroviride IMI 206040]
								148429	hypothetical protein TRIATDRAFT_148429 [Trichoderma atroviride IMI 206040]
								148985	diphthine synthase
								149068	hypothetical protein TRIATDRAFT_149068 [Trichoderma atroviride IMI 206040]
								150261	mfs transporter
								150280	hexose transporter
								150557	rhamnolipids biosynthesis 3-oxoacyl-
								151594	delta(24(24 ))-sterol reductase
								152206	mfs transporter
								152285	o-methylsterigmatocystin oxidoreductase
								152366	adiponectin receptor protein
								152454	small s protein
								152790	peptidyl-prolyl cis-trans isomerase
								152800	mfs
								152882	memo-like protein
								153298	protein ssu72
								153866	glucose galactose transporter
								153954	hypothetical protein TRIATDRAFT_153954 [Trichoderma atroviride IMI 206040]
								154439	aminopeptidase 2
								154515	fad dependent oxidoreductase
								154558	vegetative incompatibility protein 4
								154796	aldehyde dehydrogenase aldh
								154814	pyruvate decarboxylase
								155050	peptidase family m3
								156014	integral membrane protein
								156500	glycerate-and formate-dehydrogenase
								157100	dipeptidyl peptidase
								157437	hypothetical protein TRIATDRAFT_157437 [Trichoderma atroviride IMI 206040]
								158159	autophagy-related protein 27
								158420	short-chain dehydrogenase reductase family
								158423	succinate-semialdehyde dehydrogenase
								158537	choline dehydrogenase
								158578	t-complex protein 1 subunit alpha
								159166	infection structure specific protein
								159522	nad -binding protein
								159587	hypothetical protein TRIATDRAFT_159587 [Trichoderma atroviride IMI 206040]
								161079	pyruvate kinase
								161557	nuclear migration protein
								162546	hypothetical protein TRIATDRAFT_162546, partial [Trichoderma atroviride IMI 206040]
								163125	protein phosphatase-
								163355	hypothetical protein TRIATDRAFT_163355, partial [Trichoderma atroviride IMI 206040]
								163575	het domain-containing protein
								164285	fungal specific transcription
								164398	telomere-binding alpha subunit central domain-containing protein
								165727	alanine racemase domain protein
								165894	hypothetical protein TRIATDRAFT_165894, partial [Trichoderma atroviride IMI 206040]
								166834	hypothetical protein TRIATDRAFT_166834, partial [Trichoderma atroviride IMI 206040]
								167387	folylpolyglutamate synthase
								167710	hypothetical protein TRIATDRAFT_167710, partial [Trichoderma atroviride IMI 206040]
								167856	serine-threonine rich
								167983	heterokaryon incompatibility protein
								168126	het-domain-containing protein
								168459	hypothetical protein TRIATDRAFT_168459, partial [Trichoderma atroviride IMI 206040]
								169607	prenyl cysteine carboxyl
								170067	extracellular matrix protein precursor
								171911	mg2+ transporter
								171932	set domain-containing protein
								173221	transient receptor potential domain containing protein
								173336	hypothetical protein TRIATDRAFT_173336, partial [Trichoderma atroviride IMI 206040]
								173416	short chain dehydrogenase reductase family
								173455	c6 transcription factor
								173833	proline-rich protein
								173849	tpr domain protein
								173959	heterokaryon incompatibility protein
								174396	hypothetical protein TRIATDRAFT_174396, partial [Trichoderma atroviride IMI 206040]
								175603	ankyrin repeat protein
								176663	carboxymethylenebutenolidase
								177275	pogo transposable
								177619	and ankyrin domain protein
								178317	vps9-ankyrin repeat-containing
								178339	ankyrin repeat protein
								178950	heterokaryon incompatibility protein
								179700	sodium nucleoside cotransporter
								180361	het-domain-containing protein
								181379	hete1_podas ame: full=vegetative incompatibility protein het-e-1
								181383	nacht and wd domain protein
								181448	intracellular protein transport protein
								181656	protein
								181886	mitochondrial membrane protein pet127
								181995	ankyrin repeat and sam domain containing protein 6
								182228	serine threonine protein kinase
								182947	hypothetical protein TRIATDRAFT_182947, partial [Trichoderma atroviride IMI 206040]
								184232	hypothetical protein TRIATDRAFT_184232, partial [Trichoderma atroviride IMI 206040]
								186127	prefoldin subunit
								189152	endoribonuclease l-psp
								189570	hypothetical protein TRIATDRAFT_189570 [Trichoderma atroviride IMI 206040]
								189969	aaa family
								191111	c6 transcription
								193529	fungal specific transcription factor domain-containing protein
								195069	aminotransferase
								199130	pfs domain-containing protein
								202252	cut9-interacting protein scn1
								203240	palmitoyltransferase pfa5
								207541	katanin p60 atpase-containing subunit
								210484	misato segment ii myosin-like domain-containing protein
								210520	xaa-pro aminopeptidase
								210557	ankyrin repeat and sam domain containing protein 6
								210684	3-isopropylmalate dehydrogenase
								210996	gamma-tubulin complex component
								211428	nonribosomal peptide synthase
								211484	hrq family protein 2
								211696	rna polymerase 2 mediator complex component
								211738	ankyrin repeat protein
								211836	snf2 family domain-containing protein
								211953	multiple ankyrin repeats single kh domain
								212161	choline transport
								212206	cysteine desulfurase
								213002	hypothetical protein TRIATDRAFT_213002 [Trichoderma atroviride IMI 206040]
								213082	heme peroxidase
								213732	ddenn domain protein
								214124	vegetative incompatibility protein het-e-1
								214583	gpi ethanolamine phosphate transferase 2
								214849	iq calmodulin-binding motif protein
								214995	hypothetical protein TRIATDRAFT_214995, partial [Trichoderma atroviride IMI 206040]
								215171	ankyrin repeat protein
								215831	cytosolic cu zn superoxide dismutase
								216002	cytochrome
								216568	negative regulator of differentiation 1
								216884	fad binding domain containing protein
								217096	bile-acid 7-alpha dehydratase
								217566	duf1665 domain containing protein
								217580	ankyrin repeat domain-containing protein 52
								217685	hypothetical protein TRIATDRAFT_217685 [Trichoderma atroviride IMI 206040]
								217798	protein-tyrosine phosphatase 2
								218026	caffeine-induced death protein
								218763	atpase family aaa domain-containing protein 3b
								219595	af323581_1beta transducin-like protein het-e4s
								219774	hypothetical protein TRIATDRAFT_219774 [Trichoderma atroviride IMI 206040]
								219964	potassium sodium efflux p-type atpase
								220011	gnat family n-
								220064	hete1_podas ame: full=vegetative incompatibility protein het-e-1
								220714	het and ankyrin domain protein
								221207	related to microbial serine proteinase
								222534	udp-glucoronosyl and udp-glucosyl transferase family protein
								223121	penicillin-binding protein
								223166	glutathione s-transferase
								223198	ankyrin repeat protein
								224027	salicylate hydroxylase
								224301	hypothetical protein TRIATDRAFT_224301 [Trichoderma atroviride IMI 206040]
								224344	ankyrin repeat protein
								224393	zinc binding
								225310	ankyrin repeat protein
								225436	hypothetical protein TRIATDRAFT_225436 [Trichoderma atroviride IMI 206040]
								225683	protein
								226055	cytosine deaminase fcy1
								226514	violaceus kinesin
								226825	molybdenum cofactor biosynthesis protein 1 b
								227652	glutathione synthetase
								228379	adp-ribosylation crystallin j1
								228935	uncharacterized conserved protein ucp014753
								229251	hypothetical protein TRIATDRAFT_229251 [Trichoderma atroviride IMI 206040]
								229262	homeobox domain-containing protein
								229413	p-loop containing nucleoside triphosphate hydrolase protein
								229679	porphobilinogen deaminase
								229881	toxin biosynthesis
								230032	at hook domain-containing protein
								230905	morphogenesis protein
								230982	hypothetical protein TRIATDRAFT_230982 [Trichoderma atroviride IMI 206040]
								231146	protein kinase domain-containing protein
								231168	penicillin-binding protein
								231261	protein
								231658	ankyrin repeat-containing protein
								232450	and ankyrin domain protein
								232703	c6 transcription factor
								233320	oligopeptide transporter
								233440	nad-binding rossmann fold oxidoreductase
								233832	zinc finger
								234225	#NAME?
								234784	glycoside hydrolase family 27 protein
								235024	nacht and ankyrin domain protein
								235832	aldo-keto reductase
								236983	pfs domain-containing protein
								238608	dolichol-phosphate mannosyltransferase
								238686	cytidine deoxycytidylate zinc-binding region
								239716	aaa family atpase
								239796	zinc finger protein
								239890	tpr domain-containing protein
								241671	tlc domain-containing protein
								242204	isoflavone reductase family protein
								244053	mfs alpha-glucoside
								244574	aldehyde dehydrogenase
								245406	hypothetical protein TRIATDRAFT_257860, partial [Trichoderma atroviride IMI 206040]
								246378	abc transporter cdr4
								246996	calcium-related spray protein
								247105	prolyl 4- alpha subunit
								247347	mosc domain-containing protein
								248295	bromodomain associated domain-containing protein
								250772	amino acid transporter
								251018	ankyrin repeat protein
								251276	hypothetical protein TRIATDRAFT_251276, partial [Trichoderma atroviride IMI 206040]
								251338	hypothetical protein TRIATDRAFT_251338 [Trichoderma atroviride IMI 206040]
								251378	c2h2 finger domain-containing protein
								251390	protein phosphatase-
								251725	catechol o-methyltransferase
								252427	nacht domain protein
								252670	hypothetical protein TRIATDRAFT_252670 [Trichoderma atroviride IMI 206040]
								252945	serine threonine-protein kinase chk2
								252985	actin-related arp4 class
								253517	trichothecene 3-o-acetyltransferase
								254222	hypothetical protein TRIATDRAFT_254222, partial [Trichoderma atroviride IMI 206040]
								254651	cytochrome p450 51b
								255480	ankyrin repeat domain-containing protein 52
								256170	a chain nmr structure of gzcvnh (gibberella zeae cvnh)
								256544	hypothetical protein TRIATDRAFT_256544 [Trichoderma atroviride IMI 206040]
								256580	beta-lactamase family protein
								256627	gon7 family protein
								257157	mll5682 protein
								257264	aldolase citrate lyase family protein
								257586	cytochrome c subunit vib
								257766	phenazine biosynthesis
								257773	hypothetical protein TRIATDRAFT_257773 [Trichoderma atroviride IMI 206040]
								257822	glutaryl- dehydrogenase
								257831	hypothetical protein TRIATDRAFT_257831 [Trichoderma atroviride IMI 206040]
								257915	hypothetical protein TRIATDRAFT_257915 [Trichoderma atroviride IMI 206040]
								258498	gmf family protein
								258514	plant basic secretory protein
								258822	hypothetical protein TRIATDRAFT_258822 [Trichoderma atroviride IMI 206040]
								259219	hypothetical protein TRIATDRAFT_259219 [Trichoderma atroviride IMI 206040]
								259242	cytosolic non-specific dipeptidase
								259281	hypothetical protein TRIATDRAFT_259281 [Trichoderma atroviride IMI 206040]
								259391	biotrophy-associated secreted protein 2
								259440	hypothetical protein TRIATDRAFT_259440, partial [Trichoderma atroviride IMI 206040]
								259624	hypothetical protein TRIATDRAFT_259624 [Trichoderma atroviride IMI 206040]
								262365	amino acid
								263253	casein kinase ii subunit alpha
								265248	arginine-trna-protein transferase 1
								266127	hypothetical protein TRIATDRAFT_266127 [Trichoderma atroviride IMI 206040]
								266978	phosphorylase superfamily protein
								266994	isochorismatase family protein family
								267421	glyoxylate reductase
								267549	polyketide synthase
								268723	gluconolactonase-like protein
								269934	het-domain-containing protein
								276615	duf427 domain protein
								279663	c6 transcription
								279746	protein
								279760	nad-dependent epimerase dehydratase family protein
								279850	and ankyrin domain protein
								279898	mfs transporter
								280261	hypothetical protein TRIATDRAFT_280261 [Trichoderma atroviride IMI 206040]
								280732	hypothetical protein TRIATDRAFT_280732 [Trichoderma atroviride IMI 206040]
								280742	zinc finger
								281251	c2h2 type zinc finger containing protein
								281366	c6 zinc finger domain protein
								281490	gnat family
								281902	Hypothetical protein TRIATDRAFT_281902 [Trichoderma atroviride IMI 206040]
								281944	hypothetical protein TRIATDRAFT_281944 [Trichoderma atroviride IMI 206040]
								281947	hypothetical protein TRIATDRAFT_281947 [Trichoderma atroviride IMI 206040]
								282199	hypothetical protein TRIATDRAFT_282199, partial [Trichoderma atroviride IMI 206040]
								282276	hypothetical protein TRIATDRAFT_282276 [Trichoderma atroviride IMI 206040]
								282536	hypothetical protein TRIATDRAFT_282536 [Trichoderma atroviride IMI 206040]
								282604	alkaline serine protease
								282610	het domain protein
								282696	phytanoyl- dioxygenase family protein
								282697	dna-binding protein hexbp
								282793	dna replication initiation factor cdc45
								283078	hypothetical protein TRIATDRAFT_283078 [Trichoderma atroviride IMI 206040]
								283096	hypothetical protein TRIATDRAFT_283096 [Trichoderma atroviride IMI 206040]
								284076	leukotriene a-4 hydrolase
								284456	hypothetical protein TRIATDRAFT_284456, partial [Trichoderma atroviride IMI 206040]
								284598	glycoside hydrolase family 43 protein
								284850	hypothetical protein TRIATDRAFT_284850 [Trichoderma atroviride IMI 206040]
								285308	hypothetical protein TRIATDRAFT_285308 [Trichoderma atroviride IMI 206040]
								285321	alcohol dehydrogenase
								285332	hypothetical protein TRIATDRAFT_285332 [Trichoderma atroviride IMI 206040]
								285447	secreted protein
								285581	fungal specific transcription factor
								285651	ankyrin repeat-containing protein
								285954	c2h2 finger domain-containing protein
								285982	hypothetical protein TRIATDRAFT_285982 [Trichoderma atroviride IMI 206040]
								287108	homeobox domain-containing protein
								287239	extracellular alkaline serine protease
								287311	hypothetical protein TRIATDRAFT_287311 [Trichoderma atroviride IMI 206040]
								288129	heterokaryon incompatibility protein
								288310	adp-ribosylglycohydrolase family protein
								288311	subtilisin-like protease
								288572	phosphotransferase family protein
								288607	c6 finger domain
								288672	hypothetical protein TRIATDRAFT_288672 [Trichoderma atroviride IMI 206040]
								288882	mis6 domain-containing protein
								289101	protein phosphatase-
								289128	glycoside hydrolase family 92 protein
								289148	heterokaryon incompatibility protein
								289308	aaa atpase domain containing protein
								289435	prolyl-trna synthetase
								289587	het domain-containing protein
								289704	oxidoreductase nad-binding domain-containing protein 1
								290084	ankyrin repeat domain containing protein
								290253	pfs domain-containing protein
								290393	hypothetical protein TRIATDRAFT_290393 [Trichoderma atroviride IMI 206040]
								290563	hypothetical protein TRIATDRAFT_290563 [Trichoderma atroviride IMI 206040]
								290565	hypothetical protein TRIATDRAFT_290565 [Trichoderma atroviride IMI 206040]
								291111	sulfatase domain protein
								291139	c6 transcription
								291155	integral membrane protein
								291345	hypothetical protein TRIATDRAFT_291345 [Trichoderma atroviride IMI 206040]
								291373	hypothetical protein TRIATDRAFT_291373 [Trichoderma atroviride IMI 206040]
								291551	sister chromatid cohesion protein
								291839	integral membrane protein
								292149	homocysteine s-methyltransferase
								292172	udp-glucose 4-epimerase gal10
								292229	tol protein
								292965	af323583_1beta transducin-like protein het-e2c*4
								293221	---NA---
								293435	cytochrome p450 monooxygenase
								293493	salicylate hydroxylase (salicylate 1-monooxygenase)
								293769	aaa family
								293811	tpr domain protein
								294334	het-s domain protein
								294571	c2h2 finger domain-containing protein
								295125	cytochrome p450
								295128	allantoate permease
								295188	glycoside hydrolase family 2 protein
								295765	nacht and wd domain protein
								296006	glycoside hydrolase family 2 protein
								296153	fad binding domain protein
								296462	mfs transporter
								296546	hypothetical protein TRIATDRAFT_296546 [Trichoderma atroviride IMI 206040]
								296804	mfs transporter
								296830	hypothetical protein TRIATDRAFT_296830 [Trichoderma atroviride IMI 206040]
								296847	ccch zinc finger dna binding protein
								296856	hypothetical protein TRIATDRAFT_296856 [Trichoderma atroviride IMI 206040]
								296878	alpha beta hydrolase fold protein
								296908	proteasome-activating nucleotidase
								296909	short chain dehydrogenase reductase
								296912	carbon-nitrogen hydrolase
								296938	actin lateral binding protein
								296954	related to tol protein
								296993	hypothetical protein TRIATDRAFT_296993 [Trichoderma atroviride IMI 206040]
								297090	o-methyltransferase
								297097	cyclohexanone monooxygenase
								297179	fkbp-type peptidyl-prolyl cis-trans isomerase
								297183	d-lactate dehydrogenase
								297230	methylthioribose-1-phosphate isomerase
								297288	lactoylglutathione lyase
								297304	hypothetical protein TRIATDRAFT_297304 [Trichoderma atroviride IMI 206040]
								297306	hypothetical protein TRIATDRAFT_297306 [Trichoderma atroviride IMI 206040]
								297334	hypothetical protein TRIATDRAFT_297334 [Trichoderma atroviride IMI 206040]
								297372	hypothetical protein TRIATDRAFT_297372 [Trichoderma atroviride IMI 206040]
								297423	enolase
								297459	sorbitol utilization protein sou2
								297460	acetolactate synthase
								297477	acc synthase
								297535	hypothetical protein TRIATDRAFT_297535 [Trichoderma atroviride IMI 206040]
								297538	hypothetical protein TRIATDRAFT_297538 [Trichoderma atroviride IMI 206040]
								297565	hypothetical protein TRIATDRAFT_297565 [Trichoderma atroviride IMI 206040]
								297731	ubiquitin supergroup
								297793	nadp:d-xylose dehydrogenase
								297822	glutathione s-transferase
								297864	protein
								297870	sexual development protein
								297937	c6 finger domain protein
								297939	upc2 protein
								298037	ketoisovalerate reductase
								298060	cvnh domain-containing protein
								298113	hypothetical protein TRIATDRAFT_298113 [Trichoderma atroviride IMI 206040]
								298185	hypothetical protein TRIATDRAFT_298185 [Trichoderma atroviride IMI 206040]
								298191	6-phosphogluconolactonase
								298324	pre-mrna splicing factor clf1
								298327	protein
								298334	het domain-containing protein
								298464	inositol monophosphatase
								298667	haloacid dehalogenase
								298685	threonine aldolase
								298756	acetamidase
								298790	hypothetical protein TRIATDRAFT_298790 [Trichoderma atroviride IMI 206040]
								298835	hypothetical protein TRIATDRAFT_298835 [Trichoderma atroviride IMI 206040]
								298838	glutathione s-transferase
								298929	alpha beta hydrolase fold protein
								299058	duf866 domain-containing protein
								299067	hypothetical protein TRIATDRAFT_299067 [Trichoderma atroviride IMI 206040]
								299170	pfs domain-containing protein
								299212	dihydroxy-acid dehydratase
								299232	o-methyltransferase family protein
								299249	steroid monooxygenase
								299311	hypothetical protein TRIATDRAFT_299311 [Trichoderma atroviride IMI 206040]
								299334	hypothetical protein TRIATDRAFT_299334 [Trichoderma atroviride IMI 206040]
								299359	guanine nucleotide-binding protein alpha subunit
								299412	hypothetical protein TRIATDRAFT_299412 [Trichoderma atroviride IMI 206040]
								299470	hypothetical protein TRIATDRAFT_299470 [Trichoderma atroviride IMI 206040]
								299492	quinone oxidoreductase
								299582	mfs transporter
								299584	mannitol 1-phosphate dehydrogenase
								299624	hypothetical protein TRIATDRAFT_256951 [Trichoderma atroviride IMI 206040]
								299636	short chain dehydrogenase
								299644	hypothetical protein TRIATDRAFT_299644 [Trichoderma atroviride IMI 206040]
								299659	sirq protein
								299668	hypothetical protein TRIATDRAFT_299668 [Trichoderma atroviride IMI 206040]
								299714	hypothetical protein TRIATDRAFT_299714 [Trichoderma atroviride IMI 206040]
								299776	wd40 domain-containing protein
								299784	tyrosine phosphatase
								299838	hypothetical protein TRIATDRAFT_299838 [Trichoderma atroviride IMI 206040]
								300140	hit family protein 1
								300194	choline dehydrogenase
								300195	uncharacterized protein loc100382665
								300226	l-psp endoribonuclease family protein
								300227	dihydrodipicolinate synthase
								300252	serum paraoxonase arylesterase family protein
								300263	hypothetical protein TRIATDRAFT_300263 [Trichoderma atroviride IMI 206040]
								300299	isotrichodermin c-15 hydroxylase
								300309	tubulin-specific chaperone c
								300344	glutathione-dependent formaldehyde-activating enzyme
								300400	mitochondrial 2-oxoglutarate malate carrier protein
								300451	heme peroxidase
								300470	p63 related protein
								300475	methylthioadenosine phosphorylase
								300478	duf323 domain-containing protein
								300488	vacuolar protein sorting-associated protein vps4
								300495	nadph oxidase
								300517	hypothetical protein TRIATDRAFT_300517 [Trichoderma atroviride IMI 206040]
								300548	hypothetical protein TRIATDRAFT_300548 [Trichoderma atroviride IMI 206040]
								300565	short-chain dehydrogenase reductase sdr
								300596	mannose-1-phosphate guanyltransferase
								300609	tetraspanin
								300625	duf718 domain protein
								300648	---NA---
								300671	homoserine acetyltransferase family protein
								300694	hypothetical protein TRIATDRAFT_300694 [Trichoderma atroviride IMI 206040]
								300695	uncharacterized protein
								300751	hypothetical protein TRIATDRAFT_300751 [Trichoderma atroviride IMI 206040]
								300807	nad-dependent 15-hydroxyprostaglandin dehydrogenase
								300815	d-galacturonic acid reductase
								300851	mitochondrial 54s ribosomal protein 19
								300872	hypothetical protein TRIATDRAFT_300872 [Trichoderma atroviride IMI 206040]
								300887	phosphoglycerate mutase
								300895	c6 finger domain
								300898	hypothetical protein TRIATDRAFT_300898 [Trichoderma atroviride IMI 206040]
								300941	lactose permease
								300945	hypothetical protein TRIATDRAFT_300945 [Trichoderma atroviride IMI 206040]
								300960	hypothetical protein TRIATDRAFT_300960 [Trichoderma atroviride IMI 206040]
								300972	hypothetical protein TRIATDRAFT_300972 [Trichoderma atroviride IMI 206040]
								300981	f-box domain protein
								300982	aryl-alcohol dehydrogenase
								301043	hypothetical protein TRIATDRAFT_301043, partial [Trichoderma atroviride IMI 206040]
								301070	ubiquitin carrier protein
								301083	---NA---
								301154	glycosyl hydrolase
								301342	translation machinery-associated protein 22
								301396	gpi anchored
								301399	short-chain dehydrogenase reductase sdr
								301559	duf250 domain membrane protein
								301564	hypothetical protein TRIATDRAFT_301564 [Trichoderma atroviride IMI 206040]
								301606	6-phosphogluconate dehydrogenase
								301725	beta-ig-h3 fasciclin
								301778	aldolase citrate lyase family protein
								301789	duf858 domain-containing protein
								301802	thymine dioxygenase
								301803	uracil-5-carboxylate decarboxylase
								301998	s-formylglutathione hydrolase
								302069	hypothetical protein TRIATDRAFT_302069 [Trichoderma atroviride IMI 206040]
								302109	nacht and ankyrin domain containing protein
								302142	hypothetical protein TRIATDRAFT_302142 [Trichoderma atroviride IMI 206040]
								302160	hypothetical protein TRIATDRAFT_302160 [Trichoderma atroviride IMI 206040]
								302173	glycoside hydrolase family 18 protein
								302216	gtp-binding protein 1
								302229	d-galacturonic acid reductase
								302277	hypothetical protein TRIATDRAFT_259608 [Trichoderma atroviride IMI 206040]
								302297	hypothetical protein TRIATDRAFT_302297 [Trichoderma atroviride IMI 206040]
								302424	zn 2cys6 transcription factor
								302452	cytochrome p450
								302490	g2 mitotic-specific cyclin-b1
								302534	arginase family protein
								302543	hypothetical protein TRIATDRAFT_302543 [Trichoderma atroviride IMI 206040]
								302581	hypothetical protein TRIATDRAFT_302581 [Trichoderma atroviride IMI 206040]
								302589	aaa family
								302591	amidohydrolase family protein
								302595	alpha beta
								302682	hypothetical protein TRIATDRAFT_302682 [Trichoderma atroviride IMI 206040]
								302685	glycosyltransferase family 2
								302730	hypothetical protein TRIATDRAFT_302730 [Trichoderma atroviride IMI 206040]
								302739	hypothetical protein TRIATDRAFT_260071 [Trichoderma atroviride IMI 206040]
								302804	hypothetical protein TRIATDRAFT_302804 [Trichoderma atroviride IMI 206040]
								302812	alpha beta hydrolase fold protein
								302868	aspartic-type endopeptidase
								302898	ycii-related domain protein
								302918	tpr domain protein
								303050	short-chain dehydrogenase reductase sdr
								303074	thioredoxin-like protein
								303226	ankyrin repeat-containing
								304993	short chain dehydrogenase reductase family
								305086	hypothetical protein TRIATDRAFT_305086 [Trichoderma atroviride IMI 206040]
								305456	k+-dependent na+ ca+ exchanger
								305515	ricin-type beta-trefoil lectin domain-containing protein
								305876	ankyrin repeat protein
								312493	amidase
								313165	fad nad -binding domain-containing protein
								313892	arginine metabolism regulation protein ii
								313935	hypothetical protein TRIATDRAFT_313935 [Trichoderma atroviride IMI 206040]
								313957	het-s domain protein
								314027	heterokaryon incompatibility protein
								314373	uncharacterized protein
								314392	glycoside hydrolase family 5 protein
								314437	gnat family
								314648	hypothetical protein TRIATDRAFT_314648 [Trichoderma atroviride IMI 206040]
								314651	ubiquitin carrier protein
								314779	mucin-like protein
								314977	d-stereospecific peptide hydrolase
								315240	n-acetyltransferase 5
								315742	ankyrin repeat protein
								315758	protein kinase domain containing protein
								315888	ankyrin repeat protein
								315898	intracellular serine protease
								315908	dopa -dioxygenase
								315913	rhodanese domain-containing protein
								315964	het domain protein
								315995	proline-specific peptidase
								316023	hypothetical protein TRIATDRAFT_316023 [Trichoderma atroviride IMI 206040]
								316032	methionine synthase vitamin-b12 independent
								316118	plc-like phosphodiesterase
								316156	classes i and ii family
								316306	chlorocatechol -dioxygenase
								316394	multispanning membrane
								316419	thermotolerance protein
								316450	hypothetical protein TRIATDRAFT_316450 [Trichoderma atroviride IMI 206040]
								316705	atp-dependent dna helicase pif1
								316706	c6 finger domain
								316778	glutamyl-trna amidotransferase subunit a
								316836	ankyrin repeat protein
								316866	heterokaryon incompatibility protein
								316966	biotin synthase
								316977	ankyrin repeat protein
								317057	ankyrin repeat protein
								317064	ankyrin partial
								317085	hypothetical protein TRIATDRAFT_317085 [Trichoderma atroviride IMI 206040]
								317086	methyltransferase domain-containing protein
								317097	hypothetical protein TRIATDRAFT_317097 [Trichoderma atroviride IMI 206040]
								317135	c6 transcription factor
								317148	mfs
								317149	nacht and wd domain protein
								317167	protein phosphatase-
								317229	hypothetical protein TRIATDRAFT_317229 [Trichoderma atroviride IMI 206040]
								317313	msf superfamily transporter
								317516	serine threonine protein kinase
								317538	ankyrin repeat domain-containing protein 50-like
								317554	rna-dependent rna polymerase
								317584	ribonuclease p mrp
								317681	ankyrin repeat-containing
								317695	d-xylulose reductase a
								317789	ankyrin repeat protein
								318025	protein
								318027	rna binding protein
								318147	hypothetical protein TRIATDRAFT_318147 [Trichoderma atroviride IMI 206040]
								318579	amidohydrolase 3
								318633	hypothetical protein TRIATDRAFT_318633 [Trichoderma atroviride IMI 206040]
								318640	ankyrin repeat-containing
								319208	hypothetical protein TRIATDRAFT_319208 [Trichoderma atroviride IMI 206040]
								319530	hypothetical protein TRIATDRAFT_319530 [Trichoderma atroviride IMI 206040]
								319673	secreted protein
								319706	hypothetical protein TRIATDRAFT_319706 [Trichoderma atroviride IMI 206040]
								319760	chromo domain
								319911	hypothetical protein TRIATDRAFT_319911 [Trichoderma atroviride IMI 206040]
								319921	zinc finger protein
								319946	pfs domain-containing protein
								319948	ankyrin repeat protein
								320333	hypothetical protein TRIATDRAFT_320333 [Trichoderma atroviride IMI 206040]
								320391	phospholipase d2
								320648	dash complex subunit dad4
								320890	serine threonine protein kinase
								321123	v-type c subunit family protein
								321282	calcium transporter
								321380	hypothetical protein TRIATDRAFT_321380 [Trichoderma atroviride IMI 206040]
								321420	hypothetical protein TRIATDRAFT_321420 [Trichoderma atroviride IMI 206040]
								321492	ccch zinc finger dna binding protein
								321718	rna-dependent rna polymerase
								321796	ankyrin repeat protein
								322010	s8 family peptidase
								322029	atp dependent dna ligase domain protein
								322102	pfs domain-containing protein
								322171	hypothetical protein TRIATDRAFT_322171 [Trichoderma atroviride IMI 206040]
								322219	hypothetical protein TRIATDRAFT_322219 [Trichoderma atroviride IMI 206040]
								322230	signal sequence receptor alpha subunit
								322665	hypothetical protein TRIATDRAFT_322665 [Trichoderma atroviride IMI 206040]
								322669	af309689_11hypothetical gln pro-rich protein
								322698	gs1-like protein
								322726	multiple ankyrin repeats single kh domain
								322912	hypothetical protein TRIATDRAFT_322912 [Trichoderma atroviride IMI 206040]
								323101	glycosyltransferase family 2 protein
								323107	hypothetical protein TRIATDRAFT_323107 [Trichoderma atroviride IMI 206040]
								323150	nad -binding protein
