# Supplementary material for: Danger signals activate a putative innate immune system during regeneration in a filamentous fungus
Source: PLoS Genet. 2018 Nov 30;14(11):e1007390. doi: 10.1371/journal.pgen.1007390 (PMC6291166; doi:10.1371/journal.pgen.1007390)
Supplement: S2 Dataset — The table includes data on expression level and statistical support summary for expression differences. (XLSX) [file pgen.1007390.s008.xlsx]

## Sheet: Up_WTBvsWTC
Deferentially expressed genes in the comparison WT+BAPTA vs WT-Control
Gene identification	logFC	logCPM	LR	PValue	FDR	Annotation
id_299980	10.457	3.9994	33.364	7.64264e-09	3.65749e-08	hypothetical protein TRIATDRAFT_299980 [Trichoderma atroviride IMI 206040]
id_43714	8.6553	7.65545	435.34	1.11834e-96	1.86248e-93	alcohol dehydrogenase
id_299507	8.25028	3.3052	27.5274	1.54882e-07	6.31898e-07	hypothetical protein TRIATDRAFT_256835 [Trichoderma atroviride IMI 206040]
id_126859	7.55095	5.14617	207.868	4.0079e-47	3.37109e-45	cytochrome b5
id_134328	7.53183	6.19069	253.638	4.18084e-57	6.96277e-55	cytochrome p450
id_164074	6.72897	4.76472	418.165	6.12235e-93	8.49681e-90	major facilitator superfamily transporter
id_48996	5.86312	5.38495	467.16	1.3297e-103	2.76811e-100	dienelactone hydrolase
id_260301	5.67236	6.52951	146.837	8.51662e-34	3.16598e-32	plasma membrane proteolipid 3
id_291159	5.63725	4.95361	70.4458	4.73095e-17	5.23169e-16	nitrate reductase
id_53983	5.51706	6.2638	254.492	2.72384e-57	4.62886e-55	26s proteasome regulatory subunit-like protein
id_258556	5.47945	5.41975	35.772	2.21811e-09	1.13663e-08	histidinol-phosphate aminotransferase
id_297699	5.4473	7.51673	399.671	6.49489e-89	6.00921e-86	cfem domain containing protein
id_127833	5.42183	8.21872	690.246	3.95141e-152	3.29034e-148	nadp-dependent leukotriene b4 12-hydroxydehydrogenase
id_146809	5.4064	6.21637	123.488	1.09063e-28	2.92604e-27	3-hydroxyacyl- nad binding
id_298717	5.39233	8.244	194.724	2.96038e-44	2.03728e-42	flavohemoglobin
id_256104	5.35271	6.10163	157.614	3.75847e-36	1.6472e-34	nitrite reductase
id_81501	5.34621	5.06405	213.329	2.57924e-48	2.4406e-46	amino acid transporter
id_301468	5.19978	6.46305	311.346	1.1117e-69	3.30613e-67	shwachman-bodian-diamond syndrome protein
id_297887	5.07613	7.28301	315.415	1.44415e-70	4.45386e-68	aspartate protease
id_83118	5.03772	3.61768	39.8317	2.76812e-10	1.57339e-09	sterol 24-c-methyltransferase
id_318307	5.03253	4.44307	82.721	9.44919e-20	1.31578e-18	ankyrin repeat-containing protein
id_90465	4.97104	3.7944	116.014	4.72056e-27	1.1104e-25	short-chain dehydrogenase reductase sdr
id_216948	4.90661	2.7807	118.072	1.67231e-27	4.05986e-26	nad dependent epimerase
id_300570	4.87729	3.90232	174.81	6.5859e-40	3.42755e-38	glucose repressible protein grg1
id_39568	4.78765	2.65499	146.266	1.13532e-33	4.14642e-32	fructosamine kinase
id_134514	4.72718	5.13433	188.333	7.34697e-43	4.70602e-41	fad binding domain containing protein
id_154783	4.68862	8.49974	49.0518	2.49298e-12	1.74153e-11	cyanide hydratase
id_270635	4.62833	3.64683	158.315	2.64183e-36	1.17639e-34	tpa: uncharacterized proteinsndb
id_91168	4.59391	8.35958	295.719	2.82091e-66	7.11809e-64	bifunctional p-450:nadph-p450 reductase
id_83501	4.52129	3.99808	158.565	2.32855e-36	1.04247e-34	fk506 suppressor
id_321974	4.51551	3.70629	51.8826	5.89189e-13	4.39621e-12	ankyrin repeat protein
id_90885	4.49041	6.57927	295.811	2.6942e-66	7.01081e-64	hydroxyproline-rich glycoprotein dz-hrgp
id_51260	4.44915	6.71778	208.289	3.24519e-47	2.78584e-45	alternative oxidase
id_40728	4.40404	1.97226	41.1007	1.44588e-10	8.5389e-10	general amino-acid permease gap1
id_297969	4.35176	5.9824	220.519	6.9695e-50	7.44039e-48	hypothetical protein TRIATDRAFT_297969 [Trichoderma atroviride IMI 206040]
id_323151	4.34829	3.35986	146.747	8.91355e-34	3.29881e-32	glyoxalase bleomycin resistance protein dioxygenase superfamily
id_130396	4.27475	5.6604	326.458	5.67765e-73	1.96991e-70	multidrug resistant protein
id_91076	4.20062	4.30214	183.06	1.04087e-41	6.14704e-40	cat eye syndrome critical region protein 5 precursor
id_32123	4.15128	4.49792	178.052	1.29046e-40	7.21185e-39	mismatched base pair and cruciform dna recognition
id_29283	4.13239	3.55567	234.484	6.27404e-53	7.68293e-51	succinate-semialdehyde dehydrogenase
id_321810	4.10318	8.74227	250.392	2.13272e-56	3.41523e-54	subtilisin-like serine protease pr1c
id_302305	4.03321	10.5562	60.1438	8.81744e-15	7.96343e-14	might be a transmembrane protein
id_261131	4.0304	3.59354	194.917	2.68641e-44	1.89519e-42	oxidoreductase
id_291965	4.00329	3.89615	137.912	7.61769e-32	2.51716e-30	hypothetical protein TRIATDRAFT_291965 [Trichoderma atroviride IMI 206040]
id_255394	3.97544	6.74536	86.1453	1.67186e-20	2.46836e-19	heat shock protein 30
id_254673	3.96291	4.97483	106.113	6.96359e-25	1.45328e-23	thermoresistant gluconokinase
id_81214	3.94481	1.62644	54.9805	1.21729e-13	9.76532e-13	hypothetical protein TRIATDRAFT_81214 [Trichoderma atroviride IMI 206040]
id_179154	3.94312	7.59278	235.741	3.33649e-53	4.20954e-51	hypothetical protein TRIATDRAFT_179154, partial [Trichoderma atroviride IMI 206040]
id_89276	3.90412	2.16216	109.697	1.14192e-25	2.50891e-24	hypothetical protein TRIATDRAFT_89276 [Trichoderma atroviride IMI 206040]
id_37304	3.90318	3.63093	175.713	4.18396e-40	2.2191e-38	bzip transcription factor
id_86044	3.8884	1.93635	45.0989	1.87332e-11	1.20086e-10	hypothetical protein TRIATDRAFT_86044 [Trichoderma atroviride IMI 206040]
id_243299	3.88323	3.38674	96.9585	7.07945e-23	1.27875e-21	hypothetical protein TRIATDRAFT_243299, partial [Trichoderma atroviride IMI 206040]
id_292870	3.83006	4.9269	208.118	3.53645e-47	3.0049e-45	ferric reductase like transmembrane component
id_54918	3.81128	5.31064	58.8383	1.71173e-14	1.50354e-13	nrps-like enzyme
id_220212	3.80216	3.74695	73.162	1.19433e-17	1.39876e-16	integral membrane protein pth11-
id_81541	3.75809	4.95361	60.9862	5.74765e-15	5.27681e-14	efflux pump antibiotic resistance
id_134934	3.75582	5.32252	183.573	8.03947e-42	4.78176e-40	flavin-binding monooxygenase-like family protein
id_300080	3.71819	7.08698	184.391	5.33017e-42	3.26355e-40	phosphotransferase enzyme family protein
id_317650	3.7062	6.28051	336.18	4.33247e-75	1.71793e-72	hypothetical protein TRIATDRAFT_317650 [Trichoderma atroviride IMI 206040]
id_192688	3.68914	7.12342	364.567	2.8524e-81	1.97933e-78	mfs multidrug
id_30477	3.66735	6.73808	283.366	1.38688e-63	3.20794e-61	zinc-binding alcohol
id_301721	3.66345	3.08424	70.2196	5.30554e-17	5.81306e-16	acetyltransferase
id_177117	3.61688	4.01214	32.2511	1.35479e-08	6.31654e-08	uncharacterized oxidoreductase
id_139683	3.61044	6.85418	25.0447	5.60175e-07	2.1193e-06	hypothetical protein TRIATDRAFT_139683 [Trichoderma atroviride IMI 206040]
id_53468	3.5916	5.92187	87.4122	8.81053e-21	1.33391e-19	abc multidrug
id_49167	3.58963	4.64596	216.972	4.13834e-49	4.25432e-47	fmn binding
id_291825	3.54698	6.93208	86.6615	1.28778e-20	1.92866e-19	peptidase family m28
id_128193	3.54041	3.24522	62.4965	2.66918e-15	2.52859e-14	cation transporting atpase
id_80439	3.52245	4.2448	123.216	1.25083e-28	3.3277e-27	bax-like protein
id_80347	3.48231	4.62366	152.701	4.45363e-35	1.82687e-33	pyridine nucleotide-disulfide oxidoreductase amid-
id_314204	3.47403	5.55838	56.9975	4.36361e-14	3.68144e-13	hypothetical protein TRIATDRAFT_314204 [Trichoderma atroviride IMI 206040]
id_156562	3.45897	8.16158	153.807	2.55267e-35	1.0628e-33	oligopeptide transporter
id_323015	3.45636	2.74458	60.0201	9.38949e-15	8.45257e-14	zinc alcohol
id_301272	3.44746	3.50385	71.1798	3.26108e-17	3.65479e-16	protein
id_148873	3.44346	6.76144	209.196	2.05702e-47	1.80303e-45	aspartyl-trna synthetase
id_139870	3.40772	4.06686	181.577	2.19307e-41	1.26817e-39	hypothetical protein TRIATDRAFT_139870 [Trichoderma atroviride IMI 206040]
id_301737	3.39885	6.64544	48.4871	3.32463e-12	2.28984e-11	heat shock protein 30
id_214762	3.36084	4.13535	99.1586	2.33074e-23	4.35159e-22	fad fmn-containing isoamyl alcohol oxidase
id_214420	3.35916	6.11538	52.7739	3.74232e-13	2.86156e-12	trichothecene c-15 hydroxylase
id_145570	3.35419	9.6038	206.178	9.37123e-47	7.80342e-45	uricase
id_77637	3.34368	3.85858	113.113	2.03821e-26	4.62456e-25	hypothetical protein TRIATDRAFT_77637 [Trichoderma atroviride IMI 206040]
id_79977	3.33564	6.24922	248.526	5.44291e-56	8.39317e-54	glycerol-3-phosphate dehydrogenase
id_138295	3.33287	7.02572	360.457	2.23926e-80	1.24309e-77	arrestin domain-containing protein
id_236267	3.32248	4.12506	55.0065	1.2013e-13	9.64628e-13	duf500 domain protein
id_152924	3.32231	6.3	360.713	1.96891e-80	1.17108e-77	glutathione-dependent formaldehyde-activating
id_34379	3.31718	3.41109	131.976	1.51441e-30	4.74078e-29	phospholipase d p1
id_299728	3.31686	7.23992	13.5766	0.000229028	0.000582681	methyltransferase domain-containing protein
id_226144	3.30937	5.62864	175.235	5.3204e-40	2.80399e-38	guanine deaminase
id_27668	3.30699	4.51925	205.959	1.0461e-46	8.54011e-45	hypothetical protein TRIATDRAFT_27668, partial [Trichoderma atroviride IMI 206040]
id_84287	3.30451	5.14092	196.661	1.11817e-44	8.02676e-43	4-aminobutyrate aminotransferase
id_156798	3.3043	4.94431	63.0004	2.06664e-15	1.97124e-14	enoyl- hydratase isomerase
id_299986	3.30043	6.8288	67.3107	2.31917e-16	2.39302e-15	heat shock protein 30
id_131933	3.27981	3.93254	177.85	1.42844e-40	7.87723e-39	betaine aldehyde dehydrogenase
id_183615	3.27136	4.55712	201.036	1.24105e-45	9.22696e-44	sulfate transporter
id_79211	3.26424	4.68218	130.264	3.58757e-30	1.08238e-28	hypothetical protein TRIATDRAFT_79211 [Trichoderma atroviride IMI 206040]
id_91768	3.26234	4.76118	216.293	5.82144e-49	5.9116e-47	amidohydrolase family protein
id_227962	3.24371	4.39033	111.242	5.23796e-26	1.16622e-24	hypothetical protein TRIATDRAFT_227962 [Trichoderma atroviride IMI 206040]
id_38807	3.23339	3.74676	130.118	3.86186e-30	1.16093e-28	estradiol 17-beta-dehydrogenase
id_242992	3.22962	5.07009	27.8584	1.30524e-07	5.36197e-07	f-box domain-containing protein
id_320793	3.21784	2.44161	91.934	8.96155e-22	1.47185e-20	major facilitator superfamily transporter
id_217165	3.17372	4.88396	25.913	3.57155e-07	1.39148e-06	high affinity nitrate transporter
id_185730	3.1699	2.85915	142.481	7.63504e-33	2.61634e-31	nadph-dependent fmn reductase
id_284689	3.16621	5.87328	9.18621	0.00243846	0.00516011	ammecr1 family protein
id_139480	3.12764	3.49074	115.423	6.35896e-27	1.47908e-25	hypothetical protein TRIATDRAFT_139480 [Trichoderma atroviride IMI 206040]
id_320431	3.12316	7.24318	346.251	2.77621e-77	1.28431e-74	aldolase citrate lyase family protein
id_89305	3.12157	5.48398	319.258	2.10197e-71	6.73195e-69	msf membrane transporter
id_314983	3.11972	3.19558	24.4915	7.46385e-07	2.77834e-06	secretory
id_46094	3.10446	1.83267	34.7656	3.71883e-09	1.85207e-08	hypothetical protein TRIATDRAFT_46094 [Trichoderma atroviride IMI 206040]
id_79986	3.09958	3.65577	75.2016	4.25016e-18	5.15905e-17	malic acid transport protein
id_290740	3.08803	5.68325	320.003	1.44622e-71	4.81709e-69	mfs multidrug
id_77441	3.07809	3.974	25.8486	3.69282e-07	1.43357e-06	glycosyltransferase family 4 protein
id_34271	3.07326	7.15788	259.094	2.70434e-58	5.11796e-56	major facilitator superfamily transporter
id_297025	3.07262	8.02604	117.132	2.68543e-27	6.42574e-26	nadp-specific glutamate dehydrogenase
id_295401	3.06969	4.36566	232.948	1.35634e-52	1.63685e-50	pyridine nucleotide-disulfide
id_231528	3.06148	5.00708	257.178	7.07303e-58	1.28037e-55	acetolactate synthase
id_30456	3.05551	6.08085	214.234	1.63705e-48	1.64238e-46	formyltetrahydrofolate deformylase
id_255242	3.04476	5.99622	125.804	3.39469e-29	9.58224e-28	ubie coq5
id_276449	3.00327	5.53382	275.016	9.15685e-62	1.85973e-59	2-dehydropantoate 2-reductase-like protein
id_7567	2.99293	3.92319	97.9371	4.31886e-23	7.88666e-22	yhl026c-like protein
id_201166	2.96255	3.11955	106.484	5.77594e-25	1.21455e-23	phosphoglycerate mutase
id_225330	2.95234	5.21414	235.027	4.77568e-53	5.93539e-51	mfs multidrug
id_28910	2.95043	3.09245	96.0938	1.09566e-22	1.94948e-21	family taurine catabolism dioxygenase
id_318643	2.95019	5.28796	236.417	2.37621e-53	3.04411e-51	major facilitator superfamily transporter
id_288159	2.94303	5.21391	141.208	1.44923e-32	4.9056e-31	very large low complexity protein
id_90644	2.93495	1.83326	40.731	1.7469e-10	1.01937e-09	alcohol dehydrogenase
id_152707	2.92475	4.187	153.339	3.23053e-35	1.33834e-33	amp-binding enzyme
id_90089	2.91875	2.35547	89.7554	2.69507e-21	4.22634e-20	c6 finger domain
id_299720	2.9134	6.4606	353.997	5.7113e-79	2.79753e-76	hypothetical protein TRIATDRAFT_299720 [Trichoderma atroviride IMI 206040]
id_43816	2.90421	2.43311	75.3558	3.93096e-18	4.78554e-17	mip family channel protein
id_299161	2.9032	7.17778	88.8758	4.20401e-21	6.47076e-20	hypothetical protein TRIATDRAFT_299161, partial [Trichoderma atroviride IMI 206040]
id_161417	2.90081	8.29681	181.808	1.95313e-41	1.13732e-39	tripeptidyl peptidase precursor
id_235502	2.89458	2.26203	57.8816	2.78375e-14	2.39961e-13	major facilitator superfamily transporter
id_155595	2.8905	4.59363	212.735	3.4768e-48	3.21681e-46	hypothetical protein TRIATDRAFT_155595 [Trichoderma atroviride IMI 206040]
id_257427	2.88494	3.48209	144.157	3.28236e-33	1.15814e-31	hypothetical protein TRIATDRAFT_257427 [Trichoderma atroviride IMI 206040]
id_36337	2.88327	9.87749	57.75	2.97634e-14	2.55769e-13	neutral protease
id_131910	2.8818	6.9955	100.428	1.22784e-23	2.30796e-22	valyl-trna synthetase
id_266330	2.87093	7.03764	404.362	6.1854e-90	7.35798e-87	purine transporter
id_211881	2.85345	3.20493	112.322	3.03754e-26	6.81768e-25	hpp family protein
id_289117	2.84076	4.54154	157.782	3.45386e-36	1.5298e-34	short-chain dehydrogenase reductase
id_295477	2.83199	4.6635	32.9857	9.28377e-09	4.39738e-08	short chain type
id_232687	2.82519	2.9566	62.0298	3.38299e-15	3.17589e-14	ankyrin repeat and sam domain containing protein 6
id_236801	2.81815	2.77644	59.0638	1.52638e-14	1.34642e-13	hypothetical protein TRIATDRAFT_236801
id_36137	2.81541	1.63217	21.7127	3.16691e-06	1.07242e-05	extracellular serine-rich protein
id_33651	2.81153	2.81436	17.2017	3.36135e-05	9.77303e-05	family a1 protease
id_33350	2.81147	10.3497	70.1277	5.5588e-17	6.05494e-16	related to lipoxygenase 1
id_191487	2.79269	1.85241	39.4379	3.38659e-10	1.899e-09	glutathione s-transferase i
id_303128	2.78435	2.99933	49.4508	2.0341e-12	1.44153e-11	hypothetical protein TRIATDRAFT_303128 [Trichoderma atroviride IMI 206040]
id_134218	2.77451	5.45381	200.115	1.97111e-45	1.45251e-43	adenosine deaminase
id_152157	2.77133	4.27954	119.122	9.84755e-28	2.44049e-26	gnat family
id_49782	2.76837	2.28798	57.3476	3.65208e-14	3.1095e-13	amino acid transporter
id_292053	2.76815	7.23735	183.987	6.53214e-42	3.94153e-40	siroheme synthase
id_280857	2.76306	7.0248	307.615	7.22239e-69	2.07382e-66	nitroreductase family protein
id_154204	2.75862	6.01732	244.522	4.06217e-55	5.73317e-53	mfs monocarboxylate
id_316583	2.75401	2.83449	84.4943	3.85325e-20	5.51705e-19	mfs peptide
id_154744	2.75014	4.34297	152.553	4.79773e-35	1.94881e-33	hypothetical protein TRIATDRAFT_154744 [Trichoderma atroviride IMI 206040]
id_300042	2.7373	4.27363	161.246	6.04434e-37	2.79618e-35	hypothetical protein TRIATDRAFT_300042 [Trichoderma atroviride IMI 206040]
id_301968	2.718	5.29387	59.6773	1.11759e-14	9.9745e-14	hypothetical protein TRIATDRAFT_301968 [Trichoderma atroviride IMI 206040]
id_77531	2.71244	2.53921	53.9425	2.06447e-13	1.62025e-12	l-lactate dehydrogenase
id_299326	2.70723	6.87437	75.67	3.35264e-18	4.11761e-17	hypothetical protein TRIATDRAFT_299326 [Trichoderma atroviride IMI 206040]
id_273644	2.70119	4.27531	114.884	8.34586e-27	1.91978e-25	aerobactin siderophore biosynthesis protein iucb
id_83168	2.69851	4.56445	115.183	7.17676e-27	1.66465e-25	upf0643 protein
id_79361	2.69501	5.72004	80.2766	3.25503e-19	4.31602e-18	n-acetylglucosamine-6-phosphate deacetylase
id_289913	2.69153	4.98468	192.554	8.8056e-44	5.91324e-42	myb dna-binding domain protein
id_287033	2.68079	3.6987	19.7409	8.86844e-06	2.79725e-05	amidohydrolase-like protein
id_301270	2.68078	3.33775	43.74	3.75027e-11	2.33921e-10	hypothetical protein TRIATDRAFT_301270 [Trichoderma atroviride IMI 206040]
id_139124	2.67562	7.42524	159.905	1.18685e-36	5.40047e-35	asparagine synthetase
id_50338	2.66792	2.20493	74.7128	5.4442e-18	6.54168e-17	glycoside hydrolase family 47 protein
id_35737	2.66097	5.16151	56.754	4.9388e-14	4.15408e-13	sarcosine oxidase
id_93821	2.64229	4.00243	80.0543	3.64264e-19	4.80702e-18	mfs monocarboxylate
id_80771	2.63841	4.58331	180.366	4.0321e-41	2.29968e-39	hypothetical protein TRIATDRAFT_80771 [Trichoderma atroviride IMI 206040]
id_85544	2.62411	5.58592	190.206	2.86704e-43	1.89475e-41	peroxin 20
id_177185	2.62405	4.56957	174.443	7.92124e-40	4.0969e-38	swirm domain-containing protein
id_150889	2.61315	5.85394	276.871	3.60945e-62	7.70665e-60	major facilitator superfamily transporter
id_34393	2.61248	5.65763	202.346	6.42401e-46	4.99932e-44	lipase-like protein
id_302624	2.60324	4.54846	15.5818	7.90116e-05	0.000216282	hypothetical protein TRIATDRAFT_302624 [Trichoderma atroviride IMI 206040]
id_204500	2.59913	6.86059	203.06	4.48841e-46	3.55953e-44	alpha-ketoglutarate dependent xanthine dioxygenase
id_301308	2.59436	4.8832	149.384	2.36383e-34	9.11279e-33	lipase-like protein
id_133271	2.58891	2.47984	55.2412	1.06608e-13	8.63545e-13	duf1761-domain-containing protein
id_53261	2.58257	2.51875	91.0198	1.42242e-21	2.2604e-20	nad dependent epimerase
id_318713	2.58015	6.76323	86.7768	1.21485e-20	1.82272e-19	glycerophosphoryl diester phosphodiesterase
id_84459	2.57994	4.92326	218.136	2.30651e-49	2.40079e-47	glutamine amidotransferase
id_318483	2.5766	1.65474	21.9564	2.7892e-06	9.53827e-06	phd transcription factor
id_317063	2.56905	1.49952	22.7832	1.81348e-06	6.39325e-06	glycoside hydrolase family 5 protein
id_316752	2.56234	5.95519	72.3663	1.78739e-17	2.06143e-16	hypothetical protein TRIATDRAFT_316752 [Trichoderma atroviride IMI 206040]
id_301901	2.55964	7.50647	36.7699	1.32924e-09	6.98772e-09	stf2-like protein
id_77684	2.55928	2.93559	72.5973	1.58994e-17	1.84908e-16	acetyltransferase
id_319832	2.54855	7.65503	142.594	7.21145e-33	2.48139e-31	homocitrate synthase
id_302038	2.54613	6.56996	227.506	2.08549e-51	2.31545e-49	arginine permease
id_41700	2.53849	3.43074	93.4775	4.10844e-22	6.96762e-21	acyl- n-acyltransferase
id_288502	2.53205	6.13845	362.97	6.35111e-81	4.06813e-78	mitochondrial carrier
id_152359	2.52874	5.64565	124.614	6.18195e-29	1.69891e-27	hypothetical protein TRIATDRAFT_152359 [Trichoderma atroviride IMI 206040]
id_295408	2.51732	4.11172	122.337	1.94774e-28	5.11635e-27	2-nitropropane dioxygenase precursor
id_291865	2.50916	5.93539	73.5404	9.85955e-18	1.16125e-16	major facilitator superfamily transporter
id_298252	2.50581	6.74572	184.271	5.66113e-42	3.44089e-40	phospho-2-dehydro-3-deoxyheptonate aldolase
id_314604	2.50573	4.84559	51.0337	9.07935e-13	6.68468e-12	transcriptional regulator
id_297979	2.49866	5.93879	15.8454	6.87344e-05	0.00019034	hypothetical protein TRIATDRAFT_297979 [Trichoderma atroviride IMI 206040]
id_298232	2.48442	8.35967	186.153	2.19836e-42	1.3868e-40	hypothetical protein TRIATDRAFT_298232 [Trichoderma atroviride IMI 206040]
id_321733	2.47274	3.85965	51.3503	7.727e-13	5.70921e-12	peptidase family t4 protein
id_214873	2.47197	4.84264	120.391	5.19547e-28	1.33116e-26	c6 transcription
id_301006	2.46789	6.93938	121.292	3.29812e-28	8.55558e-27	thioredoxin-like protein
id_45979	2.45531	2.53045	48.952	2.62306e-12	1.8278e-11	hypothetical protein TRIATDRAFT_45979 [Trichoderma atroviride IMI 206040]
id_157453	2.45466	8.38953	96.2272	1.02429e-22	1.83425e-21	heat shock protein hsp98
id_44219	2.4529	2.94683	80.2833	3.24402e-19	4.31516e-18	oxidoreductase fad-binding protein
id_165194	2.45285	7.87147	287.165	2.06223e-64	5.05065e-62	c2h2 finger domain
id_52474	2.43892	5.60232	170.658	5.31313e-39	2.69771e-37	pyruvate dehydrogenase
id_151996	2.43392	4.1155	134.162	5.0355e-31	1.60654e-29	stress response protein
id_219437	2.43101	5.41889	193.493	5.49329e-44	3.74939e-42	acyl- thioesterase ii
id_300780	2.43049	7.66153	130.457	3.25523e-30	9.89281e-29	globin-like protein
id_155976	2.42915	8.52232	148.325	4.02803e-34	1.53157e-32	branched-chain amino acid aminotransferase
id_297222	2.4224	5.73796	241.285	2.0635e-54	2.81685e-52	protein indc11
id_129821	2.4115	5.396	248.644	5.13051e-56	8.06071e-54	aspartate kinase
id_152839	2.39772	6.06108	40.4788	1.98761e-10	1.15016e-09	short-chain dehydrogenases
id_299013	2.39409	6.8968	195.224	2.30259e-44	1.63877e-42	methyltransferase-like protein
id_145314	2.39153	2.65094	49.8943	1.62256e-12	1.16575e-11	asparaginase-like protein
id_131396	2.39151	4.45548	177.099	2.08384e-40	1.12676e-38	copper fist dna binding domain protein
id_243895	2.39138	4.78205	177.83	1.44276e-40	7.90385e-39	zn2cys6 transcription factor
id_320350	2.38614	9.06842	122.103	2.19154e-28	5.73867e-27	oligopeptide transporter opt-like protein
id_319488	2.37702	3.08062	72.0365	2.11257e-17	2.39991e-16	hypothetical protein TRIATDRAFT_319488 [Trichoderma atroviride IMI 206040]
id_300055	2.37362	6.82956	208.385	3.09154e-47	2.68159e-45	amine oxidase
id_302790	2.36619	10.2592	126.262	2.69386e-29	7.68212e-28	mitochondrial hypoxia responsive domain-containing protein
id_87269	2.36401	3.27795	65.4263	6.03292e-16	6.04527e-15	hypothetical protein TRIATDRAFT_87269 [Trichoderma atroviride IMI 206040]
id_284984	2.36088	3.81398	124.954	5.20773e-29	1.45519e-27	zinc finger protein 58
id_42869	2.36051	4.71237	135.743	2.27046e-31	7.35646e-30	hypothetical protein TRIATDRAFT_42869 [Trichoderma atroviride IMI 206040]
id_212395	2.3549	6.7868	146.18	1.18584e-33	4.31202e-32	2-oxoacid dehydrogenase acyltransferase
id_322087	2.35461	4.84058	144.461	2.81655e-33	1.00228e-31	fungal specific transcription factor domain-containing protein
id_310760	2.351	2.06997	33.3165	7.83156e-09	3.74574e-08	prolyl endopeptidase
id_78405	2.35078	1.64351	23.5983	1.18691e-06	4.31026e-06	cytochrome b561
id_184253	2.34206	5.0123	112.284	3.09683e-26	6.93208e-25	ankyrin repeat protein
id_162993	2.34107	2.33392	26.5169	2.61237e-07	1.03587e-06	gtpase-activator protein for ras-like gtpase containing protein
id_255118	2.33745	3.10277	15.7266	7.31883e-05	0.000201534	hypothetical protein TRIATDRAFT_255118 [Trichoderma atroviride IMI 206040]
id_94114	2.32889	3.15023	21.1595	4.22608e-06	1.39979e-05	nad-dependent epimerase dehydratase
id_35207	2.32781	2.72776	56.1822	6.60571e-14	5.49508e-13	mandelate racemase muconate lactonizing enzyme domain-containing protein
id_36851	2.32607	3.36823	103.748	2.2976e-24	4.61015e-23	oxidoreductase-like protein
id_229782	2.32423	4.69205	98.5699	3.13749e-23	5.80575e-22	c6 transcription factor
id_146083	2.31933	3.5761	80.9001	2.37427e-19	3.21473e-18	hypothetical protein TRIATDRAFT_146083 [Trichoderma atroviride IMI 206040]
id_297710	2.31758	5.30091	57.34	3.66619e-14	3.11832e-13	hypothetical protein TRIATDRAFT_297710 [Trichoderma atroviride IMI 206040]
id_130696	2.31663	6.03184	150.734	1.19802e-34	4.75042e-33	molybdenum cofactor sulfurase
id_297279	2.31259	9.09113	133.613	6.63933e-31	2.09416e-29	d-arabinitol 2-dehydrogenase
id_39552	2.3073	8.83523	179.505	6.21449e-41	3.49649e-39	mfs peptide transporter
id_40685	2.30705	2.98255	43.8906	3.47257e-11	2.17088e-10	glucose-methanol-choline oxidoreductase
id_210433	2.30167	3.30609	60.1558	8.76389e-15	7.92366e-14	transcriptional
id_298585	2.29732	10.4152	161.683	4.8519e-37	2.25708e-35	transaldolase
id_150078	2.29481	9.87279	34.32	4.67562e-09	2.30106e-08	pyruvate decarboxylase
id_91311	2.28535	3.94957	102.403	4.53125e-24	8.89899e-23	hsp20-like protein
id_297623	2.28234	6.275	78.5937	7.62939e-19	9.83436e-18	mapeg family protein
id_134071	2.28087	5.77497	240.576	2.94488e-54	3.95516e-52	hypothetical protein TRIATDRAFT_134071 [Trichoderma atroviride IMI 206040]
id_41061	2.27719	2.21275	36.756	1.33875e-09	7.02885e-09	hypothetical protein TRIATDRAFT_41061 [Trichoderma atroviride IMI 206040]
id_54763	2.27608	3.76671	47.8302	4.6478e-12	3.15936e-11	cyanamide hydratase
id_156157	2.27188	6.33674	255.326	1.79169e-57	3.17435e-55	hydroxyproline-rich glycoprotein
id_255918	2.27118	5.51165	123.484	1.09283e-28	2.92604e-27	aig2 family protein
id_201457	2.26685	3.72564	101.311	7.86308e-24	1.49488e-22	mfs toxin efflux pump
id_212859	2.2649	2.29469	21.5477	3.45137e-06	1.16213e-05	-dichlorophenol 6-monooxygenase
id_155802	2.2629	5.04591	144.753	2.43154e-33	8.76511e-32	acyl- dehydrogenase
id_300514	2.2616	7.6865	202.236	6.79099e-46	5.23598e-44	allantoinase
id_45374	2.26132	6.27447	11.2641	0.000790194	0.00183644	major facilitator superfamily transporter
id_81600	2.2462	2.94668	76.3244	2.40691e-18	2.99586e-17	hypothetical protein TRIATDRAFT_81600 [Trichoderma atroviride IMI 206040]
id_225948	2.24113	3.16079	62.7556	2.34014e-15	2.22701e-14	major facilitator superfamily transporter
id_80673	2.23762	6.15972	247.497	9.12344e-56	1.38129e-53	alternative nadh dehydrogenase
id_41299	2.23625	2.60793	55.204	1.0865e-13	8.79229e-13	fungal transcriptional regulatory protein
id_320866	2.23614	5.65728	188.518	6.69592e-43	4.32224e-41	hypothetical protein TRIATDRAFT_320866 [Trichoderma atroviride IMI 206040]
id_156823	2.23521	5.14068	169.651	8.8189e-39	4.3973e-37	mfs drug
id_309419	2.23437	7.02688	148.453	3.7763e-34	1.44244e-32	uncharacterized protein loc100273228
id_49023	2.22448	5.26698	54.5925	1.483e-13	1.18059e-12	hypothetical protein TRIATDRAFT_49023 [Trichoderma atroviride IMI 206040]
id_156160	2.22317	6.75702	77.2586	1.49975e-18	1.88932e-17	multicopper oxidase
id_154663	2.2193	5.81477	72.3359	1.81513e-17	2.09054e-16	pyruvate dehydrogenase kinase
id_31591	2.21865	4.25449	65.5809	5.5776e-16	5.60926e-15	glycoside hydrolase family 18 protein
id_92285	2.21644	4.12486	33.3739	7.60365e-09	3.64092e-08	hypothetical protein TRIATDRAFT_92285 [Trichoderma atroviride IMI 206040]
id_49937	2.21143	3.01391	44.2959	2.82301e-11	1.78355e-10	fungal transcriptional regulatory protein
id_299551	2.21114	6.40471	96.6525	8.26264e-23	1.48924e-21	mannitol-1-phosphate 5-dehydrogenase
id_45896	2.20806	3.55057	102.441	4.44384e-24	8.74796e-23	glycerol dehydrogenase
id_34655	2.20727	3.60316	75.7179	3.27227e-18	4.02484e-17	nadph-dependent fmn fad containing
id_82465	2.20611	7.17893	90.4991	1.8506e-21	2.91854e-20	iron permease ftr1 family protein
id_94244	2.20321	2.1623	40.9676	1.54773e-10	9.11453e-10	glycine-rich cell wall structural protein 1
id_302405	2.20218	7.56201	150.548	1.31565e-34	5.16765e-33	amino acid
id_29913	2.20026	3.57829	49.5333	1.95031e-12	1.38687e-11	set and mynd domain-containing protein 3
id_45499	2.19804	2.88207	63.3416	1.73795e-15	1.66728e-14	major facilitator superfamily transporter
id_317556	2.19655	2.87747	42.8571	5.8887e-11	3.60023e-10	hypothetical protein TRIATDRAFT_317556 [Trichoderma atroviride IMI 206040]
id_296429	2.19298	4.33895	62.9377	2.13354e-15	2.03272e-14	meiotically up-regulated protein
id_147012	2.19061	3.07409	79.8704	3.99785e-19	5.25909e-18	family protein
id_133259	2.18583	5.22198	142.713	6.79281e-33	2.34704e-31	homoserine kinase
id_297555	2.18532	5.56939	42.7497	6.22101e-11	3.79226e-10	hypothetical protein TRIATDRAFT_297555 [Trichoderma atroviride IMI 206040]
id_137935	2.17468	3.74294	60.9345	5.90047e-15	5.40519e-14	glutamate decarboxylase
id_286297	2.17274	3.0846	66.272	3.92809e-16	3.98893e-15	set domain-containing protein 5
id_289789	2.16887	4.06207	118.82	1.14667e-27	2.81662e-26	pirin
id_195741	2.16588	2.01638	34.5762	4.09897e-09	2.03167e-08	aminotransferase family protein
id_314561	2.16251	2.90171	72.5464	1.63153e-17	1.88691e-16	hypothetical protein TRIATDRAFT_314561 [Trichoderma atroviride IMI 206040]
id_299790	2.16221	7.48895	279.582	9.26267e-63	2.02974e-60	delta-aminolevulinic acid dehydratase
id_301307	2.16187	6.05304	79.2432	5.49163e-19	7.17877e-18	gpi-anchored cell wall beta- -endoglucanase
id_306187	2.16135	4.94807	80.0221	3.70251e-19	4.87829e-18	swim zinc finger domain protein
id_40670	2.15256	4.5499	95.7188	1.32418e-22	2.34107e-21	sugar transporter
id_34073	2.15208	2.74356	54.3703	1.66052e-13	1.31813e-12	gnat family family
id_86403	2.15149	6.37585	230.323	5.06987e-52	5.94602e-50	clavaminate synthase-like protein
id_150700	2.14656	4.67069	89.886	2.52288e-21	3.96378e-20	-dihydroxy-2-butanone 4-phosphate synthase
id_135477	2.14481	6.3626	83.7189	5.70371e-20	8.07735e-19	gaba permease
id_154438	2.14055	5.51571	124.811	5.59724e-29	1.55361e-27	amp deaminase
id_133160	2.1401	2.03618	32.4482	1.2241e-08	5.72645e-08	alcohol dehydrogenase
id_288955	2.13777	7.18656	244.944	3.28727e-55	4.7195e-53	a g-specific adenine glycosylase
id_40794	2.13051	5.56458	160.241	1.00224e-36	4.5855e-35	had-superfamily subfamily cecr5
id_1703	2.13018	5.67919	212.334	4.25175e-48	3.89058e-46	nitrogen permease reactivator protein
id_299425	2.12885	7.43955	306.603	1.20027e-68	3.33154e-66	upf0311 protein
id_29969	2.12212	2.43953	35.2329	2.92541e-09	1.47368e-08	c6 transcription factor
id_289929	2.1192	3.62446	104.105	1.91854e-24	3.88703e-23	pantoate-beta-alanine ligase
id_213674	2.11888	6.0156	131.59	1.83932e-30	5.67259e-29	integral membrane protein
id_42665	2.11638	6.20977	98.281	3.63037e-23	6.67331e-22	enoyl- hydratase isomerase
id_290277	2.11424	2.3911	32.2418	1.3613e-08	6.33978e-08	acetate transporter
id_45996	2.1091	4.41053	86.0273	1.77465e-20	2.61086e-19	2og-fe oxygenase
id_297479	2.10828	6.72897	238.505	8.33188e-54	1.08406e-51	aldo keto reductase
id_157505	2.10536	7.08659	139.092	4.20418e-32	1.40033e-30	carbamoyl-phosphate synthase subunit l
id_232182	2.10491	3.87471	21.6111	3.3391e-06	1.12752e-05	truncated het-r
id_229348	2.10197	6.29233	131.712	1.72997e-30	5.37516e-29	cytosine permease
id_38398	2.09964	3.75385	74.463	6.17842e-18	7.3813e-17	mfs multidrug
id_213603	2.09602	5.27792	76.1905	2.57582e-18	3.19655e-17	camp-mediated signaling protein sok1
id_302610	2.09368	4.83724	152.608	4.66691e-35	1.90497e-33	hypothetical protein TRIATDRAFT_302610 [Trichoderma atroviride IMI 206040]
id_82369	2.09365	6.26218	210.745	9.44683e-48	8.45846e-46	mfs monocarboxylate transporter
id_280032	2.08102	4.04312	93.8138	3.46644e-22	5.90287e-21	short chain dehydrogenase reductase
id_91844	2.08055	3.53624	66.7544	3.07535e-16	3.146e-15	egg shell protein
id_298271	2.08027	4.63503	73.8385	8.4779e-18	1.00278e-16	hypothetical protein TRIATDRAFT_298271 [Trichoderma atroviride IMI 206040]
id_244768	2.07317	7.96669	175.07	5.78068e-40	3.0274e-38	threonine aldolase
id_296634	2.07141	1.51594	13.3921	0.000252684	0.000639351	hypothetical protein TRIATDRAFT_296634 [Trichoderma atroviride IMI 206040]
id_219594	2.06989	7.12457	157.171	4.69735e-36	2.03723e-34	glycine dehydrogenase
id_317990	2.06889	6.38684	166.596	4.09825e-38	1.97261e-36	short-chain-fatty-acid- ligase
id_90499	2.06108	7.21738	91.4751	1.13006e-21	1.83788e-20	mfs efflux
id_87275	2.05824	5.28557	67.3185	2.31e-16	2.38652e-15	rta1 like protein
id_292517	2.05728	2.2387	46.291	1.0193e-11	6.73627e-11	bicyclomycin resistance
id_33623	2.05591	3.378	53.1951	3.02014e-13	2.33074e-12	acetyltransferase
id_178776	2.05193	3.15886	45.8489	1.27732e-11	8.30955e-11	hypothetical protein TRIATDRAFT_178776, partial [Trichoderma atroviride IMI 206040]
id_299929	2.04807	3.1472	76.7209	1.96904e-18	2.47304e-17	hypothetical protein TRIATDRAFT_299929 [Trichoderma atroviride IMI 206040]
id_217038	2.04776	4.18934	99.0778	2.42779e-23	4.52264e-22	high affinity methionine permease
id_131608	2.04576	6.89717	124.25	7.42529e-29	2.02723e-27	tryptophan synthase
id_237899	2.03965	5.6436	126.553	2.32679e-29	6.70421e-28	peroxisomal biogenesis factor 11
id_178757	2.03386	6.23759	86.3239	1.5275e-20	2.26325e-19	isoflavone reductase
id_87055	2.03077	4.98471	49.6493	1.8384e-12	1.31289e-11	fungal transcriptional regulatory protein
id_295566	2.0306	4.91234	21.9322	2.82449e-06	9.64707e-06	hypothetical protein TRIATDRAFT_295566 [Trichoderma atroviride IMI 206040]
id_128804	2.02579	6.57643	170.482	5.80691e-39	2.93055e-37	mitochondrial oxaloacetate transport protein
id_181516	2.02451	4.14383	40.7562	1.72459e-10	1.00848e-09	nb-arc and ankyrin domain protein
id_298439	2.02345	2.77877	25.7765	3.83332e-07	1.48465e-06	hypothetical protein TRIATDRAFT_298439 [Trichoderma atroviride IMI 206040]
id_299377	2.01581	7.07518	95.6555	1.3672e-22	2.412e-21	2-isopropylmalate synthase
id_297154	2.01283	3.9119	91.3264	1.21824e-21	1.96214e-20	translation initiation factor 1a if-1
id_297513	2.00985	7.60322	66.2035	4.06681e-16	4.11975e-15	lysophospholipase precursor
id_302717	2.00816	5.63727	119.415	8.49685e-28	2.11836e-26	integral membrane mpv17 pmp22
id_303046	2.00696	7.47893	86.609	1.32243e-20	1.97345e-19	fad dependent oxidoreductase superfamily
id_219478	2.0055	7.17553	162.245	3.65688e-37	1.71072e-35	fasciclin domain-containing protein
id_130029	2.00459	4.52023	39.7352	2.9083e-10	1.6452e-09	cellular retinoic acid binding protein
id_135389	2.00391	6.48999	98.6969	2.9426e-23	5.45724e-22	pyrroline-5-carboxylate reductase
id_284312	2.00316	4.30402	86.6376	1.30347e-20	1.94865e-19	hypothetical protein TRIATDRAFT_284312 [Trichoderma atroviride IMI 206040]
id_297546	1.99965	3.93578	46.0061	1.17884e-11	7.69901e-11	short chain dehydrogenase
id_35759	1.99649	2.62835	49.4065	2.08056e-12	1.47311e-11	toxin biosynthesis protein
id_150450	1.99408	6.04787	192.581	8.68879e-44	5.88224e-42	pap2 superfamily protein
id_322924	1.99393	4.22412	17.9165	2.30807e-05	6.86403e-05	hypothetical protein TRIATDRAFT_322924 [Trichoderma atroviride IMI 206040]
id_131513	1.99299	5.15276	69.3992	8.04202e-17	8.64076e-16	alpha-aminoadipate reductase large
id_299927	1.99065	7.56076	143.73	4.07103e-33	1.42435e-31	hypothetical protein TRIATDRAFT_299927 [Trichoderma atroviride IMI 206040]
id_168915	1.98836	3.47702	80.2775	3.25351e-19	4.31602e-18	hypothetical protein TRIATDRAFT_168915, partial [Trichoderma atroviride IMI 206040]
id_296992	1.98806	5.98097	82.1494	1.26182e-19	1.7396e-18	lysosomal cystine transporter
id_181472	1.98479	3.72912	61.6058	4.19588e-15	3.90381e-14	af323585_1beta transducin-like protein het-d2y
id_300629	1.98368	5.21935	148.287	4.10658e-34	1.55434e-32	protein family
id_35866	1.98171	5.01974	96.0626	1.11306e-22	1.97621e-21	allantoate transport protein
id_32386	1.98122	4.50879	36.3123	1.68097e-09	8.71029e-09	hypothetical protein TRIATDRAFT_32386 [Trichoderma atroviride IMI 206040]
id_244671	1.9811	4.63884	136.943	1.24117e-31	4.0372e-30	histone acetyltransferase sas2
id_86846	1.98107	3.25721	71.9333	2.22594e-17	2.52183e-16	dna photolyase
id_158198	1.97863	3.15209	19.4132	1.05276e-05	3.27957e-05	cmgc protein kinase
id_53674	1.97406	3.12758	53.7775	2.24533e-13	1.75557e-12	alcohol dehydrogenase
id_223428	1.97254	5.87092	49.1176	2.41064e-12	1.6911e-11	hexokinase-1
id_147471	1.96033	5.30688	97.0031	6.92198e-23	1.25303e-21	malate l-lactate
id_235448	1.96021	8.38788	105.815	8.09493e-25	1.67678e-23	hypothetical protein TRIATDRAFT_235448 [Trichoderma atroviride IMI 206040]
id_301016	1.95678	4.93476	50.4183	1.24231e-12	9.01896e-12	hypothetical protein TRIATDRAFT_301016 [Trichoderma atroviride IMI 206040]
id_141294	1.95565	7.69104	255.233	1.87777e-57	3.25755e-55	xanthine dehydrogenase
id_316133	1.95323	4.52358	120.63	4.60509e-28	1.19089e-26	inositol-pentakisphosphate 2-kinase
id_279975	1.9504	6.6939	151.478	8.24138e-35	3.29933e-33	gas2 domain-containing protein
id_291900	1.94948	1.64738	24.3855	7.88603e-07	2.92634e-06	eukaryotic aspartyl protease
id_150123	1.94667	7.0238	126.996	1.86125e-29	5.4191e-28	caspase domain-containing protein
id_296589	1.94228	6.14188	107.858	2.88727e-25	6.18055e-24	dicarboxylic amino acid permease
id_155476	1.94008	4.21996	91.4061	1.17016e-21	1.8994e-20	serine threonine-protein kinase hal4
id_300620	1.9396	7.20408	179.816	5.31544e-41	3.011e-39	vacuolar membrane pq loop repeat protein
id_149159	1.93479	4.40455	77.5994	1.2621e-18	1.59719e-17	integral membrane
id_285068	1.9344	2.67691	37.5196	9.04993e-10	4.86186e-09	phosphoglycerate mutase
id_177251	1.93353	4.1293	113.188	1.96302e-26	4.47838e-25	proteasome subunit alpha type 6
id_299314	1.93086	2.79112	11.6289	0.000649337	0.00152698	mitochondrial s-adenosylmethionine transporter
id_299325	1.93074	5.70179	115.696	5.54046e-27	1.29594e-25	integral membrane protein
id_247050	1.9306	2.20962	30.0336	4.24625e-08	1.85706e-07	oxidoreductase domain containing protein
id_149070	1.92975	4.38254	8.75854	0.00308156	0.00639904	hypothetical protein TRIATDRAFT_149070 [Trichoderma atroviride IMI 206040]
id_46358	1.92764	7.52679	118.87	1.11841e-27	2.76351e-26	inner membrane transport protein yeij
id_32149	1.92709	4.74814	77.6473	1.23182e-18	1.56331e-17	histidine kinase hhk2p
id_154450	1.92382	4.49943	115.161	7.2551e-27	1.67815e-25	glycosyltransferase family 64 protein
id_299747	1.92057	6.31808	182.776	1.20065e-41	7.04072e-40	vacuolar membrane protein
id_255823	1.91882	8.64367	112.793	2.39471e-26	5.404e-25	carnitine o-acetyltransferase precursor
id_141006	1.91431	7.32731	173.763	1.11519e-39	5.73222e-38	uridine kinase
id_300064	1.91331	10.2737	25.1472	5.31154e-07	2.01683e-06	alcohol dehydrogenase i
id_297068	1.91285	5.88299	48.8129	2.81579e-12	1.95555e-11	hsp70 nucleotide exchange factor
id_258274	1.90885	8.94102	36.2263	1.75681e-09	9.08064e-09	hypothetical protein TRIATDRAFT_258274 [Trichoderma atroviride IMI 206040]
id_163506	1.90406	6.02309	147.522	6.03413e-34	2.25319e-32	zinc finger protein
id_82663	1.90086	6.90255	78.7624	7.00469e-19	9.09954e-18	proline oxidase
id_51777	1.90033	6.37609	223.331	1.69783e-50	1.83608e-48	c6 finger domain
id_224782	1.90028	2.51771	49.356	2.13484e-12	1.50907e-11	short-chain dehydrogenase reductase
id_289664	1.89986	6.95591	154.7	1.62801e-35	6.91653e-34	hypothetical protein TRIATDRAFT_289664 [Trichoderma atroviride IMI 206040]
id_252307	1.89878	4.03346	92.4408	6.93677e-22	1.15525e-20	hypothetical protein TRIATDRAFT_252307 [Trichoderma atroviride IMI 206040]
id_297483	1.89874	8.44151	158.988	1.88307e-36	8.47583e-35	thioredoxin-like protein
id_42532	1.89767	3.36508	64.7614	8.45383e-16	8.41039e-15	glycoside hydrolase family 18 protein
id_299725	1.8949	9.84547	58.1875	2.38284e-14	2.07118e-13	peptide transporter
id_149316	1.89431	2.28825	36.4556	1.56181e-09	8.14352e-09	riboflavin biosynthesis protein
id_127907	1.89384	6.62672	150.305	1.4866e-34	5.81169e-33	n-terminal fungal transcription regulatory domain-containing protein
id_319185	1.89337	4.91624	31.4845	2.01037e-08	9.15775e-08	ferric-chelate reductase
id_81867	1.89017	5.34718	118.328	1.46955e-27	3.58854e-26	glycoside hydrolase family 5 protein
id_140136	1.89006	6.66024	187.095	1.36926e-42	8.70368e-41	major facilitator superfamily transporter
id_30874	1.88536	4.76564	75.4688	3.71229e-18	4.53259e-17	major facilitator superfamily transporter
id_231193	1.88229	4.76897	63.4397	1.65354e-15	1.59364e-14	mfs
id_298596	1.88148	3.26219	45.4168	1.59263e-11	1.02777e-10	actin cortical patch protein
id_314426	1.88033	6.40945	210.35	1.15191e-47	1.02042e-45	glycosyltransferase family 32 protein
id_221149	1.8766	8.91891	139.286	3.81282e-32	1.27508e-30	hypothetical protein TRIATDRAFT_221149, partial [Trichoderma atroviride IMI 206040]
id_38099	1.86811	5.79489	106.71	5.15315e-25	1.08634e-23	fad synthetase
id_130800	1.86543	7.97846	87.3913	8.90434e-21	1.34567e-19	extracellular serine-rich protein
id_297195	1.86174	6.62029	120.575	4.73391e-28	1.21664e-26	glycerol-3-phosphate dehydrogenase
id_302649	1.85975	8.42221	57.1493	4.03944e-14	3.42181e-13	mitochondrial phosphate carrier protein
id_14366	1.85792	3.18567	46.3066	1.01125e-11	6.69372e-11	major facilitator superfamily transporter
id_254530	1.85723	5.54104	91.2908	1.24036e-21	1.98624e-20	pyridoxine
id_49765	1.85518	1.45882	25.3203	4.85569e-07	1.8505e-06	ester cyclase
id_37495	1.85462	5.95702	154.562	1.74527e-35	7.33983e-34	c6 transcription factor
id_258273	1.85309	8.70733	35.0766	3.16984e-09	1.59103e-08	hypothetical protein TRIATDRAFT_258273 [Trichoderma atroviride IMI 206040]
id_287810	1.84992	2.94614	37.2893	1.0184e-09	5.4291e-09	set domain-containing protein 5
id_297143	1.84706	10.1185	95.249	1.67883e-22	2.9185e-21	hypothetical protein TRIATDRAFT_297143 [Trichoderma atroviride IMI 206040]
id_297166	1.84703	6.857	130.886	2.62246e-30	8.02838e-29	alcohol dehydrogenase
id_152857	1.84674	7.17779	91.9002	9.11575e-22	1.49423e-20	threonine dehydratase
id_301485	1.84462	1.71911	29.9887	4.34578e-08	1.89363e-07	hypothetical protein TRIATDRAFT_301485 [Trichoderma atroviride IMI 206040]
id_44261	1.84358	6.88683	72.162	1.98232e-17	2.27054e-16	iron transport multicopper oxidase fet3
id_297657	1.84325	9.14305	90.5751	1.78091e-21	2.81397e-20	hypothetical protein TRIATDRAFT_297657 [Trichoderma atroviride IMI 206040]
id_156368	1.84292	6.14906	91.3059	1.23092e-21	1.97493e-20	fungal specific transcription factor
id_280963	1.84288	8.35096	24.7446	6.54508e-07	2.45168e-06	3-carboxymuconate cyclase
id_39837	1.83987	5.60604	144.568	2.66893e-33	9.53827e-32	bzip transcription factor
id_217405	1.8395	5.30084	38.1801	6.45081e-10	3.51314e-09	hexose transporter
id_152251	1.83327	5.09221	47.9267	4.42456e-12	3.015e-11	conserved serine-threonine rich protein
id_306057	1.83186	4.07851	83.649	5.90888e-20	8.35369e-19	hypothetical protein TRIATDRAFT_306057 [Trichoderma atroviride IMI 206040]
id_300562	1.83032	2.19436	47.2723	6.17792e-12	4.16547e-11	hypothetical protein TRIATDRAFT_257891 [Trichoderma atroviride IMI 206040]
id_258690	1.83014	8.19727	213.874	1.96176e-48	1.92183e-46	d-arabinitol dehydrogenase
id_55037	1.82969	2.98336	45.646	1.41672e-11	9.1806e-11	pyridoxal-dependent decarboxylase
id_286925	1.82177	2.47928	32.2133	1.38142e-08	6.4263e-08	hypothetical protein TRIATDRAFT_286925 [Trichoderma atroviride IMI 206040]
id_289166	1.81938	4.7992	86.4783	1.41283e-20	2.10082e-19	pheromone-regulated membrane protein
id_240264	1.81676	4.0778	65.9337	4.66348e-16	4.70701e-15	integral membrane
id_152585	1.81578	6.48903	98.4165	3.39021e-23	6.24564e-22	heavy metal tolerance protein
id_39887	1.81482	3.80199	48.0906	4.06967e-12	2.77999e-11	peptide synthetase
id_320092	1.81395	3.98199	53.1516	3.08781e-13	2.38076e-12	hypothetical protein TRIATDRAFT_320092 [Trichoderma atroviride IMI 206040]
id_229344	1.81016	2.20752	18.0564	2.14454e-05	6.40055e-05	exo-beta- -
id_166982	1.8078	2.97079	45.4528	1.56364e-11	1.0109e-10	insig domain-containing protein
id_36308	1.80701	2.13716	31.0429	2.52391e-08	1.13236e-07	protein
id_230096	1.8052	7.38243	202.781	5.16331e-46	4.05612e-44	cyclic nucleotide-binding domain-containing protein
id_226070	1.80472	3.40581	55.9565	7.4093e-14	6.11469e-13	ring-like domain-containing protein
id_180088	1.80458	4.6841	80.45	2.98153e-19	3.99794e-18	imidazoleglycerol-phosphate dehydratase
id_43449	1.80343	3.92657	81.4672	1.78199e-19	2.44056e-18	c6 finger domain
id_161054	1.80209	8.87876	64.2244	1.11025e-15	1.0928e-14	ammonium permease
id_153960	1.79982	5.65009	109.599	1.19931e-25	2.62807e-24	wd repeat domain-containing protein
id_169472	1.79918	5.48868	120.032	6.22614e-28	1.57584e-26	ccaat-binding protein subunit hap3
id_298306	1.79775	7.85708	68.7885	1.0961e-16	1.16123e-15	hypothetical protein TRIATDRAFT_298306 [Trichoderma atroviride IMI 206040]
id_157028	1.79654	4.01916	85.1588	2.75343e-20	3.99439e-19	diacylglycerol o-acyltransferase 2b
id_192078	1.79545	3.04341	62.4582	2.72154e-15	2.57234e-14	duf455 domain protein
id_288260	1.79504	4.28018	68.5448	1.24026e-16	1.30565e-15	hypothetical protein TRIATDRAFT_288260 [Trichoderma atroviride IMI 206040]
id_158531	1.79486	5.35567	115.83	5.17743e-27	1.21444e-25	retinol dehydrogenase 8
id_158569	1.7922	3.58329	26.976	2.05995e-07	8.28657e-07	methyltransferase type 11
id_297835	1.79	7.44846	23.8004	1.06858e-06	3.9061e-06	hypothetical protein TRIATDRAFT_297835 [Trichoderma atroviride IMI 206040]
id_78278	1.78857	5.21687	80.3329	3.16365e-19	4.22175e-18	zinc finger domain-containing lyar-type
id_155097	1.78675	4.80394	123.934	8.70954e-29	2.36236e-27	solute carrier family 25 member 38
id_34761	1.78117	3.50986	50.6469	1.10572e-12	8.06954e-12	c6 zinc finger domain-containing protein
id_149087	1.77775	7.86485	63.3742	1.70941e-15	1.64178e-14	mfs transporter
id_131476	1.77671	4.15177	31.5889	1.90518e-08	8.71195e-08	polyol transporter 5
id_247507	1.77492	4.7284	77.6447	1.23345e-18	1.56331e-17	abc transporter
id_302707	1.77314	7.73177	84.0992	4.70562e-20	6.68664e-19	hypothetical protein TRIATDRAFT_302707 [Trichoderma atroviride IMI 206040]
id_42972	1.7697	7.19865	151.6	7.75069e-35	3.13301e-33	sexual development activator
id_293997	1.76885	5.35804	100.022	1.50676e-23	2.82585e-22	membrane protein
id_161985	1.76676	7.29924	118.398	1.41829e-27	3.47357e-26	histone deacetylase
id_249429	1.76243	4.81949	93.8669	3.37478e-22	5.75856e-21	aldo keto reductase
id_131960	1.7618	5.88744	104.793	1.35611e-24	2.77454e-23	siderophore iron transporter 1
id_137170	1.75943	7.92496	125.772	3.44965e-29	9.70448e-28	imp-specific 5 -nucleotidase 1
id_44933	1.75236	5.19628	21.888	2.89033e-06	9.85576e-06	fungal specific transcription factor
id_47141	1.74768	4.72097	84.1494	4.58754e-20	6.52999e-19	chy zinc finger domain-containing protein
id_300375	1.7447	6.31855	37.3438	9.90374e-10	5.30003e-09	duf833 domain-containing protein
id_319207	1.73913	5.01758	157.728	3.54876e-36	1.56352e-34	camp-independent regulatory protein pac2
id_302916	1.7381	6.60798	123.888	8.91171e-29	2.40155e-27	protein msf1
id_54264	1.73751	2.47866	28.8266	7.91564e-08	3.34417e-07	phosphorylase superfamily protein
id_257532	1.73711	8.60756	18.9161	1.36593e-05	4.1755e-05	d-xylulose 5-phosphate d-fructose 6-phosphate phosphoketolase-like protein
id_246499	1.737	3.1425	42.2777	7.91888e-11	4.78176e-10	phospholipase carboxylesterase
id_286463	1.736	6.40685	124.059	8.17639e-29	2.22499e-27	px domain-containing protein
id_29005	1.73466	4.02454	70.6027	4.36912e-17	4.85089e-16	hypothetical protein TRIATDRAFT_29005 [Trichoderma atroviride IMI 206040]
id_296712	1.73312	6.15686	74.1598	7.20442e-18	8.57017e-17	rhamnolipids biosynthesis 3-oxoacyl-
id_37490	1.73266	5.64121	89.5827	2.94089e-21	4.60315e-20	methylcrotonoyl- carboxylase beta chain
id_295259	1.7291	6.32879	177.77	1.48744e-40	8.09534e-39	phosphatidate cytidylyltransferase family protein
id_177983	1.72673	6.46594	157.491	3.99824e-36	1.74311e-34	pathogenicity protein
id_136201	1.72543	7.27517	34.8714	3.52222e-09	1.75836e-08	hypothetical protein TRIATDRAFT_136201 [Trichoderma atroviride IMI 206040]
id_298726	1.72458	2.54974	15.9121	6.63545e-05	0.000184178	hypothetical protein TRIATDRAFT_298726 [Trichoderma atroviride IMI 206040]
id_297798	1.72294	7.52742	126.646	2.22105e-29	6.42177e-28	cap-gly domain-containing protein
id_299021	1.7229	10.6865	24.9149	5.9919e-07	2.25869e-06	heat shock protein 70
id_293719	1.72079	4.87518	104.045	1.97821e-24	3.9885e-23	drap deaminase
id_147763	1.71708	5.62077	185.972	2.4077e-42	1.50744e-40	major facilitator superfamily transporter
id_298755	1.715	7.74419	36.5982	1.45165e-09	7.59768e-09	plasma membrane iron permease
id_221800	1.71336	3.44597	49.0404	2.50743e-12	1.75016e-11	triacylglycerol lipase
id_297910	1.71099	6.65098	72.8351	1.40947e-17	1.6484e-16	gcn5-related n-acetyltransferase
id_44769	1.70627	3.57434	33.8025	6.10004e-09	2.9532e-08	cyanamide hydratase
id_149789	1.70619	5.14647	22.863	1.73967e-06	6.14606e-06	mfs monocarboxylate
id_129432	1.7048	6.22343	33.1595	8.48999e-09	4.04209e-08	opt oligopeptide transporter
id_219088	1.70399	5.85143	50.6557	1.10078e-12	8.04756e-12	siderophore iron transporter
id_194077	1.70271	2.34797	24.7671	6.4691e-07	2.4265e-06	ankyrin unc44
id_139674	1.70176	2.36532	34.0449	5.38556e-09	2.62255e-08	conserved hypothetical protein [Trichoderma atroviride IMI 206040]
id_262964	1.70126	3.34452	58.5686	1.9633e-14	1.71727e-13	ser thr protein phosphatase family
id_146090	1.69927	8.71022	142.768	6.6074e-33	2.29249e-31	rta1 like protein
id_180212	1.69874	3.69612	74.4858	6.10766e-18	7.30725e-17	mpv17 pmp22 family protein
id_54532	1.69281	1.77365	18.6587	1.56336e-05	4.74421e-05	mfs monosaccharide
id_302998	1.69138	1.66393	25.6688	4.0533e-07	1.56621e-06	hypothetical protein TRIATDRAFT_302998 [Trichoderma atroviride IMI 206040]
id_281344	1.69061	5.56464	75.5302	3.59856e-18	4.40018e-17	hypothetical protein TRIATDRAFT_281344 [Trichoderma atroviride IMI 206040]
id_164142	1.69029	5.94697	106.156	6.81435e-25	1.42571e-23	hex2 protein
id_152520	1.68815	8.11552	143.762	4.0055e-33	1.40733e-31	elongation factor 3
id_292296	1.68757	3.16443	10.8894	0.000967161	0.00220887	candidapepsin-3 precursor
id_301028	1.68633	7.96949	140.229	2.37216e-32	7.96492e-31	c2h2 transcription factor
id_152979	1.68249	5.27662	129.615	4.97605e-30	1.48515e-28	kynurenine 3-monooxygenase
id_315909	1.67941	3.40495	54.0962	1.90913e-13	1.50828e-12	potassium channel
id_157515	1.67839	5.31291	126.062	2.97952e-29	8.46773e-28	hsp70 family
id_175760	1.67616	4.9535	49.6363	1.85055e-12	1.31931e-11	hypothetical protein TRIATDRAFT_175760, partial [Trichoderma atroviride IMI 206040]
id_210656	1.67545	2.57432	20.0142	7.68705e-06	2.44313e-05	ankyrin repeat-containing protein
id_33960	1.6732	2.70801	57.5799	3.2453e-14	2.77735e-13	aldo-keto reductase puatative
id_280383	1.67161	3.49532	38.8168	4.65513e-10	2.5671e-09	brefeldin a-sensitivity protein 4
id_142571	1.66763	5.55705	135.064	3.19775e-31	1.02809e-29	mitochondrial carrier protein leu5
id_258295	1.66366	4.07383	5.151	0.0232329	0.0402791	hydrophobin
id_211867	1.66247	4.31871	96.4947	8.94829e-23	1.60934e-21	ulp1 protease family protein
id_255165	1.66118	2.43994	9.55823	0.00199055	0.00428414	hypothetical protein TRIATDRAFT_255165, partial [Trichoderma atroviride IMI 206040]
id_42731	1.65544	4.6529	117.887	1.83575e-27	4.44368e-26	hypothetical protein TRIATDRAFT_42731 [Trichoderma atroviride IMI 206040]
id_43002	1.65106	5.01013	81.4193	1.8257e-19	2.49632e-18	hypothetical protein TRIATDRAFT_43002 [Trichoderma atroviride IMI 206040]
id_147071	1.65071	4.93733	80.3067	3.2058e-19	4.27116e-18	phosphoinositide-specific phospholipase c
id_227190	1.65038	6.66216	116.272	4.14359e-27	9.77442e-26	nonselective cation channel
id_314676	1.64982	6.39464	78.0128	1.02373e-18	1.30946e-17	f-box domain-containing protein
id_78950	1.64972	7.20164	62.2091	3.08863e-15	2.90282e-14	integral membrane protein
id_154018	1.64746	11.0105	75.9309	2.93774e-18	3.62946e-17	plasma membrane h+-atpase pma1
id_161179	1.64616	3.91301	55.6668	8.58553e-14	7.01587e-13	transporter protein smf2
id_157395	1.64565	5.48909	82.5848	1.01232e-19	1.40727e-18	hypothetical protein TRIATDRAFT_157395 [Trichoderma atroviride IMI 206040]
id_128399	1.64361	5.88021	160.318	9.6411e-37	4.43544e-35	major facilitator superfamily transporter
id_260217	1.64259	5.46128	33.3056	7.87544e-09	3.76457e-08	hypothetical protein TRIATDRAFT_260217 [Trichoderma atroviride IMI 206040]
id_244777	1.64032	2.99476	30.6459	3.09684e-08	1.37094e-07	haloacid dehalogenase
id_300746	1.64009	2.34095	31.0621	2.49906e-08	1.12363e-07	hypothetical protein TRIATDRAFT_300746 [Trichoderma atroviride IMI 206040]
id_174226	1.63774	5.47093	148.49	3.70653e-34	1.42232e-32	flocculation suppression protein
id_79473	1.6375	8.3774	55.7416	8.26494e-14	6.76718e-13	glycoside hydrolase family 16 protein
id_208275	1.63247	4.69919	67.9787	1.65272e-16	1.72027e-15	phospho-2-dehydro-3-deoxyheptonate aldolase
id_130805	1.63096	6.09227	91.8068	9.55653e-22	1.5634e-20	carnitine acyl carnitine carrier
id_260363	1.63093	9.26065	69.3993	8.04186e-17	8.64076e-16	ketol-acid reductoisomerase
id_88561	1.63029	3.8884	55.4412	9.62948e-14	7.83053e-13	heterokaryon incompatibility
id_134257	1.6295	6.05317	55.0577	1.17043e-13	9.40747e-13	triose phosphate transporter
id_51690	1.62855	3.58392	47.2142	6.36368e-12	4.28032e-11	oxidoreductase fad-binding domain-containing protein
id_303059	1.62835	4.9282	101.499	7.14862e-24	1.36529e-22	fas1 domain-containing protein
id_257930	1.6271	7.89753	65.4846	5.85702e-16	5.87608e-15	malate synthase
id_322577	1.62668	3.00084	30.6136	3.14873e-08	1.39243e-07	maleylacetate reductase
id_318333	1.62655	7.38844	121.967	2.34733e-28	6.12734e-27	zinc finger protein yan
id_92352	1.62633	2.38243	20.5114	5.92769e-06	1.91987e-05	hypothetical protein TRIATDRAFT_92352 [Trichoderma atroviride IMI 206040]
id_139785	1.62445	7.74129	125.647	3.67375e-29	1.03001e-27	hypothetical protein TRIATDRAFT_139785 [Trichoderma atroviride IMI 206040]
id_300087	1.6234	5.30157	19.9872	7.79629e-06	2.47502e-05	hypothetical protein TRIATDRAFT_300087 [Trichoderma atroviride IMI 206040]
id_85468	1.62314	2.77132	30.4323	3.45729e-08	1.52322e-07	extensin-like protein
id_216651	1.62262	7.16431	60.8511	6.15598e-15	5.63306e-14	sterol esterase
id_85570	1.6223	4.59676	51.5912	6.83467e-13	5.07692e-12	chitinase 18-11
id_272281	1.62023	4.90771	42.9056	5.74448e-11	3.51464e-10	hypothetical protein TRIATDRAFT_272281 [Trichoderma atroviride IMI 206040]
id_77925	1.61349	2.03965	20.078	7.43478e-06	2.36657e-05	d-xylulose 5-phosphate d-fructose 6-phosphate phosphoketolase
id_285453	1.61182	5.11499	57.9386	2.70424e-14	2.33592e-13	c6 zinc finger domain containing protein
id_240525	1.61078	5.40833	107.868	2.87234e-25	6.16443e-24	zn cluster transcription factor
id_210609	1.60903	6.25678	41.011	1.51378e-10	8.92092e-10	mfs transporter
id_220695	1.60838	6.86359	33.3846	7.56208e-09	3.6231e-08	transmembrane amino acid transporter family protein
id_291940	1.60789	4.28969	42.1463	8.46943e-11	5.09573e-10	het-domain-containing protein
id_36379	1.60604	3.45224	43.8027	3.63202e-11	2.26886e-10	ankyrin domain containing protein
id_80781	1.60515	5.35994	90.0228	2.35431e-21	3.70593e-20	dicarboxylate carrier protein
id_296004	1.60331	5.99617	83.4274	6.61001e-20	9.3133e-19	3-hydroxyacyl- dehydrogenase
id_132793	1.60106	3.71168	11.5897	0.000663164	0.00155642	short-chain dehydrogenases
id_297127	1.60028	3.80952	12.9577	0.0003186	0.000794068	hypothetical protein TRIATDRAFT_297127, partial [Trichoderma atroviride IMI 206040]
id_82175	1.60014	5.5417	70.0944	5.6534e-17	6.13766e-16	imidazole glycerol phosphate synthase hishf
id_77696	1.59433	4.30489	94.031	3.10625e-22	5.32217e-21	aminodeoxychorismate synthase
id_301110	1.59401	8.90326	72.1091	2.03628e-17	2.32594e-16	2-nitropropane dioxygenase
id_54570	1.59384	3.45928	13.7716	0.000206435	0.00052908	peptidase m20 domain containing 2
id_41612	1.59207	4.64087	54.7141	1.394e-13	1.11399e-12	f-box domain-containing protein
id_29026	1.59013	6.51944	101.985	5.59386e-24	1.08074e-22	arginine biosynthesis protein
id_137833	1.58961	8.04387	83.1444	7.62719e-20	1.06922e-18	acyl- dehydrogenase
id_300390	1.58933	3.8446	44.4579	2.59889e-11	1.6432e-10	hypothetical protein TRIATDRAFT_300390 [Trichoderma atroviride IMI 206040]
id_128169	1.58905	2.89108	28.766	8.16708e-08	3.4469e-07	sterol desaturase family
id_92626	1.58859	3.9608	24.105	9.12247e-07	3.34933e-06	hypothetical protein TRIATDRAFT_92626 [Trichoderma atroviride IMI 206040]
id_87489	1.58841	2.3743	8.17368	0.00425025	0.00864058	hypothetical protein TRIATDRAFT_87489 [Trichoderma atroviride IMI 206040]
id_319065	1.58826	4.37612	57.0736	4.19803e-14	3.55254e-13	protein phosphatase type 1 complex subunit hex2 reg1
id_292899	1.58801	3.99104	27.6741	1.43576e-07	5.87785e-07	c2h2 finger domain
id_295383	1.5872	4.80558	113.448	1.72165e-26	3.93851e-25	inositol phospholipid synthesis protein scs3p
id_223778	1.58531	4.12541	75.8048	3.13146e-18	3.86307e-17	pre-mrna-splicing factor 38b
id_169177	1.58288	2.55759	23.4928	1.25381e-06	4.54327e-06	hypothetical protein TRIATDRAFT_169177, partial [Trichoderma atroviride IMI 206040]
id_298688	1.58136	4.77122	30.7991	2.86171e-08	1.26955e-07	upf0145 domain-containing protein
id_297078	1.57974	3.16498	39.0861	4.05513e-10	2.25414e-09	hypothetical protein TRIATDRAFT_297078 [Trichoderma atroviride IMI 206040]
id_30661	1.57933	5.14357	90.9177	1.49773e-21	2.37554e-20	sphingosine n-acyltransferase lac1
id_292375	1.57897	6.63515	61.2826	4.94428e-15	4.57965e-14	mfs multidrug
id_234537	1.57876	6.57173	87.5966	8.02635e-21	1.2174e-19	atp-nad kinase
id_185114	1.57789	2.96313	19.2077	1.1724e-05	3.62653e-05	dsba oxidoreductase
id_300661	1.5775	4.60768	37.8978	7.45507e-10	4.02062e-09	extracellular serine-rich protein
id_302600	1.57358	6.34949	124.406	6.86497e-29	1.88041e-27	tricarboxylate transporter mitochondrial carrier protein
id_291354	1.57244	6.00752	124.727	5.84126e-29	1.6106e-27	nicotinamide-nucleotide adenylyltransferase 2
id_46620	1.57039	2.9711	23.9543	9.86499e-07	3.61557e-06	amidase-like protein
id_317031	1.56954	5.28508	75.1297	4.40781e-18	5.32712e-17	regulator of chromosome condensation -like protein
id_165197	1.56828	6.96103	49.0616	2.48044e-12	1.73423e-11	finger protein azf1
id_236813	1.56807	4.85666	64.0645	1.20412e-15	1.18239e-14	membrane zinc transporter
id_53554	1.56729	5.93095	66.7639	3.06058e-16	3.13474e-15	alkaline phosphatase
id_35332	1.5671	3.06142	30.5664	3.22627e-08	1.42521e-07	aldehyde reductase
id_224801	1.56568	2.11623	16.4711	4.93974e-05	0.000139861	endoribonuclease l-psp
id_7394	1.5644	4.14207	61.1422	5.30969e-15	4.89634e-14	sequence orphan
id_247626	1.56124	3.15446	36.8908	1.24932e-09	6.58008e-09	hypothetical protein TRIATDRAFT_247626 [Trichoderma atroviride IMI 206040]
id_92249	1.5599	3.55003	62.7099	2.39504e-15	2.27665e-14	c6 transcription
id_321245	1.5585	2.54276	35.6412	2.37217e-09	1.2111e-08	hypothetical protein TRIATDRAFT_321245 [Trichoderma atroviride IMI 206040]
id_288740	1.5562	2.77299	7.6116	0.0057994	0.0114625	capsule polysaccharide biosynthesis
id_217932	1.55511	4.54708	40.1636	2.33555e-10	1.33756e-09	ph domain-containing protein
id_297050	1.55085	6.31811	14.5434	0.000136968	0.000361387	exo-alpha-sialidase neuraminidase
id_151130	1.55045	6.08008	109.127	1.52197e-25	3.309e-24	patatin-like serine hydrolase
id_146895	1.54905	8.17777	49.4049	2.08221e-12	1.47311e-11	hexose transporter-like protein
id_36860	1.54425	4.18052	31.4472	2.04936e-08	9.32004e-08	fad monooxygenase
id_254399	1.54407	5.22643	87.2514	9.5568e-21	1.44166e-19	choline transporter
id_89216	1.54397	1.74279	20.7589	5.2088e-06	1.70695e-05	hypothetical protein TRIATDRAFT_89216 [Trichoderma atroviride IMI 206040]
id_299856	1.54144	5.39425	30.6214	3.13616e-08	1.38761e-07	ph-response regulator
id_173030	1.54007	5.68841	105.051	1.19027e-24	2.44123e-23	eukaryotic ribosome biogenesis protein 1
id_323077	1.5397	3.08703	28.3658	1.00425e-07	4.19801e-07	hypothetical protein TRIATDRAFT_323077 [Trichoderma atroviride IMI 206040]
id_299566	1.53916	6.2418	71.0997	3.39629e-17	3.80119e-16	mfs phospholipid transporter git1
id_297007	1.53774	5.5917	36.2957	1.69541e-09	8.77417e-09	hypothetical protein TRIATDRAFT_297007 [Trichoderma atroviride IMI 206040]
id_301329	1.53605	1.65273	20.0956	7.36649e-06	2.34663e-05	hypothetical protein TRIATDRAFT_301329 [Trichoderma atroviride IMI 206040]
id_302419	1.53356	11.0284	24.1278	9.01482e-07	3.31419e-06	alkaline proteinase
id_144950	1.52929	8.6584	58.1324	2.45054e-14	2.12781e-13	urea active transporter
id_213989	1.52503	4.50836	71.6204	2.6084e-17	2.93119e-16	abc transporter
id_156154	1.52417	5.45839	128.344	9.4388e-30	2.77727e-28	protein phosphatase 1k
id_221642	1.52398	5.17252	108.374	2.22568e-25	4.80136e-24	c6 zinc finger domain-containing protein
id_293468	1.52385	7.56367	51.0076	9.20093e-13	6.76821e-12	saccharopine dehydrogenase
id_48323	1.52256	3.91735	49.1016	2.43038e-12	1.70351e-11	glutathione s-transferase
id_94382	1.5192	4.54129	11.7553	0.00060671	0.0014377	small s protein
id_298078	1.51913	7.68705	128.258	9.85634e-30	2.88992e-28	uracil phosphoribosyltransferase
id_87880	1.51756	5.87494	64.4826	9.73887e-16	9.6313e-15	mitochondrial phosphate carrier protein 2
id_157499	1.51664	6.01499	101.731	6.35989e-24	1.21744e-22	mitogen activated protein kinase kinase
id_148960	1.51555	5.49541	102.47	4.37935e-24	8.64143e-23	afg1-like atpase
id_322907	1.51542	2.41886	10.8943	0.000964592	0.00220542	major facilitator superfamily transporter
id_291674	1.51538	6.45674	117.347	2.4099e-27	5.78306e-26	calcium permease
id_137654	1.51454	6.22902	81.9992	1.36143e-19	1.87073e-18	major facilitator superfamily transporter
id_317519	1.51256	6.95242	149.616	2.10287e-34	8.14445e-33	na(+) h(+) antiporter 2
id_301437	1.51182	8.67778	46.2802	1.02496e-11	6.76829e-11	mfs transporter
id_293326	1.51054	8.52569	70.3691	4.9185e-17	5.41751e-16	brefeldin a resistance protein
id_266277	1.50915	4.72251	92.046	8.46869e-22	1.39918e-20	c6 zinc finger domain-containing protein
id_173381	1.50912	5.78062	85.9989	1.80032e-20	2.64397e-19	wd domain containing protein
id_30365	1.50696	3.87104	51.4238	7.44295e-13	5.50421e-12	mechanosensitive ion channel family protein
id_89523	1.50559	4.82992	64.7218	8.62531e-16	8.56055e-15	hypothetical protein TRIATDRAFT_89523 [Trichoderma atroviride IMI 206040]
id_302872	1.50374	6.00147	33.1822	8.39169e-09	3.99757e-08	serine threonine protein kinase
id_39374	1.50299	4.70701	55.448	9.59654e-14	7.81137e-13	glutathione s-transferase
id_157321	1.50214	7.52075	75.6011	3.47172e-18	4.25759e-17	branched-chain-amino-acid aminotransferase
id_299030	1.50027	7.45607	130.595	3.03674e-30	9.2626e-29	mitochondrial carrier protein yhm1
id_221533	1.49779	2.96414	28.3073	1.03503e-07	4.31797e-07	integral membrane protein
id_134873	1.49679	7.39039	105.394	1.00133e-24	2.06387e-23	anion exchange family protein
id_53488	1.49519	4.79348	52.426	4.46763e-13	3.37893e-12	domain protein
id_16904	1.49505	2.50029	28.6713	8.57648e-08	3.61054e-07	ribonuclease p complex subunit
id_149202	1.49061	7.1853	147.577	5.8707e-34	2.20204e-32	alpha beta
id_33139	1.48844	3.19784	30.7497	2.93552e-08	1.30022e-07	hypothetical protein TRIATDRAFT_33139 [Trichoderma atroviride IMI 206040]
id_301987	1.48798	2.53025	14.4184	0.000146366	0.000384598	hypothetical protein TRIATDRAFT_301987 [Trichoderma atroviride IMI 206040]
id_51172	1.4874	3.70317	46.8978	7.47876e-12	4.99404e-11	amino-acid transporter arg-13
id_169228	1.48158	3.79137	57.8995	2.75862e-14	2.38042e-13	peptide alpha-n-acetyltransferase
id_301619	1.47955	8.48527	26.1635	3.13698e-07	1.22983e-06	chaperone dnaj 2
id_161115	1.47955	8.14462	72.1795	1.96491e-17	2.2537e-16	glycoside hydrolase family 16 protein
id_292633	1.47943	5.13745	12.2256	0.00047139	0.00113776	dead deah box helicase
id_32766	1.47822	5.56393	102.73	3.84059e-24	7.6326e-23	hypothetical protein TRIATDRAFT_32766 [Trichoderma atroviride IMI 206040]
id_152568	1.47735	6.05872	95.7893	1.27787e-22	2.26401e-21	cation efflux family protein
id_323039	1.47689	7.66035	100.503	1.18235e-23	2.22748e-22	hypothetical protein TRIATDRAFT_323039 [Trichoderma atroviride IMI 206040]
id_214001	1.47603	5.77501	102.501	4.31246e-24	8.52966e-23	hypothetical protein TRIATDRAFT_214001 [Trichoderma atroviride IMI 206040]
id_292299	1.47542	5.71266	91.953	8.87585e-22	1.46066e-20	ribosomal protein l19
id_146607	1.47375	6.69165	67.0449	2.65393e-16	2.73506e-15	acetolactate synthase small subunit
id_297631	1.47287	7.33642	62.351	2.8739e-15	2.71018e-14	d-3-phosphoglycerate dehydrogenase 1
id_302053	1.47157	6.93995	86.3402	1.51495e-20	2.24866e-19	high affinity nickel transport protein nic1
id_93230	1.4711	5.22239	79.5542	4.69184e-19	6.14292e-18	auxin efflux carrier superfamily
id_141221	1.47081	7.84006	146.272	1.13198e-33	4.14642e-32	fggy-family pentulose kinase
id_49156	1.46838	3.34634	31.2603	2.25648e-08	1.02007e-07	mfs multidrug resistance
id_28889	1.46797	5.52628	92.7323	5.98673e-22	1.00305e-20	dna-directed rna polymerases i and iii 40 kda polypeptide
id_128605	1.46453	4.85912	65.2799	6.49822e-16	6.48809e-15	hypothetical protein TRIATDRAFT_128605 [Trichoderma atroviride IMI 206040]
id_131977	1.46308	6.32016	110.746	6.72499e-26	1.48933e-24	electron transfer flavoprotein alpha-subunit
id_237081	1.46191	3.09709	31.7788	1.72772e-08	7.93968e-08	major facilitator superfamily transporter
id_299952	1.46035	8.09075	56.57	5.42332e-14	4.54783e-13	fatty acid hydroxylase
id_2481	1.45789	1.80203	22.3458	2.2771e-06	7.92369e-06	tpa: zn 2cys6 transcription factor
id_314411	1.45693	3.25976	40.6084	1.86006e-10	1.08162e-09	c6 transcription
id_213671	1.45633	4.93373	92.3546	7.24584e-22	1.20431e-20	hlh transcription
id_301865	1.45555	5.89961	36.6118	1.44158e-09	7.54971e-09	hypothetical protein TRIATDRAFT_301865 [Trichoderma atroviride IMI 206040]
id_235838	1.45454	4.99327	101.824	6.06671e-24	1.164e-22	hypothetical protein TRIATDRAFT_235838 [Trichoderma atroviride IMI 206040]
id_210069	1.4528	5.62821	94.1421	2.93671e-22	5.05248e-21	capsule polysaccharide biosynthesis protein
id_141358	1.4528	6.87745	118.242	1.53448e-27	3.73614e-26	acetoacetate- ligase
id_150924	1.45201	6.28427	59.2542	1.38565e-14	1.22748e-13	lipase esterase
id_293951	1.44496	2.63144	13.5207	0.000235952	0.000598833	yor378w-like protein
id_301760	1.44189	7.81771	47.7256	4.90237e-12	3.32698e-11	cytidine deaminase
id_231418	1.44085	2.14871	21.4316	3.66676e-06	1.2282e-05	copper amine oxidase
id_88381	1.44079	3.94334	19.5238	9.9352e-06	3.10666e-05	atp-binding cassette transporter abc1
id_284614	1.43939	3.44081	5.88072	0.0153076	0.0276699	hsp70 family protein
id_289654	1.43879	2.81522	30.4549	3.41721e-08	1.50716e-07	trna (adenine-n -)-methyltransferase
id_297698	1.43624	5.57125	31.2678	2.24773e-08	1.01667e-07	perilipin mpl1-like protein
id_162247	1.43361	5.75389	58.9924	1.58285e-14	1.39475e-13	calpain family cysteine protease
id_214839	1.4313	5.0282	71.9209	2.23994e-17	2.53424e-16	lmbr1 domain-containing protein
id_154163	1.42859	6.03366	71.8368	2.33749e-17	2.63743e-16	isocitrate lyase
id_136120	1.42714	7.80114	75.5706	3.5257e-18	4.31742e-17	glycoside hydrolase family 20 protein
id_30057	1.42655	1.73225	10.4295	0.0012402	0.00277463	aldehyde dehydrogenase
id_36324	1.4257	2.66711	28.2134	1.08651e-07	4.51467e-07	c6 transcription
id_299697	1.42294	8.01325	83.0461	8.01629e-20	1.12188e-18	3-ketoacyl- thiolase
id_84469	1.42164	2.40794	13.024	0.000307516	0.000769437	peroxisomal catalase
id_37409	1.42158	4.01285	50.5294	1.17395e-12	8.55247e-12	hypothetical protein TRIATDRAFT_37409 [Trichoderma atroviride IMI 206040]
id_48936	1.41994	3.56002	35.2811	2.85391e-09	1.4394e-08	mitosis inhibitor protein kinase swe1
id_78866	1.41958	5.37528	78.1579	9.51254e-19	1.21863e-17	amino acid permease
id_301285	1.41918	8.70114	41.6669	1.08227e-10	6.46027e-10	3-isopropylmalate dehydratase
id_293815	1.41587	2.92318	16.8595	4.02516e-05	0.000115978	cytochrome p450
id_281288	1.41476	7.12273	60.8341	6.20936e-15	5.67567e-14	adenylosuccinate synthetase
id_86991	1.41405	3.95421	59.4838	1.23306e-14	1.09581e-13	hypothetical protein TRIATDRAFT_86991 [Trichoderma atroviride IMI 206040]
id_226644	1.41382	3.53882	7.75139	0.00536713	0.0107201	hypothetical protein TRIATDRAFT_226644 [Trichoderma atroviride IMI 206040]
id_181807	1.41347	6.15776	70.5923	4.39223e-17	4.87005e-16	ring-9 protein
id_43387	1.4123	3.59524	49.5599	1.92406e-12	1.36937e-11	hypothetical protein TRIATDRAFT_43387 [Trichoderma atroviride IMI 206040]
id_291665	1.4121	4.53211	43.3888	4.48746e-11	2.78029e-10	mannosylphosphate transferase
id_38875	1.41175	5.06074	69.515	7.58372e-17	8.18e-16	hypothetical protein TRIATDRAFT_38875 [Trichoderma atroviride IMI 206040]
id_322122	1.41054	5.32073	42.0003	9.12602e-11	5.48285e-10	kievitone hydratase
id_133483	1.41027	3.49137	20.1596	7.12412e-06	2.27813e-05	drug resistance protein
id_82480	1.40928	4.11576	54.1836	1.82602e-13	1.44537e-12	acyl binding family protein
id_237279	1.40711	5.87215	77.7778	1.15308e-18	1.4704e-17	hypothetical protein TRIATDRAFT_237279 [Trichoderma atroviride IMI 206040]
id_291851	1.40684	3.78214	23.7966	1.07072e-06	3.91219e-06	efflux pump antibiotic resistance
id_321815	1.4052	4.54681	30.116	4.06962e-08	1.78263e-07	c6 finger domain
id_164783	1.40342	5.18524	55.8278	7.91034e-14	6.48959e-13	centromere binding protein b
id_141213	1.40231	7.56342	29.4718	5.67356e-08	2.43776e-07	glutamate synthase
id_18509	1.40045	3.58411	43.5061	4.22649e-11	2.6225e-10	c6 transcription
id_161752	1.39948	4.11727	43.5675	4.09583e-11	2.54523e-10	protein family upf0592
id_240732	1.39844	7.31262	68.9138	1.02863e-16	1.0928e-15	arrestin domain-containing protein
id_259372	1.3984	8.48506	86.5866	1.33749e-20	1.99236e-19	zinc-binding oxidoreductase
id_295192	1.39356	7.07002	91.747	9.84956e-22	1.60818e-20	hypothetical protein TRIATDRAFT_295192 [Trichoderma atroviride IMI 206040]
id_297123	1.39155	6.75383	74.099	7.42968e-18	8.82553e-17	nad fad-binding protein
id_300854	1.39069	7.30981	26.187	3.09903e-07	1.2161e-06	zinc finger
id_291343	1.38772	1.76489	9.71669	0.00182602	0.00396487	redoxin domain-containing protein
id_298437	1.38751	7.81628	67.0058	2.70711e-16	2.78641e-15	helix-loop-helix dna-binding domain-containing protein
id_146128	1.3864	7.34895	97.67	4.94257e-23	8.9862e-22	aldehyde dehydrogenase
id_94152	1.38631	2.11315	13.4155	0.000249558	0.000631825	aminotransferase
id_52337	1.38462	5.90551	91.5259	1.1014e-21	1.79478e-20	hypothetical protein TRIATDRAFT_52337 [Trichoderma atroviride IMI 206040]
id_132082	1.38347	9.02052	92.0904	8.28049e-22	1.37081e-20	conserved glutamic acid rich protein
id_249443	1.38289	4.85245	66.9574	2.77443e-16	2.85218e-15	ph domain-containing protein
id_161084	1.37945	5.35953	59.9646	9.65783e-15	8.67538e-14	abc multidrug transporter
id_297156	1.37908	6.08752	79.1055	5.88787e-19	7.67266e-18	mitochondrial inner membrane protein
id_258818	1.37332	6.80007	90.8992	1.51184e-21	2.39336e-20	sexual development transcription factor
id_88129	1.37286	5.1598	75.3221	3.9986e-18	4.86078e-17	histidine kinase
id_51984	1.37208	6.11543	102.774	3.75556e-24	7.48147e-23	c6 zinc finger domain-containing protein
id_170842	1.36915	2.14241	21.4882	3.56016e-06	1.19538e-05	hypothetical protein TRIATDRAFT_170842, partial [Trichoderma atroviride IMI 206040]
id_224637	1.36626	5.70439	76.5136	2.18703e-18	2.73445e-17	short chain dehydrogenase reductase family
id_33165	1.36606	7.96464	43.975	3.32602e-11	2.08239e-10	peroxisomal hydratase-dehydrogenase-epimerase
id_285200	1.36241	3.41845	39.8228	2.78083e-10	1.57954e-09	fungal specific transcription factor domain-containing protein
id_291209	1.36121	6.103	103.923	2.10322e-24	4.23033e-23	c2h2 finger domain
id_210776	1.35995	6.24643	25.8488	3.69236e-07	1.43357e-06	polyamine oxidase
id_93227	1.35885	3.45072	28.6259	8.78005e-08	3.6925e-07	octanoyltransferase-like protein
id_288359	1.3585	2.52195	8.74417	0.00310593	0.00644644	low temperature requirement protein a
id_127105	1.35557	5.57741	67.5812	2.02187e-16	2.09926e-15	mrna turnover protein 4
id_294803	1.35543	6.2057	89.3928	3.23709e-21	5.03837e-20	hexose transporter
id_77445	1.35422	6.16185	73.8564	8.40112e-18	9.95108e-17	s-adenosylmethionine decarboxylase proenzyme
id_166159	1.35356	6.33897	26.8958	2.14727e-07	8.60044e-07	integral membrane protein
id_299703	1.34848	8.52391	52.7322	3.8228e-13	2.92041e-12	thiazole biosynthetic enzyme
id_188772	1.34693	6.32702	75.0012	4.70439e-18	5.67731e-17	hypothetical protein TRIATDRAFT_188772 [Trichoderma atroviride IMI 206040]
id_297570	1.34526	2.33571	5.1949	0.0226532	0.0393724	hypothetical protein TRIATDRAFT_254893 [Trichoderma atroviride IMI 206040]
id_236452	1.3452	8.56298	94.2642	2.76093e-22	4.75989e-21	pentafunctional arom polypeptide
id_322621	1.34099	4.12401	8.17582	0.00424525	0.00863252	ankyrin repeat protein
id_84532	1.33579	6.53853	39.6468	3.04307e-10	1.71678e-09	alpha beta fold family
id_320571	1.33523	2.54664	25.1261	5.37011e-07	2.03814e-06	cation efflux system protein czcd
id_313596	1.33451	2.95599	23.2309	1.43667e-06	5.14544e-06	hypothetical protein TRIATDRAFT_313596 [Trichoderma atroviride IMI 206040]
id_188135	1.33247	5.5659	46.1185	1.1131e-11	7.29824e-11	acyl- dehydrogenase
id_219142	1.32992	4.72368	46.1323	1.10533e-11	7.25302e-11	hypothetical protein TRIATDRAFT_219142 [Trichoderma atroviride IMI 206040]
id_314512	1.32581	5.2236	53.2136	2.99179e-13	2.31101e-12	sas10 utp3 c1d family protein
id_152656	1.32386	6.79352	58.7674	1.77458e-14	1.55383e-13	elongator complex protein
id_213158	1.32264	4.83389	45.2192	1.76169e-11	1.13279e-10	sterol o-acyltransferase 2
id_293464	1.32036	6.4239	36.3855	1.61899e-09	8.42584e-09	linoleate diol synthase
id_242518	1.32009	6.10679	56.0037	7.2333e-14	5.98725e-13	hypothetical protein TRIATDRAFT_242518 [Trichoderma atroviride IMI 206040]
id_317542	1.31954	6.2409	115.669	5.6155e-27	1.30981e-25	snf7 family protein
id_24897	1.31792	3.48479	40.0186	2.51558e-10	1.4377e-09	pex2 pex12 amino terminal region
id_215115	1.31397	5.49008	102.549	4.2073e-24	8.34147e-23	tbc domain-containing protein
id_45725	1.31152	3.753	13.995	0.000183301	0.000472847	metallo-beta-lactamase domain
id_30789	1.31019	4.75893	70.1263	5.56267e-17	6.05494e-16	transcription factor fet5
id_252098	1.30982	3.42365	20.917	4.7962e-06	1.57857e-05	zinc metallopeptidase
id_152803	1.30981	4.72396	43.1126	5.16791e-11	3.18293e-10	duf1275 domain protein
id_297716	1.30975	6.76351	51.5167	7.09914e-13	5.26398e-12	orotidine-5 -phosphate decarboxylase
id_297037	1.30933	7.04894	45.2315	1.75067e-11	1.12657e-10	trafficking pga2
id_50385	1.30732	3.63183	34.2339	4.88714e-09	2.39384e-08	hypothetical protein TRIATDRAFT_50385 [Trichoderma atroviride IMI 206040]
id_300337	1.30665	8.06339	81.3183	1.92141e-19	2.62225e-18	serine hydroxymethyltransferase
id_35351	1.30249	7.29278	68.1504	1.51486e-16	1.5847e-15	atp-dependent protease la
id_167641	1.30237	3.1933	30.8327	2.81259e-08	1.25042e-07	dna-directed rna polymerase iii complex subunit rpc37
id_297654	1.30106	2.32032	18.493	1.7053e-05	5.16177e-05	hypothetical protein TRIATDRAFT_297654 [Trichoderma atroviride IMI 206040]
id_157393	1.3006	6.3348	92.0394	8.49689e-22	1.40106e-20	gpi ethanolamine phosphate transferase
id_131715	1.30022	8.219	49.9216	1.60017e-12	1.15066e-11	carbamoyl-phosphate synthase arginine-specific large chain
id_284272	1.30018	3.44131	7.41142	0.00648112	0.0126538	mfs general substrate transporter
id_137525	1.29986	5.98573	52.8109	3.67265e-13	2.81345e-12	cystathionine gamma-synthase
id_47789	1.2995	1.95741	20.6404	5.5413e-06	1.80244e-05	ankyrin repeat-containing
id_261142	1.29714	6.06752	42.953	5.60704e-11	3.44066e-10	hypothetical protein TRIATDRAFT_261142 [Trichoderma atroviride IMI 206040]
id_140885	1.29687	6.24271	59.896	1.00005e-14	8.97351e-14	c2h2 transcription factor
id_31047	1.29589	3.70475	11.9874	0.000535603	0.00128344	lipase ii precursor
id_282965	1.29526	3.70565	34.4733	4.32137e-09	2.13429e-08	secretion-related small gtpase
id_297210	1.29486	7.43775	34.2277	4.90268e-09	2.40004e-08	pyridoxine biosynthesis protein pdx1
id_182375	1.29355	2.21531	26.812	2.24237e-07	8.9469e-07	c6 transcription
id_301050	1.29291	5.10104	63.4882	1.6133e-15	1.55666e-14	hypothetical protein TRIATDRAFT_301050 [Trichoderma atroviride IMI 206040]
id_88379	1.29252	7.97436	40.8491	1.64452e-10	9.64358e-10	peroxidase catalase
id_300639	1.29174	6.46643	68.33	1.38304e-16	1.45411e-15	indoleamine -dioxygenase
id_232203	1.29169	2.25528	21.981	2.75364e-06	9.43215e-06	hypothetical protein TRIATDRAFT_232203 [Trichoderma atroviride IMI 206040]
id_44071	1.29131	4.93132	16.6806	4.42314e-05	0.000126178	leucine rich repeat domain protein
id_172610	1.28865	5.39304	81.7278	1.56183e-19	2.14256e-18	phospholipid metabolism enzyme regulator
id_158984	1.28865	2.25804	7.74945	0.00537288	0.010729	cell wall glycoprotein
id_297315	1.28736	4.88043	45.7876	1.31792e-11	8.5603e-11	peroxisomal membrane protein
id_291757	1.28724	2.29751	12.0387	0.000521068	0.00124969	hypothetical protein TRIATDRAFT_291757 [Trichoderma atroviride IMI 206040]
id_322994	1.28309	6.52746	77.9889	1.03623e-18	1.32341e-17	meiotic mrna stability protein kinase ssn3
id_33861	1.28085	3.81673	34.6048	4.039e-09	2.00434e-08	5-formyltetrahydrofolate cyclo-ligase
id_39393	1.28047	5.67328	67.6249	1.97756e-16	2.05583e-15	nuclear gtp-binding protein nug1
id_256456	1.28022	7.00663	78.6499	7.41542e-19	9.5848e-18	kynurenine-oxoglutarate transaminase 1
id_152437	1.28021	6.02417	70.7343	4.08715e-17	4.54997e-16	choline kinase
id_174504	1.28019	5.13602	52.3538	4.63504e-13	3.49285e-12	siderophore regulation protein
id_299992	1.27976	6.05047	68.7537	1.1156e-16	1.17889e-15	glycine cleavage system t protein
id_297537	1.27953	5.75342	45.87	1.26369e-11	8.22733e-11	#NAME?
id_33514	1.27949	1.9656	16.2933	5.42544e-05	0.000152576	protein bli-3
id_29974	1.27823	4.81885	50.2184	1.3755e-12	9.95116e-12	nitrilase family protein
id_304267	1.27522	2.59888	27.3942	1.65928e-07	6.74322e-07	fe-s protein assembly co-chaperone
id_89776	1.27406	4.6254	32.6099	1.1264e-08	5.29019e-08	3-oxoacyl-acyl carrier protein reductase
id_84116	1.2715	6.04552	27.9927	1.21775e-07	5.02487e-07	fad binding domain protein
id_139588	1.27143	5.33572	64.33	1.05233e-15	1.03825e-14	wd repeat-containing protein
id_44928	1.26897	6.2193	63.1743	1.89204e-15	1.81092e-14	rta1 like protein
id_128466	1.2675	6.69015	76.49	2.21326e-18	2.76309e-17	histidine biosynthesis trifunctional protein
id_159580	1.26739	8.47845	23.6418	1.16037e-06	4.21939e-06	killer kp4
id_7600	1.26689	4.84603	66.8229	2.97031e-16	3.04603e-15	hypothetical protein TRIATDRAFT_7600, partial [Trichoderma atroviride IMI 206040]
id_85713	1.26527	2.31699	24.3287	8.12216e-07	3.00325e-06	udp-n-acetylglucosamine:dolichyl phosphate n-acetylglucosamine-1-phosphate transferase
id_264490	1.26447	4.50007	57.6685	3.10238e-14	2.65777e-13	magnesium-dependent phosphatase
id_257872	1.26443	7.07609	81.2943	1.94491e-19	2.64628e-18	hypothetical protein TRIATDRAFT_257872 [Trichoderma atroviride IMI 206040]
id_53286	1.26179	4.19869	39.2775	3.67659e-10	2.05607e-09	dual specificity phosphatase
id_264755	1.26082	4.61429	38.2498	6.22438e-10	3.39426e-09	glutamyl-trna amidotransferase subunit a
id_297233	1.26072	5.70433	6.80842	0.00907292	0.0171861	hypothetical protein TRIATDRAFT_254555 [Trichoderma atroviride IMI 206040]
id_91531	1.25925	5.26952	95.3115	1.62662e-22	2.84555e-21	peroxin-3 protein
id_147678	1.25778	5.19197	54.5949	1.48123e-13	1.18031e-12	pumilio domain-containing protein
id_46050	1.25703	7.76079	14.2845	0.000157153	0.000410353	gnat family
id_132163	1.25479	5.63674	87.8855	6.93543e-21	1.05772e-19	zip family zinc transporter
id_301116	1.25285	8.14041	47.2115	6.37247e-12	4.28277e-11	crei protein
id_302211	1.25119	3.55211	32.0686	1.48824e-08	6.88478e-08	protein
id_296679	1.24944	6.73491	109.384	1.33699e-25	2.92208e-24	hypothetical protein TRIATDRAFT_296679 [Trichoderma atroviride IMI 206040]
id_219898	1.24909	4.61987	49.9592	1.56973e-12	1.13072e-11	phosphatidylinositol-specific phospholipase c
id_137219	1.24721	7.34511	55.2452	1.06394e-13	8.6265e-13	hsp70-like protein
id_226605	1.24721	8.1216	95.1152	1.79624e-22	3.1161e-21	nucleoporin nsp1
id_257052	1.24697	6.15704	102.189	5.04592e-24	9.81714e-23	gnat family
id_299764	1.24428	5.43856	53.946	2.06075e-13	1.61886e-12	gnat family
id_196278	1.2439	5.50019	39.0482	4.13464e-10	2.29681e-09	transferase family protein
id_218151	1.24297	5.23651	58.0908	2.50293e-14	2.16877e-13	ars binding protein 2
id_285432	1.24155	1.97778	13.1622	0.000285659	0.000717552	hypothetical protein TRIATDRAFT_285432 [Trichoderma atroviride IMI 206040]
id_90581	1.24136	1.80049	11.6141	0.00065455	0.0015388	hypothetical protein TRIATDRAFT_90581 [Trichoderma atroviride IMI 206040]
id_31761	1.24049	2.18631	16.2277	5.61657e-05	0.000157684	qde-2-interacting protein
id_171921	1.24027	7.31946	22.9877	1.63044e-06	5.79209e-06	het-s domain-containing protein
id_318377	1.23872	5.71802	68.2874	1.41324e-16	1.48212e-15	upf0326 protein hag1
id_297486	1.23742	5.83844	54.656	1.43588e-13	1.14526e-12	dsba oxidoreductase
id_316963	1.23585	9.34788	38.9313	4.38993e-10	2.43375e-09	wsc domain-containing protein
id_224224	1.23386	5.87761	106.853	4.79426e-25	1.01324e-23	c6 transcription
id_238649	1.2334	6.07693	81.1983	2.04165e-19	2.77338e-18	peroxisomal biogenesis factor 6
id_128042	1.23297	5.49828	18.9103	1.37009e-05	4.18668e-05	siderophore iron transporter mirb
id_286000	1.23161	7.20158	50.7275	1.06122e-12	7.77884e-12	bifunctional pyrimidine biosynthesis protein
id_220452	1.22899	3.87887	20.5722	5.74233e-06	1.86346e-05	dihydroxyacid dehydratase
id_301225	1.22892	5.97837	71.962	2.19384e-17	2.48884e-16	hypothetical protein TRIATDRAFT_301225 [Trichoderma atroviride IMI 206040]
id_5520	1.22739	5.6529	78.6475	7.42428e-19	9.5848e-18	hypothetical protein TRIATDRAFT_5520, partial [Trichoderma atroviride IMI 206040]
id_139368	1.22714	6.04599	20.0993	7.35235e-06	2.34302e-05	c6 transcription
id_257866	1.22616	6.51729	24.4026	7.81628e-07	2.90304e-06	glucosamine-6-phosphate isomerase
id_284374	1.22602	5.65708	72.6935	1.51431e-17	1.76359e-16	snf7 family protein
id_238477	1.22601	6.04334	65.3863	6.15666e-16	6.16184e-15	zn-dependent alcohol dehydrogenases
id_87687	1.22577	5.55547	63.4326	1.6595e-15	1.59753e-14	gamma-glutamyltranspeptidase
id_143172	1.22562	5.0531	72.5553	1.62419e-17	1.88365e-16	vacuolar protein sorting-associated protein
id_293559	1.2252	5.23994	66.0582	4.37802e-16	4.42425e-15	glycoside hydrolase family 5 protein
id_301553	1.22498	8.06355	30.2986	3.7039e-08	1.62757e-07	4-hydroxyphenylpyruvate dioxygenase
id_299162	1.22494	8.75739	73.5298	9.91303e-18	1.1659e-16	serine palmitoyltransferase 2
id_129135	1.22416	7.47486	16.2501	5.55068e-05	0.00015594	endoplasmic oxidoreductin-1
id_179060	1.2237	3.10247	27.9045	1.27456e-07	5.2489e-07	hypothetical protein TRIATDRAFT_179060, partial [Trichoderma atroviride IMI 206040]
id_323167	1.22306	3.65123	19.7291	8.92304e-06	2.81128e-05	f-box domain-containing protein
id_173565	1.22285	6.15652	77.3229	1.45175e-18	1.83163e-17	com1 regulatory protein
id_289386	1.222	2.54416	20.2255	6.88302e-06	2.20527e-05	mitochondrial thiamine pyrophosphate carrier 1
id_212433	1.22193	4.61776	31.4883	2.0065e-08	9.1451e-08	translocator protein
id_138765	1.21957	4.42576	25.9765	3.45605e-07	1.35047e-06	galactose-proton symport
id_131874	1.21936	3.54021	25.432	4.58256e-07	1.75202e-06	tri15 protein
id_299889	1.21764	5.52335	59.1888	1.43248e-14	1.26627e-13	hypothetical protein TRIATDRAFT_299889 [Trichoderma atroviride IMI 206040]
id_298151	1.21746	5.19869	53.5105	2.57217e-13	1.99427e-12	hypothetical protein TRIATDRAFT_298151 [Trichoderma atroviride IMI 206040]
id_300396	1.21729	5.89167	87.7935	7.26586e-21	1.10407e-19	cytochrome c heme lyase
id_291687	1.2149	4.5799	5.79333	0.0160871	0.0288887	hypothetical protein TRIATDRAFT_291687 [Trichoderma atroviride IMI 206040]
id_212010	1.21481	2.05394	10.4448	0.00122992	0.00275236	efflux pump antibiotic resistance protein
id_236441	1.21281	2.25155	13.7058	0.000213793	0.00054777	nacht domain protein
id_84409	1.21281	2.83438	16.2054	5.68328e-05	0.000159396	cytochrome c oxidase assembly protein
id_229660	1.21272	7.12295	12.6408	0.000377412	0.000928422	nad dependent epimerase dehydratase
id_145306	1.21159	7.55859	34.302	4.71894e-09	2.31964e-08	nap family protein
id_48811	1.21116	5.51658	64.3027	1.06698e-15	1.05145e-14	gtp cyclohydrolase-2
id_281033	1.2087	6.9378	44.7024	2.29376e-11	1.45692e-10	ornithine carbamoyltransferase
id_82291	1.2086	6.34164	40.2852	2.19468e-10	1.26297e-09	isocitrate dehydrogenase
id_155142	1.20831	4.94678	48.5814	3.16859e-12	2.1878e-11	hypothetical protein TRIATDRAFT_155142 [Trichoderma atroviride IMI 206040]
id_305022	1.20808	3.01661	28.4997	9.37124e-08	3.9312e-07	hypothetical protein TRIATDRAFT_305022 [Trichoderma atroviride IMI 206040]
id_281762	1.20734	3.66911	29.4019	5.88213e-08	2.52087e-07	hypothetical protein TRIATDRAFT_281762 [Trichoderma atroviride IMI 206040]
id_301047	1.20727	8.26537	44.758	2.22959e-11	1.4194e-10	argininosuccinate synthase
id_279957	1.20597	2.06922	12.2758	0.000458871	0.00111044	hypothetical protein TRIATDRAFT_279957 [Trichoderma atroviride IMI 206040]
id_138916	1.20566	5.85772	46.2008	1.06735e-11	7.02595e-11	brix domain-containing protein
id_89627	1.20496	4.6649	29.1785	6.60086e-08	2.81009e-07	duf455 domain protein
id_44124	1.20469	5.92816	52.1552	5.12839e-13	3.85764e-12	60s ribosomal biogenesis protein
id_148414	1.20432	8.38958	85.1746	2.73142e-20	3.96938e-19	dil and ankyrin domain containing protein
id_150119	1.20356	5.15399	48.3122	3.6349e-12	2.49734e-11	rna exonuclease
id_260298	1.20317	11.5138	10.2061	0.00139979	0.00310829	protein
id_142510	1.20206	6.40253	52.0299	5.46629e-13	4.1007e-12	transcription factor
id_188756	1.20168	9.46565	42.6402	6.57916e-11	3.99888e-10	tripeptidyl peptidase a
id_292154	1.19993	2.24784	9.88106	0.00166989	0.0036554	abc transporter
id_147211	1.19902	7.07038	53.955	2.0513e-13	1.61295e-12	phosphoserine aminotransferase
id_299599	1.19761	7.34243	58.3732	2.16829e-14	1.8926e-13	hypothetical protein TRIATDRAFT_299599 [Trichoderma atroviride IMI 206040]
id_293784	1.19743	4.4854	12.0924	0.000506282	0.00121528	pfs domain protein
id_303061	1.1968	8.96258	44.5165	2.52228e-11	1.59719e-10	fumarate reductase
id_144243	1.19616	7.02584	47.7925	4.7379e-12	3.21798e-11	dihydroxy-acid dehydratase
id_302651	1.19612	7.41779	43.1841	4.98248e-11	3.08011e-10	saccharopine dehydrogenase
id_316132	1.19598	6.11306	69.451	7.83357e-17	8.43857e-16	mitochondrial distribution and morphology protein 34
id_164926	1.19561	5.76321	9.0039	0.00269404	0.00565639	hypothetical protein TRIATDRAFT_164926, partial [Trichoderma atroviride IMI 206040]
id_148566	1.19499	9.58176	57.8244	2.86599e-14	2.4654e-13	zz type zinc finger domain-containing protein
id_154409	1.19232	1.4344	8.86727	0.00290328	0.0060621	ankyrin repeat protein
id_164087	1.1903	8.05267	85.8041	1.98673e-20	2.90236e-19	transcription factor pap1
id_319131	1.19018	5.13883	65.511	5.77916e-16	5.80495e-15	integral peroxisomal membrane peroxin
id_128024	1.18884	4.7403	22.11	2.57459e-06	8.85895e-06	nucleotide exchange factor sil1
id_86270	1.18863	4.8772	52.3267	4.69949e-13	3.53821e-12	mitochondrial carrier protein rim2
id_130852	1.18628	1.98138	11.9591	0.000543819	0.00130126	hypothetical protein TRIATDRAFT_130852 [Trichoderma atroviride IMI 206040]
id_299508	1.18603	4.80106	27.7161	1.40486e-07	5.75703e-07	homoserine o-acetyltransferase
id_323331	1.18603	1.76649	10.7285	0.00105495	0.00238777	dna repair and transcription factor
id_300280	1.18454	5.40692	89.4022	3.22174e-21	5.02387e-20	hypothetical protein TRIATDRAFT_300280 [Trichoderma atroviride IMI 206040]
id_300621	1.18364	6.46229	51.2473	8.14314e-13	6.00602e-12	aspartate-semialdehyde dehydrogenase
id_40980	1.18289	4.50007	12.0773	0.000510395	0.0012248	acyl- dehydrogenase
id_252553	1.18085	7.57982	29.9964	4.32845e-08	1.88775e-07	cfem domain-containing protein
id_156525	1.18074	4.27902	26.5401	2.58122e-07	1.02449e-06	short-chain dehydrogenase reductase sdr
id_34007	1.17931	6.52144	80.4213	3.02514e-19	4.0499e-18	secreted aspartic proteinase
id_180941	1.17926	4.38858	11.6769	0.000632804	0.00149062	ankyrin repeat and sam domain containing protein 6
id_294283	1.17824	4.07515	25.5267	4.36312e-07	1.67582e-06	abc multidrug
id_317706	1.17579	2.64059	16.4683	4.94699e-05	0.000140019	amidophosphoribosyltransferase
id_151225	1.17509	4.87897	59.7456	1.07946e-14	9.65489e-14	nudix family protein
id_285586	1.17506	2.99577	12.8065	0.00034541	0.000855512	hypothetical protein TRIATDRAFT_285586 [Trichoderma atroviride IMI 206040]
id_163941	1.17487	3.49032	12.2211	0.000472512	0.00114014	yt521-b-like splicing
id_83999	1.1748	4.37579	9.56098	0.00198757	0.00427993	chitinase chi18- partial
id_92684	1.17412	5.02751	67.4454	2.16605e-16	2.24337e-15	zn 2cys6 transcription factor
id_255465	1.17365	2.87067	23.3863	1.3252e-06	4.77704e-06	hypothetical protein TRIATDRAFT_255465, partial [Trichoderma atroviride IMI 206040]
id_216865	1.17362	6.16772	12.2276	0.000470878	0.00113685	short chain dehydrogenase
id_127628	1.17257	3.58301	25.9563	3.4923e-07	1.364e-06	uroporphyrinogen-iii synthase
id_321925	1.17203	6.81798	46.7354	8.12501e-12	5.42123e-11	c6 zinc finger domain protein
id_43604	1.16967	2.91685	20.7591	5.2083e-06	1.70695e-05	aar2 protein
id_177132	1.16936	6.88484	15.646	7.63757e-05	0.000209687	short chain dehydrogenase
id_292554	1.16857	7.3549	37.8997	7.44772e-10	4.01926e-09	kynureninase
id_270860	1.16854	5.34429	32.1012	1.46344e-08	6.77759e-08	heterokaryon incompatibility protein
id_149877	1.16822	7.87712	60.9446	5.87025e-15	5.38343e-14	acetolactate synthase
id_128101	1.16771	6.51656	38.0334	6.95449e-10	3.76039e-09	abc1 family protein
id_146241	1.16603	8.95268	49.9479	1.57884e-12	1.1363e-11	zuotin
id_281338	1.16569	3.23133	20.4511	6.11759e-06	1.97676e-05	hypothetical protein TRIATDRAFT_281338 [Trichoderma atroviride IMI 206040]
id_299709	1.16547	5.92327	34.2459	4.85693e-09	2.38324e-08	oxidoreductase -
id_259945	1.1649	6.72253	56.0833	6.94659e-14	5.76138e-13	basic-leucine zipper transcription factor
id_46434	1.16446	1.81589	12.3261	0.000446676	0.00108281	c6 transcription factor
id_147364	1.16365	5.4006	27.3357	1.71025e-07	6.9368e-07	ribosome biogenesis protein ytm1
id_287170	1.16279	7.67711	56.5011	5.61658e-14	4.70043e-13	related to a-agglutinin core protein aga1
id_87968	1.1624	4.55204	7.06135	0.00787648	0.0151158	c2h2 finger domain
id_299511	1.16187	6.10248	33.4433	7.33719e-09	3.52143e-08	homoisocitrate dehydrogenase
id_163577	1.16176	6.09038	69.9476	6.08996e-17	6.59442e-16	atp-dependent rna helicase mss116
id_36693	1.16158	2.93752	16.4174	5.08167e-05	0.000143685	cytochrome p450
id_221664	1.15973	4.51871	42.4854	7.1213e-11	4.3158e-10	cation efflux family protein
id_32325	1.15857	6.76058	68.1974	1.47922e-16	1.54937e-15	glycosyl
id_294856	1.1573	4.73274	35.8913	2.08641e-09	1.07178e-08	mitochondrial intermediate peptidase
id_38111	1.15715	4.90682	18.8621	1.40518e-05	4.28919e-05	indoleamine -dioxygenase
id_159330	1.15572	4.63889	19.5199	9.9558e-06	3.11194e-05	isopropanol dehydrogenase
id_94131	1.15525	3.08078	14.138	0.000169881	0.000440547	bahd acyltransferase dcr-like
id_172897	1.15391	5.98007	43.4368	4.37866e-11	2.7149e-10	succinate dehydrogenase
id_41039	1.15365	7.8653	26.479	2.66424e-07	1.05593e-06	glycoside hydrolase family 20 protein
id_250964	1.1519	4.91777	45.7408	1.34979e-11	8.76046e-11	domain-containing protein
id_145049	1.1516	6.56068	86.055	1.75001e-20	2.57918e-19	signal recognition particle receptor subunit alpha
id_171594	1.15134	5.37639	23.8493	1.04178e-06	3.81316e-06	methyltransferase domain-containing protein
id_301974	1.15045	6.46306	85.8465	1.94456e-20	2.84576e-19	diacylglycerol o-acyltransferase
id_40825	1.1487	5.69337	20.3835	6.33747e-06	2.04385e-05	phenylacrylic acid decarboxylase
id_93509	1.14661	6.18296	41.246	1.34227e-10	7.93826e-10	methylenetetrahydrofolate reductase
id_297873	1.14566	9.4098	35.8792	2.09937e-09	1.07777e-08	hypothetical protein TRIATDRAFT_297873 [Trichoderma atroviride IMI 206040]
id_301915	1.14534	7.64701	70.1189	5.5836e-17	6.0698e-16	hydroxyisourate hydrolase
id_83315	1.14448	2.48224	13.5738	0.00022936	0.000583349	glycoside hydrolase family 93 protein
id_78211	1.14447	5.23116	59.7586	1.07238e-14	9.60183e-14	hypothetical protein TRIATDRAFT_78211 [Trichoderma atroviride IMI 206040]
id_298484	1.14396	8.88146	49.3009	2.19564e-12	1.54942e-11	heat shock protein
id_240747	1.14394	6.13701	28.2893	1.04469e-07	4.35394e-07	polyamine transporter tpo5
id_173803	1.14275	6.01617	62.467	2.70942e-15	2.56379e-14	scf e3 ubiquitin ligase complex f-box protein grra
id_298145	1.14258	6.09087	82.7894	9.12789e-20	1.2753e-18	hypothetical protein TRIATDRAFT_298145 [Trichoderma atroviride IMI 206040]
id_161814	1.1424	6.62219	47.4343	5.68794e-12	3.84444e-11	c6 zinc finger domain-containing protein
id_292226	1.14226	6.50208	82.7492	9.31535e-20	1.29931e-18	pre-mrna cleavage complex ii protein clp1
id_310560	1.14117	8.29399	19.6955	9.0815e-06	2.8558e-05	c2h2 type zinc finger domain containing protein
id_175054	1.14073	3.94189	33.4712	7.23286e-09	3.47336e-08	paf-acetylhydrolase family member
id_301910	1.14043	5.91098	43.6241	3.97913e-11	2.47825e-10	yippee family protein
id_299945	1.1362	3.13061	17.2849	3.21728e-05	9.38037e-05	hypothetical protein TRIATDRAFT_299945 [Trichoderma atroviride IMI 206040]
id_219237	1.13478	4.60189	38.8357	4.61028e-10	2.54406e-09	nucleolar complex-associated protein
id_297126	1.1336	4.82497	24.4197	7.74727e-07	2.87869e-06	fad-dependent oxygenase
id_221136	1.13278	5.46057	53.0508	3.25032e-13	2.49911e-12	isoflavone reductase family protein
id_133790	1.13271	8.60277	43.1323	5.11602e-11	3.15563e-10	3-ketoacyl- thiolase
id_163411	1.13147	6.00949	54.6853	1.41462e-13	1.12939e-12	ribosome biogenesis protein kri1
id_154302	1.13118	7.86094	63.9925	1.24895e-15	1.22497e-14	glycogen debranching enzyme
id_86269	1.13075	5.66863	14.0469	0.000178305	0.000460815	hypothetical protein TRIATDRAFT_86269 [Trichoderma atroviride IMI 206040]
id_297639	1.12974	8.94071	71.8402	2.33353e-17	2.63655e-16	gtp cyclohydrolase ii
id_40058	1.12953	3.64554	27.2232	1.81273e-07	7.33104e-07	galactose-1-phosphate uridylyltransferase
id_89075	1.12938	6.54508	31.5146	1.97944e-08	9.0366e-08	oxalate decarboxylase oxdc
id_184786	1.12905	5.74775	44.8913	2.08285e-11	1.33108e-10	hypothetical protein TRIATDRAFT_184786, partial [Trichoderma atroviride IMI 206040]
id_293918	1.12897	4.07035	37.1747	1.08006e-09	5.73801e-09	c2h2 type zinc finger containing protein
id_143500	1.12724	11.8548	18.9982	1.3084e-05	4.01144e-05	fad monooxygenase
id_42539	1.12586	5.46082	27.3903	1.66266e-07	6.75363e-07	purine permease
id_132650	1.12558	6.34585	60.7801	6.38196e-15	5.82066e-14	dna-directed rna polymerase i 135 kda polypeptide
id_300603	1.12543	5.8122	30.808	2.8486e-08	1.26441e-07	low affinity copper transporter
id_166065	1.12516	5.85781	42.4587	7.2189e-11	4.37177e-10	hypothetical protein TRIATDRAFT_166065, partial [Trichoderma atroviride IMI 206040]
id_288155	1.12515	1.67326	10.2593	0.00136	0.0030288	hscarg dehydrogenase
id_161617	1.12402	4.28865	36.0126	1.96046e-09	1.00957e-08	hypothetical protein TRIATDRAFT_161617, partial [Trichoderma atroviride IMI 206040]
id_149341	1.12334	8.50421	56.5399	5.50683e-14	4.61321e-13	hsp70-like protein
id_242764	1.12222	5.38803	59.6934	1.10848e-14	9.90374e-14	c2hc5 finger protein
id_128168	1.12128	5.51107	61.0563	5.54646e-15	5.10336e-14	breast cancer protein
id_44843	1.12048	3.97323	17.622	2.69453e-05	7.94243e-05	u-box domain-containing protein
id_5894	1.11992	3.75366	29.115	6.82052e-08	2.89768e-07	hypothetical protein TRIATDRAFT_5894, partial [Trichoderma atroviride IMI 206040]
id_208224	1.11903	4.87289	52.661	3.96392e-13	3.0199e-12	peptide methionine sulfoxide reductase
id_164946	1.11791	5.30144	60.8072	6.29472e-15	5.74739e-14	ring finger domain-containing protein
id_316151	1.114	4.67226	40.9504	1.56138e-10	9.18193e-10	mosc domain-containing protein
id_135025	1.11392	7.7028	88.0398	6.41503e-21	9.80145e-20	hypothetical protein TRIATDRAFT_135025 [Trichoderma atroviride IMI 206040]
id_40161	1.11378	2.25306	14.8357	0.000117296	0.000312151	hypothetical protein TRIATDRAFT_40161 [Trichoderma atroviride IMI 206040]
id_302025	1.11296	2.9234	8.04357	0.00456655	0.00920942	---NA---
id_80848	1.11222	2.39923	6.94287	0.00841541	0.0160197	protein-tyrosine phosphatase
id_224295	1.11166	3.83021	31.6655	1.83144e-08	8.38396e-08	nucleoside transporter
id_254905	1.11087	6.95515	36.1833	1.79604e-09	9.27769e-09	endonuclease exonuclease phosphatase family protein
id_174080	1.10945	2.7626	16.7966	4.16088e-05	0.000119475	dna polymerase beta
id_146345	1.10886	7.78635	70.4988	4.60538e-17	5.09961e-16	anamorsin family protein
id_300770	1.10882	7.91414	40.8501	1.64364e-10	9.64358e-10	hypothetical protein TRIATDRAFT_300770 [Trichoderma atroviride IMI 206040]
id_156634	1.10862	4.71413	48.3565	3.55372e-12	2.44358e-11	60s ribosome subunit biogenesis protein nip7
id_45206	1.10779	4.55398	34.4963	4.27068e-09	2.1105e-08	an1-type zinc finger protein
id_300588	1.10717	12.1451	28.7003	8.44893e-08	3.56044e-07	polyubiquitin
id_130836	1.10664	5.81223	41.0333	1.4966e-10	8.83217e-10	family c-likeg-protein-coupled receptor
id_152522	1.10548	10.2594	34.608	4.03245e-09	2.00228e-08	glycosyltransferase family 2 protein
id_41214	1.10429	5.64946	55.9145	7.56908e-14	6.23419e-13	brix domain-containing protein
id_131598	1.1039	7.25355	23.4607	1.27492e-06	4.60775e-06	42 kda partial
id_132255	1.10356	7.74389	68.144	1.51977e-16	1.58785e-15	hypothetical protein TRIATDRAFT_132255 [Trichoderma atroviride IMI 206040]
id_81748	1.10242	4.93923	34.986	3.32076e-09	1.66278e-08	3-methyl-2-oxobutanoate hydroxymethyltransferase
id_140190	1.10151	7.55623	44.5282	2.50718e-11	1.58883e-10	mitochondrial aaa
id_206189	1.1001	4.27992	10.8886	0.000967596	0.00220926	mitochondrial chaperone bcs1
id_30218	1.1	4.20052	29.7804	4.83868e-08	2.09962e-07	patatin-like phospholipase domain-containing protein
id_80052	1.09972	2.977	13.6743	0.000217409	0.00055601	trna guanosine-2 -o-methyltransferase trm11
id_128554	1.09837	4.5256	28.9591	7.39231e-08	3.12942e-07	zinc finger protein zpr1
id_298651	1.09754	9.55516	38.0004	7.07309e-10	3.82204e-09	phenylacetyl- ligase
id_147585	1.09735	5.28078	74.0769	7.51312e-18	8.91193e-17	zip zinc transporter
id_177274	1.09562	4.46226	41.346	1.27532e-10	7.56919e-10	hypothetical protein TRIATDRAFT_177274, partial [Trichoderma atroviride IMI 206040]
id_51301	1.09351	6.08105	23.4703	1.26856e-06	4.58875e-06	retrograde regulation protein
id_291316	1.093	6.62818	72.2486	1.89725e-17	2.18122e-16	u3 small nucleolar rna-associated protein 5
id_39582	1.09299	3.57288	23.1218	1.52056e-06	5.43654e-06	haloacid dehalogenase-like hydrolase
id_242989	1.0904	7.10222	70.1335	5.54238e-17	6.04868e-16	glycosyltransferase family 31 protein
id_164924	1.09036	2.74938	14.0445	0.000178539	0.000461277	rna binding protein
id_221915	1.08918	4.46324	37.4644	9.30954e-10	4.99488e-09	trna (uracil-5-)-methyltransferase
id_301879	1.08775	8.08578	50.7111	1.07015e-12	7.83744e-12	hypothetical protein TRIATDRAFT_301879 [Trichoderma atroviride IMI 206040]
id_296417	1.08625	4.52864	38.0954	6.73674e-10	3.64976e-09	abc1 domain containing protein
id_300504	1.08584	4.33201	24.3499	8.03327e-07	2.97302e-06	sam-dependent methyltransferase
id_44131	1.08505	4.09406	22.3514	2.27044e-06	7.90712e-06	acetylglutamate synthase
id_173488	1.08266	7.44534	71.5825	2.65899e-17	2.98402e-16	atp-dependent rna helicase ded1
id_148882	1.08257	7.26897	42.9198	5.70319e-11	3.49452e-10	carbamoyl-phosphate synthase
id_49038	1.08205	4.96301	44.6191	2.39343e-11	1.51791e-10	frg1-like family protein
id_85781	1.08138	4.33938	35.5798	2.44811e-09	1.24758e-08	hypothetical protein TRIATDRAFT_85781 [Trichoderma atroviride IMI 206040]
id_246325	1.08134	7.14698	12.1856	0.000481607	0.00116098	ankyrin repeat and sam domain containing protein 6
id_300151	1.08039	6.76647	89.5355	3.01182e-21	4.70534e-20	mitochondrial rna-splicing protein mrs3
id_77873	1.07712	8.33437	35.151	3.0511e-09	1.53411e-08	glutathione s-
id_177593	1.0771	5.14305	52.3844	4.56337e-13	3.4482e-12	hypothetical protein TRIATDRAFT_177593, partial [Trichoderma atroviride IMI 206040]
id_229475	1.0767	2.34204	14.497	0.000140379	0.000369683	hypothetical protein TRIATDRAFT_229475 [Trichoderma atroviride IMI 206040]
id_147496	1.07634	7.37431	25.1155	5.39966e-07	2.04749e-06	high affinity zinc ion
id_82743	1.07539	4.908	38.0348	6.94954e-10	3.76016e-09	oxidoreductase
id_228361	1.07537	6.2226	33.853	5.94378e-09	2.88594e-08	nonribosomal peptide synthetase 10
id_47624	1.07471	4.14766	11.9956	0.000533264	0.00127821	af323585_1beta transducin-like protein het-d2y
id_256968	1.07448	5.46001	48.4817	3.33388e-12	2.29432e-11	srp40 domain-containing protein
id_45153	1.07412	4.90207	44.2902	2.83124e-11	1.78739e-10	glycosyltransferase family 58 protein
id_139720	1.07342	5.30483	75.1397	4.3855e-18	5.30786e-17	synaptobrevin-like protein
id_299558	1.07298	7.61285	77.6875	1.20706e-18	1.53687e-17	ctp synthase
id_78855	1.07235	2.03108	13.983	0.000184472	0.000475572	haloalkane dehalogenase
id_34313	1.07219	5.73767	39.2022	3.82118e-10	2.13264e-09	atp12 chaperone
id_288579	1.0711	3.59823	18.6608	1.56164e-05	4.74072e-05	duf895 domain membrane protein
id_210209	1.07052	2.63834	10.9812	0.000920397	0.0021125	mpr-like gpcr protein
id_294635	1.06918	5.33086	47.156	6.55543e-12	4.40218e-11	---NA---
id_45892	1.06916	4.57088	37.2697	1.02868e-09	5.48037e-09	chd5 domain-containing protein
id_229066	1.06877	5.26525	44.0501	3.20073e-11	2.00999e-10	nop16-like protein
id_164460	1.06813	5.85685	43.5993	4.02974e-11	2.5079e-10	clock controlled protein
id_131401	1.06802	7.28017	28.181	1.10481e-07	4.58155e-07	phosphoenolpyruvate carboxykinase
id_150983	1.06789	8.4384	38.2259	6.30106e-10	3.43383e-09	long-chain-fatty-acid- ligase
id_157258	1.0669	6.15589	80.1227	3.51872e-19	4.65086e-18	protein phosphatase methylesterase 1
id_39433	1.06649	3.72983	28.7566	8.20686e-08	3.46193e-07	pentafunctional arom polypeptide
id_297914	1.06637	3.39828	24.2872	8.29906e-07	3.06594e-06	hypothetical protein TRIATDRAFT_297914 [Trichoderma atroviride IMI 206040]
id_128434	1.06479	6.2979	59.4619	1.24685e-14	1.10688e-13	peroxisomal biogenesis factor 2
id_222224	1.06451	4.43563	26.4234	2.74204e-07	1.08213e-06	augmenter of liver regeneration
id_298872	1.06432	2.71781	7.73218	0.00542451	0.0108036	hypothetical protein TRIATDRAFT_298872 [Trichoderma atroviride IMI 206040]
id_319191	1.06373	3.11475	6.63824	0.00998126	0.0187651	amino acid transporter
id_227804	1.06329	4.12365	26.6832	2.39694e-07	9.53623e-07	fungal specific transcription
id_301876	1.06257	6.78414	69.2546	8.65379e-17	9.26222e-16	c2h2 finger domain
id_46438	1.06181	2.24217	8.61167	0.00334016	0.00689135	c-5 cytosine methyltransferase
id_157738	1.06067	6.7538	50.8775	9.83146e-13	7.21927e-12	trna (cytosine-5-)-methyltransferase ncl1
id_258114	1.05823	4.78328	26.9323	2.10712e-07	8.45183e-07	hypothetical protein TRIATDRAFT_258114 [Trichoderma atroviride IMI 206040]
id_132616	1.05815	6.3205	53.9138	2.09484e-13	1.64099e-12	atp-dependent rna helicase dbp9
id_161728	1.05611	5.16341	40.6144	1.85432e-10	1.07979e-09	choriogenin hminor
id_198898	1.05593	4.93053	24.5763	7.14258e-07	2.66351e-06	helix-loop-helix dna-binding domain-containing protein
id_311401	1.05447	6.13155	20.9503	4.71362e-06	1.55385e-05	glycoside hydrolase family 16 protein
id_290334	1.05377	5.7069	56.6515	5.20313e-14	4.372e-13	alternative nadh-dehydrogenase
id_34472	1.05337	3.21966	8.78503	0.00303713	0.00631622	umta methyltransferase
id_80336	1.05245	3.37345	15.4271	8.57516e-05	0.000233733	monooxygenase
id_216657	1.0515	4.56524	25.8742	3.64409e-07	1.41664e-06	f1f0 atp synthase assembly protein
id_147790	1.0514	7.80965	57.0627	4.22127e-14	3.56496e-13	4-nitrophenylphosphatase
id_49434	1.04915	4.82448	32.7729	1.03581e-08	4.88404e-08	nucleolar protein nop52 variant
id_32758	1.0479	5.56835	50.042	1.50489e-12	1.0859e-11	atp-dependent rna helicase dbp10
id_14283	1.04604	4.02398	29.5345	5.49296e-08	2.36749e-07	integral membrane protein
id_29645	1.04472	4.03255	28.7075	8.41786e-08	3.54914e-07	mediator of rna polymerase ii transcription subunit 19
id_133979	1.04382	7.38013	40.1739	2.32329e-10	1.33146e-09	vacuolar sorting protein 1
id_315918	1.04276	5.59617	61.1381	5.32083e-15	4.90117e-14	#NAME?
id_300525	1.04216	7.18852	41.5617	1.14209e-10	6.80755e-10	2-nitropropane dioxygenase
id_141239	1.04152	9.1747	51.2996	7.92912e-13	5.85335e-12	citrate synthase
id_141248	1.04137	8.19322	25.7842	3.818e-07	1.47941e-06	amp-binding enzyme
id_292295	1.04041	5.26628	19.1132	1.23188e-05	3.79639e-05	trans-aconitate 2-methyltransferase
id_153741	1.03935	4.74612	35.6125	2.40735e-09	1.22756e-08	hypothetical protein TRIATDRAFT_153741 [Trichoderma atroviride IMI 206040]
id_130535	1.03906	5.77469	58.7811	1.76223e-14	1.54464e-13	f-box domain-containing protein
id_151744	1.03863	5.33706	37.4197	9.52562e-10	5.10424e-09	small nucleolar ribonucleoprotein complex subunit
id_302343	1.03727	5.84458	36.7397	1.35002e-09	7.08354e-09	mitochondrial phosphate carrier protein
id_166674	1.03661	5.49783	59.5094	1.21709e-14	1.08277e-13	pi31 proteasome regulator
id_145197	1.03623	5.06599	52.0129	5.51376e-13	4.13259e-12	cutinase transcription factor 1 beta
id_38569	1.03483	6.52853	47.6359	5.13197e-12	3.47996e-11	transcription factor
id_156888	1.03322	6.03598	65.3103	6.39849e-16	6.39618e-15	fad binding domain-containing protein
id_229731	1.03247	1.73932	8.81511	0.00298746	0.00622269	fad-dependent pyridine nucleotide-disulfide oxidoreductase
id_51864	1.03197	4.60463	27.8853	1.28723e-07	5.29584e-07	hypothetical protein TRIATDRAFT_51864 [Trichoderma atroviride IMI 206040]
id_83395	1.02957	5.5713	42.9658	5.57042e-11	3.42324e-10	nuclear matrix protein
id_31441	1.0288	3.76162	20.6672	5.46452e-06	1.78015e-05	terpene synthase
id_209582	1.02865	6.29896	52.7166	3.85328e-13	2.9383e-12	h aca ribonucleoprotein complex subunit 2
id_143359	1.02762	5.25572	38.1773	6.45986e-10	3.51577e-09	upf0662 protein
id_34532	1.02745	3.30092	19.8038	8.58112e-06	2.71177e-05	guanine nucleotide-binding protein alpha-3 subunit
id_30209	1.02691	4.76208	33.0705	8.88786e-09	4.21705e-08	hypothetical protein TRIATDRAFT_30209 [Trichoderma atroviride IMI 206040]
id_141864	1.02618	5.34474	56.8645	4.66904e-14	3.93513e-13	phosphoserine phosphatase
id_232557	1.02614	8.41643	15.1686	9.83241e-05	0.000265138	oligopeptide transporter
id_147450	1.02542	7.17225	45.721	1.36353e-11	8.84276e-11	aminopeptidase y
id_283780	1.02537	5.27825	20.206	6.95359e-06	2.22531e-05	hypothetical protein TRIATDRAFT_283780 [Trichoderma atroviride IMI 206040]
id_298741	1.02521	4.25229	16.2311	5.60675e-05	0.000157462	hypothetical protein TRIATDRAFT_298741 [Trichoderma atroviride IMI 206040]
id_161427	1.02431	5.78433	44.8852	2.08932e-11	1.33418e-10	cortical actin cytoskeleton protein asp1
id_297134	1.02402	6.45035	42.6637	6.50078e-11	3.95991e-10	pq loop repeat protein
id_219368	1.02184	2.82779	18.7505	1.48986e-05	4.53107e-05	sphingosine n-acyltransferase lac1
id_294017	1.02095	4.72765	50.4238	1.23883e-12	9.00152e-12	hal protein kinase
id_299671	1.02077	6.59381	8.46179	0.00362684	0.00744044	hypothetical protein TRIATDRAFT_299671 [Trichoderma atroviride IMI 206040]
id_128844	1.0201	8.23242	63.8369	1.3516e-15	1.31481e-14	sphingosine-1-phosphate lyase
id_302256	1.01869	2.14639	8.449	0.00365243	0.0074874	hypothetical protein TRIATDRAFT_302256 [Trichoderma atroviride IMI 206040]
id_137209	1.01857	5.69702	39.3943	3.46314e-10	1.94062e-09	hypothetical protein TRIATDRAFT_137209, partial [Trichoderma atroviride IMI 206040]
id_297746	1.01837	5.82904	49.6456	1.8418e-12	1.31419e-11	sad1 interacting factor 1
id_79863	1.01758	6.10895	52.9244	3.46637e-13	2.66277e-12	mitochondrial metalloendopeptidase oma1
id_300095	1.01689	9.24693	21.6213	3.32143e-06	1.12246e-05	amino-acid permease inda1
id_40848	1.01572	4.11536	27.1286	1.90364e-07	7.68377e-07	glycosyltransferase family 22 protein
id_157836	1.01542	7.15557	66.7098	3.14569e-16	3.214e-15	calcium-binding mitochondrial carrier protein aralar1
id_151694	1.01513	8.35219	14.584	0.000134044	0.00035412	multiprotein-bridging factor 1
id_300384	1.01241	7.86445	26.0441	3.33708e-07	1.30521e-06	homogentisate -dioxygenase
id_30829	1.01211	6.54053	25.6635	4.0644e-07	1.56832e-06	lim domain-containing protein
id_79627	1.01145	5.02168	33.5617	6.90385e-09	3.32495e-08	ribose-phosphate pyrophosphokinase
id_88643	1.01135	4.74972	22.8654	1.73747e-06	6.14089e-06	hypothetical protein TRIATDRAFT_88643 [Trichoderma atroviride IMI 206040]
id_156334	1.01104	4.51573	36.8972	1.24522e-09	6.56524e-09	c6 zinc finger domain-containing protein
id_172645	1.01037	8.03936	30.9772	2.61082e-08	1.16821e-07	helix-loop-helix dna-binding domain-containing protein
id_33303	1.01033	5.44302	43.1713	5.01518e-11	3.09803e-10	major facilitator superfamily transporter
id_168746	1.0093	5.31382	50.0713	1.48262e-12	1.07075e-11	bzip transcription factor
id_154165	1.0082	8.10823	42.9135	5.72158e-11	3.50321e-10	short-chain dehydrogenase reductase family protein
id_54247	1.00767	3.70852	24.2129	8.62522e-07	3.17657e-06	gmp synthase
id_52435	1.00756	3.54984	22.0033	2.72189e-06	9.32723e-06	prephenate dehydratase
id_157582	1.00666	3.49351	24.3545	8.01391e-07	2.96982e-06	transcriptional activator
id_131340	1.00444	5.77827	49.7312	1.76319e-12	1.26134e-11	frequency clock protein
id_299967	1.00407	6.32344	57.0649	4.21673e-14	3.56475e-13	cystathionine gamma-lyase
id_131894	1.00334	4.03696	19.3271	1.1013e-05	3.4193e-05	set domain protein
id_258575	1.00185	4.45767	10.2784	0.00134596	0.00299995	---NA---
id_135609	1.001	7.51303	72.575	1.60804e-17	1.86752e-16	autophagy-related protein 11
id_83082	1.00086	4.5243	22.1771	2.4862e-06	8.601e-06	general amino-acid permease gap1
id_157793	1.00058	4.64954	16.6875	4.407e-05	0.000125804	serine family amino acid catabolism-related protein
id_300169	1.00036	7.42972	40.2392	2.24694e-10	1.29215e-09	h aca ribonucleoprotein complex subunit 1
id_318120	1.0002	9.3991	30.7511	2.93332e-08	1.29994e-07	guanylate-binding protein

## Sheet: Down_WTBvsWTC
Deferentially expressed genes in the comparison WT+BAPTAvs WT-Control
Gene identification	logFC	logCPM	LR	PValue	FDR	Annotation
id_296006	-1.00104	3.8048	22.3479	2.27459e-06	7.91829e-06	glycoside hydrolase family 2 protein
id_302730	-1.00206	6.82852	46.0156	1.17318e-11	7.66801e-11	hypothetical protein TRIATDRAFT_302730 [Trichoderma atroviride IMI 206040]
id_226055	-1.00281	5.73697	34.1199	5.18185e-09	2.52482e-08	cytosine deaminase fcy1
id_28687	-1.00319	3.17395	17.4198	2.99692e-05	8.77473e-05	salicylate hydroxylase
id_33285	-1.0032	4.95511	39.1185	3.98844e-10	2.22004e-09	c6 finger domain
id_301399	-1.00512	9.85456	8.72465	0.00313936	0.00650932	short-chain dehydrogenase reductase sdr
id_229262	-1.00576	5.64159	21.5762	3.40052e-06	1.1464e-05	homeobox domain-containing protein
id_301070	-1.00596	8.40445	7.73594	0.00541324	0.0107863	ubiquitin carrier protein
id_241671	-1.00686	5.63568	38.3626	5.87487e-10	3.21208e-09	tlc domain-containing protein
id_297460	-1.00717	8.00718	46.0571	1.14858e-11	7.51317e-11	acetolactate synthase
id_158537	-1.00723	5.85742	59.2347	1.39947e-14	1.2384e-13	choline dehydrogenase
id_288882	-1.00818	4.16053	30.3488	3.60933e-08	1.58685e-07	mis6 domain-containing protein
id_53602	-1.00869	5.9063	41.3577	1.26771e-10	7.52942e-10	fungal zn binuclear cluster domain containing protein
id_315758	-1.00871	2.82792	16.8149	4.12087e-05	0.000118448	protein kinase domain containing protein
id_218026	-1.00899	3.6002	12.8374	0.000339764	0.000842588	caffeine-induced death protein
id_145803	-1.01134	4.34355	30.2638	3.77096e-08	1.65354e-07	hypothetical protein TRIATDRAFT_145803 [Trichoderma atroviride IMI 206040]
id_31493	-1.01282	5.49087	33.816	6.058e-09	2.93626e-08	mosc domain-containing protein
id_302543	-1.01368	5.58521	5.69341	0.0170287	0.0304157	hypothetical protein TRIATDRAFT_302543 [Trichoderma atroviride IMI 206040]
id_50610	-1.01433	4.42672	28.2001	1.09397e-07	4.54113e-07	hypothetical protein TRIATDRAFT_50610, partial [Trichoderma atroviride IMI 206040]
id_145909	-1.01434	11.8118	10.8809	0.000971611	0.0022166	alkaline serine protease
id_299636	-1.01588	6.24424	48.6613	3.04218e-12	2.104e-11	short chain dehydrogenase
id_305456	-1.01689	2.94195	12.3856	0.000432663	0.00105222	k+-dependent na+ ca+ exchanger
id_210484	-1.01701	4.40321	26.0667	3.29825e-07	1.29184e-06	misato segment ii myosin-like domain-containing protein
id_170067	-1.01712	7.98859	31.0553	2.50777e-08	1.12633e-07	extracellular matrix protein precursor
id_86643	-1.01783	1.90319	13.0216	0.000307914	0.000769971	hypothetical protein TRIATDRAFT_86643 [Trichoderma atroviride IMI 206040]
id_320311	-1.0179	4.69031	16.7061	4.36398e-05	0.000124756	hypothetical protein TRIATDRAFT_320311 [Trichoderma atroviride IMI 206040]
id_314027	-1.01821	3.96245	23.013	1.60912e-06	5.73102e-06	heterokaryon incompatibility protein
id_136977	-1.01873	4.18919	17.1813	3.39766e-05	9.87172e-05	regulator of g protein signaling superfamily
id_302588	-1.0189	7.22199	40.9078	1.59585e-10	9.378e-10	glucan endo- -alpha-glucosidase agn1
id_252945	-1.01966	6.35006	24.8711	6.12955e-07	2.30953e-06	serine threonine-protein kinase chk2
id_299668	-1.0199	5.51855	39.1353	3.95434e-10	2.204e-09	hypothetical protein TRIATDRAFT_299668 [Trichoderma atroviride IMI 206040]
id_189570	-1.02048	3.81983	20.3279	6.52433e-06	2.10004e-05	hypothetical protein TRIATDRAFT_189570 [Trichoderma atroviride IMI 206040]
id_299232	-1.02049	6.63224	42.6027	6.70672e-11	4.07047e-10	o-methyltransferase family protein
id_300517	-1.02061	3.18411	11.8772	0.00056825	0.00135311	hypothetical protein TRIATDRAFT_300517 [Trichoderma atroviride IMI 206040]
id_301559	-1.02227	7.58041	63.8092	1.3707e-15	1.33184e-14	duf250 domain membrane protein
id_147751	-1.02283	7.02303	70.637	4.29378e-17	4.7736e-16	map kinase
id_301564	-1.02338	4.72295	21.9659	2.77542e-06	9.49893e-06	hypothetical protein TRIATDRAFT_301564 [Trichoderma atroviride IMI 206040]
id_259440	-1.02363	5.09038	31.2786	2.23531e-08	1.0116e-07	hypothetical protein TRIATDRAFT_259440, partial [Trichoderma atroviride IMI 206040]
id_131489	-1.02751	8.99306	26.8438	2.20576e-07	8.81773e-07	epoxide hydrolase
id_224393	-1.02797	4.64056	23.3627	1.34153e-06	4.82546e-06	zinc binding
id_147940	-1.02865	9.19793	29.1885	6.56663e-08	2.79695e-07	alpha- sarcomeric (f-actin cross linking protein)
id_32621	-1.02906	7.18864	43.6763	3.87431e-11	2.41477e-10	dihydroxyacetone kinase
id_214849	-1.03339	2.64686	11.2597	0.000792101	0.00183984	iq calmodulin-binding motif protein
id_299311	-1.03399	2.23507	8.18146	0.00423206	0.00860781	hypothetical protein TRIATDRAFT_299311 [Trichoderma atroviride IMI 206040]
id_312493	-1.03559	2.00805	12.5468	0.000396887	0.000973169	amidase
id_44659	-1.03666	2.84539	10.7367	0.00105031	0.00237983	cation-transporting atpase 4
id_315913	-1.03709	2.37628	15.9213	6.60301e-05	0.0001834	rhodanese domain-containing protein
id_230905	-1.03826	5.1817	39.231	3.76514e-10	2.10418e-09	morphogenesis protein
id_300140	-1.03864	8.42345	45.4446	1.57016e-11	1.01433e-10	hit family protein 1
id_301606	-1.0389	4.50287	34.351	4.60154e-09	2.26862e-08	6-phosphogluconate dehydrogenase
id_299067	-1.03922	3.37704	20.127	7.2465e-06	2.31371e-05	hypothetical protein TRIATDRAFT_299067 [Trichoderma atroviride IMI 206040]
id_143209	-1.04007	5.15033	32.5604	1.15546e-08	5.42059e-08	dcmp deaminase
id_291139	-1.04036	3.73254	27.8661	1.30009e-07	5.34612e-07	c6 transcription
id_250772	-1.04068	4.96099	48.6886	2.99999e-12	2.07828e-11	amino acid transporter
id_300470	-1.04176	5.48673	49.2143	2.29468e-12	1.61384e-11	p63 related protein
id_300263	-1.0421	2.51077	15.7741	7.13715e-05	0.000196857	hypothetical protein TRIATDRAFT_300263 [Trichoderma atroviride IMI 206040]
id_150261	-1.04218	5.74731	40.433	2.03479e-10	1.1742e-09	mfs transporter
id_137796	-1.0426	6.17843	32.1562	1.42259e-08	6.59939e-08	gut esterase 1
id_44629	-1.04311	7.45604	28.5413	9.17224e-08	3.8516e-07	acid phosphatase
id_134836	-1.04324	7.50088	63.9837	1.25455e-15	1.22902e-14	farnesyl pyrophosphate synthetase
id_316394	-1.04362	5.04403	47.5992	5.22905e-12	3.54002e-11	multispanning membrane
id_81200	-1.04411	4.53404	22.7196	1.87442e-06	6.59135e-06	n-terminal binuclear zn cluster-containing protein
id_142943	-1.04476	5.89704	41.3686	1.26065e-10	7.4928e-10	mpr-like gpcr protein
id_173833	-1.04702	5.54771	33.2711	8.01669e-09	3.82331e-08	proline-rich protein
id_214583	-1.04741	4.52056	36.3227	1.67208e-09	8.67504e-09	gpi ethanolamine phosphate transferase 2
id_300475	-1.04773	6.24741	60.394	7.76487e-15	7.04336e-14	methylthioadenosine phosphorylase
id_295188	-1.04933	4.52053	32.804	1.01932e-08	4.81174e-08	glycoside hydrolase family 2 protein
id_87387	-1.04951	5.93645	47.4538	5.63161e-12	3.80945e-11	hypothetical protein TRIATDRAFT_87387 [Trichoderma atroviride IMI 206040]
id_189969	-1.04954	5.86049	7.28948	0.00693597	0.013466	aaa family
id_164285	-1.05171	3.88452	25.5965	4.20802e-07	1.62073e-06	fungal specific transcription
id_138933	-1.05206	1.55028	9.18715	0.0024372	0.00515877	glutamate-1-semialdehyde -
id_281902	-1.05217	5.23618	15.3185	9.08214e-05	0.000246323	Hypothetical protein TRIATDRAFT_281902 [Trichoderma atroviride IMI 206040]
id_79879	-1.05241	6.43117	49.5194	1.9642e-12	1.39555e-11	5-oxoprolinase
id_164398	-1.05448	4.61739	35.5314	2.50967e-09	1.27505e-08	telomere-binding alpha subunit central domain-containing protein
id_233320	-1.05449	5.51592	11.1716	0.000830585	0.00192119	oligopeptide transporter
id_320333	-1.05505	4.54518	30.9533	2.6431e-08	1.18138e-07	hypothetical protein TRIATDRAFT_320333 [Trichoderma atroviride IMI 206040]
id_299617	-1.05509	5.00696	37.7955	7.85645e-10	4.23161e-09	asparaginase-like protein
id_290084	-1.05856	3.55345	25.638	4.11857e-07	1.58848e-06	ankyrin repeat domain containing protein
id_313935	-1.05859	2.75892	13.052	0.000302956	0.000758938	hypothetical protein TRIATDRAFT_313935 [Trichoderma atroviride IMI 206040]
id_30815	-1.06036	4.7608	49.4919	1.99192e-12	1.41284e-11	multicopper oxidase
id_132566	-1.06169	7.4677	52.8496	3.60084e-13	2.76097e-12	peptidase family m1
id_41001	-1.0624	5.39671	50.836	1.00416e-12	7.36707e-12	phenol 2-monooxygenase
id_37946	-1.06293	3.23607	18.1173	2.07704e-05	6.20577e-05	methionyl-trna formyltransferase
id_41966	-1.06296	3.01745	13.8384	0.00019922	0.000511219	sulfate permease
id_193529	-1.06488	3.04583	17.8395	2.40338e-05	7.12712e-05	fungal specific transcription factor domain-containing protein
id_300895	-1.06523	9.4812	22.6939	1.89972e-06	6.67184e-06	c6 finger domain
id_153298	-1.06578	6.0847	45.1885	1.7895e-11	1.14978e-10	protein ssu72
id_88567	-1.06588	1.4473	8.53759	0.00347885	0.007158	dienelactone hydrolase
id_138435	-1.06643	6.23077	23.3574	1.34528e-06	4.83684e-06	cytochrome c oxidase assembly
id_83919	-1.0666	1.52247	9.2434	0.00236346	0.00502026	glycoside hydrolase family 27 protein
id_300898	-1.06687	3.95936	30.8229	2.82678e-08	1.25606e-07	hypothetical protein TRIATDRAFT_300898 [Trichoderma atroviride IMI 206040]
id_84093	-1.06779	2.12476	10.2989	0.00133108	0.00296917	tpr domain containing protein
id_168126	-1.06796	1.8277	6.18335	0.0128958	0.0237101	het-domain-containing protein
id_297477	-1.06819	4.83485	35.6772	2.32876e-09	1.19113e-08	acc synthase
id_287108	-1.06827	5.88728	64.6292	9.04078e-16	8.96221e-15	homeobox domain-containing protein
id_181886	-1.06904	3.28014	16.564	4.70346e-05	0.000133672	mitochondrial membrane protein pet127
id_297870	-1.07084	11.0413	24.3103	8.19993e-07	3.03066e-06	sexual development protein
id_133202	-1.07213	5.70461	63.3789	1.70535e-15	1.63978e-14	aspartyl-trna synthetase
id_203240	-1.07281	5.11376	54.0643	1.94032e-13	1.53002e-12	palmitoyltransferase pfa5
id_300321	-1.07479	8.6088	18.4122	1.77919e-05	5.36981e-05	hypothetical protein TRIATDRAFT_300321 [Trichoderma atroviride IMI 206040]
id_301396	-1.07537	7.67752	78.2551	9.05571e-19	1.16189e-17	gpi anchored
id_300488	-1.07606	6.63019	64.4961	9.67229e-16	9.57684e-15	vacuolar protein sorting-associated protein vps4
id_30317	-1.07616	5.40927	68.9133	1.02889e-16	1.0928e-15	hypothetical protein TRIATDRAFT_30317 [Trichoderma atroviride IMI 206040]
id_298724	-1.07664	7.76593	48.8229	2.80148e-12	1.94724e-11	hypothetical protein TRIATDRAFT_298724 [Trichoderma atroviride IMI 206040]
id_131177	-1.07768	3.65055	10.1816	0.00141848	0.00314596	glycoside hydrolase family 15 protein
id_143748	-1.07856	8.86505	29.3541	6.0288e-08	2.58107e-07	acetyl-coenzyme a synthetase
id_224027	-1.07916	1.7852	8.96094	0.00275814	0.00577932	salicylate hydroxylase
id_161557	-1.07935	5.01778	14.2646	0.000158827	0.000414334	nuclear migration protein
id_186127	-1.07942	4.1652	30.4123	3.49307e-08	1.53736e-07	prefoldin subunit
id_247105	-1.08007	3.33183	21.4873	3.56184e-06	1.19546e-05	prolyl 4- alpha subunit
id_300495	-1.08069	6.79329	20.5887	5.69319e-06	1.84823e-05	nadph oxidase
id_152206	-1.08179	4.87648	32.0465	1.50528e-08	6.95972e-08	mfs transporter
id_319760	-1.08307	4.03122	30.2813	3.73714e-08	1.64044e-07	chromo domain
id_297939	-1.08412	4.11047	15.9873	6.37701e-05	0.000177656	upc2 protein
id_259242	-1.08518	8.2148	64.7286	8.59561e-16	8.54124e-15	cytosolic non-specific dipeptidase
id_300851	-1.08671	5.39795	45.9417	1.21826e-11	7.94398e-11	mitochondrial 54s ribosomal protein 19
id_219964	-1.08858	5.57564	26.5279	2.59759e-07	1.0305e-06	potassium sodium efflux p-type atpase
id_317681	-1.09109	2.22995	8.00417	0.00466697	0.00939373	ankyrin repeat-containing
id_40597	-1.09282	3.00653	16.1479	5.85821e-05	0.000164026	alcohol dehydrogenase
id_291111	-1.09371	5.4171	49.5155	1.96806e-12	1.3971e-11	sulfatase domain protein
id_299492	-1.094	7.18231	53.7555	2.27059e-13	1.77365e-12	quinone oxidoreductase
id_313165	-1.09443	5.01328	53.5872	2.47367e-13	1.92868e-12	fad nad -binding domain-containing protein
id_282696	-1.09705	5.69992	27.2429	1.79435e-07	7.26375e-07	phytanoyl- dioxygenase family protein
id_152366	-1.09777	4.05971	31.4408	2.05615e-08	9.34584e-08	adiponectin receptor protein
id_300195	-1.09795	6.5705	67.3423	2.28233e-16	2.36087e-15	uncharacterized protein loc100382665
id_161047	-1.0995	8.14631	53.6004	2.45715e-13	1.91759e-12	heavy-metal-associated domain-containing protein
id_318579	-1.10016	4.48204	35.2625	2.88123e-09	1.4523e-08	amidohydrolase 3
id_248295	-1.10086	6.18008	54.3646	1.66535e-13	1.3207e-12	bromodomain associated domain-containing protein
id_259391	-1.10146	8.55971	11.1527	0.000839082	0.00193923	biotrophy-associated secreted protein 2
id_127720	-1.10281	5.79265	52.7892	3.71335e-13	2.84201e-12	sec7 domain-containing protein
id_42346	-1.10305	5.56206	28.3216	1.02741e-07	4.28835e-07	ferulic acid esterase
id_175603	-1.10392	3.86702	13.5974	0.000226494	0.000577292	ankyrin repeat protein
id_300400	-1.10512	7.18564	26.2783	2.95596e-07	1.16215e-06	mitochondrial 2-oxoglutarate malate carrier protein
id_86126	-1.10573	3.77239	26.2864	2.94355e-07	1.15781e-06	hypothetical protein TRIATDRAFT_86126 [Trichoderma atroviride IMI 206040]
id_247347	-1.10596	6.14385	66.4388	3.60933e-16	3.6742e-15	mosc domain-containing protein
id_42986	-1.10596	2.59375	6.34862	0.0117473	0.0218152	beta-glucosidase 1 precursor
id_285651	-1.10686	4.55002	32.0877	1.47365e-08	6.82106e-08	ankyrin repeat-containing protein
id_300625	-1.10688	6.4656	52.887	3.53304e-13	2.71149e-12	duf718 domain protein
id_36309	-1.10696	4.78719	36.1438	1.83279e-09	9.46166e-09	br serine threonine-protein kinase
id_210996	-1.10758	5.7796	61.7262	3.94703e-15	3.67639e-14	gamma-tubulin complex component
id_296462	-1.10817	3.59219	20.0751	7.44586e-06	2.36919e-05	mfs transporter
id_80700	-1.11017	1.84561	6.56928	0.0103754	0.0194491	integral membrane mpv17 pmp22
id_86815	-1.11039	2.69035	21.182	4.17675e-06	1.38399e-05	nadp-dependent glycerol dehydrogenase
id_214995	-1.11111	2.98731	14.4077	0.000147201	0.000386669	hypothetical protein TRIATDRAFT_214995, partial [Trichoderma atroviride IMI 206040]
id_157437	-1.11121	6.90817	43.5389	4.15608e-11	2.58074e-10	hypothetical protein TRIATDRAFT_157437 [Trichoderma atroviride IMI 206040]
id_171911	-1.11355	3.98685	24.3511	8.02804e-07	2.97241e-06	mg2+ transporter
id_91942	-1.11418	3.38662	26.6072	2.49319e-07	9.90497e-07	fam86a protein
id_162546	-1.11459	5.41052	21.5387	3.46751e-06	1.16663e-05	hypothetical protein TRIATDRAFT_162546, partial [Trichoderma atroviride IMI 206040]
id_257157	-1.11461	3.94175	7.5347	0.0060522	0.0118944	mll5682 protein
id_252985	-1.11484	6.01361	53.0761	3.2088e-13	2.46947e-12	actin-related arp4 class
id_289435	-1.11571	4.91563	37.142	1.09834e-09	5.82539e-09	prolyl-trna synthetase
id_299771	-1.11683	6.86824	53.1182	3.14062e-13	2.41924e-12	vacuolar transporter chaperone 1
id_299838	-1.11903	2.46508	13.6638	0.000218628	0.000558784	hypothetical protein TRIATDRAFT_299838 [Trichoderma atroviride IMI 206040]
id_296153	-1.12145	2.81746	17.5469	2.80301e-05	8.23885e-05	fad binding domain protein
id_282199	-1.12218	4.42831	37.0754	1.1365e-09	6.01631e-09	hypothetical protein TRIATDRAFT_282199, partial [Trichoderma atroviride IMI 206040]
id_316118	-1.12543	6.65678	61.1776	5.21509e-15	4.82512e-14	plc-like phosphodiesterase
id_316966	-1.12766	6.67089	42.6573	6.52207e-11	3.96997e-10	biotin synthase
id_281944	-1.12809	4.35869	39.9595	2.59282e-10	1.47879e-09	hypothetical protein TRIATDRAFT_281944 [Trichoderma atroviride IMI 206040]
id_87141	-1.12847	3.12247	20.3201	6.55091e-06	2.10697e-05	hypothetical protein TRIATDRAFT_87141 [Trichoderma atroviride IMI 206040]
id_300941	-1.12951	3.81753	17.9335	2.28757e-05	6.81037e-05	lactose permease
id_282906	-1.12972	6.60082	70.9799	3.60877e-17	4.02818e-16	glycerophosphodiester phosphodiesterase gde1
id_299776	-1.13058	7.15842	24.5166	7.36732e-07	2.74364e-06	wd40 domain-containing protein
id_245406	-1.13083	4.64588	37.1739	1.08049e-09	5.73801e-09	hypothetical protein TRIATDRAFT_257860, partial [Trichoderma atroviride IMI 206040]
id_133998	-1.13141	4.33304	33.8702	5.89153e-09	2.86224e-08	urease accessory protein
id_316156	-1.13238	1.98757	12.9076	0.000327254	0.000814662	classes i and ii family
id_132493	-1.13451	3.17031	14.6105	0.000132178	0.000349744	fad fmn-containing dehydrogenase
id_141422	-1.1346	5.57062	29.6758	5.10691e-08	2.21172e-07	hypothetical protein TRIATDRAFT_141422 [Trichoderma atroviride IMI 206040]
id_173416	-1.13577	4.51779	48.4995	3.3037e-12	2.27731e-11	short chain dehydrogenase reductase family
id_230982	-1.13674	2.25318	11.6823	0.000630969	0.00148714	hypothetical protein TRIATDRAFT_230982 [Trichoderma atroviride IMI 206040]
id_127178	-1.13681	2.13234	5.20009	0.0225858	0.0392761	nadph dehydrogenase
id_163575	-1.13762	3.61815	15.8157	6.98217e-05	0.000192966	het domain-containing protein
id_173336	-1.13817	5.99533	9.5776	0.00196966	0.00424575	hypothetical protein TRIATDRAFT_173336, partial [Trichoderma atroviride IMI 206040]
id_28950	-1.13911	3.49556	7.1373	0.00754966	0.0145624	berberine family protein
id_323101	-1.13956	6.56364	69.1441	9.15239e-17	9.75825e-16	glycosyltransferase family 2 protein
id_32938	-1.14128	1.58439	9.66782	0.00187524	0.00406009	eukaryotic aspartyl protease
id_133934	-1.14236	3.2107	15.965	6.45256e-05	0.00017958	hypothetical protein TRIATDRAFT_133934 [Trichoderma atroviride IMI 206040]
id_265248	-1.14293	5.67464	60.7621	6.44071e-15	5.86781e-14	arginine-trna-protein transferase 1
id_301154	-1.14554	7.89898	26.8429	2.20685e-07	8.81787e-07	glycosyl hydrolase
id_142946	-1.14647	5.92033	35.3592	2.74174e-09	1.38618e-08	haemolysin-iii channel protein
id_146579	-1.14727	6.12082	55.775	8.12583e-14	6.65982e-13	adp-ribosylation factor 6
id_322010	-1.14793	4.80602	26.9642	2.07256e-07	8.32524e-07	s8 family peptidase
id_16531	-1.14919	3.1172	21.4999	3.53843e-06	1.18856e-05	acetate kinase
id_128093	-1.14927	5.94472	57.8325	2.85418e-14	2.45778e-13	f-box domain-containing protein
id_285982	-1.15041	5.9203	74.4931	6.08495e-18	7.29056e-17	hypothetical protein TRIATDRAFT_285982 [Trichoderma atroviride IMI 206040]
id_303226	-1.15437	2.20833	13.236	0.000274617	0.000691066	ankyrin repeat-containing
id_283078	-1.15565	3.12596	21.8085	3.01258e-06	1.02423e-05	hypothetical protein TRIATDRAFT_283078 [Trichoderma atroviride IMI 206040]
id_132095	-1.15849	5.2957	48.7491	2.90889e-12	2.01685e-11	duf1760-domain-containing protein
id_152790	-1.15902	11.809	34.714	3.81877e-09	1.89844e-08	peptidyl-prolyl cis-trans isomerase
id_131293	-1.15908	2.73545	11.576	0.000668089	0.00156621	na k atpase alpha 1
id_296912	-1.1604	8.4586	58.8068	1.73939e-14	1.52623e-13	carbon-nitrogen hydrolase
id_130013	-1.16199	4.17697	33.8047	6.09319e-09	2.9516e-08	dopa -dioxygenase
id_316419	-1.16242	5.60716	50.6669	1.09452e-12	8.00883e-12	thermotolerance protein
id_297793	-1.16264	5.55584	46.0872	1.13104e-11	7.41007e-11	nadp:d-xylose dehydrogenase
id_147558	-1.16417	5.78812	29.5704	5.39213e-08	2.32764e-07	alcohol dehydrogenase -like domain-containing protein
id_224344	-1.16427	1.61734	6.25457	0.0123873	0.0228712	ankyrin repeat protein
id_90323	-1.16665	1.72865	13.679	0.000216864	0.000554955	hypothetical protein TRIATDRAFT_90323 [Trichoderma atroviride IMI 206040]
id_300981	-1.16874	8.39267	23.5831	1.19635e-06	4.34264e-06	f-box domain protein
id_291155	-1.1704	2.77299	13.639	0.000221537	0.000565696	integral membrane protein
id_40937	-1.17056	1.9912	15.7755	7.13202e-05	0.000196781	protein kinase subdomain-containing protein
id_301342	-1.17056	6.33847	89.2208	3.53116e-21	5.45529e-20	translation machinery-associated protein 22
id_322029	-1.17172	3.77504	31.3359	2.17032e-08	9.83256e-08	atp dependent dna ligase domain protein
id_279746	-1.17176	3.81436	11.6608	0.00063831	0.00150232	protein
id_88627	-1.172	4.23517	17.1491	3.45577e-05	0.00010023	hypothetical protein TRIATDRAFT_88627 [Trichoderma atroviride IMI 206040]
id_234784	-1.17235	3.01095	27.2105	1.82462e-07	7.37553e-07	glycoside hydrolase family 27 protein
id_41510	-1.17294	3.76049	13.7944	0.000203942	0.000522853	catechol dioxygenase
id_140608	-1.17319	4.83724	51.2452	8.15186e-13	6.00713e-12	glucosamine 6-phosphate n-acetyltransferase
id_322912	-1.17354	4.60023	27.2372	1.79961e-07	7.28152e-07	hypothetical protein TRIATDRAFT_322912 [Trichoderma atroviride IMI 206040]
id_298832	-1.17444	6.96026	29.426	5.80923e-08	2.49091e-07	s1 p1 nuclease
id_297129	-1.17548	8.0291	10.9814	0.000920287	0.0021125	hypothetical protein TRIATDRAFT_297129 [Trichoderma atroviride IMI 206040]
id_45637	-1.17567	3.90892	7.61628	0.00578436	0.0114355	hypothetical protein TRIATDRAFT_45637 [Trichoderma atroviride IMI 206040]
id_280732	-1.17676	2.19705	6.30869	0.0120147	0.0222524	hypothetical protein TRIATDRAFT_280732 [Trichoderma atroviride IMI 206040]
id_300478	-1.17791	7.50293	26.3994	2.77629e-07	1.09513e-06	duf323 domain-containing protein
id_24742	-1.17823	2.37386	16.0297	6.23557e-05	0.000173913	hypothetical protein TRIATDRAFT_24742, partial [Trichoderma atroviride IMI 206040]
id_130206	-1.18067	6.91385	106.303	6.32794e-25	1.32727e-23	glycoside hydrolase family 76 protein
id_300565	-1.18231	5.87247	47.6002	5.22633e-12	3.54002e-11	short-chain dehydrogenase reductase sdr
id_202252	-1.18378	2.81507	15.317	9.08925e-05	0.000246374	cut9-interacting protein scn1
id_299334	-1.18395	5.82926	63.6651	1.47477e-15	1.42796e-14	hypothetical protein TRIATDRAFT_299334 [Trichoderma atroviride IMI 206040]
id_298685	-1.18512	6.36117	57.5417	3.30894e-14	2.8289e-13	threonine aldolase
id_299470	-1.18609	4.75915	49.2704	2.23006e-12	1.57104e-11	hypothetical protein TRIATDRAFT_299470 [Trichoderma atroviride IMI 206040]
id_167983	-1.18647	2.08829	12.2048	0.00047668	0.00114953	heterokaryon incompatibility protein
id_213732	-1.18687	6.63669	69.1852	8.96386e-17	9.56949e-16	ddenn domain protein
id_177619	-1.18726	1.59343	9.12423	0.00252246	0.0053257	and ankyrin domain protein
id_34603	-1.18743	2.08604	9.90684	0.00164665	0.00361214	f5 8 type c domain protein
id_294334	-1.18751	4.4224	12.2636	0.000461876	0.00111591	het-s domain protein
id_181448	-1.18921	4.95645	53.3729	2.75881e-13	2.135e-12	intracellular protein transport protein
id_317149	-1.19001	5.26547	55.1377	1.12372e-13	9.04955e-13	nacht and wd domain protein
id_133486	-1.19101	3.61391	14.8831	0.000114386	0.000305091	threonine dehydratase
id_302532	-1.19215	6.35142	22.9512	1.66165e-06	5.8929e-06	minor allergen alt a 7
id_297179	-1.19442	8.83258	37.0608	1.14501e-09	6.05749e-09	fkbp-type peptidyl-prolyl cis-trans isomerase
id_254651	-1.19517	8.75462	28.9607	7.38634e-08	3.12849e-07	cytochrome p450 51b
id_171932	-1.19531	4.38206	41.6799	1.07506e-10	6.42183e-10	set domain-containing protein
id_225683	-1.19546	2.78013	10.1684	0.0014287	0.00316565	protein
id_80644	-1.19592	3.83221	27.3501	1.69756e-07	6.89205e-07	peroxisomal-coenzyme a synthetase
id_217566	-1.19635	4.4371	13.2204	0.000276914	0.000696634	duf1665 domain containing protein
id_298838	-1.19653	3.60392	29.3254	6.11874e-08	2.61787e-07	glutathione s-transferase
id_26272	-1.19659	4.12441	20.1417	7.19118e-06	2.29781e-05	hypothetical protein TRIATDRAFT_26272, partial [Trichoderma atroviride IMI 206040]
id_321718	-1.19854	5.78047	58.4703	2.0638e-14	1.80328e-13	rna-dependent rna polymerase
id_322929	-1.19913	2.41638	16.6414	4.51539e-05	0.000128634	hypothetical protein TRIATDRAFT_322929 [Trichoderma atroviride IMI 206040]
id_36353	-1.20183	2.3162	16.6935	4.39312e-05	0.000125494	hypothetical protein TRIATDRAFT_36353 [Trichoderma atroviride IMI 206040]
id_315240	-1.20184	3.87888	34.5537	4.14642e-09	2.05275e-08	n-acetyltransferase 5
id_212008	-1.2032	1.64374	15.9612	6.46552e-05	0.000179881	c6 zinc finger domain containing protein
id_137975	-1.20484	5.91008	61.8415	3.72245e-15	3.48279e-14	ibr finger domain protein
id_130331	-1.20581	9.23256	68.0919	1.56054e-16	1.6284e-15	triosephosphate isomerase
id_300194	-1.21254	7.75608	72.5518	1.62708e-17	1.88437e-16	choline dehydrogenase
id_92022	-1.21355	6.51759	88.2231	5.84742e-21	8.95064e-20	hypothetical protein TRIATDRAFT_92022 [Trichoderma atroviride IMI 206040]
id_300596	-1.21741	7.32754	69.9495	6.08417e-17	6.59442e-16	mannose-1-phosphate guanyltransferase
id_173455	-1.21741	2.6628	15.5295	8.12273e-05	0.000221837	c6 transcription factor
id_88959	-1.21762	5.07218	56.0884	6.92862e-14	5.75221e-13	hypothetical protein TRIATDRAFT_88959 [Trichoderma atroviride IMI 206040]
id_300227	-1.21861	6.7041	23.2906	1.39276e-06	5.00107e-06	dihydrodipicolinate synthase
id_297731	-1.2189	1.59785	7.69592	0.00553458	0.0110044	ubiquitin supergroup
id_83818	-1.21901	6.00564	18.2941	1.89291e-05	5.68215e-05	trichothecene c-15 hydroxylase
id_90424	-1.22217	2.57602	18.407	1.78405e-05	5.38252e-05	hypothetical protein TRIATDRAFT_90424 [Trichoderma atroviride IMI 206040]
id_301150	-1.22291	5.5793	41.3235	1.29011e-10	7.64063e-10	secretory lipase family protein
id_289308	-1.22339	7.55666	21.1051	4.34772e-06	1.43779e-05	aaa atpase domain containing protein
id_300887	-1.22373	5.10767	49.1628	2.35572e-12	1.65397e-11	phosphoglycerate mutase
id_279898	-1.22571	6.58153	63.5528	1.56127e-15	1.5082e-14	mfs transporter
id_148686	-1.22628	3.46655	34.1749	5.03734e-09	2.45873e-08	sulfate permease
id_298327	-1.22676	7.56008	84.7197	3.43816e-20	4.95321e-19	protein
id_287819	-1.22695	6.36026	23.6251	1.17052e-06	4.25257e-06	protein
id_30590	-1.22846	2.30747	20.5541	5.7969e-06	1.88044e-05	fungal specific transcription
id_142446	-1.22851	3.36721	29.3192	6.13833e-08	2.62391e-07	polysaccharide deacetylase family protein
id_35096	-1.22864	3.10313	7.53258	0.00605931	0.0119056	von willebrand domain protein
id_320648	-1.23075	3.25924	24.7909	6.38969e-07	2.39779e-06	dash complex subunit dad4
id_300712	-1.23142	8.3053	52.3587	4.62357e-13	3.48736e-12	ribonuclease t2
id_299584	-1.23232	6.95765	72.4763	1.6905e-17	1.9524e-16	mannitol 1-phosphate dehydrogenase
id_318147	-1.23836	1.50161	10.472	0.00121197	0.00271439	hypothetical protein TRIATDRAFT_318147 [Trichoderma atroviride IMI 206040]
id_282276	-1.23844	5.71522	53.5664	2.49993e-13	1.94369e-12	hypothetical protein TRIATDRAFT_282276 [Trichoderma atroviride IMI 206040]
id_153866	-1.2394	4.62073	34.7912	3.67027e-09	1.82898e-08	glucose galactose transporter
id_88267	-1.23986	2.0601	11.0556	0.000884188	0.002035	protein
id_35699	-1.24021	2.90619	25.2087	5.145e-07	1.95717e-06	integral membrane protein
id_163355	-1.24165	5.8168	74.9751	4.76692e-18	5.74445e-17	hypothetical protein TRIATDRAFT_163355, partial [Trichoderma atroviride IMI 206040]
id_291345	-1.24288	1.75293	11.6873	0.00062929	0.00148403	hypothetical protein TRIATDRAFT_291345 [Trichoderma atroviride IMI 206040]
id_297423	-1.24404	10.2336	55.9396	7.47331e-14	6.16141e-13	enolase
id_129079	-1.24503	3.24783	18.3393	1.84851e-05	5.55889e-05	hypothetical protein TRIATDRAFT_129079 [Trichoderma atroviride IMI 206040]
id_231261	-1.24696	3.01859	23.5349	1.22671e-06	4.45089e-06	protein
id_161079	-1.24845	9.38588	62.2727	2.99044e-15	2.81372e-14	pyruvate kinase
id_34125	-1.24981	4.94815	74.3518	6.53671e-18	7.78701e-17	protein kinase
id_299784	-1.25191	6.29504	55.153	1.11503e-13	8.98827e-13	tyrosine phosphatase
id_291551	-1.25357	3.29283	22.1966	2.46105e-06	8.52107e-06	sister chromatid cohesion protein
id_251276	-1.25454	4.32682	10.4288	0.00124064	0.00277486	hypothetical protein TRIATDRAFT_251276, partial [Trichoderma atroviride IMI 206040]
id_195069	-1.25581	4.03352	23.795	1.07158e-06	3.91362e-06	aminotransferase
id_300252	-1.25688	8.16667	37.2102	1.06057e-09	5.64307e-09	serum paraoxonase arylesterase family protein
id_289704	-1.25843	3.8466	38.6638	5.03471e-10	2.76726e-09	oxidoreductase nad-binding domain-containing protein 1
id_133538	-1.25894	2.49968	11.7432	0.000610675	0.00144586	---NA---
id_282469	-1.25994	2.56728	6.83939	0.00891695	0.0169061	tim phosphate binding protein
id_290565	-1.26092	5.65641	36.8404	1.28206e-09	6.74826e-09	hypothetical protein TRIATDRAFT_290565 [Trichoderma atroviride IMI 206040]
id_154439	-1.26115	8.87771	51.9957	5.56228e-13	4.16237e-12	aminopeptidase 2
id_258822	-1.26137	1.74343	10.4981	0.001195	0.00267853	hypothetical protein TRIATDRAFT_258822 [Trichoderma atroviride IMI 206040]
id_90782	-1.2615	6.00321	95.4658	1.50465e-22	2.64889e-21	peptidase s8 subtilisin kexin sedolisin
id_146978	-1.26219	8.08322	93.3837	4.30774e-22	7.29076e-21	glutamyl-trna synthetase
id_246996	-1.26279	6.96516	83.9199	5.15229e-20	7.30888e-19	calcium-related spray protein
id_299257	-1.26299	6.41026	44.063	3.17981e-11	1.99987e-10	alcohol dehydrogenase
id_49329	-1.26305	4.52427	55.1855	1.09674e-13	8.86658e-13	cyclin-like f-box
id_315908	-1.26363	4.65587	59.1218	1.48209e-14	1.30873e-13	dopa -dioxygenase
id_317086	-1.2651	2.55361	9.02329	0.00266562	0.00560661	methyltransferase domain-containing protein
id_135431	-1.2661	4.53255	20.1807	7.04587e-06	2.25397e-05	family protein
id_298185	-1.26629	2.80614	21.0529	4.46774e-06	1.47572e-05	hypothetical protein TRIATDRAFT_298185 [Trichoderma atroviride IMI 206040]
id_49344	-1.26707	2.97206	23.1999	1.46003e-06	5.22687e-06	rnase h domain containing protein
id_288672	-1.26753	1.97498	18.7139	1.51875e-05	4.61556e-05	hypothetical protein TRIATDRAFT_288672 [Trichoderma atroviride IMI 206040]
id_297230	-1.26764	5.56974	74.9296	4.87801e-18	5.86982e-17	methylthioribose-1-phosphate isomerase
id_83946	-1.26805	3.48842	38.8422	4.5949e-10	2.53725e-09	gnat family
id_314779	-1.26987	5.61959	51.4656	7.28641e-13	5.39804e-12	mucin-like protein
id_189152	-1.27064	3.75183	35.3436	2.76368e-09	1.39558e-08	endoribonuclease l-psp
id_314373	-1.27094	3.22927	26.8372	2.21339e-07	8.83976e-07	uncharacterized protein
id_299714	-1.27191	2.755	25.2413	5.05863e-07	1.92695e-06	hypothetical protein TRIATDRAFT_299714 [Trichoderma atroviride IMI 206040]
id_317789	-1.27193	4.95214	34.1777	5.03008e-09	2.45663e-08	ankyrin repeat protein
id_93963	-1.27211	3.45731	19.4059	1.05682e-05	3.28904e-05	alpha beta-hydrolase
id_129811	-1.2737	9.9323	76.5948	2.09893e-18	2.6322e-17	elongation factor 1-gamma
id_227652	-1.27433	5.03444	58.3534	2.19015e-14	1.90968e-13	glutathione synthetase
id_292149	-1.27503	2.90188	21.6849	3.21306e-06	1.08672e-05	homocysteine s-methyltransferase
id_38560	-1.27634	5.7034	86.2301	1.6017e-20	2.36898e-19	c6 transcription factor
id_134605	-1.2766	6.53252	81.3155	1.9241e-19	2.62225e-18	methionyl-trna synthetase
id_319706	-1.2768	5.7266	78.8829	6.59043e-19	8.57477e-18	hypothetical protein TRIATDRAFT_319706 [Trichoderma atroviride IMI 206040]
id_233988	-1.27721	3.68071	22.8868	1.71824e-06	6.07548e-06	hypothetical protein TRIATDRAFT_233988 [Trichoderma atroviride IMI 206040]
id_284456	-1.2785	4.19592	32.9161	9.62228e-09	4.55254e-08	hypothetical protein TRIATDRAFT_284456, partial [Trichoderma atroviride IMI 206040]
id_128066	-1.27918	4.9832	61.583	4.2446e-15	3.94473e-14	glycoside hydrolase family 13
id_299170	-1.28168	4.39115	33.6206	6.69783e-09	3.23413e-08	pfs domain-containing protein
id_30100	-1.28301	5.87357	85.1423	2.77651e-20	4.01967e-19	cullin family protein
id_36437	-1.28337	4.12678	27.1111	1.92094e-07	7.74235e-07	hydantoinase
id_296938	-1.28372	10.5706	27.2609	1.77773e-07	7.20357e-07	actin lateral binding protein
id_167387	-1.28479	2.51568	20.5229	5.89223e-06	1.90987e-05	folylpolyglutamate synthase
id_283122	-1.28496	1.71442	18.9721	1.32643e-05	4.06222e-05	fungal specific transcription
id_314437	-1.28806	2.14772	10.962	0.000929987	0.00213275	gnat family
id_301803	-1.28924	7.12056	83.4071	6.6782e-20	9.39348e-19	uracil-5-carboxylate decarboxylase
id_259219	-1.2907	4.10308	9.18313	0.00244255	0.00516747	hypothetical protein TRIATDRAFT_259219 [Trichoderma atroviride IMI 206040]
id_301789	-1.2919	4.64656	59.8203	1.03925e-14	9.3152e-14	duf858 domain-containing protein
id_45973	-1.29248	3.71708	4.8346	0.0278942	0.0475583	polyketide synthase
id_298464	-1.29286	5.75755	89.3203	3.35796e-21	5.19735e-20	inositol monophosphatase
id_143942	-1.29295	4.34085	49.7333	1.76127e-12	1.26106e-11	pyrazinamidase nicotinamidase
id_315964	-1.29505	2.78479	22.7048	1.88898e-06	6.63693e-06	het domain protein
id_182228	-1.29547	2.19425	17.7006	2.58551e-05	7.63729e-05	serine threonine protein kinase
id_281366	-1.29803	1.80755	7.95925	0.00478423	0.00961116	c6 zinc finger domain protein
id_300609	-1.30042	7.34168	31.5579	1.93584e-08	8.84729e-08	tetraspanin
id_317167	-1.30057	3.9616	39.8002	2.81311e-10	1.59678e-09	protein phosphatase-
id_297306	-1.30416	7.17357	22.8889	1.71641e-06	6.07158e-06	hypothetical protein TRIATDRAFT_297306 [Trichoderma atroviride IMI 206040]
id_266994	-1.30703	3.15603	29.9553	4.42128e-08	1.92552e-07	isochorismatase family protein family
id_292172	-1.30882	6.35718	74.5093	6.03528e-18	7.24147e-17	udp-glucose 4-epimerase gal10
id_155050	-1.31084	8.52486	95.3432	1.60078e-22	2.80626e-21	peptidase family m3
id_151594	-1.31107	7.61779	73.6428	9.36109e-18	1.1041e-16	delta(24(24 ))-sterol reductase
id_42245	-1.31415	4.59847	23.5215	1.23529e-06	4.48007e-06	digeranylgeranylglyceryl phosphate synthase
id_150280	-1.31569	10.3229	29.4749	5.66449e-08	2.43512e-07	hexose transporter
id_317229	-1.31728	5.40926	23.1544	1.49501e-06	5.34749e-06	hypothetical protein TRIATDRAFT_317229 [Trichoderma atroviride IMI 206040]
id_318025	-1.31898	5.6895	88.2711	5.70705e-21	8.75186e-20	protein
id_157100	-1.31926	8.16849	46.9613	7.24031e-12	4.83869e-11	dipeptidyl peptidase
id_137467	-1.32069	5.87353	9.16156	0.00247151	0.00522475	glycoside hydrolase family 55 protein
id_257586	-1.32126	5.40448	96.4321	9.23578e-23	1.65746e-21	cytochrome c subunit vib
id_285321	-1.3251	2.96914	5.63827	0.0175726	0.0312798	alcohol dehydrogenase
id_90832	-1.3257	4.56829	38.2968	6.0761e-10	3.31775e-09	aspartic-type endopeptidase
id_301778	-1.32632	4.59405	52.3734	4.58904e-13	3.46445e-12	aldolase citrate lyase family protein
id_300309	-1.32831	6.12669	63.0253	2.0407e-15	1.95097e-14	tubulin-specific chaperone c
id_316450	-1.32836	3.73999	40.4694	1.99716e-10	1.15446e-09	hypothetical protein TRIATDRAFT_316450 [Trichoderma atroviride IMI 206040]
id_77659	-1.32926	3.09398	9.89232	0.0016597	0.00363693	acyl transferase
id_251069	-1.33164	3.31569	11.7225	0.000617477	0.00145967	hypothetical protein TRIATDRAFT_251069 [Trichoderma atroviride IMI 206040]
id_229679	-1.33554	5.42089	51.9309	5.74893e-13	4.29339e-12	porphobilinogen deaminase
id_317064	-1.33631	4.10088	22.2013	2.45509e-06	8.50397e-06	ankyrin partial
id_136781	-1.33751	4.70277	67.9827	1.64936e-16	1.71893e-15	translation elongation factor g
id_297304	-1.33782	7.1866	29.6755	5.10766e-08	2.21172e-07	hypothetical protein TRIATDRAFT_297304 [Trichoderma atroviride IMI 206040]
id_154787	-1.33932	5.51425	16.6942	4.39147e-05	0.00012549	flavoprotein involved in k+ transport
id_319530	-1.33997	3.1767	23.3792	1.33006e-06	4.79249e-06	hypothetical protein TRIATDRAFT_319530 [Trichoderma atroviride IMI 206040]
id_148985	-1.34005	5.51327	79.2218	5.5515e-19	7.24567e-18	diphthine synthase
id_153046	-1.34016	7.74316	82.3931	1.11541e-19	1.548e-18	kelch domain-containing protein
id_174396	-1.34033	3.27496	26.8293	2.22246e-07	8.87172e-07	hypothetical protein TRIATDRAFT_174396, partial [Trichoderma atroviride IMI 206040]
id_284275	-1.34112	5.34537	85.388	2.45198e-20	3.56952e-19	vacuolar endopolyphosphatase
id_302659	-1.34164	1.46763	15.8334	6.91692e-05	0.000191353	glutathione-dependent formaldehyde-activating enzyme
id_39628	-1.34183	7.33464	24.3532	8.01924e-07	2.97047e-06	glycerol kinase
id_302452	-1.34196	6.21191	19.6188	9.4534e-06	2.96492e-05	cytochrome p450
id_322669	-1.34256	2.82823	31.4954	1.99911e-08	9.1214e-08	af309689_11hypothetical gln pro-rich protein
id_89477	-1.3461	4.60324	52.4906	4.32312e-13	3.28454e-12	dihydroxyacetone kinase
id_316306	-1.34738	2.50517	16.8112	4.12884e-05	0.000118595	chlorocatechol -dioxygenase
id_322219	-1.35008	5.64945	61.3583	4.75786e-15	4.41189e-14	hypothetical protein TRIATDRAFT_322219 [Trichoderma atroviride IMI 206040]
id_42825	-1.35029	3.56596	25.8533	3.68367e-07	1.43135e-06	3-oxoadipate enol-lactonase i
id_152454	-1.35158	4.83853	39.6591	3.02393e-10	1.70829e-09	small s protein
id_80005	-1.35186	2.60484	9.90619	0.00164724	0.00361247	protein
id_321420	-1.3519	4.39131	53.506	2.57799e-13	1.99692e-12	hypothetical protein TRIATDRAFT_321420 [Trichoderma atroviride IMI 206040]
id_276615	-1.35323	2.94804	14.5919	0.00013349	0.000352879	duf427 domain protein
id_258498	-1.35542	5.70898	101.125	8.63788e-24	1.63844e-22	gmf family protein
id_279760	-1.35631	3.16331	21.3763	3.77412e-06	1.26011e-05	nad-dependent epimerase dehydratase family protein
id_267421	-1.35947	1.59379	16.8781	3.98591e-05	0.000114926	glyoxylate reductase
id_226468	-1.35975	5.20522	63.2591	1.81224e-15	1.73654e-14	phosphate transporter
id_288310	-1.36041	2.4744	18.979	1.32168e-05	4.04915e-05	adp-ribosylglycohydrolase family protein
id_136513	-1.36413	6.86099	64.1175	1.17218e-15	1.15239e-14	hypothetical protein TRIATDRAFT_136513 [Trichoderma atroviride IMI 206040]
id_34507	-1.3643	1.50286	12.6271	0.000380197	0.000934997	pfs domain protein
id_281947	-1.36459	2.03076	12.4616	0.000415414	0.00101293	hypothetical protein TRIATDRAFT_281947 [Trichoderma atroviride IMI 206040]
id_182947	-1.36536	4.98068	55.9655	7.37535e-14	6.09271e-13	hypothetical protein TRIATDRAFT_182947, partial [Trichoderma atroviride IMI 206040]
id_297183	-1.36538	4.38234	45.0596	1.91128e-11	1.22425e-10	d-lactate dehydrogenase
id_154814	-1.36599	4.26345	27.85	1.31094e-07	5.38274e-07	pyruvate decarboxylase
id_298114	-1.36613	8.96695	38.3487	5.9168e-10	3.23288e-09	nad dependent epimerase
id_40546	-1.36663	4.7102	63.8874	1.31735e-15	1.2845e-14	glycoside hydrolase family 47 protein
id_298324	-1.36926	5.44309	44.0114	3.26461e-11	2.04744e-10	pre-mrna splicing factor clf1
id_244053	-1.37043	6.19654	63.7032	1.44647e-15	1.40382e-14	mfs alpha-glucoside
id_141071	-1.37191	5.10803	12.814	0.000344028	0.000852595	hypothetical protein TRIATDRAFT_141071 [Trichoderma atroviride IMI 206040]
id_46333	-1.37447	4.34003	46.268	1.03137e-11	6.79983e-11	benzoate 4-monooxygenase
id_92601	-1.37613	2.53938	12.257	0.000463514	0.0011194	hypothetical protein TRIATDRAFT_92601 [Trichoderma atroviride IMI 206040]
id_85568	-1.37657	6.30894	28.4792	9.47083e-08	3.96898e-07	integral membrane
id_302142	-1.37704	4.06866	46.4757	9.27618e-12	6.15971e-11	hypothetical protein TRIATDRAFT_302142 [Trichoderma atroviride IMI 206040]
id_280713	-1.37846	2.78851	11.8739	0.000569266	0.00135475	hypothetical protein TRIATDRAFT_280713 [Trichoderma atroviride IMI 206040]
id_92614	-1.37903	1.92783	15.2794	9.27225e-05	0.000251008	gcn5-related n-acetyltransferase
id_146790	-1.37961	5.4868	68.887	1.04272e-16	1.10608e-15	tartrate transporter
id_238608	-1.38096	6.30237	93.1233	4.91356e-22	8.24903e-21	dolichol-phosphate mannosyltransferase
id_53915	-1.38147	1.49845	14.9428	0.000110823	0.000296384	hypothetical protein TRIATDRAFT_53915 [Trichoderma atroviride IMI 206040]
id_319673	-1.38198	2.73866	14.8552	0.000116089	0.000309235	secreted protein
id_300945	-1.38316	2.30361	11.4159	0.000728182	0.00170039	hypothetical protein TRIATDRAFT_300945 [Trichoderma atroviride IMI 206040]
id_302640	-1.38422	8.10581	34.5012	4.25981e-09	2.10638e-08	l-psp endoribonuclease family
id_299359	-1.38461	8.66982	118.821	1.14605e-27	2.81662e-26	guanine nucleotide-binding protein alpha subunit
id_23808	-1.38715	1.99995	19.7386	8.87885e-06	2.79948e-05	het domain protein
id_172578	-1.38801	6.56481	38.1357	6.59907e-10	3.58217e-09	sh3 domain-containing protein
id_216568	-1.38806	7.14269	93.3264	4.43433e-22	7.48979e-21	negative regulator of differentiation 1
id_128421	-1.38831	5.95972	82.2757	1.1837e-19	1.64005e-18	importin-beta domain-containing protein
id_31525	-1.39125	2.86709	24.7005	6.69682e-07	2.50402e-06	hypothetical protein TRIATDRAFT_31525 [Trichoderma atroviride IMI 206040]
id_231658	-1.39273	3.18261	16.0843	6.05835e-05	0.000169345	ankyrin repeat-containing protein
id_300548	-1.39364	2.43412	25.1171	5.39535e-07	2.04679e-06	hypothetical protein TRIATDRAFT_300548 [Trichoderma atroviride IMI 206040]
id_230032	-1.39474	4.165	50.9399	9.52385e-13	6.99957e-12	at hook domain-containing protein
id_79567	-1.39527	4.18335	44.9653	2.00555e-11	1.28364e-10	pheromone-regulated multispanning membrane protein
id_41980	-1.39745	6.70969	39.2141	3.79793e-10	2.12108e-09	amidase-like protein
id_165894	-1.39916	3.62648	26.6635	2.42154e-07	9.6249e-07	hypothetical protein TRIATDRAFT_165894, partial [Trichoderma atroviride IMI 206040]
id_169607	-1.40036	2.45244	24.2612	8.41159e-07	3.10338e-06	prenyl cysteine carboxyl
id_81934	-1.40157	2.59292	26.686	2.39344e-07	9.52684e-07	peptidyl-prolyl cis-trans isomerase pin4
id_148139	-1.40637	2.81189	30.9054	2.70918e-08	1.20832e-07	hypothetical protein TRIATDRAFT_148139 [Trichoderma atroviride IMI 206040]
id_301729	-1.40746	8.87146	80.6902	2.64031e-19	3.55759e-18	acid phosphatase
id_251338	-1.40787	2.11383	14.3599	0.000150982	0.000395354	hypothetical protein TRIATDRAFT_251338 [Trichoderma atroviride IMI 206040]
id_149068	-1.40839	5.08898	56.3932	5.93338e-14	4.96057e-13	hypothetical protein TRIATDRAFT_149068 [Trichoderma atroviride IMI 206040]
id_191111	-1.40979	2.6908	23.3754	1.33273e-06	4.80002e-06	c6 transcription
id_152800	-1.41024	2.79935	16.4977	4.8709e-05	0.000138006	mfs
id_317085	-1.41041	3.37912	26.0524	3.32281e-07	1.30024e-06	hypothetical protein TRIATDRAFT_317085 [Trichoderma atroviride IMI 206040]
id_234225	-1.41046	5.88265	38.1132	6.67553e-10	3.61895e-09	#NAME?
id_17892	-1.41191	3.05298	24.6628	6.82892e-07	2.54997e-06	aaa family atpase
id_81253	-1.41211	3.67237	33.6201	6.69974e-09	3.23413e-08	tartrate dehydrogenase
id_313892	-1.41284	2.88542	19.8681	8.29742e-06	2.6261e-05	arginine metabolism regulation protein ii
id_284598	-1.4135	2.98156	17.0165	3.70557e-05	0.00010714	glycoside hydrolase family 43 protein
id_130989	-1.41454	6.59576	98.5172	3.22217e-23	5.94923e-22	integral membrane protein
id_212161	-1.41632	1.71122	7.3963	0.00653583	0.0127576	choline transport
id_215831	-1.41732	3.40502	35.977	1.99656e-09	1.02689e-08	cytosolic cu zn superoxide dismutase
id_223166	-1.41841	3.27302	25.3757	4.71814e-07	1.80137e-06	glutathione s-transferase
id_86706	-1.41872	2.36766	20.7086	5.34751e-06	1.74485e-05	c6 zinc finger domain containing protein
id_253517	-1.42044	4.28946	42.58	6.78479e-11	4.11485e-10	trichothecene 3-o-acetyltransferase
id_322102	-1.42134	3.57861	9.77578	0.00176826	0.00385151	pfs domain-containing protein
id_297565	-1.42232	4.93353	37.302	1.01178e-09	5.39725e-09	hypothetical protein TRIATDRAFT_297565 [Trichoderma atroviride IMI 206040]
id_301998	-1.42424	4.62908	69.8883	6.2761e-17	6.77835e-16	s-formylglutathione hydrolase
id_222534	-1.42685	3.88369	42.9501	5.61542e-11	3.44327e-10	udp-glucoronosyl and udp-glucosyl transferase family protein
id_320391	-1.42693	8.14809	122.499	1.79546e-28	4.74627e-27	phospholipase d2
id_282697	-1.42796	3.96664	31.7818	1.72505e-08	7.93181e-08	dna-binding protein hexbp
id_128831	-1.42835	8.27561	80.1836	3.41183e-19	4.51675e-18	fad binding domain-containing protein
id_239890	-1.42853	2.12548	10.5008	0.00119321	0.00267525	tpr domain-containing protein
id_37707	-1.42878	1.80781	10.1579	0.00143686	0.00318211	glyoxalase bleomycin resistance protein dioxygenase
id_302868	-1.43088	5.74457	47.8676	4.55998e-12	3.1022e-11	aspartic-type endopeptidase
id_302420	-1.43156	5.6091	63.0122	2.05428e-15	1.96169e-14	nitroreductase family protein
id_167710	-1.43409	2.21685	15.3792	8.79533e-05	0.000239577	hypothetical protein TRIATDRAFT_167710, partial [Trichoderma atroviride IMI 206040]
id_23660	-1.43447	2.33822	16.0853	6.05537e-05	0.000169318	hypothetical protein TRIATDRAFT_23660, partial [Trichoderma atroviride IMI 206040]
id_257324	-1.43487	7.60346	70.3097	5.06891e-17	5.5758e-16	cyanate hydratase
id_39904	-1.43552	2.22059	21.0391	4.49995e-06	1.48577e-05	non-ribosomal peptide synthetase
id_316706	-1.43864	2.94828	28.1595	1.11718e-07	4.62822e-07	c6 finger domain
id_300694	-1.43947	3.5004	22.203	2.4529e-06	8.49991e-06	hypothetical protein TRIATDRAFT_300694 [Trichoderma atroviride IMI 206040]
id_296546	-1.44329	4.1228	59.5824	1.17278e-14	1.04558e-13	hypothetical protein TRIATDRAFT_296546 [Trichoderma atroviride IMI 206040]
id_321123	-1.44358	3.84965	52.4906	4.3231e-13	3.28454e-12	v-type c subunit family protein
id_79493	-1.44374	2.46352	12.4328	0.000421857	0.00102743	glycoside hydrolase family 3 protein
id_319948	-1.44594	3.90805	11.711	0.00062131	0.00146687	ankyrin repeat protein
id_161123	-1.44623	2.76078	22.1638	2.50353e-06	8.65376e-06	glycoside hydrolase family 93 protein
id_234786	-1.44869	3.89867	49.7968	1.70521e-12	1.22408e-11	mfs transporter
id_80040	-1.45114	2.58893	19.0132	1.29815e-05	3.98148e-05	nucleoside-diphosphate-sugar
id_302591	-1.4567	6.36854	26.4364	2.72365e-07	1.07743e-06	amidohydrolase family protein
id_300452	-1.45827	5.40499	101.019	9.10886e-24	1.72385e-22	deoxyribose-phosphate aldolase
id_148429	-1.45941	5.0051	56.0706	6.99149e-14	5.79285e-13	hypothetical protein TRIATDRAFT_148429 [Trichoderma atroviride IMI 206040]
id_131580	-1.4597	6.95684	50.5553	1.15857e-12	8.4478e-12	nacht and ankyrin domain protein
id_84176	-1.46032	2.3567	27.4355	1.62421e-07	6.60711e-07	c6 zinc finger domain-containing protein
id_211696	-1.46044	1.38058	15.4319	8.55303e-05	0.000233206	rna polymerase 2 mediator complex component
id_259281	-1.46055	3.77627	9.01981	0.00267069	0.00561445	hypothetical protein TRIATDRAFT_259281 [Trichoderma atroviride IMI 206040]
id_220064	-1.46271	4.74452	9.07869	0.00258605	0.00544477	hete1_podas ame: full=vegetative incompatibility protein het-e-1
id_293493	-1.46323	5.80279	86.9781	1.09729e-20	1.64931e-19	salicylate hydroxylase (salicylate 1-monooxygenase)
id_79491	-1.46372	1.62906	17.4395	2.96606e-05	8.69355e-05	het domain-containing protein
id_48371	-1.46394	5.25915	9.43364	0.00213041	0.00455805	glycoside hydrolase
id_211836	-1.46446	7.68454	5.95164	0.0147036	0.026678	snf2 family domain-containing protein
id_291077	-1.46963	8.73815	7.41468	0.00646938	0.0126338	fad binding domain-containing protein
id_300453	-1.47158	9.67087	51.9953	5.56349e-13	4.16237e-12	helix-turn-helix domain-containing protein
id_53480	-1.47199	3.15497	25.1936	5.18542e-07	1.97074e-06	het domain-containing protein
id_85011	-1.47266	3.09725	7.14085	0.00753472	0.0145404	fibronectin type iii domain-containing protein
id_293769	-1.47304	6.30714	13.6691	0.000218013	0.000557384	aaa family
id_289587	-1.4735	3.47765	47.0244	7.01082e-12	4.68908e-11	het domain-containing protein
id_78930	-1.47548	4.75932	60.1185	8.93142e-15	8.05763e-14	metallo-beta-lactamase domain
id_279850	-1.47715	3.89365	44.7232	2.26956e-11	1.44265e-10	and ankyrin domain protein
id_52027	-1.4832	4.20191	59.5624	1.18478e-14	1.05515e-13	heat repeat protein
id_297538	-1.48517	2.33002	20.0134	7.69017e-06	2.44319e-05	hypothetical protein TRIATDRAFT_297538 [Trichoderma atroviride IMI 206040]
id_225436	-1.48571	4.18677	33.5106	7.08754e-09	3.4075e-08	hypothetical protein TRIATDRAFT_225436 [Trichoderma atroviride IMI 206040]
id_305876	-1.48751	2.34131	12.7108	0.000363542	0.000897218	ankyrin repeat protein
id_315995	-1.48787	4.36956	68.5708	1.22402e-16	1.29181e-15	proline-specific peptidase
id_182356	-1.49179	5.64096	26.9604	2.07671e-07	8.33787e-07	multicopper oxidase family protein
id_42879	-1.4948	2.968	24.9549	5.86866e-07	2.21525e-06	enoyl- hydratase isomerase family protein
id_89916	-1.49538	3.38254	32.5024	1.19044e-08	5.57211e-08	hypothetical protein TRIATDRAFT_89916 [Trichoderma atroviride IMI 206040]
id_318027	-1.49563	3.36919	47.8741	4.54477e-12	3.09438e-11	rna binding protein
id_50815	-1.49915	1.73835	11.4238	0.000725104	0.00169415	hypothetical protein TRIATDRAFT_50815 [Trichoderma atroviride IMI 206040]
id_302490	-1.49958	7.57285	133.738	6.2355e-31	1.98179e-29	g2 mitotic-specific cyclin-b1
id_297090	-1.50012	5.78753	40.858	1.63698e-10	9.61291e-10	o-methyltransferase
id_199130	-1.50404	1.67344	10.8804	0.000971877	0.0022166	pfs domain-containing protein
id_295765	-1.50493	2.92401	37.3141	1.00553e-09	5.36734e-09	nacht and wd domain protein
id_50132	-1.50683	5.29019	36.4735	1.54758e-09	8.07435e-09	nadph-dependent alpha-keto amide
id_146984	-1.5108	4.21898	26.4336	2.72752e-07	1.07818e-06	hypothetical protein TRIATDRAFT_146984 [Trichoderma atroviride IMI 206040]
id_305086	-1.51356	3.52061	37.3391	9.92751e-10	5.30593e-09	hypothetical protein TRIATDRAFT_305086 [Trichoderma atroviride IMI 206040]
id_133589	-1.51524	4.86618	43.5692	4.09237e-11	2.54497e-10	guanine deaminase
id_315742	-1.51808	2.54753	13.6109	0.000224871	0.000573332	ankyrin repeat protein
id_177275	-1.51923	1.8704	18.3129	1.87435e-05	5.63048e-05	pogo transposable
id_39796	-1.51962	4.08427	43.1527	5.06296e-11	3.12522e-10	hypothetical protein TRIATDRAFT_39796 [Trichoderma atroviride IMI 206040]
id_214124	-1.52013	4.20385	27.144	1.88847e-07	7.62622e-07	vegetative incompatibility protein het-e-1
id_299624	-1.52346	2.7116	33.5384	6.98709e-09	3.36309e-08	hypothetical protein TRIATDRAFT_256951 [Trichoderma atroviride IMI 206040]
id_299027	-1.52536	4.7784	55.3963	9.85217e-14	8.00381e-13	hypothetical protein TRIATDRAFT_299027 [Trichoderma atroviride IMI 206040]
id_303050	-1.52766	3.26465	47.2603	6.21577e-12	4.18421e-11	short-chain dehydrogenase reductase sdr
id_244574	-1.52868	6.62801	104.74	1.39239e-24	2.84177e-23	aldehyde dehydrogenase
id_302658	-1.53087	9.2989	40.179	2.31728e-10	1.32893e-09	short chain dehydrogenase
id_212206	-1.53368	3.41002	43.9384	3.3887e-11	2.12004e-10	cysteine desulfurase
id_279663	-1.53506	1.92506	21.5933	3.37031e-06	1.13714e-05	c6 transcription
id_263253	-1.53997	1.95173	22.9219	1.68718e-06	5.97328e-06	casein kinase ii subunit alpha
id_297334	-1.54153	3.51105	41.1924	1.37955e-10	8.15296e-10	hypothetical protein TRIATDRAFT_297334 [Trichoderma atroviride IMI 206040]
id_293221	-1.54495	2.18686	15.8609	6.81724e-05	0.000188909	---NA---
id_31654	-1.54533	3.78304	46.5508	8.9276e-12	5.94245e-11	c6 zinc finger domain protein
id_322171	-1.54609	2.28913	26.4332	2.72815e-07	1.07818e-06	hypothetical protein TRIATDRAFT_322171 [Trichoderma atroviride IMI 206040]
id_302581	-1.55129	9.92847	70.7749	4.00403e-17	4.4634e-16	hypothetical protein TRIATDRAFT_302581 [Trichoderma atroviride IMI 206040]
id_242673	-1.55203	3.57576	76.3011	2.43553e-18	3.02696e-17	amidase family protein
id_300299	-1.55219	8.79453	46.275	1.02769e-11	6.78098e-11	isotrichodermin c-15 hydroxylase
id_146811	-1.55423	4.7805	30.8914	2.72875e-08	1.21575e-07	exported protein
id_299659	-1.55458	6.91419	50.4992	1.19215e-12	8.67747e-12	sirq protein
id_296657	-1.55473	5.08038	26.8832	2.16135e-07	8.65265e-07	glycoside hydrolase family 76 protein
id_81787	-1.55687	5.19463	54.8799	1.28123e-13	1.02585e-12	3 -bisphosphate nucleotidase
id_302424	-1.55804	3.56136	56.1866	6.59088e-14	5.48823e-13	zn 2cys6 transcription factor
id_131866	-1.55945	8.87186	41.7921	1.01512e-10	6.08123e-10	aspartyl protease
id_131230	-1.56086	3.09568	41.6161	1.11072e-10	6.62536e-10	Hypothetical protein TRIATDRAFT_131230 [Trichoderma atroviride IMI 206040]
id_137486	-1.56098	2.7964	21.3147	3.89733e-06	1.29864e-05	hypothetical protein TRIATDRAFT_137486 [Trichoderma atroviride IMI 206040]
id_31940	-1.5657	3.30365	28.3019	1.03794e-07	4.32798e-07	ankyrin repeat and sam domain containing protein 6
id_297372	-1.56795	2.59819	21.7064	3.17726e-06	1.07549e-05	hypothetical protein TRIATDRAFT_297372 [Trichoderma atroviride IMI 206040]
id_38238	-1.56984	3.47982	33.1292	8.62351e-09	4.10097e-08	af323581_1beta transducin-like protein het-e4s
id_284850	-1.57098	4.74133	51.7278	6.37543e-13	4.74425e-12	hypothetical protein TRIATDRAFT_284850 [Trichoderma atroviride IMI 206040]
id_299412	-1.57163	7.97035	75.1952	4.26413e-18	5.16847e-17	hypothetical protein TRIATDRAFT_299412 [Trichoderma atroviride IMI 206040]
id_299249	-1.5778	8.39236	40.22	2.26918e-10	1.30314e-09	steroid monooxygenase
id_133503	-1.5789	4.62739	26.6969	2.38007e-07	9.48271e-07	hypothetical protein TRIATDRAFT_133503 [Trichoderma atroviride IMI 206040]
id_322665	-1.57955	4.46107	27.5321	1.54505e-07	6.30668e-07	hypothetical protein TRIATDRAFT_322665 [Trichoderma atroviride IMI 206040]
id_47911	-1.5817	3.83594	38.9982	4.24194e-10	2.35327e-09	cytochrome b2
id_143595	-1.58198	7.94081	83.344	6.8946e-20	9.68151e-19	denn domain-containing protein
id_223198	-1.58641	5.07103	31.3223	2.1855e-08	9.89595e-08	ankyrin repeat protein
id_133591	-1.58685	4.3944	61.0151	5.66396e-15	5.20572e-14	initiation-specific alpha- -mannosyltransferase
id_299224	-1.58706	7.96645	61.3716	4.72577e-15	4.38702e-14	hypothetical protein TRIATDRAFT_299224 [Trichoderma atroviride IMI 206040]
id_297484	-1.58821	6.58388	88.6052	4.8201e-21	7.40534e-20	nadh oxidase
id_32165	-1.58927	4.33389	46.3213	1.00365e-11	6.64866e-11	l-galactonate dehydratase
id_166834	-1.59091	4.4105	69.3788	8.12584e-17	8.71957e-16	hypothetical protein TRIATDRAFT_166834, partial [Trichoderma atroviride IMI 206040]
id_255480	-1.59151	3.87201	66.1973	4.07978e-16	4.12787e-15	ankyrin repeat domain-containing protein 52
id_158578	-1.59263	5.66462	33.5288	7.02151e-09	3.37771e-08	t-complex protein 1 subunit alpha
id_321492	-1.59312	4.84605	23.4195	1.30248e-06	4.70328e-06	ccch zinc finger dna binding protein
id_178339	-1.59365	1.70546	20.6486	5.51772e-06	1.79547e-05	ankyrin repeat protein
id_37577	-1.59686	2.51811	32.1951	1.39439e-08	6.4794e-08	hypothetical protein TRIATDRAFT_37577 [Trichoderma atroviride IMI 206040]
id_281251	-1.59698	4.26015	37.0082	1.17636e-09	6.21547e-09	c2h2 type zinc finger containing protein
id_258514	-1.59761	4.45127	60.428	7.63188e-15	6.93784e-14	plant basic secretory protein
id_38060	-1.59927	3.49459	27.9995	1.21344e-07	5.00959e-07	beta-lactamase family protein
id_223121	-1.60382	5.54923	38.4796	5.53289e-10	3.03108e-09	penicillin-binding protein
id_93965	-1.60386	1.93163	12.8646	0.000334853	0.000832335	ankyrin repeat protein
id_303074	-1.60545	7.34898	137.903	7.65264e-32	2.51872e-30	thioredoxin-like protein
id_33117	-1.60858	2.93151	13.2416	0.000273799	0.000689216	hypothetical protein TRIATDRAFT_33117 [Trichoderma atroviride IMI 206040]
id_284076	-1.60924	7.83279	152.854	4.12364e-35	1.69988e-33	leukotriene a-4 hydrolase
id_35261	-1.60987	1.86875	25.5176	4.38373e-07	1.68295e-06	pterin 4 alpha carbinolamine dehydratase
id_132018	-1.61538	3.74472	63.672	1.46956e-15	1.42457e-14	uncharacterized protein loc100274375 precursor
id_132221	-1.61701	3.14965	14.1649	0.000167463	0.00043482	btb poz domain containing protein
id_38605	-1.61835	5.50401	91.2228	1.28374e-21	2.05176e-20	lim domain-containing protein
id_217096	-1.61877	2.73694	25.4603	4.51575e-07	1.72806e-06	bile-acid 7-alpha dehydratase
id_129438	-1.61906	3.84385	89.3478	3.31162e-21	5.13517e-20	fad-binding domain protein
id_302589	-1.61966	9.52257	15.6109	7.78048e-05	0.000213329	aaa family
id_317313	-1.62216	2.44773	22.5106	2.08992e-06	7.30595e-06	msf superfamily transporter
id_142072	-1.62423	8.97916	49.5676	1.91657e-12	1.36521e-11	aminoglycoside phosphotransferase
id_295128	-1.62765	3.33081	25.5337	4.34727e-07	1.6705e-06	allantoate permease
id_31864	-1.62768	4.1715	25.7518	3.88263e-07	1.50305e-06	glycoside hydrolase family 31
id_297864	-1.62781	9.65455	89.3619	3.2881e-21	5.10821e-20	protein
id_26697	-1.62843	5.12661	31.4343	2.063e-08	9.37185e-08	hypothetical protein TRIATDRAFT_26697, partial [Trichoderma atroviride IMI 206040]
id_251725	-1.62892	4.93508	105.64	8.84256e-25	1.8271e-23	catechol o-methyltransferase
id_31966	-1.63465	4.06597	82.1941	1.2336e-19	1.70635e-18	phosphotransferase enzyme family protein
id_257831	-1.63562	7.06301	56.1093	6.85513e-14	5.69688e-13	hypothetical protein TRIATDRAFT_257831 [Trichoderma atroviride IMI 206040]
id_282793	-1.63586	3.67971	51.4332	7.40741e-13	5.4828e-12	dna replication initiation factor cdc45
id_211428	-1.63601	2.34666	22.4767	2.12708e-06	7.42961e-06	nonribosomal peptide synthase
id_167856	-1.64004	6.92144	34.5763	4.09872e-09	2.03167e-08	serine-threonine rich
id_305515	-1.64756	8.10446	57.4047	3.5475e-14	3.02355e-13	ricin-type beta-trefoil lectin domain-containing protein
id_224301	-1.649	1.98607	19.2926	1.12139e-05	3.47519e-05	hypothetical protein TRIATDRAFT_224301 [Trichoderma atroviride IMI 206040]
id_45771	-1.65057	2.72308	14.17	0.000167015	0.000434061	het-domain-containing protein
id_302898	-1.65074	6.85799	140.748	1.82643e-32	6.15737e-31	ycii-related domain protein
id_83775	-1.65253	5.47595	84.8658	3.19321e-20	4.6083e-19	alcohol zinc-
id_301802	-1.65522	6.84881	96.1689	1.0549e-22	1.88502e-21	thymine dioxygenase
id_41223	-1.65533	4.82114	117.087	2.74781e-27	6.55617e-26	alpha beta fold family hydrolase
id_129162	-1.65668	3.20539	32.8392	1.00106e-08	4.73089e-08	hypothetical protein TRIATDRAFT_129162 [Trichoderma atroviride IMI 206040]
id_48434	-1.65844	3.4589	38.0859	6.76976e-10	3.66526e-09	arylsulfatase
id_159166	-1.65875	5.82138	48.2159	3.81771e-12	2.61647e-11	infection structure specific protein
id_34766	-1.66061	1.63968	22.1526	2.51811e-06	8.69332e-06	c6 zinc finger domain protein
id_146839	-1.6626	4.21636	70.2103	5.33071e-17	5.83296e-16	hypothetical protein TRIATDRAFT_146839, partial [Trichoderma atroviride IMI 206040]
id_256170	-1.66497	10.9999	57.9761	2.65325e-14	2.29425e-13	a chain nmr structure of gzcvnh (gibberella zeae cvnh)
id_302216	-1.66652	7.31799	188.922	5.46697e-43	3.58452e-41	gtp-binding protein 1
id_288607	-1.66662	2.2544	28.0825	1.16251e-07	4.81126e-07	c6 finger domain
id_89433	-1.66846	2.80142	30.9059	2.70842e-08	1.20832e-07	c-3 sterol dehydrogenase c-4 decarboxylase
id_90315	-1.6694	2.34116	23.9475	9.89992e-07	3.62678e-06	zn 2cys6 transcription factor
id_314008	-1.67023	3.18288	12.5348	0.000399432	0.000978832	alpha-glucosidase
id_78088	-1.67069	4.93958	22.0481	2.65908e-06	9.12327e-06	hypothetical protein TRIATDRAFT_78088 [Trichoderma atroviride IMI 206040]
id_298037	-1.67394	2.50749	33.1038	8.73675e-09	4.15008e-08	ketoisovalerate reductase
id_299582	-1.6767	7.45098	96.1426	1.06901e-22	1.90613e-21	mfs transporter
id_83340	-1.67999	3.37289	49.767	1.73128e-12	1.24081e-11	endoribonuclease l-
id_84035	-1.68069	1.91403	20.256	6.774e-06	2.17368e-05	stress responsive a b barrel domain protein
id_35193	-1.68687	2.64121	33.2753	7.99916e-09	3.81714e-08	nadph dehydrogenase
id_130841	-1.68869	4.75089	95.2533	1.67518e-22	2.91824e-21	hypothetical protein TRIATDRAFT_130841 [Trichoderma atroviride IMI 206040]
id_213002	-1.69228	2.80118	40.7983	1.68778e-10	9.89033e-10	hypothetical protein TRIATDRAFT_213002 [Trichoderma atroviride IMI 206040]
id_231146	-1.69243	3.44811	66.3111	3.85088e-16	3.9153e-15	protein kinase domain-containing protein
id_156719	-1.69328	4.85946	112.98	2.17954e-26	4.9318e-25	5 -nucleotidase precursor
id_317148	-1.69359	2.26934	17.3736	3.07054e-05	8.97729e-05	mfs
id_52247	-1.69468	3.6377	36.8076	1.30378e-09	6.85822e-09	galactoside o-acetyltransferase
id_302655	-1.69782	8.95961	43.7833	3.66824e-11	2.28976e-10	glucose-methanol-choline oxidoreductase
id_44654	-1.69809	3.82055	56.591	5.36575e-14	4.5041e-13	hypothetical protein TRIATDRAFT_44654, partial [Trichoderma atroviride IMI 206040]
id_28652	-1.70064	2.52281	21.8705	2.91691e-06	9.93826e-06	fad binding domain-containing protein
id_37750	-1.70104	2.00041	21.5582	3.43257e-06	1.15674e-05	cytochrome p450 monooxygenase
id_39146	-1.70158	1.55938	30.8966	2.7215e-08	1.21317e-07	flavonol synthase flavanone 3-hydroxylase
id_213082	-1.70238	1.84854	16.4844	4.90521e-05	0.000138931	heme peroxidase
id_92023	-1.70732	3.9568	36.5046	1.52304e-09	7.95132e-09	serine threonine protein kinase
id_93330	-1.70894	4.7003	95.2552	1.67362e-22	2.91824e-21	glutathione s-transferase
id_300815	-1.71115	5.50033	103.428	2.70029e-24	5.40513e-23	d-galacturonic acid reductase
id_302297	-1.7131	5.42197	9.10881	0.00254381	0.00536941	hypothetical protein TRIATDRAFT_302297 [Trichoderma atroviride IMI 206040]
id_302160	-1.71455	3.41043	69.9204	6.17452e-17	6.6773e-16	hypothetical protein TRIATDRAFT_302160 [Trichoderma atroviride IMI 206040]
id_176663	-1.71603	3.40552	41.4233	1.22587e-10	7.29129e-10	carboxymethylenebutenolidase
id_91075	-1.71745	6.09851	69.344	8.27044e-17	8.86332e-16	beta- -glucanase
id_322726	-1.71763	4.95591	104.211	1.81839e-24	3.6931e-23	multiple ankyrin repeats single kh domain
id_94173	-1.71825	3.70978	47.1153	6.69325e-12	4.48389e-11	hypothetical protein TRIATDRAFT_94173 [Trichoderma atroviride IMI 206040]
id_142566	-1.72256	3.92747	30.808	2.84855e-08	1.26441e-07	glutathione s-transferase
id_43329	-1.72616	4.55636	23.7305	1.10814e-06	4.0436e-06	d-amino acid
id_132474	-1.72633	2.12289	28.467	9.53102e-08	3.99219e-07	dash complex subunit dad3
id_289148	-1.72647	4.52637	9.56262	0.00198579	0.00427722	heterokaryon incompatibility protein
id_129389	-1.73051	5.45326	124.842	5.51238e-29	1.53517e-27	pua domain-containing protein
id_316023	-1.73427	4.57154	43.1183	5.15291e-11	3.17604e-10	hypothetical protein TRIATDRAFT_316023 [Trichoderma atroviride IMI 206040]
id_302739	-1.73443	4.28218	12.9854	0.000313924	0.000782882	hypothetical protein TRIATDRAFT_260071 [Trichoderma atroviride IMI 206040]
id_292229	-1.73627	4.43738	72.2467	1.8991e-17	2.18122e-16	tol protein
id_298756	-1.73751	8.95989	51.6709	6.56278e-13	4.87931e-12	acetamidase
id_291373	-1.74068	4.13303	49.7668	1.7315e-12	1.24081e-11	hypothetical protein TRIATDRAFT_291373 [Trichoderma atroviride IMI 206040]
id_282610	-1.74081	4.03621	41.3255	1.28875e-10	7.63801e-10	het domain protein
id_131335	-1.74154	4.82842	71.6385	2.58467e-17	2.90845e-16	aldose 1-epimerase
id_302173	-1.74155	6.23509	128.634	8.15632e-30	2.417e-28	glycoside hydrolase family 18 protein
id_131482	-1.74387	4.55698	44.057	3.18959e-11	2.00451e-10	c2h2 transcription factor
id_297668	-1.74493	9.36705	106.978	4.50189e-25	9.53873e-24	peroxisomal catalase
id_173221	-1.74808	4.71489	58.1095	2.47924e-14	2.15048e-13	transient receptor potential domain containing protein
id_226825	-1.74945	6.22265	109.02	1.60695e-25	3.47561e-24	molybdenum cofactor biosynthesis protein 1 b
id_297937	-1.75017	3.81154	54.0423	1.9622e-13	1.54581e-12	c6 finger domain protein
id_127924	-1.76657	2.93838	14.8192	0.000118324	0.000314687	glycoside hydrolase family 54 protein
id_232450	-1.77327	1.67909	20.4326	6.17675e-06	1.99511e-05	and ankyrin domain protein
id_48282	-1.7749	2.214	15.1518	9.92044e-05	0.000267425	cupin 2 conserved barrel domain protein
id_154796	-1.77534	7.09947	57.7288	3.00867e-14	2.58014e-13	aldehyde dehydrogenase aldh
id_79507	-1.77601	1.60391	27.3481	1.69934e-07	6.8959e-07	#NAME?
id_236983	-1.7821	4.41297	70.1605	5.46706e-17	5.9743e-16	pfs domain-containing protein
id_80524	-1.78356	2.13375	31.8169	1.69414e-08	7.79829e-08	arsenate reductase
id_181383	-1.78363	2.9696	25.4083	4.63925e-07	1.77207e-06	nacht and wd domain protein
id_207541	-1.78387	3.66594	5.94728	0.01474	0.0267292	katanin p60 atpase-containing subunit
id_92438	-1.78395	2.33376	33.2057	8.29077e-09	3.95176e-08	tpa: zn 2cys6 transcription factor
id_299058	-1.78685	5.77578	108.354	2.24771e-25	4.83635e-24	duf866 domain-containing protein
id_321282	-1.78818	5.43481	98.0736	4.03111e-23	7.37738e-22	calcium transporter
id_285332	-1.79335	6.28163	137.835	7.91924e-32	2.5962e-30	hypothetical protein TRIATDRAFT_285332 [Trichoderma atroviride IMI 206040]
id_153160	-1.79888	8.07758	52.4747	4.35838e-13	3.3053e-12	cytochrome p450
id_81264	-1.80214	5.09035	68.5584	1.23174e-16	1.29832e-15	pfs domain-containing protein
id_229251	-1.80232	5.57109	94.1247	2.96266e-22	5.08661e-21	hypothetical protein TRIATDRAFT_229251 [Trichoderma atroviride IMI 206040]
id_318640	-1.80401	7.36273	61.8959	3.62099e-15	3.39549e-14	ankyrin repeat-containing
id_210520	-1.80496	7.74732	143.062	5.69707e-33	1.98492e-31	xaa-pro aminopeptidase
id_297137	-1.80647	2.32268	35.8358	2.14664e-09	1.10136e-08	hypothetical protein TRIATDRAFT_297137 [Trichoderma atroviride IMI 206040]
id_297535	-1.80804	7.17247	65.2394	6.63296e-16	6.61469e-15	hypothetical protein TRIATDRAFT_297535 [Trichoderma atroviride IMI 206040]
id_257915	-1.81085	4.77854	5.57812	0.0181862	0.0322549	hypothetical protein TRIATDRAFT_257915 [Trichoderma atroviride IMI 206040]
id_300960	-1.81184	10.5073	45.9265	1.22772e-11	7.99937e-11	hypothetical protein TRIATDRAFT_300960 [Trichoderma atroviride IMI 206040]
id_146625	-1.81684	8.52081	93.8864	3.34155e-22	5.71357e-21	stress responsive a b barrel domain protein
id_51065	-1.81692	1.80425	26.97	2.06639e-07	8.30445e-07	ankyrin repeat-containing
id_300872	-1.81755	7.40813	105.898	7.76357e-25	1.61215e-23	hypothetical protein TRIATDRAFT_300872 [Trichoderma atroviride IMI 206040]
id_301787	-1.82042	2.92718	27.5944	1.49614e-07	6.11903e-07	hypothetical protein TRIATDRAFT_301787 [Trichoderma atroviride IMI 206040]
id_299644	-1.82104	5.93124	41.7525	1.03591e-10	6.19684e-10	hypothetical protein TRIATDRAFT_299644 [Trichoderma atroviride IMI 206040]
id_145580	-1.8213	6.38134	109.03	1.59841e-25	3.46614e-24	hypothetical protein TRIATDRAFT_145580 [Trichoderma atroviride IMI 206040]
id_81427	-1.82287	3.0298	27.1123	1.91974e-07	7.74124e-07	hypothetical protein TRIATDRAFT_81427 [Trichoderma atroviride IMI 206040]
id_184232	-1.82547	3.90015	63.896	1.31164e-15	1.28193e-14	hypothetical protein TRIATDRAFT_184232, partial [Trichoderma atroviride IMI 206040]
id_296909	-1.82843	6.6268	89.1351	3.68753e-21	5.68631e-20	short chain dehydrogenase reductase
id_216002	-1.8303	5.55194	133.728	6.26529e-31	1.98369e-29	cytochrome
id_302804	-1.84194	4.90924	54.4582	1.58794e-13	1.26292e-12	hypothetical protein TRIATDRAFT_302804 [Trichoderma atroviride IMI 206040]
id_282604	-1.84323	8.51309	16.6356	4.52917e-05	0.000128982	alkaline serine protease
id_242204	-1.84382	5.90776	119.546	7.9518e-28	1.98843e-26	isoflavone reductase family protein
id_257264	-1.85198	7.99103	92.1992	7.83759e-22	1.30007e-20	aldolase citrate lyase family protein
id_225310	-1.85292	3.10568	60.3909	7.77718e-15	7.04685e-14	ankyrin repeat protein
id_21879	-1.85705	3.92946	75.7966	3.14449e-18	3.8734e-17	zn 2cys6 transcription factor
id_298667	-1.86011	5.78266	78.3933	8.44374e-19	1.08505e-17	haloacid dehalogenase
id_88599	-1.86119	2.09491	36.5678	1.47449e-09	7.70753e-09	c6 finger domain
id_81374	-1.86296	2.15417	41.7365	1.0444e-10	6.24317e-10	tpa: family regulatory (afu_orthologue afua_3g14730)
id_302682	-1.8633	2.83254	36.3292	1.6665e-09	8.65144e-09	hypothetical protein TRIATDRAFT_302682 [Trichoderma atroviride IMI 206040]
id_301043	-1.86438	2.4385	35.3573	2.74445e-09	1.38671e-08	hypothetical protein TRIATDRAFT_301043, partial [Trichoderma atroviride IMI 206040]
id_81690	-1.86442	2.13937	16.1836	5.74892e-05	0.000161128	radc family protein
id_133343	-1.86746	7.6194	23.6632	1.14759e-06	4.17838e-06	tpa: family regulatory (afu_orthologue afua_3g14730)
id_86591	-1.86769	3.047	39.8997	2.67347e-10	1.52271e-09	3-hydroxyacyl- dehydrogenase
id_297885	-1.87068	5.73841	107.438	3.56837e-25	7.59944e-24	hypothetical protein TRIATDRAFT_297885 [Trichoderma atroviride IMI 206040]
id_84100	-1.87083	2.11986	14.1532	0.000168509	0.000437399	hypothetical protein TRIATDRAFT_84100 [Trichoderma atroviride IMI 206040]
id_37504	-1.8711	3.64361	58.9283	1.63522e-14	1.43938e-13	methionine vitamin-b12
id_290253	-1.87184	5.72942	114.499	1.01296e-26	2.32367e-25	pfs domain-containing protein
id_317097	-1.87888	7.65458	93.3024	4.48843e-22	7.56583e-21	hypothetical protein TRIATDRAFT_317097 [Trichoderma atroviride IMI 206040]
id_246378	-1.87944	8.53847	13.0629	0.000301203	0.000754775	abc transporter cdr4
id_88568	-1.8842	2.94864	8.062	0.00452032	0.00912982	hypothetical protein TRIATDRAFT_88568 [Trichoderma atroviride IMI 206040]
id_132064	-1.88779	8.33287	91.3562	1.20003e-21	1.94032e-20	c6 transcription factor
id_137181	-1.89037	4.74624	46.4	9.64175e-12	6.39226e-11	glycoside hydrolase family 2 protein
id_256580	-1.89248	6.46484	53.5759	2.48791e-13	1.93796e-12	beta-lactamase family protein
id_129231	-1.89648	6.24229	63.8654	1.33216e-15	1.29741e-14	glutaminase
id_302812	-1.899	4.91936	92.6026	6.3922e-22	1.06883e-20	alpha beta hydrolase fold protein
id_300807	-1.89933	6.36277	150.179	1.58432e-34	6.16477e-33	nad-dependent 15-hydroxyprostaglandin dehydrogenase
id_181656	-1.89951	2.80255	35.5186	2.52621e-09	1.28188e-08	protein
id_317554	-1.9039	8.14016	87.2103	9.7576e-21	1.46929e-19	rna-dependent rna polymerase
id_282317	-1.90948	3.45398	58.8559	1.69655e-14	1.49178e-13	acyl-thioesterase 2
id_288572	-1.91073	3.59011	53.533	2.54281e-13	1.97335e-12	phosphotransferase family protein
id_89278	-1.91245	3.46668	51.7554	6.28646e-13	4.68223e-12	fumarylacetoacetate hydrolase
id_45299	-1.9138	5.47082	70.4314	4.76555e-17	5.26296e-16	endo- -beta-
id_181379	-1.91494	5.75447	107.346	3.73782e-25	7.94001e-24	hete1_podas ame: full=vegetative incompatibility protein het-e-1
id_219774	-1.91735	3.5365	68.3085	1.39818e-16	1.46818e-15	hypothetical protein TRIATDRAFT_219774 [Trichoderma atroviride IMI 206040]
id_45666	-1.91914	1.98664	26.3079	2.91094e-07	1.14553e-06	ankyrin repeat protein
id_88456	-1.9266	7.24434	61.1422	5.30971e-15	4.89634e-14	cyclohexanone monooxygenase
id_179700	-1.92661	2.58647	34.2154	4.93381e-09	2.41386e-08	sodium nucleoside cotransporter
id_258871	-1.92868	3.48562	35.0169	3.26859e-09	1.63862e-08	---NA---
id_302229	-1.92912	5.81551	73.3565	1.08223e-17	1.26925e-16	d-galacturonic acid reductase
id_285581	-1.92918	1.41291	9.573	0.00197459	0.00425529	fungal specific transcription factor
id_266127	-1.92935	6.5167	22.6073	1.98724e-06	6.95576e-06	hypothetical protein TRIATDRAFT_266127 [Trichoderma atroviride IMI 206040]
id_133938	-1.93076	5.54118	91.3825	1.1842e-21	1.91845e-20	glutathione s-
id_322230	-1.93358	2.6602	35.1756	3.0127e-09	1.51582e-08	signal sequence receptor alpha subunit
id_302069	-1.93387	6.87807	93.7385	3.60092e-22	6.11936e-21	hypothetical protein TRIATDRAFT_302069 [Trichoderma atroviride IMI 206040]
id_154558	-1.93447	3.18145	34.1295	5.15631e-09	2.51385e-08	vegetative incompatibility protein 4
id_33989	-1.93458	5.55126	72.094	2.05191e-17	2.33738e-16	acyl acyltransferase-like partial
id_317538	-1.93559	4.11849	67.5373	2.0674e-16	2.14386e-15	ankyrin repeat domain-containing protein 50-like
id_26405	-1.93955	2.21376	34.2626	4.8156e-09	2.36575e-08	intracellular serine protease
id_300716	-1.942	8.49173	24.1626	8.85369e-07	3.25639e-06	Hypothetical protein TRIATDRAFT_300716 [Trichoderma atroviride IMI 206040]
id_281490	-1.94865	3.36529	56.3341	6.11454e-14	5.1069e-13	gnat family
id_298790	-1.95534	6.58274	60.4239	7.64788e-15	6.94481e-14	hypothetical protein TRIATDRAFT_298790 [Trichoderma atroviride IMI 206040]
id_156014	-1.96054	6.69769	46.1698	1.08435e-11	7.12656e-11	integral membrane protein
id_300344	-1.9702	6.96557	72.7944	1.43884e-17	1.67804e-16	glutathione-dependent formaldehyde-activating enzyme
id_238686	-1.97346	3.1544	80.628	2.72475e-19	3.66542e-18	cytidine deoxycytidylate zinc-binding region
id_322224	-1.97474	2.05925	44.9522	2.01903e-11	1.29128e-10	1h-3-hydroxy-4-oxoquinaldine -dioxygenase
id_300695	-1.97562	5.68628	57.1607	4.01622e-14	3.40561e-13	uncharacterized protein
id_77489	-1.97588	1.78091	18.2308	1.95692e-05	5.86583e-05	hypothetical protein TRIATDRAFT_77489 [Trichoderma atroviride IMI 206040]
id_178950	-1.97874	1.37504	22.0341	2.67845e-06	9.18594e-06	heterokaryon incompatibility protein
id_153954	-1.97966	2.0528	32.6115	1.12549e-08	5.28889e-08	hypothetical protein TRIATDRAFT_153954 [Trichoderma atroviride IMI 206040]
id_156500	-1.98214	2.80791	36.8965	1.24572e-09	6.56524e-09	glycerate-and formate-dehydrogenase
id_239796	-1.98274	4.57231	100.739	1.04927e-23	1.98125e-22	zinc finger protein
id_287239	-1.98732	4.22662	48.6541	3.05335e-12	2.10998e-11	extracellular alkaline serine protease
id_88376	-1.98809	2.53367	54.3183	1.70509e-13	1.35093e-12	glycoside hydrolase
id_132920	-1.98864	3.9366	56.2476	6.38955e-14	5.33124e-13	acyl- n-acyltransferase
id_299212	-1.98885	7.24762	102.044	5.43e-24	1.05398e-22	dihydroxy-acid dehydratase
id_300976	-1.99118	4.51202	54.9433	1.24055e-13	9.94231e-13	hypothetical protein TRIATDRAFT_300976 [Trichoderma atroviride IMI 206040]
id_226514	-1.99275	4.85358	121.78	2.57846e-28	6.70964e-27	violaceus kinesin
id_233832	-1.99476	6.44664	13.501	0.000238432	0.000604942	zinc finger
id_251581	-1.998	3.26215	66.4822	3.53061e-16	3.59846e-15	mfs multidrug
id_317695	-2.00716	1.73604	33.3923	7.53203e-09	3.61078e-08	d-xylulose reductase a
id_302685	-2.00937	10.1128	97.8427	4.52969e-23	8.25355e-22	glycosyltransferase family 2
id_318633	-2.00968	3.59117	83.5006	6.36952e-20	8.98966e-19	hypothetical protein TRIATDRAFT_318633 [Trichoderma atroviride IMI 206040]
id_85002	-2.01722	2.99144	41.9404	9.41005e-11	5.64535e-10	hypothetical protein TRIATDRAFT_85002 [Trichoderma atroviride IMI 206040]
id_302918	-2.02323	5.5921	185.734	2.71341e-42	1.68616e-40	tpr domain protein
id_33697	-2.02421	2.84845	26.9812	2.05444e-07	8.26839e-07	protein
id_54382	-2.02471	1.72114	29.2372	6.40387e-08	2.73181e-07	x-pro dipeptidyl-peptidase (s15 family) protein
id_44225	-2.03318	2.92902	32.6967	1.07719e-08	5.07051e-08	high-affinity glucose transporter
id_45317	-2.03828	4.53621	101.998	5.5568e-24	1.07608e-22	glycoside hydrolase family 18 protein
id_304993	-2.03972	4.95198	84.4929	3.85603e-20	5.51705e-19	short chain dehydrogenase reductase family
id_132795	-2.04042	9.40071	42.6511	6.54272e-11	3.97964e-10	hypothetical protein TRIATDRAFT_132795 [Trichoderma atroviride IMI 206040]
id_289101	-2.04285	4.87304	99.0005	2.52435e-23	4.69203e-22	protein phosphatase-
id_239716	-2.05427	6.69658	144.351	2.97712e-33	1.05491e-31	aaa family atpase
id_259624	-2.07056	1.63399	10.8899	0.000966876	0.00220883	hypothetical protein TRIATDRAFT_259624 [Trichoderma atroviride IMI 206040]
id_302277	-2.07308	7.20921	69.2413	8.71255e-17	9.31314e-16	hypothetical protein TRIATDRAFT_259608 [Trichoderma atroviride IMI 206040]
id_218183	-2.07557	6.56163	116.554	3.59501e-27	8.50444e-26	carnitine acetyl transferase
id_53902	-2.09622	4.8387	77.6609	1.2234e-18	1.5553e-17	s8 family peptidase
id_255456	-2.10097	8.02158	129.437	5.44056e-30	1.61798e-28	glutamate decarboxylase
id_41913	-2.1015	3.67517	39.1569	3.91084e-10	2.18122e-09	4-coumarate- ligase
id_302109	-2.10159	4.81083	119.744	7.19657e-28	1.81045e-26	nacht and ankyrin domain containing protein
id_143403	-2.11014	4.93522	144.687	2.51364e-33	9.022e-32	glycoside hydrolase family 95 protein
id_159522	-2.11235	6.62816	213.891	1.94526e-48	1.92183e-46	nad -binding protein
id_257773	-2.11556	5.98479	120.578	4.72597e-28	1.21664e-26	hypothetical protein TRIATDRAFT_257773 [Trichoderma atroviride IMI 206040]
id_297288	-2.12685	7.72052	252.699	6.6995e-57	1.09386e-54	lactoylglutathione lyase
id_316866	-2.13076	5.46007	123.252	1.22812e-28	3.27774e-27	heterokaryon incompatibility protein
id_295125	-2.13495	4.59157	80.5106	2.89148e-19	3.88345e-18	cytochrome p450
id_254222	-2.14603	1.69877	40.4688	1.99781e-10	1.15446e-09	hypothetical protein TRIATDRAFT_254222, partial [Trichoderma atroviride IMI 206040]
id_210684	-2.15062	2.50474	34.1781	5.02915e-09	2.45663e-08	3-isopropylmalate dehydrogenase
id_317135	-2.15232	2.89642	63.8919	1.3144e-15	1.28312e-14	c6 transcription factor
id_45696	-2.15783	3.39445	38.1653	6.49995e-10	3.53528e-09	hypothetical protein TRIATDRAFT_45696 [Trichoderma atroviride IMI 206040]
id_163125	-2.16025	4.62881	51.5379	7.02265e-13	5.21191e-12	protein phosphatase-
id_227276	-2.16055	4.80219	19.1021	1.23911e-05	3.81586e-05	subtilisin-like serine protease pr1c
id_11189	-2.16157	1.94188	26.3707	2.81776e-07	1.11013e-06	c6 transcription
id_35595	-2.17089	1.82034	12.4748	0.000412471	0.00100664	hypothetical protein TRIATDRAFT_35595, partial [Trichoderma atroviride IMI 206040]
id_84076	-2.17765	2.45132	28.4334	9.69779e-08	4.05796e-07	hypothetical protein TRIATDRAFT_84076 [Trichoderma atroviride IMI 206040]
id_219595	-2.18341	3.19259	57.1903	3.95623e-14	3.35816e-13	af323581_1beta transducin-like protein het-e4s
id_313957	-2.18519	4.38594	60.0752	9.13023e-15	8.22808e-14	het-s domain protein
id_152285	-2.18544	9.46837	34.9771	3.33599e-09	1.6694e-08	o-methylsterigmatocystin oxidoreductase
id_44528	-2.18641	3.3738	82.1664	1.25098e-19	1.72751e-18	glycosyltransferase family 32 protein
id_322698	-2.18956	1.6376	30.7808	2.88885e-08	1.28091e-07	gs1-like protein
id_298929	-2.1911	2.25895	39.4717	3.32849e-10	1.86768e-09	alpha beta hydrolase fold protein
id_150557	-2.19214	7.29217	151.018	1.03838e-34	4.13714e-33	rhamnolipids biosynthesis 3-oxoacyl-
id_32298	-2.19336	4.03214	82.1243	1.27795e-19	1.75892e-18	alpha-n-
id_193089	-2.19584	1.90978	50.0807	1.47551e-12	1.06655e-11	hypothetical protein TRIATDRAFT_193089 [Trichoderma atroviride IMI 206040]
id_145861	-2.20187	5.78027	105.101	1.16041e-24	2.38587e-23	acetamidase
id_302534	-2.20636	6.10995	127.786	1.2502e-29	3.65278e-28	arginase family protein
id_220011	-2.22058	4.10901	70.3	5.09385e-17	5.59584e-16	gnat family n-
id_152882	-2.22114	5.83306	185.572	2.94455e-42	1.81624e-40	memo-like protein
id_299717	-2.22339	5.70581	119.962	6.44812e-28	1.62708e-26	alcohol dehydrogenase
id_144904	-2.22456	4.83833	109.223	1.45021e-25	3.16123e-24	dihydrodipicolinate synthetase family protein
id_86574	-2.22719	4.99488	98.185	3.81061e-23	6.9892e-22	serine threonine protein kinase
id_84128	-2.23286	1.72577	56.2377	6.4218e-14	5.35278e-13	cytochrome p450 monooxigenase -
id_291839	-2.23712	2.85476	68.7786	1.10161e-16	1.16558e-15	integral membrane protein
id_46148	-2.23846	4.45	101.38	7.59308e-24	1.44686e-22	protein
id_251390	-2.23977	4.58424	84.6889	3.4921e-20	5.02222e-19	protein phosphatase-
id_2962	-2.24595	3.23257	52.7276	3.83162e-13	2.92446e-12	chromatin associated protein
id_297822	-2.25633	4.45699	102.211	4.99228e-24	9.73552e-23	glutathione s-transferase
id_189835	-2.25689	3.31938	77.4125	1.38738e-18	1.75307e-17	c6 transcription factor
id_317057	-2.25885	5.28176	20.2654	6.74081e-06	2.16387e-05	ankyrin repeat protein
id_298923	-2.25915	3.90989	101.95	5.69432e-24	1.09761e-22	protein
id_137800	-2.26956	7.46251	112.624	2.60804e-26	5.86949e-25	carboxypeptidase a2
id_54661	-2.27488	2.52774	39.7443	2.89483e-10	1.6387e-09	maleylacetate
id_296993	-2.27741	3.80356	40.1325	2.37303e-10	1.35809e-09	hypothetical protein TRIATDRAFT_296993 [Trichoderma atroviride IMI 206040]
id_319946	-2.28674	6.27733	74.3659	6.49009e-18	7.74254e-17	pfs domain-containing protein
id_235832	-2.28827	5.98472	188.701	6.10756e-43	3.97325e-41	aldo-keto reductase
id_48755	-2.29258	7.30674	105.969	7.48843e-25	1.5589e-23	indoleamine -dioxygenase family protein
id_180361	-2.30117	1.64899	20.3269	6.52747e-06	2.10024e-05	het-domain-containing protein
id_316778	-2.30147	3.13826	57.2498	3.83831e-14	3.26139e-13	glutamyl-trna amidotransferase subunit a
id_262365	-2.30384	1.4044	34.5461	4.16274e-09	2.0596e-08	amino acid
id_296954	-2.30491	2.29224	44.7745	2.21082e-11	1.40853e-10	related to tol protein
id_220714	-2.30801	4.66879	54.113	1.89286e-13	1.49685e-12	het and ankyrin domain protein
id_233440	-2.31267	3.93765	55.451	9.58156e-14	7.80681e-13	nad-binding rossmann fold oxidoreductase
id_266978	-2.31357	3.73438	85.5694	2.23708e-20	3.26238e-19	phosphorylase superfamily protein
id_299735	-2.3137	7.95608	80.7308	2.5866e-19	3.49086e-18	non-hemolytic phospholipase c
id_280678	-2.31582	5.21096	171.839	2.93402e-39	1.49887e-37	fmn-dependent nitrilotriacetate monooxygenase family
id_288311	-2.31735	5.40795	28.3958	9.88797e-08	4.13547e-07	subtilisin-like protease
id_43537	-2.32518	1.73603	37.667	8.39107e-10	4.51372e-09	meiotic chromosome segregation protein
id_298113	-2.3332	7.62422	122.374	1.91135e-28	5.03665e-27	hypothetical protein TRIATDRAFT_298113 [Trichoderma atroviride IMI 206040]
id_211484	-2.33627	2.11471	21.186	4.16793e-06	1.38162e-05	hrq family protein 2
id_138571	-2.33679	8.29394	244.379	4.36377e-55	6.05618e-53	monodehydroascorbate reductase
id_133870	-2.34052	7.9805	28.5961	8.91608e-08	3.74781e-07	glycoside hydrolase family 18 protein
id_288129	-2.34175	2.62545	26.3583	2.83594e-07	1.11654e-06	heterokaryon incompatibility protein
id_7111	-2.34492	2.02667	57.5332	3.32324e-14	2.83822e-13	nmra-like family protein
id_290563	-2.34524	2.48878	23.4162	1.30475e-06	4.70943e-06	hypothetical protein TRIATDRAFT_290563 [Trichoderma atroviride IMI 206040]
id_142047	-2.34638	5.10499	192.454	9.26242e-44	6.17025e-42	hypothetical protein TRIATDRAFT_142047, partial [Trichoderma atroviride IMI 206040]
id_137221	-2.34991	4.82961	130.328	3.47364e-30	1.05182e-28	hypothetical protein TRIATDRAFT_137221 [Trichoderma atroviride IMI 206040]
id_144250	-2.35902	5.49316	176.629	2.63902e-40	1.41775e-38	histidine acid
id_146844	-2.36112	6.97972	97.2366	6.15176e-23	1.11603e-21	nad transhydrogenase
id_302080	-2.3625	8.31317	119.639	7.58806e-28	1.90319e-26	hypothetical protein TRIATDRAFT_302080 [Trichoderma atroviride IMI 206040]
id_38240	-2.38001	2.8902	33.426	7.40291e-09	3.55092e-08	gnat family
id_251018	-2.38245	2.84058	78.6898	7.2671e-19	9.41106e-18	ankyrin repeat protein
id_47941	-2.38434	5.92943	167.75	2.29408e-38	1.11712e-36	serine protease
id_210557	-2.38483	4.27281	129.86	4.39727e-30	1.31713e-28	ankyrin repeat and sam domain containing protein 6
id_211953	-2.38601	3.88087	101.914	5.79872e-24	1.11515e-22	multiple ankyrin repeats single kh domain
id_215171	-2.38914	5.71862	117.018	2.84411e-27	6.75467e-26	ankyrin repeat protein
id_53756	-2.39389	2.25172	75.4408	3.76528e-18	4.59056e-17	p-hydroxylaminobenzoate lyase
id_165727	-2.39498	5.74521	150.66	1.24351e-34	4.90744e-33	alanine racemase domain protein
id_229044	-2.39687	4.02687	120.38	5.22355e-28	1.33425e-26	ankyrin repeat protein
id_300982	-2.39727	9.19827	164.519	1.16502e-37	5.51199e-36	aryl-alcohol dehydrogenase
id_90976	-2.39815	3.19462	49.0911	2.44347e-12	1.71125e-11	duf427-domain-containing protein
id_289128	-2.39824	3.62186	114.987	7.92245e-27	1.82743e-25	glycoside hydrolase family 92 protein
id_320890	-2.40313	1.9522	42.8211	5.99813e-11	3.66176e-10	serine threonine protein kinase
id_300451	-2.40435	8.53706	91.1087	1.35995e-21	2.16525e-20	heme peroxidase
id_173849	-2.40643	2.08914	38.867	4.53692e-10	2.50856e-09	tpr domain protein
id_298060	-2.40672	8.31945	80.3724	3.10099e-19	4.14478e-18	cvnh domain-containing protein
id_81372	-2.40953	1.77695	31.4604	2.0355e-08	9.26207e-08	rta1 domain
id_300751	-2.4107	6.08698	24.2025	8.67179e-07	3.19231e-06	hypothetical protein TRIATDRAFT_300751 [Trichoderma atroviride IMI 206040]
id_53479	-2.4159	2.30902	47.1425	6.601e-12	4.42921e-11	cupin domain protein
id_229413	-2.41597	3.91673	7.74723	0.00537949	0.0107371	p-loop containing nucleoside triphosphate hydrolase protein
id_285447	-2.41601	2.51774	60.0131	9.42298e-15	8.47356e-14	secreted protein
id_323150	-2.4187	4.09777	124.748	5.77996e-29	1.59899e-27	nad -binding protein
id_137483	-2.42114	6.04726	55.5617	9.05701e-14	7.38665e-13	hypothetical protein TRIATDRAFT_137483, partial [Trichoderma atroviride IMI 206040]
id_316032	-2.42552	3.43966	85.1394	2.78051e-20	4.01967e-19	methionine synthase vitamin-b12 independent
id_314651	-2.42669	4.36003	28.8951	7.64043e-08	3.23118e-07	ubiquitin carrier protein
id_30187	-2.42734	4.42068	131.482	1.94221e-30	5.96782e-29	protein
id_302595	-2.44183	5.84145	168.553	1.53147e-38	7.54591e-37	alpha beta
id_88424	-2.44358	4.66369	33.0843	8.82462e-09	4.18943e-08	pyoverdine dityrosine biosynthesis
id_49686	-2.44945	2.987	64.3836	1.02407e-15	1.01156e-14	acetamidase formamidase
id_52875	-2.45274	4.36453	131.915	1.56132e-30	4.86934e-29	het domain protein
id_287903	-2.4543	4.38733	120.111	5.98129e-28	1.51848e-26	endo-beta- -galactanase
id_174938	-2.45964	2.55163	79.6295	4.51638e-19	5.9225e-18	hypothetical protein TRIATDRAFT_174938, partial [Trichoderma atroviride IMI 206040]
id_297087	-2.48451	7.07067	122.73	1.59756e-28	4.23659e-27	secretory phospholipase a2
id_300906	-2.48708	7.68951	228.489	1.27303e-51	1.4325e-49	glycoside hydrolase family 71 protein
id_178399	-2.49367	4.51226	194.901	2.70839e-44	1.89519e-42	gnat family
id_20695	-2.50798	2.9522	46.7268	8.16052e-12	5.44056e-11	subtilisin-like protease
id_229881	-2.51375	3.16356	44.6411	2.36669e-11	1.50209e-10	toxin biosynthesis
id_300245	-2.51426	9.10062	79.841	4.05789e-19	5.32967e-18	inorganic phosphate transporter pho84
id_137799	-2.51493	4.45341	156.984	5.16121e-36	2.22681e-34	methyltransferase type 11
id_302587	-2.51974	6.53513	53.8279	2.18839e-13	1.71266e-12	uncharacterized protein loc100274375 precursor
id_155981	-2.52048	5.89327	91.3153	1.22509e-21	1.96937e-20	phosphoglycerate mutase
id_296804	-2.53212	2.02466	42.3988	7.44373e-11	4.50138e-10	mfs transporter
id_300671	-2.5541	6.86826	194.855	2.77158e-44	1.92325e-42	homoserine acetyltransferase family protein
id_252670	-2.56823	1.79285	7.81862	0.00517106	0.0103483	hypothetical protein TRIATDRAFT_252670 [Trichoderma atroviride IMI 206040]
id_88508	-2.58019	5.84068	102.288	4.80063e-24	9.40585e-23	alcohol oxidase
id_49834	-2.58413	6.64442	77.1095	1.61741e-18	2.03446e-17	alpha- - subfamily
id_298819	-2.58981	7.09217	167.995	2.02862e-38	9.93664e-37	inorganic pyrophosphatase
id_285308	-2.60274	5.78466	27.4063	1.64894e-07	6.70443e-07	hypothetical protein TRIATDRAFT_285308 [Trichoderma atroviride IMI 206040]
id_251378	-2.60585	2.70001	87.814	7.19064e-21	1.09463e-19	c2h2 finger domain-containing protein
id_316705	-2.61626	2.73088	93.2586	4.58893e-22	7.71959e-21	atp-dependent dna helicase pif1
id_298599	-2.62108	6.85045	28.434	9.69488e-08	4.05796e-07	---NA---
id_93728	-2.6258	3.35914	44.1155	3.0956e-11	1.94874e-10	hypothetical protein TRIATDRAFT_93728 [Trichoderma atroviride IMI 206040]
id_257766	-2.63481	5.5751	73.4121	1.05219e-17	1.23577e-16	phenazine biosynthesis
id_81583	-2.63506	6.46153	141.99	9.77229e-33	3.32138e-31	conserved hypothetical protein [Trichoderma atroviride IMI 206040]
id_293435	-2.63908	3.58434	60.5646	7.12039e-15	6.47995e-14	cytochrome p450 monooxygenase
id_40863	-2.64551	6.24979	28.4819	9.45795e-08	3.96558e-07	prtb_scyli ame: full=scytalidopepsin b short=slb ame: full=acid protease b flags: precursor
id_184750	-2.65278	1.99945	72.8291	1.41376e-17	1.6511e-16	het-e
id_289568	-2.65395	5.15239	145.161	1.98048e-33	7.1702e-32	beta-mannosidase
id_217580	-2.65584	4.80144	164.659	1.08585e-37	5.16681e-36	ankyrin repeat domain-containing protein 52
id_45281	-2.66148	2.98343	64.969	7.60868e-16	7.57865e-15	aaa family atpase
id_293811	-2.66778	7.42129	229.691	6.9612e-52	7.94054e-50	tpr domain protein
id_314977	-2.67483	3.16998	78.5017	7.99292e-19	1.0287e-17	d-stereospecific peptide hydrolase
id_297097	-2.67491	6.94024	281.607	3.35308e-63	7.54624e-61	cyclohexanone monooxygenase
id_10744	-2.69331	1.70679	34.312	4.6948e-09	2.30913e-08	c2h2 type zinc finger domain protein
id_310473	-2.69438	4.67332	203.315	3.94917e-46	3.16199e-44	metabolite transport
id_89596	-2.69646	5.17031	135.539	2.51627e-31	8.1213e-30	subtilisin-like protease
id_297088	-2.70762	6.45985	168.875	1.30314e-38	6.45907e-37	hypothetical protein TRIATDRAFT_297088 [Trichoderma atroviride IMI 206040]
id_323107	-2.7077	4.28332	148.022	4.69202e-34	1.76789e-32	hypothetical protein TRIATDRAFT_323107 [Trichoderma atroviride IMI 206040]
id_232703	-2.7077	1.83766	62.3647	2.85395e-15	2.69443e-14	c6 transcription factor
id_231168	-2.72035	2.91	76.4727	2.23274e-18	2.78323e-17	penicillin-binding protein
id_158423	-2.73368	5.60466	162.909	2.61825e-37	1.23176e-35	succinate-semialdehyde dehydrogenase
id_154058	-2.74112	5.27029	95.0238	1.88105e-22	3.25645e-21	major facilitator superfamily protein
id_217685	-2.74578	4.11723	126.744	2.11341e-29	6.13183e-28	hypothetical protein TRIATDRAFT_217685 [Trichoderma atroviride IMI 206040]
id_53332	-2.74791	2.96605	44.1151	3.09618e-11	1.94874e-10	hypothetical protein TRIATDRAFT_53332 [Trichoderma atroviride IMI 206040]
id_48025	-2.75216	4.16147	66.241	3.99035e-16	4.04721e-15	hypothetical protein TRIATDRAFT_48025 [Trichoderma atroviride IMI 206040]
id_36554	-2.75219	3.17989	57.522	3.34218e-14	2.85147e-13	beta-mannosidase
id_228379	-2.75428	4.93866	142.357	8.12552e-33	2.773e-31	adp-ribosylation crystallin j1
id_83987	-2.76746	4.425	123.918	8.77923e-29	2.37353e-27	n-terminal fungal transcription regulatory domain-containing protein
id_46463	-2.78055	5.14733	84.6428	3.57441e-20	5.13174e-19	secretory phospholipase a2
id_300972	-2.78123	2.11864	8.05586	0.00453568	0.00915482	hypothetical protein TRIATDRAFT_300972 [Trichoderma atroviride IMI 206040]
id_228935	-2.78901	5.47934	257.711	5.41321e-58	1.00168e-55	uncharacterized conserved protein ucp014753
id_154515	-2.78915	2.25108	72.1048	2.04063e-17	2.32772e-16	fad dependent oxidoreductase
id_42070	-2.8119	7.20059	110.652	7.05295e-26	1.55782e-24	fad fmn-containing isoamyl alcohol oxidase
id_302422	-2.81237	3.99917	85.9132	1.88012e-20	2.7563e-19	gluconolactonase
id_90741	-2.81744	2.51424	55.7035	8.42678e-14	6.89291e-13	vps9-ankyrin repeat-containing
id_298334	-2.82922	2.30558	55.2665	1.05246e-13	8.54173e-13	het domain-containing protein
id_268723	-2.83097	3.88261	137.976	7.37778e-32	2.4476e-30	gluconolactonase-like protein
id_40256	-2.83306	5.0891	213.496	2.37272e-48	2.271e-46	histidinol-phosphatase
id_44429	-2.8566	3.95865	76.5611	2.13506e-18	2.67348e-17	glycoside hydrolase family 12 protein
id_168459	-2.88021	2.09139	53.9271	2.08073e-13	1.63147e-12	hypothetical protein TRIATDRAFT_168459, partial [Trichoderma atroviride IMI 206040]
id_235024	-2.88134	4.13513	164.967	9.30091e-38	4.45108e-36	nacht and ankyrin domain protein
id_296878	-2.88751	2.08609	27.7596	1.37364e-07	5.63184e-07	alpha beta hydrolase fold protein
id_255265	-2.89193	1.709	60.309	8.10767e-15	7.33832e-14	aminoglycoside phosphotransferase
id_33437	-2.90219	2.14788	65.7132	5.21557e-16	5.25152e-15	intracellular serine protease
id_132631	-2.90363	6.97281	338.396	1.42631e-75	5.93843e-73	aldo keto reductase
id_48471	-2.90558	4.38881	154.959	1.4293e-35	6.13492e-34	tat pathway signal sequence
id_37969	-2.91729	4.55998	58.3147	2.23373e-14	1.9436e-13	endo- -beta-
id_292965	-2.92129	5.00831	125.813	3.37809e-29	9.56781e-28	af323583_1beta transducin-like protein het-e2c*4
id_128708	-2.93373	5.44013	102.961	3.41887e-24	6.82709e-23	aldehyde dehydrogenase
id_296856	-2.9432	5.64922	10.2158	0.00139245	0.00309364	hypothetical protein TRIATDRAFT_296856 [Trichoderma atroviride IMI 206040]
id_138587	-2.94758	5.93026	202.156	7.06904e-46	5.40036e-44	flavin-binding monooxygenase
id_300226	-2.95451	6.80833	203.879	2.97428e-46	2.40454e-44	l-psp endoribonuclease family protein
id_302472	-2.98232	7.51247	133.441	7.24063e-31	2.2752e-29	upf0047 domain protein
id_52266	-2.9858	3.41237	117.016	2.84723e-27	6.75467e-26	3-alpha-(or 20-beta)-hydroxysteroid dehydrogenase
id_314648	-2.98734	3.39137	119.239	9.28476e-28	2.30789e-26	hypothetical protein TRIATDRAFT_314648 [Trichoderma atroviride IMI 206040]
id_304628	-2.99334	2.00907	91.3519	1.20262e-21	1.94073e-20	hypothetical protein TRIATDRAFT_304628 [Trichoderma atroviride IMI 206040]
id_292334	-3.01188	2.97144	169.72	8.51628e-39	4.27199e-37	c6 transcription
id_82700	-3.02237	2.88706	126.44	2.46321e-29	7.07282e-28	ibr finger domain protein
id_302901	-3.02289	1.82903	36.3326	1.66361e-09	8.64183e-09	hypothetical protein TRIATDRAFT_302901 [Trichoderma atroviride IMI 206040]
id_47695	-3.03592	5.04246	231.661	2.58825e-52	3.07891e-50	l-xylulose reductase
id_216884	-3.04068	3.69454	218.675	1.75953e-49	1.85464e-47	fad binding domain containing protein
id_297459	-3.04254	4.40488	261.615	7.63017e-59	1.47759e-56	sorbitol utilization protein sou2
id_315888	-3.05581	2.70577	71.6406	2.58192e-17	2.90845e-16	ankyrin repeat protein
id_181995	-3.06854	3.49951	154.581	1.72845e-35	7.30598e-34	ankyrin repeat and sam domain containing protein 6
id_93380	-3.07995	3.01276	61.8191	3.76495e-15	3.5186e-14	mercuric reductase
id_317516	-3.08455	1.9419	48.1565	3.93526e-12	2.69481e-11	serine threonine protein kinase
id_269934	-3.09741	3.64468	120.276	5.50513e-28	1.40187e-26	het-domain-containing protein
id_321380	-3.10046	1.48565	47.1281	6.64971e-12	4.4583e-11	hypothetical protein TRIATDRAFT_321380 [Trichoderma atroviride IMI 206040]
id_137809	-3.10071	6.0871	128.389	9.22441e-30	2.72382e-28	alpha- -mannosidase family
id_211430	-3.11213	3.46167	137.048	1.17689e-31	3.84312e-30	glycoside hydrolase family 92 protein
id_316977	-3.11812	7.0091	37.428	9.485e-10	5.08574e-09	ankyrin repeat protein
id_285954	-3.12285	3.48853	72.0484	2.0998e-17	2.38867e-16	c2h2 finger domain-containing protein
id_44123	-3.13168	5.85541	91.1911	1.30444e-21	2.08086e-20	alpha- -glucanase
id_282536	-3.14339	2.83333	72.1329	2.01186e-17	2.30121e-16	hypothetical protein TRIATDRAFT_282536 [Trichoderma atroviride IMI 206040]
id_145654	-3.15577	3.18861	42.9727	5.55088e-11	3.41375e-10	lipase esterase family
id_211738	-3.22858	2.56231	70.2273	5.28493e-17	5.7981e-16	ankyrin repeat protein
id_173959	-3.24055	1.56343	71.0816	3.42746e-17	3.83094e-16	heterokaryon incompatibility protein
id_280742	-3.24234	4.40237	202.08	7.34579e-46	5.56077e-44	zinc finger
id_151059	-3.25276	6.7606	340.092	6.09381e-76	2.67069e-73	acid phosphatase
id_267549	-3.25941	3.29663	20.2514	6.79041e-06	2.17811e-05	polyketide synthase
id_185558	-3.30996	3.84638	183.874	6.91134e-42	4.14034e-40	extracellular serine-rich protein
id_140671	-3.324	8.89847	151.525	8.04664e-35	3.23693e-33	s-adenosylmethionine:diacylglycerol 3-amino-3-carboxypropyl transferase btaa
id_84085	-3.3396	3.56242	131.601	1.82911e-30	5.66207e-29	glutathione s-transferase
id_319208	-3.34652	3.20835	22.2375	2.40927e-06	8.35569e-06	hypothetical protein TRIATDRAFT_319208 [Trichoderma atroviride IMI 206040]
id_321796	-3.35352	5.53637	59.3949	1.29001e-14	1.14397e-13	ankyrin repeat protein
id_280261	-3.35729	3.12588	110.46	7.7679e-26	1.7112e-24	hypothetical protein TRIATDRAFT_280261 [Trichoderma atroviride IMI 206040]
id_319911	-3.37751	2.82715	134.91	3.45395e-31	1.1062e-29	hypothetical protein TRIATDRAFT_319911 [Trichoderma atroviride IMI 206040]
id_221207	-3.38564	4.64554	61.8762	3.65741e-15	3.42579e-14	related to microbial serine proteinase
id_211641	-3.41735	2.32014	29.5534	5.43969e-08	2.34696e-07	conserved hypothetical protein [Trichoderma atroviride IMI 206040]
id_217798	-3.43022	1.45698	40.5031	1.96304e-10	1.13753e-09	protein-tyrosine phosphatase 2
id_158420	-3.43237	3.93479	110.91	6.19074e-26	1.37467e-24	short-chain dehydrogenase reductase family
id_35776	-3.46279	5.27852	285.365	5.08865e-64	1.21066e-61	duf1446 domain-containing protein
id_35700	-3.47407	4.82667	146.295	1.1193e-33	4.12407e-32	secreted protein
id_151203	-3.47848	3.64507	210.875	8.84905e-48	8.00936e-46	membrane transporter
id_90691	-3.48139	6.54737	31.7211	1.77977e-08	8.16539e-08	ankyrin repeat-containing
id_31975	-3.52786	1.70245	80.7486	2.56342e-19	3.4652e-18	general amidase
id_319921	-3.53649	7.4059	76.0305	2.79317e-18	3.46112e-17	zinc finger protein
id_83335	-3.54738	2.86282	84.487	3.86752e-20	5.52398e-19	proline oxidase
id_155960	-3.54829	8.58645	306.091	1.55154e-68	4.16763e-66	bifunctional catalase-peroxidase cat2
id_54835	-3.5676	2.65007	104.365	1.68243e-24	3.42534e-23	nrps-like enzyme
id_256627	-3.57352	4.35499	50.0201	1.52182e-12	1.09716e-11	gon7 family protein
id_287570	-3.58462	1.75647	65.8219	4.93573e-16	4.97577e-15	allantoate permease
id_314392	-3.59573	4.57681	177.952	1.35686e-40	7.5324e-39	glycoside hydrolase family 5 protein
id_299588	-3.63304	6.66364	404.029	7.31007e-90	7.60887e-87	peptidase m24
id_323012	-3.67473	3.52031	245.106	3.02927e-55	4.42538e-53	metal dependent phosphohydrolase
id_252427	-3.7571	3.64642	154.746	1.59113e-35	6.79454e-34	nacht domain protein
id_316836	-3.80067	1.68509	20.7184	5.32025e-06	1.73732e-05	ankyrin repeat protein
id_290393	-3.81714	5.57863	230.169	5.4774e-52	6.33477e-50	hypothetical protein TRIATDRAFT_290393 [Trichoderma atroviride IMI 206040]
id_316886	-3.84333	2.98676	176.325	3.07521e-40	1.64149e-38	duf341 domain protein
id_301725	-3.85813	8.49739	11.1378	0.000845847	0.00195378	beta-ig-h3 fasciclin
id_91815	-3.86117	3.17493	73.7272	8.9695e-18	1.05942e-16	hypothetical protein TRIATDRAFT_91815 [Trichoderma atroviride IMI 206040]
id_283096	-3.88744	4.91487	46.5585	8.89243e-12	5.92378e-11	hypothetical protein TRIATDRAFT_283096 [Trichoderma atroviride IMI 206040]
id_41669	-3.90005	3.42385	154.002	2.31414e-35	9.68332e-34	glycosyl hydrolase
id_131946	-3.9128	5.1342	331.578	4.35503e-74	1.64838e-71	scytalone dehydratase
id_224184	-3.94804	3.90044	92.5758	6.47963e-22	1.08128e-20	hypothetical protein TRIATDRAFT_224184 [Trichoderma atroviride IMI 206040]
id_302304	-3.97416	4.60289	99.2682	2.20521e-23	4.12647e-22	cutinase
id_43092	-3.98503	5.36917	206.1	9.74257e-47	8.03231e-45	nadh-dependent flavin oxidoreductase
id_178317	-4.02032	2.13582	75.9589	2.89627e-18	3.58354e-17	vps9-ankyrin repeat-containing
id_296908	-4.0441	3.95667	35.332	2.78028e-09	1.40311e-08	proteasome-activating nucleotidase
id_239712	-4.13069	5.49045	102.25	4.89369e-24	9.56568e-23	domain-containing protein
id_299589	-4.13655	2.85218	117.806	1.91234e-27	4.61566e-26	chaperone protein
id_301083	-4.14113	2.84132	23.6951	1.12867e-06	4.11489e-06	---NA---
id_83699	-4.1628	3.05544	111.879	3.7971e-26	8.4768e-25	wd domain-containing protein
id_294571	-4.16922	1.59195	63.9152	1.2989e-15	1.27097e-14	c2h2 finger domain-containing protein
id_299060	-4.23933	4.37108	328.933	1.64108e-73	5.94142e-71	hypothetical protein TRIATDRAFT_299060 [Trichoderma atroviride IMI 206040]
id_33348	-4.25312	3.29667	126.424	2.48386e-29	7.1076e-28	cell wall protein o-glucosyl hydrolase
id_305582	-4.28338	2.49376	80.9195	2.35104e-19	3.18846e-18	tpa_inf: gpr1 fun34 -class plasma membrane protein
id_302876	-4.33341	6.14165	532.054	1.00951e-117	4.2031e-114	phosphodiesterase alkaline phosphatase d
id_45536	-4.44664	1.81384	61.7665	3.86692e-15	3.60581e-14	cytochrome p450 alkane hydroxylase
id_168012	-4.53093	3.00229	239.239	5.76152e-54	7.61527e-52	myb family transcription factor
id_88236	-4.53786	4.11003	167.552	2.53424e-38	1.22689e-36	#NAME?
id_39427	-4.55187	5.24278	49.6734	1.81594e-12	1.29797e-11	glycosyltransferase family 4 protein
id_30031	-4.56747	2.33065	107.742	3.06218e-25	6.53814e-24	metallopeptidase
id_296847	-4.59625	6.51167	55.179	1.10039e-13	8.88741e-13	ccch zinc finger dna binding protein
id_43297	-4.66336	3.88997	223.503	1.55718e-50	1.70614e-48	delta( )-delta( )-dienoyl- isomerase
id_217206	-4.67776	1.93566	63.5981	1.52579e-15	1.47564e-14	exo-rhamnogalacturonase b
id_287311	-4.73381	3.76337	196.939	9.72566e-45	7.04222e-43	hypothetical protein TRIATDRAFT_287311 [Trichoderma atroviride IMI 206040]
id_180413	-4.79906	6.06025	354.852	3.72082e-79	1.93646e-76	duf614 domain protein
id_315898	-4.82337	2.82851	113.13	2.02089e-26	4.59779e-25	intracellular serine protease
id_300292	-4.89417	4.37209	213.054	2.96259e-48	2.77185e-46	gpr1 family protein
id_77454	-5.16608	3.80092	276.255	4.9176e-62	1.02372e-59	neutral alpha-glucosidase ab precursor
id_296879	-5.19501	5.33427	384.849	1.09457e-85	9.11446e-83	hypothetical protein TRIATDRAFT_296879 [Trichoderma atroviride IMI 206040]
id_288238	-5.25272	4.49936	159.728	1.29769e-36	5.87274e-35	hypothetical protein TRIATDRAFT_288238 [Trichoderma atroviride IMI 206040]
id_298191	-5.27266	4.79114	94.85	2.05371e-22	3.54798e-21	6-phosphogluconolactonase
id_314346	-5.29723	2.94154	117.697	2.01994e-27	4.86127e-26	fmn-dependent dehydrogenase family protein
id_130788	-5.31398	6.86682	104.081	1.94172e-24	3.92445e-23	alpha- -mannosidase family protein
id_317584	-5.34975	5.29351	45.1109	1.86191e-11	1.19446e-10	ribonuclease p mrp
id_147095	-5.35493	6.98483	265.181	1.27406e-59	2.52597e-57	acid
id_218763	-5.40967	7.47429	46.413	9.57775e-12	6.3549e-11	atpase family aaa domain-containing protein 3b
id_53012	-5.41307	4.57656	49.2801	2.21906e-12	1.56461e-11	mfs dha1 multidrug resistance protein
id_299342	-5.43995	5.75242	202.001	7.64124e-46	5.73231e-44	calcineurin-like phosphoesterase
id_302413	-5.53027	6.63578	510.927	3.9859e-113	1.10635e-109	acid
id_159587	-5.6825	2.71657	38.6941	4.95696e-10	2.72633e-09	hypothetical protein TRIATDRAFT_159587 [Trichoderma atroviride IMI 206040]
id_158159	-5.72053	5.03567	14.6992	0.000126101	0.000334409	autophagy-related protein 27
id_94162	-5.75263	2.66778	213.64	2.20688e-48	2.13683e-46	set domain-containing protein 5
id_296830	-6.13777	3.04171	199.649	2.49132e-45	1.81976e-43	hypothetical protein TRIATDRAFT_296830 [Trichoderma atroviride IMI 206040]
id_90126	-6.36238	4.80054	180.691	3.42327e-41	1.9659e-39	amp dependent ligase
id_257822	-6.51569	5.88697	29.4301	5.79709e-08	2.48826e-07	glutaryl- dehydrogenase
id_298835	-6.79434	4.3758	35.0016	3.29431e-09	1.65052e-08	hypothetical protein TRIATDRAFT_298835 [Trichoderma atroviride IMI 206040]
id_127162	-7.8061	3.03115	22.2648	2.37515e-06	8.24422e-06	3-oxo-5-alpha-steroid 4-dehydrogenase
id_86980	-9.3527	2.06095	78.7424	7.07594e-19	9.17778e-18	dash complex subunit spc34
id_256544	-10.0987	3.49404	49.2063	2.30412e-12	1.61911e-11	hypothetical protein TRIATDRAFT_256544 [Trichoderma atroviride IMI 206040]
id_302328	-10.228	3.38087	95.4272	1.53431e-22	2.6954e-21	hypothetical protein TRIATDRAFT_302328 [Trichoderma atroviride IMI 206040]
id_300648	-11.2236	4.91644	245.849	2.08602e-55	3.10184e-53	---NA---
id_143084	-12.177	3.80421	84.2849	4.28378e-20	6.10806e-19	cytochrome c oxidase biogenesis protein
id_82974	-12.3593	4.40528	379.419	1.66482e-84	1.26027e-81	adenylyl-sulfate kinase
