# Supplementary material for: Danger signals activate a putative innate immune system during regeneration in a filamentous fungus
Source: PLoS Genet. 2018 Nov 30;14(11):e1007390. doi: 10.1371/journal.pgen.1007390 (PMC6291166; doi:10.1371/journal.pgen.1007390)
Supplement: S3 Dataset — The table includes data on expression level and statistical support summary for expression differences. (XLSX) [file pgen.1007390.s009.xlsx]

## Sheet: Up_WTBvsWTI
Deferentially expressed genes in the comparison WT+BAPTA vs WT-Injury
Gene identification	logFC	logCPM	LR	PValue	FDR	Annotation
id_48996	6.338	5.38495	644.433	3.62962e-142	3.02239e-138	dienelactone hydrolase
id_43714	6.30873	7.65545	318.114	3.73067e-71	1.07122e-68	alcohol dehydrogenase
id_144050	5.88108	8.33893	212.158	4.64515e-48	4.02918e-46	sodium phosphate
id_154783	5.69839	8.49974	65.95	4.625e-16	3.93385e-15	cyanide hydratase
id_303019	5.5094	3.66389	59.9619	9.67127e-15	7.29462e-14	---NA---
id_291825	5.22614	6.93208	165.86	5.93573e-38	2.87365e-36	peptidase family m28
id_51260	5.07198	6.71778	265.241	1.23628e-59	1.94236e-57	alternative oxidase
id_302305	4.88029	10.5562	81.2896	1.94949e-19	2.3391e-18	might be a transmembrane protein
id_164074	4.77623	4.76472	376.07	8.92582e-84	6.75684e-81	major facilitator superfamily transporter
id_298306	4.77218	7.85708	377.451	4.46665e-84	3.71938e-81	hypothetical protein TRIATDRAFT_298306 [Trichoderma atroviride IMI 206040]
id_299597	4.75293	5.72829	153.603	2.82844e-35	1.15453e-33	hypothetical protein TRIATDRAFT_299597 [Trichoderma atroviride IMI 206040]
id_134514	4.60757	5.13433	203.769	3.14331e-46	2.49279e-44	fad binding domain containing protein
id_255394	4.52672	6.74536	107.922	2.7963e-25	5.25616e-24	heat shock protein 30
id_290277	4.50135	2.3911	136.135	1.86455e-31	5.926e-30	acetate transporter
id_90465	4.44316	3.7944	117.465	2.27115e-27	5.1531e-26	short-chain dehydrogenase reductase sdr
id_130396	4.35132	5.6604	384.809	1.11684e-85	1.03332e-82	multidrug resistant protein
id_83501	4.28837	3.99808	178.595	9.82089e-41	5.67907e-39	fk506 suppressor
id_301737	4.28636	6.64544	71.8258	2.35056e-17	2.23182e-16	heat shock protein 30
id_156798	4.13523	4.94431	95.6175	1.39366e-22	2.12546e-21	enoyl- hydratase isomerase
id_300080	4.12617	7.08698	224.435	9.74973e-51	9.5513e-49	phosphotransferase enzyme family protein
id_260353	4.06223	3.3424	11.2244	0.000807285	0.00159371	thiol methyltransferase
id_192688	4.00301	7.12342	442.133	3.71709e-98	1.03174e-94	mfs multidrug
id_148873	3.9845	6.76144	279.281	1.07693e-62	1.86825e-60	aspartyl-trna synthetase
id_128193	3.98192	3.24522	90.8609	1.54138e-21	2.16079e-20	cation transporting atpase
id_260301	3.91406	6.52951	86.2069	1.62059e-20	2.08573e-19	plasma membrane proteolipid 3
id_53983	3.88564	6.2638	163.935	1.56319e-37	7.39586e-36	26s proteasome regulatory subunit-like protein
id_261131	3.84916	3.59354	264.676	1.64202e-59	2.53205e-57	oxidoreductase
id_216948	3.83357	2.7807	127.942	1.15582e-29	3.16596e-28	nad dependent epimerase
id_152839	3.80334	6.06108	91.7449	9.8603e-22	1.41808e-20	short-chain dehydrogenases
id_36337	3.79533	9.87749	92.6022	6.39354e-22	9.32382e-21	neutral protease
id_32123	3.73446	4.49792	188.478	6.83189e-43	4.47946e-41	mismatched base pair and cruciform dna recognition
id_317650	3.7001	6.28051	368.411	4.15023e-82	2.65838e-79	hypothetical protein TRIATDRAFT_317650 [Trichoderma atroviride IMI 206040]
id_299986	3.68383	6.8288	82.2199	1.21755e-19	1.48008e-18	heat shock protein 30
id_292870	3.61652	4.9269	223.494	1.56403e-50	1.51438e-48	ferric reductase like transmembrane component
id_34271	3.60428	7.15788	355.401	2.82456e-79	1.30667e-76	major facilitator superfamily transporter
id_177117	3.54743	4.01214	32.7402	1.05336e-08	4.1045e-08	uncharacterized oxidoreductase
id_35737	3.53649	5.16151	106.193	6.68874e-25	1.20818e-23	sarcosine oxidase
id_314204	3.49016	5.55838	59.6395	1.13923e-14	8.50035e-14	hypothetical protein TRIATDRAFT_314204 [Trichoderma atroviride IMI 206040]
id_297969	3.47844	5.9824	169.8	8.18013e-39	4.17889e-37	hypothetical protein TRIATDRAFT_297969 [Trichoderma atroviride IMI 206040]
id_134934	3.45918	5.32252	183.466	8.4843e-42	5.2723e-40	flavin-binding monooxygenase-like family protein
id_299013	3.45557	6.8968	391.823	3.3198e-87	3.45549e-84	methyltransferase-like protein
id_29283	3.41486	3.55567	290.607	3.66744e-65	7.27113e-63	succinate-semialdehyde dehydrogenase
id_320793	3.4114	2.44161	159.284	1.62176e-36	7.18318e-35	major facilitator superfamily transporter
id_44219	3.40198	2.94683	235.338	4.08566e-53	4.59747e-51	oxidoreductase fad-binding protein
id_45499	3.40078	2.88207	186.038	2.32935e-42	1.48065e-40	major facilitator superfamily transporter
id_293449	3.37036	3.65998	29.4572	5.71639e-08	2.02814e-07	hexaprenyldihydroxybenzoate methyltransferase
id_298232	3.3572	8.35967	320.59	1.07723e-71	3.32224e-69	hypothetical protein TRIATDRAFT_298232 [Trichoderma atroviride IMI 206040]
id_185730	3.31378	2.85915	288.464	1.07444e-64	2.08066e-62	nadph-dependent fmn reductase
id_236267	3.31246	4.12506	59.7776	1.06203e-14	7.96713e-14	duf500 domain protein
id_91768	3.30525	4.76118	271.87	4.4396e-61	7.5446e-59	amidohydrolase family protein
id_139683	3.30135	6.85418	21.696	3.19461e-06	9.08833e-06	hypothetical protein TRIATDRAFT_139683 [Trichoderma atroviride IMI 206040]
id_157453	3.27828	8.38953	161.807	4.55822e-37	2.09703e-35	heat shock protein hsp98
id_299566	3.2741	6.2418	296.061	2.37619e-66	5.20699e-64	mfs phospholipid transporter git1
id_295477	3.27246	4.6635	44.0109	3.26551e-11	1.68059e-10	short chain type
id_183615	3.26662	4.55712	253.453	4.58852e-57	6.70326e-55	sulfate transporter
id_300042	3.22446	4.27363	280.007	7.48341e-63	1.32584e-60	hypothetical protein TRIATDRAFT_300042 [Trichoderma atroviride IMI 206040]
id_7567	3.22139	3.92319	132.8	9.99908e-31	2.93177e-29	yhl026c-like protein
id_296429	3.22101	4.33895	143.28	5.10446e-33	1.82424e-31	meiotically up-regulated protein
id_289117	3.14103	4.54154	227.468	2.12565e-51	2.15857e-49	short-chain dehydrogenase reductase
id_299021	3.12603	10.6865	73.7661	8.79432e-18	8.89797e-17	heat shock protein 70
id_83168	3.08824	4.56445	168.628	1.47495e-38	7.48897e-37	upf0643 protein
id_280857	3.07266	7.0248	395.856	4.39572e-88	5.22902e-85	nitroreductase family protein
id_301308	3.06942	4.8832	243.016	8.6507e-55	1.05933e-52	lipase-like protein
id_301270	3.05924	3.33775	68.4259	1.31739e-16	1.17577e-15	hypothetical protein TRIATDRAFT_301270 [Trichoderma atroviride IMI 206040]
id_78950	3.05611	7.20164	196.081	1.49663e-44	1.08369e-42	integral membrane protein
id_79977	3.04167	6.24922	230.568	4.48182e-52	4.78463e-50	glycerol-3-phosphate dehydrogenase
id_161417	3.0352	8.29681	201.299	1.08758e-45	8.54366e-44	tripeptidyl peptidase precursor
id_297928	3.02142	5.96943	171.942	2.78661e-39	1.46861e-37	nadh:flavin oxidoreductase nadh oxidase family protein
id_89305	3.01137	5.48398	368.701	3.58859e-82	2.49018e-79	msf membrane transporter
id_244768	3.00419	7.96669	350.544	3.22588e-78	1.3431e-75	threonine aldolase
id_53468	2.9992	5.92187	67.2497	2.39203e-16	2.08789e-15	abc multidrug
id_138295	2.99869	7.02572	323.94	2.00777e-72	6.43026e-70	arrestin domain-containing protein
id_89276	2.98828	2.16216	142.267	8.50249e-33	2.96235e-31	hypothetical protein TRIATDRAFT_89276 [Trichoderma atroviride IMI 206040]
id_300570	2.97435	3.90232	109.84	1.06208e-25	2.0472e-24	glucose repressible protein grg1
id_155595	2.96571	4.59363	313.54	3.69839e-70	9.6239e-68	hypothetical protein TRIATDRAFT_155595 [Trichoderma atroviride IMI 206040]
id_29969	2.9613	2.43953	83.9956	4.95881e-20	6.2469e-19	c6 transcription factor
id_211881	2.95537	3.20493	170.807	4.9308e-39	2.58231e-37	hpp family protein
id_90885	2.952	6.57927	160.181	1.03296e-36	4.59972e-35	hydroxyproline-rich glycoprotein dz-hrgp
id_127907	2.93904	6.62672	358.804	5.12795e-80	2.66878e-77	n-terminal fungal transcription regulatory domain-containing protein
id_302419	2.93278	11.0284	79.821	4.09915e-19	4.81433e-18	alkaline proteinase
id_299720	2.93247	6.4606	410.618	2.68942e-91	5.59871e-88	hypothetical protein TRIATDRAFT_299720 [Trichoderma atroviride IMI 206040]
id_131598	2.92858	7.25355	148.42	3.84029e-34	1.48047e-32	42 kda partial
id_30456	2.92233	6.08085	229.336	8.32105e-52	8.66117e-50	formyltetrahydrofolate deformylase
id_276449	2.92009	5.53382	316.132	1.00821e-70	2.79845e-68	2-dehydropantoate 2-reductase-like protein
id_302790	2.91716	10.2592	184.26	5.69234e-42	3.56392e-40	mitochondrial hypoxia responsive domain-containing protein
id_91076	2.91604	4.30214	123.425	1.12561e-28	2.84891e-27	cat eye syndrome critical region protein 5 precursor
id_79211	2.91315	4.68218	146.875	8.35838e-34	3.13514e-32	hypothetical protein TRIATDRAFT_79211 [Trichoderma atroviride IMI 206040]
id_322087	2.90754	4.84058	251.642	1.13879e-56	1.55454e-54	fungal specific transcription factor domain-containing protein
id_320431	2.89574	7.24318	324.351	1.63352e-72	5.44091e-70	aldolase citrate lyase family protein
id_297008	2.88617	4.11021	13.0007	0.000311381	0.000654269	hypothetical protein TRIATDRAFT_297008 [Trichoderma atroviride IMI 206040]
id_27668	2.85959	4.51925	208.184	3.41995e-47	2.90591e-45	hypothetical protein TRIATDRAFT_27668, partial [Trichoderma atroviride IMI 206040]
id_231528	2.85167	5.00708	293.908	6.99839e-66	1.49425e-63	acetolactate synthase
id_295401	2.84513	4.36566	271.564	5.17773e-61	8.62299e-59	pyridine nucleotide-disulfide
id_299728	2.83299	7.23992	10.3574	0.00128958	0.00246348	methyltransferase domain-containing protein
id_302610	2.82931	4.83724	334.933	8.09691e-75	3.06468e-72	hypothetical protein TRIATDRAFT_302610 [Trichoderma atroviride IMI 206040]
id_320866	2.82113	5.65728	338.389	1.43145e-75	5.67604e-73	hypothetical protein TRIATDRAFT_320866 [Trichoderma atroviride IMI 206040]
id_130836	2.81748	5.81223	253.999	3.48818e-57	5.18679e-55	family c-likeg-protein-coupled receptor
id_131396	2.81343	4.45548	327.225	3.86448e-73	1.39911e-70	copper fist dna binding domain protein
id_79986	2.80979	3.65577	74.9744	4.76856e-18	4.92042e-17	malic acid transport protein
id_38807	2.79967	3.74676	137.697	8.49056e-32	2.7945e-30	estradiol 17-beta-dehydrogenase
id_53261	2.7737	2.51875	193.908	4.46092e-44	3.14304e-42	nad dependent epimerase
id_33651	2.7706	2.81436	25.7601	3.86591e-07	1.24435e-06	family a1 protease
id_270635	2.76931	3.64683	107.487	3.48209e-25	6.47218e-24	tpa: uncharacterized proteinsndb
id_297563	2.76847	10.2108	50.2305	1.36706e-12	8.30307e-12	heat shock protein 90
id_318713	2.76434	6.76323	101.25	8.10904e-24	1.36412e-22	glycerophosphoryl diester phosphodiesterase
id_90089	2.75385	2.35547	155.445	1.11914e-35	4.65954e-34	c6 finger domain
id_298717	2.75022	8.244	66.6522	3.23895e-16	2.79489e-15	flavohemoglobin
id_165194	2.74944	7.87147	368.189	4.63918e-82	2.75932e-79	c2h2 finger domain
id_139480	2.74635	3.49074	137.191	1.09518e-31	3.56234e-30	hypothetical protein TRIATDRAFT_139480 [Trichoderma atroviride IMI 206040]
id_77540	2.7348	3.34874	18.8612	1.40585e-05	3.62655e-05	glycoside hydrolase family 81 protein
id_213603	2.72681	5.27792	133.104	8.58118e-31	2.5429e-29	camp-mediated signaling protein sok1
id_41299	2.72489	2.60793	132.396	1.22589e-30	3.56921e-29	fungal transcriptional regulatory protein
id_34379	2.71866	3.41109	147.465	6.20915e-34	2.35016e-32	phospholipase d p1
id_297623	2.71748	6.275	112.958	2.20401e-26	4.48724e-25	mapeg family protein
id_258556	2.71004	5.41975	11.6456	0.00064355	0.00129139	histidinol-phosphate aminotransferase
id_322122	2.69879	5.32073	150.845	1.13316e-34	4.53644e-33	kievitone hydratase
id_289789	2.69509	4.06207	245.469	2.52463e-55	3.23425e-53	pirin
id_254905	2.69503	6.95515	197.076	9.07868e-45	6.63142e-43	endonuclease exonuclease phosphatase family protein
id_290740	2.69355	5.68325	306.094	1.54895e-68	3.68518e-66	mfs multidrug
id_177185	2.68314	4.56957	248.014	7.03646e-56	9.30041e-54	swirm domain-containing protein
id_298585	2.67867	10.4152	214.377	1.52393e-48	1.34997e-46	transaldolase
id_301468	2.67827	6.46305	121.334	3.22863e-28	7.81534e-27	shwachman-bodian-diamond syndrome protein
id_289913	2.67746	4.98468	234.948	4.97021e-53	5.51826e-51	myb dna-binding domain protein
id_151996	2.6727	4.1155	237.655	1.27665e-53	1.45625e-51	stress response protein
id_44843	2.66929	3.97323	101.753	6.28897e-24	1.06656e-22	u-box domain-containing protein
id_150078	2.66871	9.87279	45.1484	1.82651e-11	9.69366e-11	pyruvate decarboxylase
id_81501	2.6669	5.06405	81.2262	2.01302e-19	2.41186e-18	amino acid transporter
id_255118	2.66658	3.10277	21.4818	3.57202e-06	1.00931e-05	hypothetical protein TRIATDRAFT_255118 [Trichoderma atroviride IMI 206040]
id_297483	2.66417	8.44151	303.319	6.23263e-68	1.40268e-65	thioredoxin-like protein
id_323151	2.66015	3.35986	107.4	3.63769e-25	6.74634e-24	glyoxalase bleomycin resistance protein dioxygenase superfamily
id_91844	2.65021	3.53624	153.551	2.90281e-35	1.17911e-33	egg shell protein
id_49167	2.64811	4.64596	170.048	7.22216e-39	3.71228e-37	fmn binding
id_288502	2.64178	6.13845	469.202	4.78048e-104	1.99035e-100	mitochondrial carrier
id_81251	2.62403	2.61666	44.4526	2.60595e-11	1.35708e-10	3-beta hydroxysteroid dehydrogenase
id_201457	2.60611	3.72564	195.808	1.71633e-44	1.23206e-42	mfs toxin efflux pump
id_150889	2.60337	5.85394	353.878	6.0633e-79	2.65732e-76	major facilitator superfamily transporter
id_297546	2.58316	3.93578	87.6611	7.76875e-21	1.02846e-19	short chain dehydrogenase
id_86846	2.57266	3.25721	170.665	5.29662e-39	2.75656e-37	dna photolyase
id_234537	2.54654	6.57173	225.346	6.16995e-51	6.19002e-49	atp-nad kinase
id_34393	2.54517	5.65763	237.895	1.13158e-53	1.30871e-51	lipase-like protein
id_204500	2.53424	6.86059	207.592	4.60519e-47	3.87348e-45	alpha-ketoglutarate dependent xanthine dioxygenase
id_236801	2.51356	2.77644	88.1424	6.09067e-21	8.10176e-20	hypothetical protein TRIATDRAFT_236801
id_80347	2.50141	4.62366	102.419	4.49337e-24	7.73063e-23	pyridine nucleotide-disulfide oxidoreductase amid-
id_126859	2.48646	5.14617	48.8358	2.78309e-12	1.62744e-11	cytochrome b5
id_301437	2.48037	8.67778	117.633	2.08621e-27	4.77249e-26	mfs transporter
id_140128	2.47389	4.24959	239.298	5.5948e-54	6.56167e-52	short chain dehydrogenase
id_84469	2.47346	2.40794	41.6567	1.08792e-10	5.29772e-10	peroxisomal catalase
id_292375	2.46594	6.63515	146.907	8.22372e-34	3.09859e-32	mfs multidrug
id_43449	2.45749	3.92657	205.016	1.67981e-46	1.37135e-44	c6 finger domain
id_84287	2.45147	5.14092	138.925	4.57346e-32	1.52333e-30	4-aminobutyrate aminotransferase
id_293429	2.45108	3.63091	88.9483	4.05257e-21	5.4341e-20	duf1479 domain protein
id_77637	2.44252	3.85858	94.1543	2.91864e-22	4.35546e-21	hypothetical protein TRIATDRAFT_77637 [Trichoderma atroviride IMI 206040]
id_321974	2.43297	3.70629	20.1018	7.34286e-06	1.97621e-05	ankyrin repeat protein
id_39568	2.42947	2.65499	119.338	8.83254e-28	2.05443e-26	fructosamine kinase
id_7394	2.41942	4.14207	186.817	1.57439e-42	1.00846e-40	sequence orphan
id_212859	2.41653	2.29469	29.9665	4.39567e-08	1.58043e-07	-dichlorophenol 6-monooxygenase
id_77441	2.41474	3.974	18.0563	2.14471e-05	5.42004e-05	glycosyltransferase family 4 protein
id_289358	2.41207	6.02516	12.1933	0.000479625	0.000980563	hypothetical protein TRIATDRAFT_289358 [Trichoderma atroviride IMI 206040]
id_41061	2.40593	2.21275	65.6058	5.50772e-16	4.64198e-15	hypothetical protein TRIATDRAFT_41061 [Trichoderma atroviride IMI 206040]
id_292296	2.40504	3.16443	24.163	8.85173e-07	2.70688e-06	candidapepsin-3 precursor
id_296992	2.39583	5.98097	125.734	3.51588e-29	9.23557e-28	lysosomal cystine transporter
id_153721	2.39102	4.957	162.95	2.56567e-37	1.18691e-35	6-phosphofructo-2-kinase
id_300064	2.39005	10.2737	37.9788	7.15184e-10	3.15097e-09	alcohol dehydrogenase i
id_297222	2.38716	5.73796	304.528	3.39776e-68	7.8592e-66	protein indc11
id_225330	2.38692	5.21414	204.655	2.01449e-46	1.62861e-44	mfs multidrug
id_161170	2.38353	5.61221	32.6746	1.08953e-08	4.23356e-08	glycoside hydrolase family 55 protein
id_297025	2.37878	8.02604	75.405	3.83417e-18	3.99588e-17	nadp-specific glutamate dehydrogenase
id_299747	2.3773	6.31808	310.682	1.55097e-69	3.91361e-67	vacuolar membrane protein
id_318307	2.37196	4.44307	26.2248	3.0389e-07	9.91183e-07	ankyrin repeat-containing protein
id_284984	2.36871	3.81398	178.073	1.27678e-40	7.33227e-39	zinc finger protein 58
id_134071	2.36795	5.77497	326.238	6.34035e-73	2.19984e-70	hypothetical protein TRIATDRAFT_134071 [Trichoderma atroviride IMI 206040]
id_303128	2.36767	2.99933	45.8434	1.28091e-11	6.94715e-11	hypothetical protein TRIATDRAFT_303128 [Trichoderma atroviride IMI 206040]
id_1703	2.36395	5.67919	318.651	2.84884e-71	8.47224e-69	nitrogen permease reactivator protein
id_299425	2.36356	7.43955	404.267	6.48826e-90	1.08055e-86	upf0311 protein
id_292053	2.36135	7.23735	146.582	9.68414e-34	3.61613e-32	siroheme synthase
id_300562	2.35688	2.19436	127.033	1.82735e-29	4.97267e-28	hypothetical protein TRIATDRAFT_257891 [Trichoderma atroviride IMI 206040]
id_94244	2.35339	2.1623	77.3085	1.46232e-18	1.58139e-17	glycine-rich cell wall structural protein 1
id_230096	2.34929	7.38243	355.524	2.65596e-79	1.30095e-76	cyclic nucleotide-binding domain-containing protein
id_85544	2.34741	5.58592	187.411	1.16816e-42	7.59942e-41	peroxin 20
id_137289	2.34683	7.02315	76.7698	1.92094e-18	2.056e-17	extracellular guanyl-specific ribonuclease
id_90499	2.34416	7.21738	120.008	6.30097e-28	1.48635e-26	mfs efflux
id_319207	2.34287	5.01758	403.007	1.21978e-89	1.69285e-86	camp-independent regulatory protein pac2
id_198898	2.32319	4.93053	121.061	3.7059e-28	8.8931e-27	helix-loop-helix dna-binding domain-containing protein
id_80673	2.31316	6.15972	307.241	8.71476e-69	2.13435e-66	alternative nadh dehydrogenase
id_82369	2.29317	6.26218	287.921	1.41076e-64	2.66986e-62	mfs monocarboxylate transporter
id_35759	2.29235	2.62835	108.097	2.55911e-25	4.8212e-24	toxin biosynthesis protein
id_150450	2.29209	6.04787	291.457	2.39354e-65	4.98276e-63	pap2 superfamily protein
id_146809	2.2884	6.21637	31.0635	2.49724e-08	9.27085e-08	3-hydroxyacyl- nad binding
id_242992	2.28824	5.07009	15.6315	7.69623e-05	0.000178396	f-box domain-containing protein
id_301619	2.28333	8.48527	59.4974	1.22456e-14	9.11252e-14	chaperone dnaj 2
id_289664	2.27969	6.95591	231.981	2.20437e-52	2.41524e-50	hypothetical protein TRIATDRAFT_289664 [Trichoderma atroviride IMI 206040]
id_255918	2.27615	5.51165	136.187	1.81571e-31	5.79287e-30	aig2 family protein
id_128804	2.27615	6.57643	230.03	5.873e-52	6.19043e-50	mitochondrial oxaloacetate transport protein
id_150700	2.27551	4.67069	118.681	1.23022e-27	2.84557e-26	-dihydroxy-2-butanone 4-phosphate synthase
id_82663	2.27231	6.90255	114.396	1.0673e-26	2.24429e-25	proline oxidase
id_321810	2.27181	8.74227	94.1772	2.88505e-22	4.31308e-21	subtilisin-like serine protease pr1c
id_300780	2.26966	7.66153	118.322	1.47427e-27	3.40062e-26	globin-like protein
id_30477	2.26833	6.73808	132.147	1.38936e-30	4.01707e-29	zinc-binding alcohol
id_132793	2.26183	3.71168	23.4577	1.27689e-06	3.82195e-06	short-chain dehydrogenases
id_297710	2.25416	5.30091	59.2572	1.38354e-14	1.02225e-13	hypothetical protein TRIATDRAFT_297710 [Trichoderma atroviride IMI 206040]
id_316583	2.25354	2.83449	109.731	1.1221e-25	2.15791e-24	mfs peptide
id_229782	2.23652	4.69205	113.158	1.99231e-26	4.06616e-25	c6 transcription factor
id_257866	2.2346	6.51729	78.1786	9.41341e-19	1.03959e-17	glucosamine-6-phosphate isomerase
id_260298	2.22425	11.5138	32.8096	1.01643e-08	3.9736e-08	protein
id_300629	2.22315	5.21935	244.876	3.40121e-55	4.29119e-53	protein family
id_36379	2.22275	3.45224	111.226	5.28067e-26	1.04945e-24	ankyrin domain containing protein
id_81867	2.21952	5.34718	193.722	4.89592e-44	3.39736e-42	glycoside hydrolase family 5 protein
id_161985	2.21635	7.29924	190.277	2.76563e-43	1.84235e-41	histone deacetylase
id_147763	2.21351	5.62077	366.91	8.80937e-82	4.89038e-79	major facilitator superfamily transporter
id_180212	2.21335	3.69612	170.281	6.42298e-39	3.322e-37	mpv17 pmp22 family protein
id_42544	2.21327	5.04733	40.776	1.70718e-10	8.10933e-10	glycerophosphoryl diester phosphodiesterase family protein
id_179154	2.21252	7.59278	89.876	2.53569e-21	3.47281e-20	hypothetical protein TRIATDRAFT_179154, partial [Trichoderma atroviride IMI 206040]
id_40648	2.21225	4.43399	35.1948	2.98324e-09	1.22861e-08	#NAME?
id_297988	2.20892	3.06731	18.2079	1.98056e-05	5.02503e-05	hypothetical protein TRIATDRAFT_297988 [Trichoderma atroviride IMI 206040]
id_52474	2.20574	5.60232	175.118	5.64305e-40	3.13264e-38	pyruvate dehydrogenase
id_152707	2.20089	4.187	121.08	3.67046e-28	8.8591e-27	amp-binding enzyme
id_291343	2.19546	1.76489	28.747	8.24782e-08	2.86643e-07	redoxin domain-containing protein
id_84459	2.19276	4.92326	229.041	9.6503e-52	9.92075e-50	glutamine amidotransferase
id_154450	2.18949	4.49943	200.459	1.65831e-45	1.27859e-43	glycosyltransferase family 64 protein
id_291965	2.18592	3.89615	66.5847	3.35179e-16	2.88331e-15	hypothetical protein TRIATDRAFT_291965 [Trichoderma atroviride IMI 206040]
id_34472	2.18279	3.21966	38.9928	4.25361e-10	1.9177e-09	umta methyltransferase
id_39837	2.18211	5.60604	243.976	5.34232e-55	6.63963e-53	bzip transcription factor
id_297486	2.18126	5.83844	175.044	5.85569e-40	3.22916e-38	dsba oxidoreductase
id_293997	2.18121	5.35804	175.389	4.92321e-40	2.75138e-38	membrane protein
id_292337	2.17884	4.46042	69.5395	7.48989e-17	6.78654e-16	carbohydrate esterase family 3 protein
id_140136	2.17273	6.66024	268.969	1.9041e-60	3.10891e-58	major facilitator superfamily transporter
id_321733	2.17014	3.85965	48.811	2.81849e-12	1.64698e-11	peptidase family t4 protein
id_93230	2.16781	5.22239	200.32	1.77809e-45	1.35836e-43	auxin efflux carrier superfamily
id_40670	2.16778	4.5499	122.912	1.45807e-28	3.64605e-27	sugar transporter
id_321815	2.16485	4.54681	75.5012	3.65187e-18	3.81545e-17	c6 finger domain
id_139785	2.15466	7.74129	221.084	5.24791e-50	4.96583e-48	hypothetical protein TRIATDRAFT_139785 [Trichoderma atroviride IMI 206040]
id_280032	2.15178	4.04312	141.346	1.35146e-32	4.68902e-31	short chain dehydrogenase reductase
id_134328	2.15135	6.19069	41.0639	1.47331e-10	7.03859e-10	cytochrome p450
id_152924	2.14937	6.3	193.894	4.49168e-44	3.14304e-42	glutathione-dependent formaldehyde-activating
id_299952	2.14872	8.09075	119.049	1.02186e-27	2.3702e-26	fatty acid hydroxylase
id_221149	2.14415	8.91891	182.353	1.48451e-41	8.95761e-40	hypothetical protein TRIATDRAFT_221149, partial [Trichoderma atroviride IMI 206040]
id_314426	2.14233	6.40945	315.557	1.34526e-70	3.61354e-68	glycosyltransferase family 32 protein
id_146607	2.14044	6.69165	144.278	3.08886e-33	1.10866e-31	acetolactate synthase small subunit
id_254673	2.12957	4.97483	39.5533	3.19228e-10	1.45895e-09	thermoresistant gluconokinase
id_302624	2.1283	4.54846	11.1068	0.000860099	0.00168996	hypothetical protein TRIATDRAFT_302624 [Trichoderma atroviride IMI 206040]
id_299929	2.12663	3.1472	139.285	3.81576e-32	1.28639e-30	hypothetical protein TRIATDRAFT_299929 [Trichoderma atroviride IMI 206040]
id_300661	2.12662	4.60768	79.254	5.4617e-19	6.26441e-18	extracellular serine-rich protein
id_81541	2.12517	4.95361	39.179	3.86677e-10	1.75178e-09	efflux pump antibiotic resistance
id_227804	2.12504	4.12365	120.344	5.31945e-28	1.26557e-26	fungal specific transcription
id_280383	2.11375	3.49532	75.619	3.44041e-18	3.61264e-17	brefeldin a-sensitivity protein 4
id_292299	2.10008	5.71266	212.258	4.41741e-48	3.87198e-46	ribosomal protein l19
id_301307	2.09976	6.05304	79.8178	4.10582e-19	4.81537e-18	gpi-anchored cell wall beta- -endoglucanase
id_273644	2.09923	4.27531	92.9139	5.46186e-22	8.0072e-21	aerobactin siderophore biosynthesis protein iucb
id_79361	2.09599	5.72004	54.7077	1.39855e-13	9.3917e-13	n-acetylglucosamine-6-phosphate deacetylase
id_154018	2.09524	11.0105	119.584	7.8016e-28	1.81972e-26	plasma membrane h+-atpase pma1
id_298639	2.09256	8.63315	181.007	2.92099e-41	1.72504e-39	peroxisomal nadh pyrophosphatase nudt12
id_85713	2.0921	2.31699	129.705	4.75533e-30	1.33776e-28	udp-n-acetylglucosamine:dolichyl phosphate n-acetylglucosamine-1-phosphate transferase
id_297479	2.09059	6.72897	261.773	7.04901e-59	1.06722e-56	aldo keto reductase
id_156160	2.09028	6.75702	71.384	2.94042e-17	2.76041e-16	multicopper oxidase
id_51690	2.09005	3.58392	121.518	2.94289e-28	7.18635e-27	oxidoreductase fad-binding domain-containing protein
id_214873	2.08851	4.84264	111.873	3.81016e-26	7.62674e-25	c6 transcription
id_29005	2.08322	4.02454	132.917	9.42889e-31	2.77436e-29	hypothetical protein TRIATDRAFT_29005 [Trichoderma atroviride IMI 206040]
id_300514	2.08052	7.6865	182.82	1.17434e-41	7.13777e-40	allantoinase
id_133259	2.07962	5.22198	161.005	6.82444e-37	3.07174e-35	homoserine kinase
id_297513	2.07802	7.60322	71.7862	2.39828e-17	2.27454e-16	lysophospholipase precursor
id_249443	2.07469	4.85245	173.839	1.07319e-39	5.76548e-38	ph domain-containing protein
id_178757	2.07081	6.23759	98.2782	3.63551e-23	5.83292e-22	isoflavone reductase
id_213674	2.06831	6.0156	139.093	4.2027e-32	1.40546e-30	integral membrane protein
id_244671	2.06736	4.63884	199.112	3.26294e-45	2.44779e-43	histone acetyltransferase sas2
id_85468	2.06678	2.77132	68.6879	1.15348e-16	1.03726e-15	extensin-like protein
id_288155	2.06546	1.67326	53.8885	2.12199e-13	1.40348e-12	hscarg dehydrogenase
id_221418	2.06447	7.14762	85.1168	2.81254e-20	3.59754e-19	nadph dehydrogenase
id_223009	2.06308	3.74704	9.38956	0.00218225	0.00402027	#NAME?
id_133160	2.06239	2.03618	61.0311	5.61804e-15	4.32361e-14	alcohol dehydrogenase
id_91311	2.062	3.94957	137.636	8.75536e-32	2.87031e-30	hsp20-like protein
id_240732	2.05461	7.31262	149.276	2.49639e-34	9.85186e-33	arrestin domain-containing protein
id_219594	2.05385	7.12457	165.093	8.72768e-38	4.20089e-36	glycine dehydrogenase
id_300375	2.05324	6.31855	52.3188	4.71827e-13	2.99917e-12	duf833 domain-containing protein
id_132261	2.05035	5.48874	164.766	1.02891e-37	4.92398e-36	oxidoreductase family protein
id_154663	2.04379	5.81477	67.0716	2.61826e-16	2.27581e-15	pyruvate dehydrogenase kinase
id_314561	2.04258	2.90171	124.61	6.19385e-29	1.60174e-27	hypothetical protein TRIATDRAFT_314561 [Trichoderma atroviride IMI 206040]
id_222224	2.04024	4.43563	107.121	4.18782e-25	7.68105e-24	augmenter of liver regeneration
id_295192	2.03358	7.07002	205.577	1.26712e-46	1.04468e-44	hypothetical protein TRIATDRAFT_295192 [Trichoderma atroviride IMI 206040]
id_218896	2.03316	4.12149	25.8246	3.739e-07	1.20537e-06	glyoxalase bleomycin resistance protein dioxygenase
id_156368	2.03255	6.14906	120.818	4.18777e-28	1.00206e-26	fungal specific transcription factor
id_131933	2.03179	3.93254	118.047	1.69313e-27	3.88393e-26	betaine aldehyde dehydrogenase
id_38099	2.03072	5.79489	139.109	4.16823e-32	1.39955e-30	fad synthetase
id_155802	2.02562	5.04591	150.783	1.16879e-34	4.65671e-33	acyl- dehydrogenase
id_232687	2.02334	2.9566	48.6076	3.12659e-12	1.81556e-11	ankyrin repeat and sam domain containing protein 6
id_317556	2.02304	2.87747	53.0292	3.28633e-13	2.12794e-12	hypothetical protein TRIATDRAFT_317556 [Trichoderma atroviride IMI 206040]
id_82465	2.01297	7.17893	78.7694	6.97982e-19	7.86482e-18	iron permease ftr1 family protein
id_81600	2.0114	2.94668	128.824	7.40911e-30	2.0429e-28	hypothetical protein TRIATDRAFT_81600 [Trichoderma atroviride IMI 206040]
id_286925	1.99935	2.47928	84.0235	4.88923e-20	6.16857e-19	hypothetical protein TRIATDRAFT_286925 [Trichoderma atroviride IMI 206040]
id_36851	1.99882	3.36823	128.914	7.08078e-30	1.96539e-28	oxidoreductase-like protein
id_136201	1.99173	7.27517	46.7923	7.89213e-12	4.39584e-11	hypothetical protein TRIATDRAFT_136201 [Trichoderma atroviride IMI 206040]
id_182375	1.98526	2.21531	123.323	1.18476e-28	2.9805e-27	c6 transcription
id_257930	1.98417	7.89753	97.4467	5.53252e-23	8.7751e-22	malate synthase
id_299326	1.98406	6.87437	44.7126	2.28189e-11	1.19958e-10	hypothetical protein TRIATDRAFT_299326 [Trichoderma atroviride IMI 206040]
id_229660	1.98333	7.12295	35.7291	2.26752e-09	9.47397e-09	nad dependent epimerase dehydratase
id_149316	1.97717	2.28825	67.7674	1.83969e-16	1.62451e-15	riboflavin biosynthesis protein
id_247626	1.97661	3.15446	87.8053	7.22269e-21	9.58383e-20	hypothetical protein TRIATDRAFT_247626 [Trichoderma atroviride IMI 206040]
id_314411	1.97653	3.25976	117.618	2.10255e-27	4.79671e-26	c6 transcription
id_268486	1.97615	4.49264	23.1863	1.47038e-06	4.35726e-06	expression library immunization antigen 1
id_45979	1.97373	2.53045	56.3987	5.91687e-14	4.10239e-13	hypothetical protein TRIATDRAFT_45979 [Trichoderma atroviride IMI 206040]
id_299709	1.96762	5.92327	99.1145	2.38315e-23	3.88345e-22	oxidoreductase -
id_150924	1.96647	6.28427	112.443	2.85757e-26	5.78954e-25	lipase esterase
id_288260	1.96517	4.28018	116.432	3.82296e-27	8.48901e-26	hypothetical protein TRIATDRAFT_288260 [Trichoderma atroviride IMI 206040]
id_149087	1.963	7.86485	77.8602	1.10598e-18	1.20701e-17	mfs transporter
id_306057	1.96043	4.07851	139.82	2.91463e-32	9.86592e-31	hypothetical protein TRIATDRAFT_306057 [Trichoderma atroviride IMI 206040]
id_299314	1.95765	2.79112	12.6913	0.000367358	0.000763413	mitochondrial s-adenosylmethionine transporter
id_228982	1.95524	5.74736	179.463	6.34807e-41	3.69653e-39	hypothetical protein TRIATDRAFT_228982 [Trichoderma atroviride IMI 206040]
id_258690	1.95212	8.19727	252.286	8.24494e-57	1.18372e-54	d-arabinitol dehydrogenase
id_156823	1.95097	5.14068	174.028	9.75832e-40	5.27646e-38	mfs drug
id_297279	1.9503	9.09113	98.6569	3.00267e-23	4.86444e-22	d-arabinitol 2-dehydrogenase
id_28910	1.94965	3.09245	78.4083	8.37991e-19	9.35382e-18	family taurine catabolism dioxygenase
id_42532	1.94817	3.36508	96.6439	8.29869e-23	1.29893e-21	glycoside hydrolase family 18 protein
id_281344	1.94782	5.56464	115.907	4.98091e-27	1.08576e-25	hypothetical protein TRIATDRAFT_281344 [Trichoderma atroviride IMI 206040]
id_38398	1.94389	3.75385	100.278	1.32424e-23	2.19224e-22	mfs multidrug
id_50338	1.94299	2.20493	103.216	3.00498e-24	5.19139e-23	glycoside hydrolase family 47 protein
id_306187	1.94105	4.94807	72.7772	1.45147e-17	1.42529e-16	swim zinc finger domain protein
id_37495	1.9409	5.95702	199.265	3.02156e-45	2.28732e-43	c6 transcription factor
id_299703	1.93811	8.52391	106.707	5.16106e-25	9.38343e-24	thiazole biosynthetic enzyme
id_32149	1.93721	4.74814	92.9742	5.29815e-22	7.7809e-21	histidine kinase hhk2p
id_87276	1.93701	4.79851	190.549	2.4125e-43	1.62007e-41	nad -binding protein
id_298340	1.92838	6.65833	176.865	2.34406e-40	1.32079e-38	cox17 protein
id_40685	1.92824	2.98255	45.7054	1.37444e-11	7.41734e-11	glucose-methanol-choline oxidoreductase
id_128042	1.92286	5.49828	46.2678	1.03145e-11	5.66921e-11	siderophore iron transporter mirb
id_153960	1.9215	5.65009	145.049	2.09494e-33	7.5846e-32	wd repeat domain-containing protein
id_299538	1.91868	3.44262	35.1356	3.07535e-09	1.26586e-08	hypothetical protein TRIATDRAFT_299538 [Trichoderma atroviride IMI 206040]
id_259372	1.91863	8.48506	161.125	6.42553e-37	2.9079e-35	zinc-binding oxidoreductase
id_297979	1.91228	5.93879	10.6699	0.00108896	0.00210486	hypothetical protein TRIATDRAFT_297979 [Trichoderma atroviride IMI 206040]
id_42869	1.90808	4.71237	117.546	2.18033e-27	4.96055e-26	hypothetical protein TRIATDRAFT_42869 [Trichoderma atroviride IMI 206040]
id_30365	1.90532	3.87104	122.402	1.8853e-28	4.70028e-27	mechanosensitive ion channel family protein
id_37892	1.90315	7.03636	108.391	2.20669e-25	4.17617e-24	delta 1-pyrroline-5-carboxylate dehydrogenase
id_316151	1.90177	4.67226	142.445	7.77315e-33	2.74267e-31	mosc domain-containing protein
id_192078	1.9009	3.04341	133.809	6.01512e-31	1.80172e-29	duf455 domain protein
id_225948	1.89801	3.16079	79.2925	5.35618e-19	6.15185e-18	major facilitator superfamily transporter
id_33960	1.89736	2.70801	148.773	3.21545e-34	1.25117e-32	aldo-keto reductase puatative
id_266330	1.89565	7.03764	217.985	2.48823e-49	2.30217e-47	purine transporter
id_315909	1.89128	3.40495	100.521	1.17165e-23	1.95518e-22	potassium channel
id_128605	1.89081	4.85912	129.621	4.95958e-30	1.39052e-28	hypothetical protein TRIATDRAFT_128605 [Trichoderma atroviride IMI 206040]
id_299161	1.88999	7.17778	41.9484	9.37122e-11	4.60107e-10	hypothetical protein TRIATDRAFT_299161, partial [Trichoderma atroviride IMI 206040]
id_300444	1.8876	8.22974	158.487	2.42277e-36	1.06181e-34	arginase
id_298596	1.88725	3.26219	74.99	4.73111e-18	4.88784e-17	actin cortical patch protein
id_301050	1.88522	5.10104	158.857	2.01076e-36	8.85904e-35	hypothetical protein TRIATDRAFT_301050 [Trichoderma atroviride IMI 206040]
id_149202	1.8831	7.1853	252.155	8.80323e-57	1.24245e-54	alpha beta
id_297166	1.88241	6.857	145.584	1.60031e-33	5.8704e-32	alcohol dehydrogenase
id_282959	1.88112	4.10445	49.4649	2.01951e-12	1.20462e-11	nonselective cation channel
id_18328	1.87965	4.60653	30.9294	2.67591e-08	9.86814e-08	extracellular protein
id_168477	1.87961	2.77875	43.1514	5.06634e-11	2.55526e-10	conidiation-specific protein (con-13)
id_299629	1.87942	12.1906	48.3573	3.55222e-12	2.05127e-11	extracellular elastinolytic metalloproteinase
id_255165	1.87421	2.43994	25.8793	3.63446e-07	1.17394e-06	hypothetical protein TRIATDRAFT_255165, partial [Trichoderma atroviride IMI 206040]
id_37304	1.874	3.63093	86.5265	1.37881e-20	1.79116e-19	bzip transcription factor
id_148978	1.8735	4.89782	124.835	5.532e-29	1.43505e-27	chitobiosyldiphosphodolichol beta-mannosyltransferase
id_43816	1.87244	2.43311	81.5863	1.67775e-19	2.01888e-18	mip family channel protein
id_90644	1.87062	1.83326	31.0432	2.5235e-08	9.34335e-08	alcohol dehydrogenase
id_155005	1.86762	6.22166	110.421	7.92254e-26	1.54499e-24	fructose- -bisphosphatase
id_87546	1.86391	6.4323	86.6634	1.28654e-20	1.67653e-19	pyridine nucleotide-disulfide oxidoreductase family protein
id_301229	1.86307	6.91938	62.7004	2.40667e-15	1.91957e-14	dienelactone hydrolase family protein
id_300714	1.85701	5.81543	19.2446	1.14993e-05	3.00172e-05	protein
id_127833	1.84637	8.21872	124.495	6.56591e-29	1.6927e-27	nadp-dependent leukotriene b4 12-hydroxydehydrogenase
id_30661	1.84597	5.14357	154.512	1.79016e-35	7.37956e-34	sphingosine n-acyltransferase lac1
id_303059	1.84375	4.9282	191.848	1.25598e-43	8.57261e-42	fas1 domain-containing protein
id_317519	1.84096	6.95242	240.305	3.37439e-54	4.01408e-52	na(+) h(+) antiporter 2
id_299790	1.84036	7.48895	224.789	8.16266e-51	8.09173e-49	delta-aminolevulinic acid dehydratase
id_50326	1.83623	3.23622	38.3868	5.80238e-10	2.58238e-09	succinyl- :3-ketoacid-coenzyme a transferase
id_216651	1.8345	7.16431	79.5806	4.62951e-19	5.36736e-18	sterol esterase
id_40848	1.83332	4.11536	114.031	1.28306e-26	2.6777e-25	glycosyltransferase family 22 protein
id_146083	1.83322	3.5761	72.6499	1.54818e-17	1.51133e-16	hypothetical protein TRIATDRAFT_146083 [Trichoderma atroviride IMI 206040]
id_143172	1.83236	5.0531	203.951	2.86889e-46	2.29705e-44	vacuolar protein sorting-associated protein
id_247050	1.82905	2.20962	48.5833	3.16557e-12	1.83691e-11	oxidoreductase domain containing protein
id_133007	1.82675	5.91458	206.113	9.68016e-47	8.06067e-45	norsolorinic acid reductase
id_323077	1.82509	3.08703	56.5113	5.58759e-14	3.8838e-13	hypothetical protein TRIATDRAFT_323077 [Trichoderma atroviride IMI 206040]
id_321925	1.82015	6.81798	114.066	1.26044e-26	2.6371e-25	c6 zinc finger domain protein
id_302707	1.81972	7.73177	90.5853	1.77171e-21	2.46295e-20	hypothetical protein TRIATDRAFT_302707 [Trichoderma atroviride IMI 206040]
id_168915	1.81849	3.47702	104.382	1.66835e-24	2.96212e-23	hypothetical protein TRIATDRAFT_168915, partial [Trichoderma atroviride IMI 206040]
id_257532	1.81844	8.60756	20.7041	5.36e-06	1.47546e-05	d-xylulose 5-phosphate d-fructose 6-phosphate phosphoketolase-like protein
id_43222	1.81558	2.507	43.1601	5.04398e-11	2.54707e-10	beta- -glucanase
id_298410	1.81326	8.02035	200.683	1.48156e-45	1.15299e-43	transcription factor bzip
id_47762	1.80817	4.95866	105.296	1.05174e-24	1.88747e-23	uaa transporter
id_152568	1.80776	6.05872	161.511	5.29089e-37	2.4075e-35	cation efflux family protein
id_293815	1.80607	2.92318	34.3211	4.67299e-09	1.88436e-08	cytochrome p450
id_201166	1.80605	3.11955	75.0949	4.48632e-18	4.64069e-17	phosphoglycerate mutase
id_297726	1.80576	2.93269	49.1969	2.31518e-12	1.37019e-11	hypothetical protein TRIATDRAFT_297726 [Trichoderma atroviride IMI 206040]
id_291757	1.80506	2.29751	33.2112	8.26743e-09	3.25652e-08	hypothetical protein TRIATDRAFT_291757 [Trichoderma atroviride IMI 206040]
id_297698	1.80484	5.57125	52.7385	3.81051e-13	2.44454e-12	perilipin mpl1-like protein
id_188772	1.80448	6.32702	145.997	1.29999e-33	4.78982e-32	hypothetical protein TRIATDRAFT_188772 [Trichoderma atroviride IMI 206040]
id_301028	1.80403	7.96949	166.452	4.40789e-38	2.15909e-36	c2h2 transcription factor
id_299325	1.80125	5.70179	125.959	3.13862e-29	8.32335e-28	integral membrane protein
id_232182	1.80102	3.87471	17.3142	3.16807e-05	7.7727e-05	truncated het-r
id_212395	1.79999	6.7868	94.064	3.05487e-22	4.55062e-21	2-oxoacid dehydrogenase acyltransferase
id_45615	1.79743	4.82466	31.5957	1.89851e-08	7.14365e-08	pyridoxal-dependent decarboxylase
id_318483	1.79603	1.65474	20.2712	6.72056e-06	1.82228e-05	phd transcription factor
id_291865	1.79541	5.93539	42.6642	6.49916e-11	3.24257e-10	major facilitator superfamily transporter
id_291354	1.79352	6.00752	187.325	1.21978e-42	7.87373e-41	nicotinamide-nucleotide adenylyltransferase 2
id_299599	1.79287	7.34243	131.2	2.23913e-30	6.36356e-29	hypothetical protein TRIATDRAFT_299599 [Trichoderma atroviride IMI 206040]
id_297910	1.78677	6.65098	83.0925	7.83015e-20	9.68821e-19	gcn5-related n-acetyltransferase
id_235838	1.78591	4.99327	195.067	2.49061e-44	1.77259e-42	hypothetical protein TRIATDRAFT_235838 [Trichoderma atroviride IMI 206040]
id_50952	1.78414	2.01416	25.5841	4.23508e-07	1.35428e-06	alcohol dehydrogenase
id_44071	1.78253	4.93132	32.4043	1.25211e-08	4.82255e-08	leucine rich repeat domain protein
id_285068	1.77941	2.67691	46.8079	7.82976e-12	4.36694e-11	phosphoglycerate mutase
id_31825	1.77276	2.31476	49.6341	1.8527e-12	1.10989e-11	dimethylaniline
id_224782	1.7694	2.51771	82.5803	1.01461e-19	1.24245e-18	short-chain dehydrogenase reductase
id_302413	1.76657	6.63578	57.5268	3.33401e-14	2.37082e-13	acid
id_297873	1.76563	9.4098	82.9681	8.33901e-20	1.0272e-18	hypothetical protein TRIATDRAFT_297873 [Trichoderma atroviride IMI 206040]
id_48811	1.76367	5.51658	157.329	4.33667e-36	1.87106e-34	gtp cyclohydrolase-2
id_293326	1.76278	8.52569	95.9217	1.19515e-22	1.83279e-21	brefeldin a resistance protein
id_151694	1.76214	8.35219	42.5989	6.71975e-11	3.34661e-10	multiprotein-bridging factor 1
id_298187	1.76205	13.3408	51.1063	8.74963e-13	5.41294e-12	trypsin-like protease
id_164783	1.76176	5.18524	123.375	1.15425e-28	2.91255e-27	centromere binding protein b
id_87055	1.76081	4.98471	43.7322	3.76528e-11	1.92235e-10	fungal transcriptional regulatory protein
id_217038	1.76064	4.18934	111.901	3.75698e-26	7.53841e-25	high affinity methionine permease
id_139124	1.76043	7.42524	77.4937	1.33148e-18	1.44365e-17	asparagine synthetase
id_302097	1.75941	5.93978	70.5059	4.58902e-17	4.23175e-16	duf1348-domain-containing protein
id_147012	1.75907	3.07409	96.6449	8.29442e-23	1.29893e-21	family protein
id_256549	1.75774	7.62487	106.774	4.98981e-25	9.11188e-24	nadp-dependent glycerol dehydrogenase
id_302090	1.75648	3.75901	122.307	1.97768e-28	4.91586e-27	hypothetical protein TRIATDRAFT_302090 [Trichoderma atroviride IMI 206040]
id_54918	1.75116	5.31064	15.7117	7.37658e-05	0.000171434	nrps-like enzyme
id_297068	1.75032	5.88299	43.4449	4.36072e-11	2.21818e-10	hsp70 nucleotide exchange factor
id_156562	1.74749	8.16158	48.9615	2.61035e-12	1.53397e-11	oligopeptide transporter
id_320092	1.74741	3.98199	63.7859	1.38701e-15	1.13231e-14	hypothetical protein TRIATDRAFT_320092 [Trichoderma atroviride IMI 206040]
id_219898	1.74687	4.61987	126.022	3.04091e-29	8.09e-28	phosphatidylinositol-specific phospholipase c
id_131190	1.7466	2.32461	19.2944	1.12033e-05	2.92903e-05	nad dependent epimerase dehydratase family protein
id_86991	1.74546	3.95421	126.674	2.18974e-29	5.88192e-28	hypothetical protein TRIATDRAFT_86991 [Trichoderma atroviride IMI 206040]
id_127628	1.74516	3.58301	76.0821	2.72112e-18	2.87913e-17	uroporphyrinogen-iii synthase
id_299162	1.74298	8.75739	147.945	4.87716e-34	1.86294e-32	serine palmitoyltransferase 2
id_18509	1.73911	3.58411	90.6076	1.7519e-21	2.43947e-20	c6 transcription
id_54532	1.73821	1.77365	36.2802	1.70892e-09	7.23078e-09	mfs monosaccharide
id_242829	1.72796	6.07039	47.1074	6.72018e-12	3.78613e-11	o-
id_219478	1.72683	7.17553	132.605	1.10338e-30	3.22379e-29	fasciclin domain-containing protein
id_80771	1.72678	4.58331	123.192	1.26606e-28	3.17546e-27	hypothetical protein TRIATDRAFT_80771 [Trichoderma atroviride IMI 206040]
id_299927	1.72591	7.56076	116.073	4.58062e-27	1.0102e-25	hypothetical protein TRIATDRAFT_299927 [Trichoderma atroviride IMI 206040]
id_44481	1.72522	4.10393	100.185	1.38806e-23	2.28879e-22	zinc-binding dehydrogenase
id_35866	1.72413	5.01974	91.416	1.16429e-21	1.6601e-20	allantoate transport protein
id_291674	1.71996	6.45674	168.607	1.49067e-38	7.52291e-37	calcium permease
id_237899	1.71896	5.6436	109.924	1.01832e-25	1.97199e-24	peroxisomal biogenesis factor 11
id_174226	1.71854	5.47093	218.259	2.16836e-49	2.02876e-47	flocculation suppression protein
id_300317	1.71631	1.7086	65.1627	6.89636e-16	5.76566e-15	hnh endonuclease
id_213158	1.71028	4.83389	88.7155	4.55884e-21	6.10312e-20	sterol o-acyltransferase 2
id_128024	1.70379	4.7403	49.0823	2.45447e-12	1.44934e-11	nucleotide exchange factor sil1
id_195741	1.70053	2.01638	38.8194	4.64896e-10	2.08577e-09	aminotransferase family protein
id_34073	1.7003	2.74356	72.7391	1.47976e-17	1.44794e-16	gnat family family
id_41700	1.69837	3.43074	68.479	1.28234e-16	1.14571e-15	acyl- n-acyltransferase
id_87880	1.69719	5.87494	91.1407	1.33811e-21	1.88535e-20	mitochondrial phosphate carrier protein 2
id_135477	1.69373	6.3626	58.116	2.47114e-14	1.77237e-13	gaba permease
id_247507	1.69114	4.7284	91.7138	1.00165e-21	1.43806e-20	abc transporter
id_282317	1.68965	3.45398	44.599	2.41811e-11	1.2648e-10	acyl-thioesterase 2
id_302038	1.68922	6.56996	123.868	9.00492e-29	2.30012e-27	arginine permease
id_293951	1.68704	2.63144	23.3446	1.35424e-06	4.03607e-06	yor378w-like protein
id_302908	1.68647	7.09895	67.9073	1.71362e-16	1.51801e-15	40 kda peptidyl-prolyl cis-trans isomerase
id_78405	1.68448	1.64351	28.7224	8.35333e-08	2.90067e-07	cytochrome b561
id_289166	1.68149	4.7992	93.0301	5.15057e-22	7.57752e-21	pheromone-regulated membrane protein
id_89523	1.68111	4.82992	101.773	6.22762e-24	1.05831e-22	hypothetical protein TRIATDRAFT_89523 [Trichoderma atroviride IMI 206040]
id_80781	1.67994	5.35994	115.31	6.73034e-27	1.44815e-25	dicarboxylate carrier protein
id_323039	1.67825	7.66035	134.569	4.10249e-31	1.25594e-29	hypothetical protein TRIATDRAFT_323039 [Trichoderma atroviride IMI 206040]
id_146041	1.67764	8.16166	144.624	2.59552e-33	9.35624e-32	glycosyltransferase family 20 protein
id_297657	1.67405	9.14305	76.4032	2.31278e-18	2.45958e-17	hypothetical protein TRIATDRAFT_297657 [Trichoderma atroviride IMI 206040]
id_41602	1.67276	2.6009	19.7246	8.94445e-06	2.37881e-05	caib baif family enzyme
id_221642	1.66775	5.17252	182.106	1.68146e-41	1.00011e-39	c6 zinc finger domain-containing protein
id_298730	1.66683	8.52234	24.6495	6.87638e-07	2.13576e-06	hypothetical protein TRIATDRAFT_298730 [Trichoderma atroviride IMI 206040]
id_260217	1.66643	5.46128	36.0267	1.94629e-09	8.16459e-09	hypothetical protein TRIATDRAFT_260217 [Trichoderma atroviride IMI 206040]
id_91168	1.66508	8.35958	51.8394	6.0231e-13	3.78238e-12	bifunctional p-450:nadph-p450 reductase
id_257427	1.66348	3.48209	115.013	7.81899e-27	1.66518e-25	hypothetical protein TRIATDRAFT_257427 [Trichoderma atroviride IMI 206040]
id_139674	1.65902	2.36532	60.3823	7.81142e-15	5.94567e-14	conserved hypothetical protein [Trichoderma atroviride IMI 206040]
id_242518	1.65839	6.10679	95.5551	1.43832e-22	2.18556e-21	hypothetical protein TRIATDRAFT_242518 [Trichoderma atroviride IMI 206040]
id_298832	1.65581	6.96026	57.1606	4.01643e-14	2.82951e-13	s1 p1 nuclease
id_252307	1.65362	4.03346	116.071	4.58575e-27	1.0102e-25	hypothetical protein TRIATDRAFT_252307 [Trichoderma atroviride IMI 206040]
id_129135	1.6518	7.47486	29.3049	6.18382e-08	2.18189e-07	endoplasmic oxidoreductin-1
id_147071	1.65101	4.93733	101.955	5.68037e-24	9.71261e-23	phosphoinositide-specific phospholipase c
id_294766	1.65037	6.27182	124.13	7.89015e-29	2.02782e-27	mitogen-activated protein kinase maf1
id_282965	1.64503	3.70565	78.8385	6.73999e-19	7.6359e-18	secretion-related small gtpase
id_175301	1.64441	3.26779	51.2758	8.02589e-13	4.97629e-12	uncharacterized protein
id_132163	1.64203	5.63674	180.775	3.28288e-41	1.92511e-39	zip family zinc transporter
id_150692	1.6419	3.12365	6.48214	0.0108964	0.017791	ebp domain-containing protein
id_289929	1.64189	3.62446	115.95	4.8744e-27	1.06588e-25	pantoate-beta-alanine ligase
id_319832	1.64031	7.65503	65.0441	7.3242e-16	6.09887e-15	homocitrate synthase
id_43387	1.63999	3.59524	104.062	1.96078e-24	3.45188e-23	hypothetical protein TRIATDRAFT_43387 [Trichoderma atroviride IMI 206040]
id_258114	1.63955	4.78328	73.1073	1.2279e-17	1.22014e-16	hypothetical protein TRIATDRAFT_258114 [Trichoderma atroviride IMI 206040]
id_282940	1.63945	4.35797	93.3297	4.42691e-22	6.54758e-21	nuc-1 negative regulatory protein preg
id_244777	1.63929	2.99476	46.2164	1.05889e-11	5.80475e-11	haloacid dehalogenase
id_284312	1.63883	4.30402	77.6638	1.22159e-18	1.32796e-17	hypothetical protein TRIATDRAFT_284312 [Trichoderma atroviride IMI 206040]
id_157395	1.6387	5.48909	100.345	1.28044e-23	2.12394e-22	hypothetical protein TRIATDRAFT_157395 [Trichoderma atroviride IMI 206040]
id_157499	1.63808	6.01499	136.432	1.60542e-31	5.14166e-30	mitogen activated protein kinase kinase
id_297143	1.63634	10.1185	76.1243	2.66353e-18	2.82178e-17	hypothetical protein TRIATDRAFT_297143 [Trichoderma atroviride IMI 206040]
id_302649	1.63497	8.42221	45.2925	1.69694e-11	9.02325e-11	mitochondrial phosphate carrier protein
id_154744	1.6348	4.34297	98.1075	3.96276e-23	6.34575e-22	hypothetical protein TRIATDRAFT_154744 [Trichoderma atroviride IMI 206040]
id_318370	1.63451	3.97138	117.272	2.50309e-27	5.64857e-26	bzip family transcription factor
id_302916	1.63212	6.60798	119.913	6.60875e-28	1.55017e-26	protein msf1
id_300588	1.63132	12.1451	60.7402	6.51269e-15	4.99366e-14	polyubiquitin
id_152803	1.63108	4.72396	80.8866	2.39044e-19	2.85174e-18	duf1275 domain protein
id_155976	1.63039	8.52232	71.845	2.32778e-17	2.21272e-16	branched-chain amino acid aminotransferase
id_141864	1.63027	5.34474	172.786	1.82251e-39	9.72824e-38	phosphoserine phosphatase
id_301054	1.62964	5.4321	120.294	5.45517e-28	1.29417e-26	ribokinase
id_299351	1.62917	7.85865	129.18	6.19312e-30	1.73054e-28	ornithine aminotransferase
id_146090	1.62729	8.71022	135.626	2.40909e-31	7.51328e-30	rta1 like protein
id_147585	1.62252	5.28078	217.149	3.78719e-49	3.46549e-47	zip zinc transporter
id_172208	1.62248	2.31379	32.4337	1.23327e-08	4.7563e-08	subtilisin-like serine protease pr1c
id_88381	1.62083	3.94334	27.1878	1.84622e-07	6.1543e-07	atp-binding cassette transporter abc1
id_175054	1.61936	3.94189	93.4903	4.08192e-22	6.04807e-21	paf-acetylhydrolase family member
id_145570	1.61828	9.6038	55.4456	9.60795e-14	6.51173e-13	uricase
id_226045	1.61732	3.46681	27.354	1.69411e-07	5.68138e-07	phd-finger domain-containing protein
id_2481	1.6163	1.80203	58.9695	1.60132e-14	1.16864e-13	tpa: zn 2cys6 transcription factor
id_162993	1.61616	2.33392	16.4851	4.90334e-05	0.000116891	gtpase-activator protein for ras-like gtpase containing protein
id_281744	1.61548	5.60726	134.253	4.8107e-31	1.462e-29	c6 zinc finger domain containing protein
id_157028	1.61367	4.01916	111.764	4.02578e-26	8.03901e-25	diacylglycerol o-acyltransferase 2b
id_259945	1.61198	6.72253	111.7	4.15713e-26	8.28143e-25	basic-leucine zipper transcription factor
id_29913	1.60872	3.57829	43.1251	5.13502e-11	2.58834e-10	set and mynd domain-containing protein 3
id_141213	1.60619	7.56342	38.9647	4.31529e-10	1.9434e-09	glutamate synthase
id_157393	1.60536	6.3348	156.521	6.51195e-36	2.76658e-34	gpi ethanolamine phosphate transferase
id_89216	1.60346	1.74279	41.1598	1.40278e-10	6.73642e-10	hypothetical protein TRIATDRAFT_89216 [Trichoderma atroviride IMI 206040]
id_128169	1.60232	2.89108	40.5972	1.87076e-10	8.82095e-10	sterol desaturase family
id_154863	1.60165	4.75117	15.2112	9.61296e-05	0.000219007	ca2+ h+ antiporter
id_302998	1.6009	1.66393	52.0336	5.45581e-13	3.44171e-12	hypothetical protein TRIATDRAFT_302998 [Trichoderma atroviride IMI 206040]
id_301865	1.59992	5.89961	46.5359	8.99563e-12	4.99045e-11	hypothetical protein TRIATDRAFT_301865 [Trichoderma atroviride IMI 206040]
id_153153	1.59968	4.40998	30.9329	2.671e-08	9.85441e-08	hexose transporter
id_92249	1.59891	3.55003	114.718	9.07101e-27	1.91226e-25	c6 transcription
id_148960	1.59796	5.49541	136.832	1.31199e-31	4.21814e-30	afg1-like atpase
id_129821	1.59659	5.396	164.211	1.36068e-37	6.47449e-36	aspartate kinase
id_142571	1.59627	5.55705	157.2	4.62923e-36	1.98699e-34	mitochondrial carrier protein leu5
id_38111	1.59423	4.90682	37.5763	8.79053e-10	3.82839e-09	indoleamine -dioxygenase
id_44261	1.59234	6.88683	56.9541	4.4611e-14	3.1269e-13	iron transport multicopper oxidase fet3
id_50385	1.59152	3.63183	65.7448	5.13265e-16	4.33893e-15	hypothetical protein TRIATDRAFT_50385 [Trichoderma atroviride IMI 206040]
id_151130	1.58996	6.08008	133.852	5.88605e-31	1.77584e-29	patatin-like serine hydrolase
id_129935	1.5892	7.10847	49.0766	2.46163e-12	1.45124e-11	sphinganine hydroxylase
id_89075	1.58862	6.54508	64.0199	1.23169e-15	1.01347e-14	oxalate decarboxylase oxdc
id_242989	1.58624	7.10222	156.265	7.41011e-36	3.13218e-34	glycosyltransferase family 31 protein
id_81097	1.58484	8.77235	49.2936	2.20382e-12	1.30707e-11	alpha- -glucanase
id_35063	1.58281	3.47565	34.2612	4.81882e-09	1.93753e-08	transferase family protein
id_131960	1.57913	5.88744	100.18	1.39171e-23	2.29026e-22	siderophore iron transporter 1
id_161752	1.5749	4.11727	72.5744	1.6085e-17	1.56289e-16	protein family upf0592
id_221800	1.57394	3.44597	64.9588	7.64807e-16	6.35583e-15	triacylglycerol lipase
id_51984	1.56755	6.11543	163.647	1.80699e-37	8.45326e-36	c6 zinc finger domain-containing protein
id_164924	1.56689	2.74938	42.9692	5.56076e-11	2.78942e-10	rna binding protein
id_154204	1.56632	6.01732	100.648	1.09884e-23	1.84476e-22	mfs monocarboxylate
id_237081	1.5657	3.09709	58.4701	2.064e-14	1.49581e-13	major facilitator superfamily transporter
id_35207	1.56558	2.72776	56.6092	5.31636e-14	3.70145e-13	mandelate racemase muconate lactonizing enzyme domain-containing protein
id_134723	1.56504	7.39914	172.252	2.38394e-39	1.2644e-37	cleft lip and palate transmembrane protein 1
id_37409	1.56416	4.01285	97.0699	6.69224e-23	1.05743e-21	hypothetical protein TRIATDRAFT_37409 [Trichoderma atroviride IMI 206040]
id_309419	1.55901	7.02688	80.5118	2.88973e-19	3.41801e-18	uncharacterized protein loc100273228
id_46434	1.55775	1.81589	35.9294	2.04593e-09	8.57398e-09	c6 transcription factor
id_40825	1.55683	5.69337	38.4747	5.54694e-10	2.47266e-09	phenylacrylic acid decarboxylase
id_172897	1.55296	5.98007	86.5117	1.38916e-20	1.8018e-19	succinate dehydrogenase
id_294803	1.55242	6.2057	134.315	4.66314e-31	1.42234e-29	hexose transporter
id_149789	1.55179	5.14647	19.9055	8.13671e-06	2.1765e-05	mfs monocarboxylate
id_292517	1.55099	2.2387	58.0073	2.61148e-14	1.8698e-13	bicyclomycin resistance
id_299551	1.54904	6.40471	53.0448	3.26023e-13	2.11268e-12	mannitol-1-phosphate 5-dehydrogenase
id_223428	1.54636	5.87092	32.9037	9.68394e-09	3.79117e-08	hexokinase-1
id_54570	1.54438	3.45928	14.0072	0.000182108	0.00039593	peptidase m20 domain containing 2
id_163392	1.54407	8.78239	75.2692	4.10718e-18	4.2644e-17	glyoxal oxidase precursor
id_49782	1.54179	2.28798	37.6885	8.29914e-10	3.62957e-09	amino acid transporter
id_132630	1.5416	3.68324	36.3121	1.68115e-09	7.12415e-09	xylosidase arabinosidase
id_254893	1.54113	4.79812	36.63	1.4282e-09	6.09833e-09	hypothetical protein TRIATDRAFT_254893 [Trichoderma atroviride IMI 206040]
id_310760	1.54038	2.06997	24.8576	6.17257e-07	1.92939e-06	prolyl endopeptidase
id_300551	1.53914	7.36842	135.068	3.19065e-31	9.8402e-30	nad dependent epimerase dehydratase family protein
id_149070	1.53422	4.38254	6.17817	0.0129336	0.0208475	hypothetical protein TRIATDRAFT_149070 [Trichoderma atroviride IMI 206040]
id_92263	1.52856	6.01677	90.6557	1.70978e-21	2.38882e-20	membrane-associated progesterone receptor component 1
id_300620	1.52612	7.20408	126.208	2.7682e-29	7.38808e-28	vacuolar membrane pq loop repeat protein
id_266277	1.526	4.72251	135.73	2.28616e-31	7.1567e-30	c6 zinc finger domain-containing protein
id_302967	1.52269	5.30574	113.345	1.81288e-26	3.71818e-25	umta protein
id_229348	1.52183	6.29233	83.1748	7.51092e-20	9.33484e-19	cytosine permease
id_53554	1.52157	5.93095	70.5021	4.59787e-17	4.23523e-16	alkaline phosphatase
id_128510	1.52042	9.17603	71.9367	2.22213e-17	2.11955e-16	sulfite reductase beta subunit
id_297835	1.51966	7.44846	17.6323	2.68002e-05	6.66365e-05	hypothetical protein TRIATDRAFT_297835 [Trichoderma atroviride IMI 206040]
id_54247	1.51956	3.70852	79.154	5.74511e-19	6.56235e-18	gmp synthase
id_161054	1.5185	8.87876	47.3143	6.04687e-12	3.423e-11	ammonium permease
id_298651	1.51566	9.55516	71.5505	2.70255e-17	2.55149e-16	phenylacetyl- ligase
id_214001	1.51518	5.77501	129.055	6.59662e-30	1.83712e-28	hypothetical protein TRIATDRAFT_214001 [Trichoderma atroviride IMI 206040]
id_134257	1.51472	6.05317	52.0996	5.27556e-13	3.33812e-12	triose phosphate transporter
id_77531	1.51398	2.53921	31.9329	1.59588e-08	6.05969e-08	l-lactate dehydrogenase
id_285453	1.51364	5.11499	59.1643	1.45039e-14	1.06597e-13	c6 zinc finger domain containing protein
id_181807	1.51343	6.15776	91.3773	1.18728e-21	1.68711e-20	ring-9 protein
id_137935	1.51092	3.74294	46.8015	7.85513e-12	4.37816e-11	glutamate decarboxylase
id_184253	1.51081	5.0123	68.6503	1.17567e-16	1.05608e-15	ankyrin repeat protein
id_304267	1.50961	2.59888	73.1673	1.19114e-17	1.18578e-16	fe-s protein assembly co-chaperone
id_32325	1.50697	6.76058	127.343	1.5631e-29	4.26751e-28	glycosyl
id_90317	1.50688	6.29073	31.2912	2.22082e-08	8.28899e-08	nucleoside-diphosphate-sugar epimerase
id_237279	1.50496	5.87215	101.611	6.75727e-24	1.14365e-22	hypothetical protein TRIATDRAFT_237279 [Trichoderma atroviride IMI 206040]
id_88379	1.50425	7.97436	55.5889	8.93276e-14	6.08202e-13	peroxidase catalase
id_35332	1.50208	3.06142	41.4464	1.21149e-10	5.86175e-10	aldehyde reductase
id_170842	1.50182	2.14241	59.7654	1.06864e-14	8.00953e-14	hypothetical protein TRIATDRAFT_170842, partial [Trichoderma atroviride IMI 206040]
id_173538	1.50147	4.85538	94.2603	2.76638e-22	4.1431e-21	cyclin-like protein
id_299967	1.49857	6.32344	138.518	5.6132e-32	1.8548e-30	cystathionine gamma-lyase
id_157505	1.49389	7.08659	77.654	1.22766e-18	1.33282e-17	carbamoyl-phosphate synthase subunit l
id_297156	1.49232	6.08752	104.217	1.81291e-24	3.19833e-23	mitochondrial inner membrane protein
id_201885	1.48904	5.79065	80.9147	2.35672e-19	2.81555e-18	respiratory complex assembly protein rmp1
id_299725	1.48877	9.84547	37.141	1.09887e-09	4.7411e-09	peptide transporter
id_321245	1.48861	2.54276	60.6485	6.82315e-15	5.21251e-14	hypothetical protein TRIATDRAFT_321245 [Trichoderma atroviride IMI 206040]
id_130852	1.4886	1.98138	32.8538	9.93585e-09	3.88796e-08	hypothetical protein TRIATDRAFT_130852 [Trichoderma atroviride IMI 206040]
id_264490	1.48723	4.50007	109.866	1.04853e-25	2.02578e-24	magnesium-dependent phosphatase
id_286463	1.48589	6.40685	103.943	2.08249e-24	3.65071e-23	px domain-containing protein
id_311245	1.48406	8.38173	140.645	1.92375e-32	6.56519e-31	glucose-6-phosphate 1-dehydrogenase
id_300621	1.48405	6.46229	86.2923	1.5521e-20	2.00067e-19	aspartate-semialdehyde dehydrogenase
id_173305	1.48392	2.0792	43.325	4.63625e-11	2.3483e-10	zn 2cys6 transcription factor
id_219368	1.48219	2.82779	66.5751	3.36815e-16	2.89439e-15	sphingosine n-acyltransferase lac1
id_299931	1.48121	5.76368	38.8262	4.6326e-10	2.07955e-09	cord and cs domain-containing protein
id_298271	1.4785	4.63503	49.4865	1.99742e-12	1.19315e-11	hypothetical protein TRIATDRAFT_298271 [Trichoderma atroviride IMI 206040]
id_152857	1.47818	7.17779	63.1087	1.95605e-15	1.57525e-14	threonine dehydratase
id_159580	1.47744	8.47845	31.9583	1.57519e-08	5.98399e-08	killer kp4
id_300245	1.47557	9.10062	29.3962	5.8993e-08	2.08947e-07	inorganic phosphate transporter pho84
id_300770	1.47523	7.91414	91.2874	1.2425e-21	1.75659e-20	hypothetical protein TRIATDRAFT_300770 [Trichoderma atroviride IMI 206040]
id_145197	1.4749	5.06599	135.118	3.11109e-31	9.6305e-30	cutinase transcription factor 1 beta
id_149159	1.47333	4.40455	72.5828	1.60166e-17	1.55806e-16	integral membrane
id_136592	1.4728	6.30297	112.12	3.36373e-26	6.76564e-25	major facilitator superfamily transporter
id_54080	1.47124	4.35465	26.9933	2.04161e-07	6.77311e-07	dj-1 family protein
id_322994	1.47066	6.52746	114.385	1.07315e-26	2.2509e-25	meiotic mrna stability protein kinase ssn3
id_83999	1.47063	4.37579	15.9043	6.66289e-05	0.000155892	chitinase chi18- partial
id_284374	1.47044	5.65708	126.721	2.13799e-29	5.76151e-28	snf7 family protein
id_48323	1.46871	3.91735	63.9716	1.26224e-15	1.03656e-14	glutathione s-transferase
id_243895	1.46837	4.78205	125.022	5.03333e-29	1.30977e-27	zn2cys6 transcription factor
id_254530	1.46778	5.54104	66.8376	2.94823e-16	2.55728e-15	pyridoxine
id_146779	1.46773	7.0696	121.941	2.3781e-28	5.84142e-27	cytosolic fe-s cluster assembling factor cfd-1
id_300055	1.46608	6.82956	95.5139	1.46854e-22	2.22742e-21	amine oxidase
id_316567	1.46279	4.58846	97.2803	6.01773e-23	9.52655e-22	c6 transcription factor
id_298151	1.46196	5.19869	94.583	2.35029e-22	3.54545e-21	hypothetical protein TRIATDRAFT_298151 [Trichoderma atroviride IMI 206040]
id_301485	1.46162	1.71911	46.9881	7.14202e-12	4.01022e-11	hypothetical protein TRIATDRAFT_301485 [Trichoderma atroviride IMI 206040]
id_295383	1.46141	4.80558	156.113	7.99783e-36	3.36353e-34	inositol phospholipid synthesis protein scs3p
id_315186	1.45979	3.82054	30.3248	3.65426e-08	1.32646e-07	hypothetical protein TRIATDRAFT_315186 [Trichoderma atroviride IMI 206040]
id_24897	1.45764	3.48479	91.9723	8.78982e-22	1.26851e-20	pex2 pex12 amino terminal region
id_39887	1.45472	3.80199	40.7409	1.73814e-10	8.24232e-10	peptide synthetase
id_212983	1.45413	7.17711	155.82	9.27001e-36	3.87897e-34	oxidoreductase domain-containing protein
id_246657	1.454	3.94241	51.8611	5.95698e-13	3.74368e-12	hypothetical protein TRIATDRAFT_246657 [Trichoderma atroviride IMI 206040]
id_295566	1.45193	4.91234	12.3161	0.000449064	0.000923069	hypothetical protein TRIATDRAFT_295566 [Trichoderma atroviride IMI 206040]
id_254555	1.45168	4.38956	6.049	0.0139142	0.0223286	bzip transcription
id_301272	1.45031	3.50385	20.4603	6.08809e-06	1.66433e-05	protein
id_178789	1.45	3.47998	54.0356	1.9689e-13	1.30534e-12	mitochondrial outer membrane protein
id_137497	1.44864	5.40147	68.4978	1.27021e-16	1.13731e-15	transferase family protein
id_173565	1.44676	6.15652	123.596	1.03242e-28	2.62904e-27	com1 regulatory protein
id_133483	1.44567	3.49137	25.5175	4.3839e-07	1.39811e-06	drug resistance protein
id_318643	1.44224	5.28796	94.2907	2.72428e-22	4.0874e-21	major facilitator superfamily transporter
id_54819	1.43978	3.76783	78.9395	6.40402e-19	7.29498e-18	peptidyl-prolyl cis-trans isomerase cyp8
id_161179	1.43722	3.91301	61.4805	4.47147e-15	3.46362e-14	transporter protein smf2
id_155476	1.43704	4.21996	80.6754	2.66011e-19	3.15537e-18	serine threonine-protein kinase hal4
id_301255	1.43635	4.54978	8.85946	0.00291574	0.00526668	hypothetical protein TRIATDRAFT_301255 [Trichoderma atroviride IMI 206040]
id_289386	1.43325	2.54416	51.1078	8.74293e-13	5.41282e-12	mitochondrial thiamine pyrophosphate carrier 1
id_211867	1.43205	4.31871	115.756	5.37465e-27	1.16853e-25	ulp1 protease family protein
id_293642	1.4318	6.96866	133.943	5.62159e-31	1.70222e-29	hypothetical protein TRIATDRAFT_293642 [Trichoderma atroviride IMI 206040]
id_224637	1.43177	5.70439	100.399	1.24585e-23	2.0707e-22	short chain dehydrogenase reductase family
id_302746	1.43071	7.00663	142.391	7.98871e-33	2.80684e-31	sphingolipid long chain base-responsive protein lsp1
id_224224	1.42878	5.87761	182.953	1.09797e-41	6.72261e-40	c6 transcription
id_161146	1.42869	1.52837	23.9792	9.73813e-07	2.95623e-06	salicylate hydroxylase
id_157515	1.42869	5.31291	118.238	1.53788e-27	3.53755e-26	hsp70 family
id_183874	1.42731	5.99525	58.3968	2.14241e-14	1.5486e-13	duf1766-domain-containing protein
id_299377	1.42609	7.07518	52.1706	5.08832e-13	3.22946e-12	2-isopropylmalate synthase
id_302343	1.42432	5.84458	74.1729	7.15673e-18	7.28017e-17	mitochondrial phosphate carrier protein
id_281338	1.42363	3.23133	42.5527	6.88039e-11	3.42457e-10	hypothetical protein TRIATDRAFT_281338 [Trichoderma atroviride IMI 206040]
id_315062	1.42222	5.2826	79.6435	4.48436e-19	5.22986e-18	c6 finger domain
id_301679	1.42154	1.8005	31.3776	2.12414e-08	7.95668e-08	hypothetical protein TRIATDRAFT_301679 [Trichoderma atroviride IMI 206040]
id_287810	1.42133	2.94614	39.3772	3.49352e-10	1.58878e-09	set domain-containing protein 5
id_286890	1.42078	6.06772	63.2985	1.77637e-15	1.43332e-14	fungal zn binuclear cluster domain containing protein
id_288517	1.42016	3.87187	70.8878	3.78137e-17	3.52603e-16	iq calmodulin-binding motif protein
id_196278	1.418	5.50019	59.7838	1.05872e-14	7.94947e-14	transferase family protein
id_257052	1.41787	6.15704	158.1	2.94347e-36	1.28326e-34	gnat family
id_78278	1.4146	5.21687	61.7142	3.97116e-15	3.09272e-14	zinc finger domain-containing lyar-type
id_130800	1.41448	7.97846	52.9351	3.44746e-13	2.22018e-12	extracellular serine-rich protein
id_80848	1.41394	2.39923	13.0944	0.000296175	0.000624368	protein-tyrosine phosphatase
id_161185	1.4132	4.73524	79.7698	4.20668e-19	4.92673e-18	zinc alcohol dehydrogenase
id_142510	1.41056	6.40253	79.5785	4.63448e-19	5.36736e-18	transcription factor
id_272281	1.41047	4.90771	36.1289	1.84685e-09	7.76311e-09	hypothetical protein TRIATDRAFT_272281 [Trichoderma atroviride IMI 206040]
id_260363	1.40854	9.26065	52.9405	3.43808e-13	2.21586e-12	ketol-acid reductoisomerase
id_151225	1.40746	4.87897	106.344	6.19816e-25	1.12445e-23	nudix family protein
id_294283	1.40734	4.07515	57.0399	4.27067e-14	3.001e-13	abc multidrug
id_302110	1.40679	1.66395	27.8941	1.28143e-07	4.36598e-07	hypothetical protein TRIATDRAFT_302110 [Trichoderma atroviride IMI 206040]
id_175884	1.40555	5.49603	76.8065	1.8856e-18	2.02077e-17	peroxisomal pex24-like protein
id_45176	1.4055	4.08299	20.7206	5.31402e-06	1.46426e-05	exo-beta- -
id_226144	1.40547	5.62864	42.4666	7.1899e-11	3.56795e-10	guanine deaminase
id_82175	1.40522	5.5417	63.873	1.32706e-15	1.08764e-14	imidazole glycerol phosphate synthase hishf
id_218151	1.40499	5.23651	91.3809	1.18513e-21	1.68694e-20	ars binding protein 2
id_141358	1.4039	6.87745	123.972	8.54254e-29	2.18873e-27	acetoacetate- ligase
id_279975	1.40298	6.6939	91.3369	1.21179e-21	1.71608e-20	gas2 domain-containing protein
id_163385	1.40261	4.50935	68.9407	1.01468e-16	9.1442e-16	palmitoyltransferase erf2
id_164087	1.40173	8.05267	123.538	1.0632e-28	2.69916e-27	transcription factor pap1
id_180088	1.4011	4.6841	62.954	2.1159e-15	1.69905e-14	imidazoleglycerol-phosphate dehydratase
id_34761	1.3999	3.50986	50.9269	9.58688e-13	5.89639e-12	c6 zinc finger domain-containing protein
id_161158	1.39827	2.64139	13.0537	0.000302691	0.000636975	glycoside hydrolase family 3 protein
id_297570	1.39812	2.33571	6.25866	0.0123587	0.0199711	hypothetical protein TRIATDRAFT_254893 [Trichoderma atroviride IMI 206040]
id_151086	1.39786	2.52962	37.0352	1.16019e-09	4.9927e-09	acetyltransferase
id_297157	1.39758	4.1667	77.8713	1.0998e-18	1.2029e-17	hypothetical protein TRIATDRAFT_297157 [Trichoderma atroviride IMI 206040]
id_168746	1.39658	5.31382	121.959	2.35702e-28	5.80677e-27	bzip transcription factor
id_294635	1.39624	5.33086	103.708	2.34416e-24	4.1008e-23	---NA---
id_130696	1.39345	6.03184	66.2727	3.92657e-16	3.36421e-15	molybdenum cofactor sulfurase
id_223778	1.39124	4.12541	96.3863	9.45205e-23	1.46842e-21	pre-mrna-splicing factor 38b
id_262964	1.38839	3.34452	79.4717	4.89193e-19	5.65765e-18	ser thr protein phosphatase family
id_79762	1.38693	3.81521	39.3253	3.58768e-10	1.62982e-09	cystathionine beta-
id_300813	1.38618	6.77305	65.0504	7.30083e-16	6.08549e-15	hypothetical protein TRIATDRAFT_300813 [Trichoderma atroviride IMI 206040]
id_149341	1.38546	8.50421	87.0704	1.04725e-20	1.37546e-19	hsp70-like protein
id_301596	1.38464	6.27067	58.0274	2.58496e-14	1.85241e-13	pf02656 domain containing protein
id_156157	1.38386	6.33674	121.07	3.68934e-28	8.87893e-27	hydroxyproline-rich glycoprotein
id_35002	1.38322	3.84072	40.4603	2.00649e-10	9.41828e-10	c6 transcription
id_36860	1.38286	4.18052	31.5177	1.97634e-08	7.42218e-08	fad monooxygenase
id_46136	1.38211	3.60982	69.7228	6.82532e-17	6.20463e-16	fmp21-like protein
id_302057	1.38165	6.15937	105.573	9.14667e-25	1.64858e-23	dna directed rna polymerase ii 15 kda
id_303519	1.38131	3.46864	47.1575	6.55043e-12	3.7005e-11	copper homeostasis protein cutc
id_166982	1.38124	2.97079	50.7428	1.05299e-12	6.45196e-12	insig domain-containing protein
id_130160	1.38069	7.71555	82.9394	8.46089e-20	1.03914e-18	vacuolar amino acid transporter 3
id_301879	1.3803	8.08578	83.2941	7.07112e-20	8.82777e-19	hypothetical protein TRIATDRAFT_301879 [Trichoderma atroviride IMI 206040]
id_140264	1.37977	4.47545	85.6892	2.10555e-20	2.69738e-19	#NAME?
id_293433	1.37925	3.84239	42.4316	7.31987e-11	3.63029e-10	x-pro dipeptidyl-peptidase
id_217415	1.37899	8.26263	60.0144	9.41635e-15	7.11524e-14	glycoside hydrolase family 18 protein
id_79481	1.37835	3.72127	19.3174	1.10691e-05	2.89578e-05	zinc-binding dehydrogenase family superfamily
id_77588	1.37733	3.62314	38.4934	5.49379e-10	2.45029e-09	lcl2_nech7 ame: full=long chronological lifespan protein 2 flags: precursor
id_84318	1.37727	6.73585	77.9187	1.07368e-18	1.17949e-17	peptidase family m48
id_301007	1.37637	3.08815	19.7285	8.92596e-06	2.37465e-05	hypothetical protein TRIATDRAFT_301007 [Trichoderma atroviride IMI 206040]
id_131981	1.37619	7.12313	103.599	2.47758e-24	4.31607e-23	cral trio domain-containing protein
id_297734	1.37617	8.01893	84.3693	4.1048e-20	5.20253e-19	heat shock protein 60
id_41280	1.37577	8.06646	60.9899	5.73671e-15	4.41086e-14	glucose-6-phosphate isomerase
id_135389	1.37362	6.48999	52.0647	5.37014e-13	3.3928e-12	pyrroline-5-carboxylate reductase
id_301901	1.3728	7.50647	12.1214	0.000498462	0.00101658	stf2-like protein
id_301022	1.37222	7.58496	125.418	4.12378e-29	1.07983e-27	ribonuclease t2 precursor
id_226605	1.37202	8.1216	120.161	5.83201e-28	1.37963e-26	nucleoporin nsp1
id_177132	1.37084	6.88484	21.6545	3.2645e-06	9.28081e-06	short chain dehydrogenase
id_139720	1.37071	5.30483	177.41	1.78227e-40	1.01651e-38	synaptobrevin-like protein
id_145314	1.36621	2.65094	35.2697	2.87068e-09	1.18513e-08	asparaginase-like protein
id_141221	1.36367	7.84006	135.955	2.041e-31	6.43767e-30	fggy-family pentulose kinase
id_86733	1.36083	1.43165	23.9981	9.6429e-07	2.93053e-06	c6 transcription factor
id_301987	1.36003	2.53025	24.3258	8.13401e-07	2.5021e-06	hypothetical protein TRIATDRAFT_301987 [Trichoderma atroviride IMI 206040]
id_43002	1.35835	5.01013	69.5761	7.35213e-17	6.66897e-16	hypothetical protein TRIATDRAFT_43002 [Trichoderma atroviride IMI 206040]
id_317443	1.35684	5.62907	131.379	2.04593e-30	5.83441e-29	ctl transporter
id_317542	1.3567	6.2409	150.114	1.63696e-34	6.49095e-33	snf7 family protein
id_175760	1.3564	4.9535	42.8729	5.84141e-11	2.92316e-10	hypothetical protein TRIATDRAFT_175760, partial [Trichoderma atroviride IMI 206040]
id_146345	1.35298	7.78635	109.027	1.60088e-25	3.05046e-24	anamorsin family protein
id_302735	1.35254	7.55298	32.5679	1.15103e-08	4.45797e-08	hypothetical protein TRIATDRAFT_302735 [Trichoderma atroviride IMI 206040]
id_296905	1.35123	12.5049	30.1954	3.90642e-08	1.41368e-07	peptidase a4 family protein
id_166065	1.3498	5.85781	70.4669	4.68055e-17	4.30662e-16	hypothetical protein TRIATDRAFT_166065, partial [Trichoderma atroviride IMI 206040]
id_154302	1.3484	7.86094	94.0445	3.08516e-22	4.58752e-21	glycogen debranching enzyme
id_155097	1.34512	4.80394	104.41	1.64483e-24	2.9266e-23	solute carrier family 25 member 38
id_156334	1.34179	4.51573	89.9363	2.45957e-21	3.3741e-20	c6 zinc finger domain-containing protein
id_293509	1.33729	4.82878	95.6085	1.40003e-22	2.13126e-21	mitochondrial rho gtpase 1
id_297037	1.336	7.04894	48.8676	2.73842e-12	1.60554e-11	trafficking pga2
id_299433	1.33543	6.96428	90.0407	2.33306e-21	3.20584e-20	protein sco1
id_301910	1.33377	5.91098	67.4907	2.11679e-16	1.85934e-15	yippee family protein
id_298543	1.33219	5.97959	157.348	4.29736e-36	1.86376e-34	hrf1 domain-containing protein
id_80439	1.32802	4.2448	28.2283	1.07817e-07	3.69615e-07	bax-like protein
id_298376	1.32752	9.88293	54.3631	1.6666e-13	1.10933e-12	glucose-regulated protein
id_320571	1.32748	2.54664	43.9678	3.33827e-11	1.71697e-10	cation efflux system protein czcd
id_46438	1.3269	2.24217	18.774	1.47158e-05	3.78322e-05	c-5 cytosine methyltransferase
id_315765	1.32544	5.3639	31.4042	2.09522e-08	7.85542e-08	chromatin associated protein
id_177983	1.32511	6.46594	112.909	2.25932e-26	4.58863e-25	pathogenicity protein
id_295259	1.32305	6.32879	129.921	4.26426e-30	1.20777e-28	phosphatidate cytidylyltransferase family protein
id_131401	1.32304	7.28017	43.7894	3.65681e-11	1.87156e-10	phosphoenolpyruvate carboxykinase
id_84866	1.32272	4.46336	56.0334	7.1251e-14	4.89527e-13	cdc50 family protein
id_80849	1.32152	4.15874	77.1975	1.54691e-18	1.66854e-17	iq calmodulin-binding motif domain protein
id_135603	1.32073	9.17531	39.6583	3.02514e-10	1.38637e-09	phosphoglucomutase 2
id_291209	1.32024	6.103	116.561	3.58258e-27	7.99789e-26	c2h2 finger domain
id_188135	1.31803	5.5659	52.5697	4.15237e-13	2.65363e-12	acyl- dehydrogenase
id_46050	1.3165	7.76079	15.7313	7.30062e-05	0.000169858	gnat family
id_41039	1.31398	7.8653	34.8999	3.47097e-09	1.41889e-08	glycoside hydrolase family 20 protein
id_217483	1.31281	6.62529	97.7976	4.63417e-23	7.36426e-22	glucosidase ii beta subunit-like protein
id_36324	1.31238	2.66711	44.6074	2.40783e-11	1.26021e-10	c6 transcription
id_322924	1.31154	4.22412	8.39963	0.00375297	0.00665622	hypothetical protein TRIATDRAFT_322924 [Trichoderma atroviride IMI 206040]
id_134873	1.31078	7.39039	87.8038	7.22787e-21	9.58383e-20	anion exchange family protein
id_240264	1.30784	4.0778	51.4492	7.34756e-13	4.57301e-12	integral membrane
id_296712	1.30765	6.15686	47.7504	4.84085e-12	2.77424e-11	rhamnolipids biosynthesis 3-oxoacyl-
id_315146	1.3068	4.19585	28.8042	8.00753e-08	2.78641e-07	fungal specific transcription
id_31624	1.30522	5.94911	7.66868	0.00561876	0.00961516	ec86 protein
id_51777	1.30394	6.37609	137.005	1.20271e-31	3.88178e-30	c6 finger domain
id_208224	1.30306	4.87289	95.0203	1.88446e-22	2.85307e-21	peptide methionine sulfoxide reductase
id_298014	1.30249	7.13827	96.3688	9.53597e-23	1.4787e-21	autophagy related lipase
id_159395	1.30232	7.43543	47.1551	6.55853e-12	3.70257e-11	family protein
id_279904	1.29928	5.80559	67.2262	2.42078e-16	2.10856e-15	pq loop repeat protein
id_299579	1.29749	2.55921	19.3404	1.0937e-05	2.86481e-05	hypothetical protein TRIATDRAFT_299579, partial [Trichoderma atroviride IMI 206040]
id_191487	1.29683	1.85241	21.7875	3.04582e-06	8.68581e-06	glutathione s-transferase i
id_150123	1.29408	7.0238	62.6658	2.44933e-15	1.95001e-14	caspase domain-containing protein
id_297129	1.29403	8.0291	13.2415	0.000273825	0.000580631	hypothetical protein TRIATDRAFT_297129 [Trichoderma atroviride IMI 206040]
id_151059	1.2939	6.7606	58.5001	2.0328e-14	1.47449e-13	acid phosphatase
id_30829	1.29172	6.54053	43.3068	4.67962e-11	2.36739e-10	lim domain-containing protein
id_52111	1.29134	4.55375	40.4633	2.00343e-10	9.41455e-10	histidine acid phosphatase
id_32298	1.29128	4.03214	28.8541	7.80417e-08	2.72043e-07	alpha-n-
id_297315	1.29027	4.88043	57.1431	4.05223e-14	2.85232e-13	peroxisomal membrane protein
id_42731	1.28998	4.6529	116.995	2.87741e-27	6.47573e-26	hypothetical protein TRIATDRAFT_42731 [Trichoderma atroviride IMI 206040]
id_297195	1.28994	6.62029	68.1639	1.50458e-16	1.33567e-15	glycerol-3-phosphate dehydrogenase
id_131608	1.28993	6.89717	55.5623	9.05421e-14	6.15967e-13	tryptophan synthase
id_91074	1.28856	6.62634	27.5693	1.51565e-07	5.11377e-07	glutathione s-
id_286852	1.2882	5.92334	116.811	3.15747e-27	7.08687e-26	c6 finger domain protein
id_87269	1.28714	3.27795	31.9664	1.56866e-08	5.96451e-08	hypothetical protein TRIATDRAFT_87269 [Trichoderma atroviride IMI 206040]
id_219860	1.284	3.02046	31.36	2.14356e-08	8.02222e-08	coq5 family
id_46094	1.28321	1.83267	32.7965	1.02332e-08	3.99678e-08	hypothetical protein TRIATDRAFT_46094 [Trichoderma atroviride IMI 206040]
id_316133	1.28097	4.52358	82.9618	8.36537e-20	1.02893e-18	inositol-pentakisphosphate 2-kinase
id_298595	1.28085	6.66119	107.104	4.22388e-25	7.73017e-24	pyridoxamine 5 -phosphate oxidase
id_298259	1.28003	9.45833	24.076	9.26058e-07	2.82155e-06	phenol 2-monooxygenase
id_41612	1.27877	4.64087	46.3495	9.89351e-12	5.44863e-11	f-box domain-containing protein
id_30218	1.27864	4.20052	53.5858	2.47536e-13	1.62686e-12	patatin-like phospholipase domain-containing protein
id_255823	1.27843	8.64367	53.0842	3.1956e-13	2.07241e-12	carnitine o-acetyltransferase precursor
id_82291	1.27792	6.34164	48.7977	2.83777e-12	1.65709e-11	isocitrate dehydrogenase
id_165197	1.27669	6.96103	36.2094	1.7721e-09	7.47935e-09	finger protein azf1
id_317990	1.2766	6.38684	76.2968	2.44077e-18	2.58908e-17	short-chain-fatty-acid- ligase
id_300396	1.2755	5.89167	115.949	4.8769e-27	1.06588e-25	cytochrome c heme lyase
id_139690	1.27391	4.83051	21.8963	2.87786e-06	8.22889e-06	family taurine catabolism dioxygenase
id_302405	1.27379	7.56201	55.6806	8.52534e-14	5.81889e-13	amino acid
id_155981	1.2728	5.89327	24.7361	6.57405e-07	2.04796e-06	phosphoglycerate mutase
id_298879	1.27156	11.5812	36.5014	1.52555e-09	6.48786e-09	protein
id_250964	1.27105	4.91777	70.1678	5.4467e-17	4.99501e-16	domain-containing protein
id_148632	1.27026	5.02998	32.2527	1.35372e-08	5.19466e-08	helix-loop-helix dna-binding domain-containing protein
id_94382	1.26949	4.54129	8.64258	0.00328395	0.00587822	small s protein
id_131410	1.26864	6.33975	84.5621	3.72342e-20	4.72637e-19	epsin-like protein ent1 2
id_295408	1.26815	4.11172	53.2923	2.87432e-13	1.87427e-12	2-nitropropane dioxygenase precursor
id_152183	1.26758	3.94969	22.8757	1.72819e-06	5.08144e-06	alpha-ketoglutarate-dependent taurine dioxygenase
id_147450	1.26627	7.17225	72.9993	1.29698e-17	1.28113e-16	aminopeptidase y
id_29536	1.26589	5.43957	26.1836	3.10449e-07	1.01178e-06	gpi anchored
id_221731	1.26557	6.13664	131.476	1.9477e-30	5.57336e-29	mn2+ homeostasis protein per1
id_255726	1.26387	8.5092	24.9521	5.8772e-07	1.84399e-06	hsp90 co-chaperone aha1
id_156154	1.26331	5.45839	125.813	3.37877e-29	8.93176e-28	protein phosphatase 1k
id_83315	1.26194	2.48224	27.2076	1.82737e-07	6.09881e-07	glycoside hydrolase family 93 protein
id_296004	1.26188	5.99617	59.0975	1.50051e-14	1.09989e-13	3-hydroxyacyl- dehydrogenase
id_183282	1.26002	1.91076	21.9701	2.76929e-06	7.93254e-06	zinc-finger transcription factor
id_226070	1.25688	3.40581	57.8657	2.80643e-14	2.00594e-13	ring-like domain-containing protein
id_132082	1.25644	9.02052	77.9433	1.0604e-18	1.16644e-17	conserved glutamic acid rich protein
id_229426	1.25641	6.46221	57.3181	3.70727e-14	2.62504e-13	sgt1 and cs domain containing protein
id_297233	1.25511	5.70433	6.82709	0.00897854	0.0148254	hypothetical protein TRIATDRAFT_254555 [Trichoderma atroviride IMI 206040]
id_296417	1.25394	4.52864	69.8169	6.50724e-17	5.93491e-16	abc1 domain containing protein
id_236813	1.25387	4.85666	53.2426	2.9479e-13	1.91925e-12	membrane zinc transporter
id_128399	1.25369	5.88021	122.143	2.14807e-28	5.30771e-27	major facilitator superfamily transporter
id_285432	1.25283	1.97778	23.1433	1.50364e-06	4.44631e-06	hypothetical protein TRIATDRAFT_285432 [Trichoderma atroviride IMI 206040]
id_40531	1.25279	2.61909	46.1939	1.0711e-11	5.86395e-11	hypothetical protein TRIATDRAFT_40531 [Trichoderma atroviride IMI 206040]
id_235448	1.2525	8.38788	46.0651	1.1439e-11	6.24196e-11	hypothetical protein TRIATDRAFT_235448 [Trichoderma atroviride IMI 206040]
id_299671	1.25065	6.59381	12.7735	0.000351565	0.000732419	hypothetical protein TRIATDRAFT_299671 [Trichoderma atroviride IMI 206040]
id_240525	1.24977	5.40833	87.1879	9.8687e-21	1.29821e-19	zn cluster transcription factor
id_295778	1.24962	6.36011	48.4615	3.36841e-12	1.95054e-11	hypothetical protein TRIATDRAFT_295778 [Trichoderma atroviride IMI 206040]
id_42665	1.24914	6.20977	40.0154	2.51972e-10	1.16565e-09	enoyl- hydratase isomerase
id_144950	1.24719	8.6584	40.2044	2.28728e-10	1.06642e-09	urea active transporter
id_37490	1.24682	5.64121	56.7791	4.87614e-14	3.4092e-13	methylcrotonoyl- carboxylase beta chain
id_219692	1.24554	6.14569	96.4029	9.37311e-23	1.46161e-21	nicotinate-nucleotide pyrophosphorylase
id_152251	1.24531	5.09221	26.9512	2.08653e-07	6.9111e-07	conserved serine-threonine rich protein
id_131910	1.24372	6.9955	21.8738	2.91186e-06	8.31803e-06	valyl-trna synthetase
id_32766	1.24338	5.56393	102.311	4.74531e-24	8.13049e-23	hypothetical protein TRIATDRAFT_32766 [Trichoderma atroviride IMI 206040]
id_319488	1.24278	3.08062	41.0452	1.48746e-10	7.09804e-10	hypothetical protein TRIATDRAFT_319488 [Trichoderma atroviride IMI 206040]
id_34152	1.24269	5.54656	76.3228	2.40884e-18	2.55847e-17	fad dependent oxidoreductase
id_300618	1.24127	6.5936	42.1322	8.53062e-11	4.19578e-10	nuclease s1
id_293420	1.2407	2.48816	32.1814	1.40428e-08	5.36889e-08	nad dependent epimerase
id_207350	1.23887	3.04262	48.6324	3.08728e-12	1.79775e-11	#NAME?
id_83118	1.23875	3.61768	5.60067	0.0179536	0.0282661	sterol 24-c-methyltransferase
id_301225	1.23856	5.97837	85.9006	1.89216e-20	2.42774e-19	hypothetical protein TRIATDRAFT_301225 [Trichoderma atroviride IMI 206040]
id_42245	1.23811	4.59847	21.1581	4.22908e-06	1.17975e-05	digeranylgeranylglyceryl phosphate synthase
id_132255	1.23734	7.74389	90.3488	1.99666e-21	2.77103e-20	hypothetical protein TRIATDRAFT_132255 [Trichoderma atroviride IMI 206040]
id_302717	1.23658	5.63727	56.0794	6.9601e-14	4.78586e-13	integral membrane mpv17 pmp22
id_315637	1.23598	6.6795	19.4484	1.03353e-05	2.72004e-05	glycoside hydrolase family 55 protein
id_284272	1.23407	3.44131	7.92477	0.00487625	0.00845752	mfs general substrate transporter
id_255242	1.23387	5.99622	26.6566	2.43025e-07	8.00819e-07	ubie coq5
id_93821	1.23259	4.00243	35.1987	2.97721e-09	1.22729e-08	mfs monocarboxylate
id_51864	1.23257	4.60463	49.4583	2.02632e-12	1.20781e-11	hypothetical protein TRIATDRAFT_51864 [Trichoderma atroviride IMI 206040]
id_299697	1.23126	8.01325	65.3026	6.42368e-16	5.39757e-15	3-ketoacyl- thiolase
id_34313	1.23092	5.73767	57.7898	2.91672e-14	2.08298e-13	atp12 chaperone
id_31250	1.23049	2.554	27.9897	1.21963e-07	4.16674e-07	hypothetical protein TRIATDRAFT_31250 [Trichoderma atroviride IMI 206040]
id_146814	1.2288	6.49248	115.988	4.78289e-27	1.05085e-25	glycoside hydrolase family 12 protein
id_54382	1.22873	1.72114	10.6988	0.00107205	0.0020741	x-pro dipeptidyl-peptidase (s15 family) protein
id_294168	1.2279	6.01294	33.574	6.86046e-09	2.72033e-08	g1 s-specific cyclin pcl5
id_314008	1.22705	3.18288	6.89098	0.00866318	0.0143388	alpha-glucosidase
id_78353	1.227	7.86756	51.7371	6.34531e-13	3.97572e-12	hypothetical protein TRIATDRAFT_78353 [Trichoderma atroviride IMI 206040]
id_85208	1.22626	4.28613	35.5454	2.4917e-09	1.03638e-08	hypothetical protein TRIATDRAFT_85208 [Trichoderma atroviride IMI 206040]
id_88129	1.22615	5.1598	75.4856	3.68074e-18	3.84079e-17	histidine kinase
id_48936	1.22422	3.56002	40.7761	1.70708e-10	8.10933e-10	mitosis inhibitor protein kinase swe1
id_258356	1.22403	6.48067	78.2991	8.85612e-19	9.85895e-18	hypothetical protein TRIATDRAFT_258356 [Trichoderma atroviride IMI 206040]
id_34287	1.22302	6.73151	59.9785	9.58989e-15	7.2398e-14	hypothetical protein TRIATDRAFT_34287 [Trichoderma atroviride IMI 206040]
id_51699	1.22299	4.69907	50.5253	1.17638e-12	7.1869e-12	histone deacetylase
id_259762	1.22267	2.55715	34.6707	3.90464e-09	1.59148e-08	dash complex component
id_293468	1.22211	7.56367	34.147	5.11016e-09	2.04775e-08	saccharopine dehydrogenase
id_296957	1.22153	9.37608	75.1315	4.40383e-18	4.56103e-17	protein yop-1
id_172645	1.22067	8.03936	45.8641	1.26746e-11	6.88464e-11	helix-loop-helix dna-binding domain-containing protein
id_300107	1.22006	8.38737	15.5176	8.17414e-05	0.000188496	coproporphyrinogen iii oxidase
id_34515	1.21965	5.94532	116.157	4.39155e-27	9.72566e-26	ubx domain-containing protein
id_29353	1.21849	5.11884	59.6773	1.11758e-14	8.35376e-14	sulfur controller-2
id_154163	1.21763	6.03366	59.3108	1.34636e-14	9.97432e-14	isocitrate lyase
id_318377	1.21706	5.71802	81.8058	1.50136e-19	1.81185e-18	upf0326 protein hag1
id_236452	1.21687	8.56298	79.6827	4.39625e-19	5.1343e-18	pentafunctional arom polypeptide
id_241728	1.21614	5.78834	112.142	3.32647e-26	6.7069e-25	phospholipid-binding protein
id_322545	1.21376	1.97509	37.244	1.04236e-09	4.50662e-09	cupin domain-containing protein
id_216657	1.21366	4.56524	41.4994	1.17908e-10	5.71157e-10	f1f0 atp synthase assembly protein
id_131340	1.21334	5.77827	87.207	9.77382e-21	1.28776e-19	frequency clock protein
id_152157	1.21333	4.27954	34.3525	4.59806e-09	1.85774e-08	gnat family
id_298785	1.21264	4.93797	34.9231	3.42986e-09	1.40346e-08	s-adenosylmethionine-dependent methyltransferase
id_132578	1.21223	4.27738	35.7571	2.23515e-09	9.34343e-09	phosducin
id_127739	1.20958	6.98466	83.4743	6.45481e-20	8.07046e-19	oxysterol binding protein
id_296866	1.20507	7.0565	89.4243	3.18592e-21	4.30668e-20	peroxisomal adenine nucleotide transporter 1
id_35890	1.20499	3.48944	19.761	8.77561e-06	2.33988e-05	nmral1 protein
id_314676	1.20453	6.39464	47.4858	5.54033e-12	3.1491e-11	f-box domain-containing protein
id_302744	1.20144	7.522	101.827	6.06007e-24	1.03195e-22	endoplasmic reticulum transmembrane protein
id_161123	1.20033	2.76078	15.5156	8.18258e-05	0.000188639	glycoside hydrolase family 93 protein
id_302600	1.19963	6.34949	85.9192	1.87443e-20	2.40869e-19	tricarboxylate transporter mitochondrial carrier protein
id_228284	1.19933	3.07904	40.2539	2.23006e-10	1.04266e-09	like family protein
id_232460	1.19907	6.04572	59.0711	1.52077e-14	1.1118e-13	esterase family protein
id_83395	1.19806	5.5713	69.2693	8.58952e-17	7.76601e-16	nuclear matrix protein
id_258544	1.1974	3.68659	24.2641	8.39921e-07	2.57607e-06	cysteine dioxygenase
id_145049	1.19637	6.56068	107.833	2.92365e-25	5.47453e-24	signal recognition particle receptor subunit alpha
id_247137	1.19479	4.46188	34.2662	4.80665e-09	1.93357e-08	mfs transporter
id_41997	1.19446	5.67672	78.003	1.02883e-18	1.13471e-17	amino acid transporter
id_40794	1.19329	5.56458	66.1422	4.19541e-16	3.57576e-15	had-superfamily subfamily cecr5
id_162247	1.19253	5.75389	46.9399	7.31968e-12	4.10721e-11	calpain family cysteine protease
id_32386	1.19208	4.50879	15.19	9.72181e-05	0.000221366	hypothetical protein TRIATDRAFT_32386 [Trichoderma atroviride IMI 206040]
id_92684	1.19185	5.02751	97.8791	4.44734e-23	7.09445e-22	zn 2cys6 transcription factor
id_42539	1.19149	5.46082	35.2709	2.86883e-09	1.18496e-08	purine permease
id_129373	1.1903	4.30204	26.1713	3.12427e-07	1.01664e-06	monooxygenase fad-binding protein
id_147471	1.19029	5.30688	49.2335	2.27231e-12	1.34577e-11	malate l-lactate
id_34655	1.18952	3.60316	40.7106	1.76529e-10	8.35201e-10	nadph-dependent fmn fad containing
id_281841	1.18922	1.78936	22.8325	1.76751e-06	5.19189e-06	hypothetical protein TRIATDRAFT_281841 [Trichoderma atroviride IMI 206040]
id_310560	1.18889	8.29399	22.229	2.4199e-06	6.98943e-06	c2h2 type zinc finger domain containing protein
id_45725	1.18815	3.753	13.8326	0.000199836	0.000431544	metallo-beta-lactamase domain
id_130031	1.18746	6.40414	72.6059	1.58307e-17	1.54359e-16	vacuolar protein 8
id_316132	1.18671	6.11306	78.7658	6.99264e-19	7.86861e-18	mitochondrial distribution and morphology protein 34
id_301974	1.18663	6.46306	110.688	6.9267e-26	1.36356e-24	diacylglycerol o-acyltransferase
id_173381	1.18601	5.78062	70.77	4.01404e-17	3.72905e-16	wd domain containing protein
id_53674	1.1857	3.12758	36.3647	1.63642e-09	6.93812e-09	alcohol dehydrogenase
id_298755	1.18561	7.74419	18.2333	1.95436e-05	4.9631e-05	plasma membrane iron permease
id_29974	1.18522	4.81885	57.4378	3.48831e-14	2.4721e-13	nitrilase family protein
id_31359	1.18475	4.06541	36.1829	1.7964e-09	7.57399e-09	nuclear protein snf4
id_164142	1.1844	5.94697	64.4413	9.94509e-16	8.19928e-15	hex2 protein
id_137209	1.18415	5.69702	63.4555	1.64027e-15	1.32804e-14	hypothetical protein TRIATDRAFT_137209, partial [Trichoderma atroviride IMI 206040]
id_210069	1.18299	5.62821	83.0962	7.81571e-20	9.68473e-19	capsule polysaccharide biosynthesis protein
id_88559	1.18281	4.35262	37.7155	8.18512e-10	3.58535e-09	serine threonine-protein kinase csk1
id_297555	1.18251	5.56939	14.8431	0.000116837	0.000262663	hypothetical protein TRIATDRAFT_297555 [Trichoderma atroviride IMI 206040]
id_208275	1.1825	4.69919	49.4777	2.00637e-12	1.19764e-11	phospho-2-dehydro-3-deoxyheptonate aldolase
id_129432	1.18217	6.22343	18.0169	2.18956e-05	5.52498e-05	opt oligopeptide transporter
id_33409	1.18209	2.75791	29.9037	4.54056e-08	1.62901e-07	glycoside hydrolase family 3 protein
id_30789	1.18163	4.75893	80.7658	2.54119e-19	3.02293e-18	transcription factor fet5
id_294380	1.18093	7.03356	74.6727	5.55583e-18	5.69746e-17	atp-dependent protease la
id_209185	1.18086	2.66331	41.5271	1.16246e-10	5.63762e-10	cytochrome b5-like heme steroid binding domain-containing protein
id_297887	1.18085	7.28301	26.4216	2.74448e-07	8.99734e-07	aspartate protease
id_172610	1.17983	5.39304	89.7333	2.72529e-21	3.72636e-20	phospholipid metabolism enzyme regulator
id_299313	1.17968	5.48285	36.6782	1.39329e-09	5.9558e-09	hypothetical protein TRIATDRAFT_299313 [Trichoderma atroviride IMI 206040]
id_291514	1.17933	2.64258	44.4306	2.63534e-11	1.37067e-10	hexose transporter
id_210297	1.17821	5.0553	8.02839	0.00460497	0.00803048	class iii chitinase 2
id_78054	1.1781	7.12959	69.934	6.13215e-17	5.61125e-16	ph-response transcription factor pacc rim101
id_45206	1.1781	4.55398	50.8788	9.82506e-13	6.03788e-12	an1-type zinc finger protein
id_158531	1.1765	5.35567	68.3943	1.33863e-16	1.19344e-15	retinol dehydrogenase 8
id_301235	1.17408	6.8048	68.3047	1.40088e-16	1.24761e-15	mitogen-activated protein kinase
id_154060	1.17305	2.33292	16.0281	6.241e-05	0.000146722	peptide synthetase
id_167971	1.17266	5.37192	80.0056	3.73357e-19	4.39738e-18	triose-phosphate transporter
id_129592	1.17247	4.1745	43.8582	3.53055e-11	1.81027e-10	cytochrome p450 97b3
id_302053	1.16986	6.93995	61.9018	3.61016e-15	2.82535e-14	high affinity nickel transport protein nic1
id_314983	1.16776	3.19558	6.75072	0.00937097	0.0154366	secretory
id_243081	1.16651	3.59517	62.6315	2.49234e-15	1.98221e-14	fungal specific transcription factor domain-containing protein
id_133633	1.16539	7.90373	34.5726	4.10643e-09	1.6672e-08	c6 transcription factor
id_143303	1.16434	5.76153	89.5666	2.96483e-21	4.02087e-20	malate dehydrogenase
id_148566	1.16401	9.58176	55.6564	8.63096e-14	5.88616e-13	zz type zinc finger domain-containing protein
id_177251	1.1639	4.1293	70.0905	5.66457e-17	5.1891e-16	proteasome subunit alpha type 6
id_238239	1.16384	6.09568	57.2546	3.82898e-14	2.70432e-13	chlorophenol o-methyltransferase
id_297798	1.163	7.52742	62.9454	2.12513e-15	1.70481e-14	cap-gly domain-containing protein
id_298637	1.16286	2.9937	7.70894	0.00549481	0.00943213	hypothetical protein TRIATDRAFT_298637 [Trichoderma atroviride IMI 206040]
id_297140	1.16249	6.36979	96.1776	1.05025e-22	1.61653e-21	mitochondrial 18kda protein
id_286297	1.16226	3.0846	39.978	2.56837e-10	1.18552e-09	set domain-containing protein 5
id_300603	1.1612	5.8122	35.605	2.41665e-09	1.00617e-08	low affinity copper transporter
id_46525	1.16063	3.0828	29.5261	5.51695e-08	1.96407e-07	heme peroxidase
id_162900	1.16046	5.67392	92.0324	8.52683e-22	1.23269e-20	ubiquitin family protein
id_256640	1.15963	5.63264	58.2478	2.311e-14	1.66324e-13	hypothetical protein TRIATDRAFT_299313 [Trichoderma atroviride IMI 206040]
id_39374	1.15952	4.70701	42.704	6.36809e-11	3.17908e-10	glutathione s-transferase
id_296679	1.15898	6.73491	110.411	7.9654e-26	1.54972e-24	hypothetical protein TRIATDRAFT_296679 [Trichoderma atroviride IMI 206040]
id_45585	1.15841	3.27891	37.3265	9.99156e-10	4.32881e-09	chitinase chi18- partial
id_282448	1.15696	6.42967	53.1289	3.12362e-13	2.03048e-12	peptidase family t4 protein
id_258818	1.15671	6.80007	73.0802	1.24489e-17	1.23114e-16	sexual development transcription factor
id_140314	1.1566	5.74689	96.1509	1.0645e-22	1.63544e-21	gtp-binding protein ypt4
id_152788	1.15653	7.07293	121.509	2.95585e-28	7.19689e-27	golgi to endosome transport protein
id_77559	1.15585	4.827	91.93	8.9796e-22	1.29365e-20	ceramide glucosyltransferase
id_300639	1.15511	6.46643	59.9003	9.97887e-15	7.51982e-14	indoleamine -dioxygenase
id_147678	1.15498	5.19197	59.1371	1.47057e-14	1.07909e-13	pumilio domain-containing protein
id_157793	1.15498	4.64954	25.177	5.23022e-07	1.65408e-06	serine family amino acid catabolism-related protein
id_42549	1.15394	4.96989	55.6391	8.70765e-14	5.9336e-13	camk camk1 protein kinase
id_315287	1.15241	6.30028	61.687	4.02626e-15	3.1304e-14	3 5 -cyclic nucleotide phosphodiesterase
id_49156	1.15098	3.34634	30.1391	4.0215e-08	1.4528e-07	mfs multidrug resistance
id_301116	1.15066	8.14041	41.2699	1.32594e-10	6.38583e-10	crei protein
id_317706	1.14898	2.64059	29.9158	4.51218e-08	1.62092e-07	amidophosphoribosyltransferase
id_320236	1.1464	4.81052	24.1128	9.08546e-07	2.77123e-06	alpha beta hydrolase fold protein
id_299856	1.14603	5.39425	18.648	1.57214e-05	4.02683e-05	ph-response regulator
id_169177	1.14507	2.55759	25.5143	4.3912e-07	1.3999e-06	hypothetical protein TRIATDRAFT_169177, partial [Trichoderma atroviride IMI 206040]
id_315734	1.14467	7.68905	41.5464	1.15108e-10	5.59222e-10	serine threonine protein
id_152520	1.144	8.11552	70.7028	4.15305e-17	3.85105e-16	elongation factor 3
id_5520	1.14273	5.6529	89.3943	3.23472e-21	4.36556e-20	hypothetical protein TRIATDRAFT_5520, partial [Trichoderma atroviride IMI 206040]
id_35342	1.14181	2.4039	17.5965	2.73089e-05	6.77595e-05	glycoside hydrolase family 13 protein
id_203336	1.14119	5.91797	110.856	6.36429e-26	1.2588e-24	mitochondrial chaperone
id_210433	1.14011	3.30609	23.9829	9.71939e-07	2.95162e-06	transcriptional
id_281438	1.13979	5.33635	58.9826	1.59073e-14	1.16193e-13	zn 2cys6 transcription factor
id_291851	1.13951	3.78214	21.5564	3.4357e-06	9.73759e-06	efflux pump antibiotic resistance
id_93227	1.13888	3.45072	33.7584	6.24001e-09	2.48378e-08	octanoyltransferase-like protein
id_31692	1.13829	4.13652	43.6631	3.90063e-11	1.98658e-10	camp phosphodiesterase class-ii
id_151880	1.13654	6.83126	24.4424	7.65663e-07	2.36399e-06	salicylate 1-monooxygenase
id_181472	1.13638	3.72912	29.9987	4.32326e-08	1.55708e-07	af323585_1beta transducin-like protein het-d2y
id_146288	1.13464	5.12429	49.5749	1.90937e-12	1.14302e-11	riboflavin kinase
id_210656	1.13417	2.57432	12.627	0.00038021	0.00078776	ankyrin repeat-containing protein
id_249429	1.13386	4.81949	53.3257	2.82589e-13	1.84413e-12	aldo keto reductase
id_159330	1.1331	4.63889	20.5359	5.85245e-06	1.60466e-05	isopropanol dehydrogenase
id_300390	1.13128	3.8446	31.0811	2.47464e-08	9.19515e-08	hypothetical protein TRIATDRAFT_300390 [Trichoderma atroviride IMI 206040]
id_322236	1.1312	5.86203	10.6413	0.00110592	0.00213666	nacht and wd domain protein
id_237038	1.13054	7.84973	58.4048	2.13374e-14	1.54367e-13	acetylornithine aminotransferase
id_132525	1.12622	6.94182	59.0797	1.51415e-14	1.10891e-13	vacuolar transporter chaperone 2
id_54763	1.12605	3.76671	17.1874	3.38674e-05	8.27991e-05	cyanamide hydratase
id_294856	1.12579	4.73274	43.8876	3.47783e-11	1.78544e-10	mitochondrial intermediate peptidase
id_52337	1.12448	5.90551	73.7626	8.80986e-18	8.90287e-17	hypothetical protein TRIATDRAFT_52337 [Trichoderma atroviride IMI 206040]
id_150201	1.12315	7.6946	62.6656	2.44951e-15	1.95001e-14	metallothionein expression activator
id_283843	1.12289	5.05231	48.3815	3.5086e-12	2.02749e-11	sialidase-like protein
id_300280	1.12205	5.40692	112.221	3.19559e-26	6.45866e-25	hypothetical protein TRIATDRAFT_300280 [Trichoderma atroviride IMI 206040]
id_323167	1.12152	3.65123	26.7986	2.258e-07	7.46125e-07	f-box domain-containing protein
id_300077	1.11908	9.89913	29.3178	6.1428e-08	2.16834e-07	cytochrome c
id_155276	1.11896	6.33789	69.883	6.29272e-17	5.75186e-16	domain-containing protein
id_177274	1.11735	4.46226	64.6685	8.86222e-16	7.33556e-15	hypothetical protein TRIATDRAFT_177274, partial [Trichoderma atroviride IMI 206040]
id_133312	1.11673	6.57118	39.682	2.98861e-10	1.37038e-09	domain-containing protein
id_14283	1.11617	4.02398	53.5735	2.49101e-13	1.63585e-12	integral membrane protein
id_297741	1.11563	11.6823	25.7582	3.86978e-07	1.24512e-06	glyceraldehyde-3-phosphate dehydrogenase
id_53286	1.11444	4.19869	46.2064	1.06431e-11	5.83057e-11	dual specificity phosphatase
id_250560	1.11366	6.088	50.5092	1.18606e-12	7.23543e-12	carbohydrate-binding module family 21 protein
id_45036	1.11064	4.1061	43.4368	4.37873e-11	2.22599e-10	homoserine o-acetyltransferase
id_215115	1.10996	5.49008	104.261	1.77311e-24	3.14143e-23	tbc domain-containing protein
id_128117	1.10965	5.05518	48.6301	3.0909e-12	1.79859e-11	membrane associated
id_219437	1.10843	5.41889	59.8749	1.01081e-14	7.61033e-14	acyl- thioesterase ii
id_213340	1.10824	6.31394	74.3579	6.51638e-18	6.6579e-17	f-box protein
id_87275	1.10796	5.28557	25.3671	4.73929e-07	1.50511e-06	rta1 like protein
id_291665	1.10786	4.53211	34.4197	4.44197e-09	1.79729e-08	mannosylphosphate transferase
id_229731	1.10683	1.73932	19.2229	1.1631e-05	3.03419e-05	fad-dependent pyridine nucleotide-disulfide oxidoreductase
id_79863	1.10677	6.10895	74.1719	7.16039e-18	7.28017e-17	mitochondrial metalloendopeptidase oma1
id_231181	1.10671	3.48126	32.1671	1.41466e-08	5.40609e-08	fungal specific transcription factor domain-containing protein
id_310430	1.10633	7.22836	56.1814	6.60835e-14	4.55151e-13	transcription factor
id_297007	1.1048	5.5917	20.7454	5.24586e-06	1.44595e-05	hypothetical protein TRIATDRAFT_297007 [Trichoderma atroviride IMI 206040]
id_228113	1.10394	7.99453	58.8058	1.74031e-14	1.26785e-13	conserved hypothetical protein [Trichoderma atroviride IMI 206040]
id_46358	1.10308	7.52679	43.6634	3.89998e-11	1.98658e-10	inner membrane transport protein yeij
id_86403	1.10272	6.37585	79.4148	5.03467e-19	5.79057e-18	clavaminate synthase-like protein
id_39549	1.10255	5.8558	29.1652	6.6461e-08	2.33708e-07	siderophore iron transporter
id_173442	1.1023	3.97112	39.0391	4.154e-10	1.8738e-09	calponin-like protein
id_49765	1.10186	1.45882	27.6863	1.42668e-07	4.83121e-07	ester cyclase
id_77696	1.10113	4.30489	78.2558	9.05257e-19	1.00642e-17	aminodeoxychorismate synthase
id_126883	1.09855	4.33619	46.4212	9.53759e-12	5.27004e-11	fungal transcriptional regulatory protein
id_289040	1.09801	3.36354	30.2047	3.88762e-08	1.40749e-07	c6 transcription
id_319185	1.09687	4.91624	11.7789	0.000599051	0.00120665	ferric-chelate reductase
id_28657	1.09656	2.52743	17.8318	2.41315e-05	6.05432e-05	cell cycle inhibitor
id_82820	1.09453	5.28038	13.9932	0.000183471	0.000398685	manganese superoxide dismutase
id_323015	1.09439	2.74458	13.7727	0.000206311	0.000444375	zinc alcohol
id_150110	1.09422	5.06476	40.142	2.36154e-10	1.09674e-09	zinc metalloproteinase
id_78555	1.09387	4.94042	52.9581	3.40746e-13	2.19953e-12	nape-hydrolyzing phospholipase d
id_301141	1.0935	7.99095	73.3894	1.06434e-17	1.06781e-16	survival factor 1
id_299318	1.09346	4.44769	67.1009	2.57956e-16	2.24451e-15	alpha beta hydrolase
id_219088	1.09263	5.85143	23.0767	1.55662e-06	4.59483e-06	siderophore iron transporter
id_297078	1.09242	3.16498	35.501	2.54918e-09	1.05976e-08	hypothetical protein TRIATDRAFT_297078 [Trichoderma atroviride IMI 206040]
id_236441	1.09228	2.25155	19.4155	1.05149e-05	2.75945e-05	nacht domain protein
id_92626	1.09222	3.9608	13.9192	0.00019084	0.000412974	hypothetical protein TRIATDRAFT_92626 [Trichoderma atroviride IMI 206040]
id_288418	1.09213	4.98713	42.3495	7.63375e-11	3.77472e-10	mitochondrial carrier
id_147790	1.09173	7.80965	63.7584	1.40656e-15	1.14715e-14	4-nitrophenylphosphatase
id_30423	1.09037	5.42262	59.1368	1.47084e-14	1.07909e-13	platelet-activating factor acetylhydrolase
id_319666	1.08977	7.08068	43.6439	3.93901e-11	2.0049e-10	phospholipid-translocating p-type atpase domain-containing protein
id_173440	1.08932	6.62795	46.81	7.82147e-12	4.36524e-11	dnaj domain containing protein
id_174746	1.08897	5.58168	47.8736	4.54612e-12	2.61073e-11	las seventeen-binding protein
id_289654	1.08894	2.81522	31.2579	2.25924e-08	8.42109e-08	trna (adenine-n -)-methyltransferase
id_297537	1.08868	5.75342	41.1376	1.4188e-10	6.80552e-10	#NAME?
id_164460	1.08765	5.85685	54.2169	1.79535e-13	1.19312e-12	clock controlled protein
id_223991	1.08726	6.12449	14.5416	0.000137102	0.000304358	glycoside hydrolase family 31 protein
id_220727	1.08703	1.66738	24.3132	8.18771e-07	2.51769e-06	triosephosphate isomerase
id_50856	1.0866	3.87559	34.6269	3.99343e-09	1.62528e-08	citrate binding protein
id_297154	1.08634	3.9119	47.002	7.09146e-12	3.98721e-11	translation initiation factor 1a if-1
id_141953	1.0863	4.50488	33.7811	6.16737e-09	2.45603e-08	n-terminal fungal transcription regulatory domain-containing protein
id_217087	1.08612	3.81174	11.6713	0.000634709	0.00127416	nad dependent epimerase
id_216039	1.0861	3.86695	25.7275	3.93176e-07	1.26408e-06	arrestin
id_92352	1.08537	2.38243	24.1609	8.86142e-07	2.70785e-06	hypothetical protein TRIATDRAFT_92352 [Trichoderma atroviride IMI 206040]
id_48567	1.08476	4.33658	11.5569	0.00067497	0.00134848	alcohol dehydrogenase
id_301281	1.0846	7.12611	51.0808	8.86398e-13	5.47961e-12	phosphatidylglycerol phosphatidylinositol transfer protein
id_39433	1.08308	3.72983	50.5941	1.13589e-12	6.94969e-12	pentafunctional arom polypeptide
id_301429	1.08214	6.55482	22.6329	1.96094e-06	5.71936e-06	acetate kinase
id_249131	1.08144	9.46365	31.2841	2.22897e-08	8.31568e-08	pyruvate carboxylase
id_298252	1.08086	6.74572	41.5509	1.14839e-10	5.5824e-10	phospho-2-dehydro-3-deoxyheptonate aldolase
id_155142	1.07904	4.94678	48.3291	3.60363e-12	2.07808e-11	hypothetical protein TRIATDRAFT_155142 [Trichoderma atroviride IMI 206040]
id_137654	1.07774	6.22902	47.4922	5.52243e-12	3.14107e-11	major facilitator superfamily transporter
id_283211	1.07741	5.85762	38.5338	5.38144e-10	2.40146e-09	c6 transcription
id_318748	1.07655	7.10418	55.359	1.00412e-13	6.79226e-13	adenylate cyclase
id_129358	1.0749	11.1872	14.0509	0.000177932	0.00038761	allergen asp f4-like protein
id_47789	1.0744	1.95741	32.4347	1.23265e-08	4.7563e-08	ankyrin repeat-containing
id_51481	1.07413	5.9734	72.3233	1.82673e-17	1.76464e-16	drug resistance protein
id_301160	1.07358	5.05112	49.7854	1.71513e-12	1.03268e-11	calcineurin-like phosphoesterase
id_283780	1.07334	5.27825	24.2621	8.40753e-07	2.57767e-06	hypothetical protein TRIATDRAFT_283780 [Trichoderma atroviride IMI 206040]
id_128168	1.07315	5.51107	67.6039	1.99867e-16	1.75929e-15	breast cancer protein
id_50028	1.07292	4.20851	49.6582	1.83004e-12	1.09789e-11	mfs transporter
id_139588	1.07275	5.33572	60.3674	7.8707e-15	5.98533e-14	wd repeat-containing protein
id_44146	1.07259	4.06037	67.5629	2.04067e-16	1.79437e-15	gliotoxin biosynthesis protein
id_288713	1.07245	5.17459	54.6948	1.40777e-13	9.4384e-13	mfs monocarboxylic acid transporter
id_152437	1.07149	6.02417	61.9384	3.54364e-15	2.77591e-14	choline kinase
id_221539	1.07095	3.11304	40.7332	1.74497e-10	8.26531e-10	hypothetical protein TRIATDRAFT_221539 [Trichoderma atroviride IMI 206040]
id_77925	1.07019	2.03965	21.7963	3.03185e-06	8.64894e-06	d-xylulose 5-phosphate d-fructose 6-phosphate phosphoketolase
id_159436	1.06986	8.2137	29.4029	5.879e-08	2.08317e-07	heat shock protein sti1
id_299511	1.0696	6.10248	30.7593	2.92101e-08	1.07293e-07	homoisocitrate dehydrogenase
id_300441	1.06911	7.15871	71.1408	3.32625e-17	3.1121e-16	cyclin domain-containing protein
id_297170	1.06879	5.33962	93.239	4.63454e-22	6.83041e-21	hypothetical protein TRIATDRAFT_297170 [Trichoderma atroviride IMI 206040]
id_290334	1.06858	5.7069	70.8668	3.82179e-17	3.55974e-16	alternative nadh-dehydrogenase
id_34851	1.06836	1.72303	13.6434	0.000221015	0.00047384	mfs sugar
id_293719	1.06691	4.87518	60.9042	5.99199e-15	4.60289e-14	drap deaminase
id_178776	1.06675	3.15886	23.8713	1.02996e-06	3.11758e-06	hypothetical protein TRIATDRAFT_178776, partial [Trichoderma atroviride IMI 206040]
id_299966	1.06592	8.92888	46.5705	8.8379e-12	4.90621e-11	pci domain-containing protein
id_84644	1.06579	4.58948	49.0442	2.50262e-12	1.47378e-11	hypothetical protein TRIATDRAFT_84644 [Trichoderma atroviride IMI 206040]
id_228434	1.06561	7.10532	83.6736	5.8359e-20	7.32964e-19	hypothetical protein TRIATDRAFT_302057, partial [Trichoderma atroviride IMI 206040]
id_229979	1.06522	5.74126	17.2704	3.24203e-05	7.94479e-05	ctr copper transporter family protein
id_240908	1.06363	1.68813	12.658	0.000373957	0.000775599	oxalate decarboxylase family bicupin
id_220057	1.06342	7.10972	72.7639	1.46122e-17	1.43317e-16	fes cip4 domain-containing protein
id_322396	1.06341	3.50836	19.5097	1.00088e-05	2.64497e-05	hypothetical protein TRIATDRAFT_322396 [Trichoderma atroviride IMI 206040]
id_173803	1.06275	6.01617	65.0155	7.43113e-16	6.18172e-15	scf e3 ubiquitin ligase complex f-box protein grra
id_299889	1.06135	5.52335	58.2995	2.25103e-14	1.62289e-13	hypothetical protein TRIATDRAFT_299889 [Trichoderma atroviride IMI 206040]
id_297210	1.06124	7.43775	23.7906	1.07408e-06	3.24522e-06	pyridoxine biosynthesis protein pdx1
id_298145	1.06051	6.09087	90.6336	1.72896e-21	2.41157e-20	hypothetical protein TRIATDRAFT_298145 [Trichoderma atroviride IMI 206040]
id_300528	1.06024	7.88515	43.7762	3.68158e-11	1.88308e-10	hypothetical protein TRIATDRAFT_300528 [Trichoderma atroviride IMI 206040]
id_287819	1.05948	6.36026	17.806	2.4461e-05	6.13145e-05	protein
id_169472	1.05803	5.48868	55.2087	1.08391e-13	7.3201e-13	ccaat-binding protein subunit hap3
id_245919	1.05773	3.05373	31.302	2.20852e-08	8.2468e-08	galactoside o-acetyltransferase
id_155079	1.05622	7.14587	69.8576	6.37434e-17	5.82008e-16	dsp1-1-like protein
id_89153	1.0532	5.10014	78.4188	8.33538e-19	9.32912e-18	sporulation protein rmd8
id_134682	1.0529	7.19783	73.5069	1.00283e-17	1.00852e-16	ubiquitin-conjugating enzyme
id_222998	1.05241	3.68195	16.7632	4.23475e-05	0.000102241	xaa-pro dipeptidase
id_300355	1.051	8.31036	53.6517	2.39371e-13	1.57588e-12	phospho-2-dehydro-3-deoxyheptonate aldolase
id_317686	1.04928	5.26795	59.2364	1.39826e-14	1.03129e-13	c6 zinc finger domain-containing protein
id_141006	1.04881	7.32731	59.5532	1.19035e-14	8.86591e-14	uridine kinase
id_243299	1.0471	3.38674	19.0889	1.24765e-05	3.24764e-05	hypothetical protein TRIATDRAFT_243299, partial [Trichoderma atroviride IMI 206040]
id_258274	1.04655	8.94102	11.5397	0.000681264	0.00136008	hypothetical protein TRIATDRAFT_258274 [Trichoderma atroviride IMI 206040]
id_298382	1.04628	8.19994	59.443	1.25886e-14	9.3427e-14	ww-domain ligand protein
id_85781	1.04392	4.33938	51.5772	6.88377e-13	4.29694e-12	hypothetical protein TRIATDRAFT_85781 [Trichoderma atroviride IMI 206040]
id_300351	1.04323	6.5675	62.0155	3.40758e-15	2.67688e-14	sam domain
id_44928	1.04301	6.2193	49.6352	1.85166e-12	1.10989e-11	rta1 like protein
id_169228	1.04168	3.79137	46.2177	1.05815e-11	5.80446e-11	peptide alpha-n-acetyltransferase
id_221136	1.03987	5.46057	58.1593	2.41726e-14	1.73606e-13	isoflavone reductase family protein
id_130805	1.03861	6.09227	43.1224	5.1421e-11	2.59034e-10	carnitine acyl carnitine carrier
id_246499	1.03843	3.1425	30.6929	3.02275e-08	1.10834e-07	phospholipase carboxylesterase
id_45892	1.03799	4.57088	50.7784	1.03403e-12	6.34514e-12	chd5 domain-containing protein
id_157321	1.03758	7.52075	38.4267	5.68492e-10	2.53146e-09	branched-chain-amino-acid aminotransferase
id_40706	1.03747	5.74871	63.9371	1.28457e-15	1.05385e-14	hypothetical protein TRIATDRAFT_40706 [Trichoderma atroviride IMI 206040]
id_38460	1.03739	4.83573	57.2949	3.75134e-14	2.65173e-13	hypothetical protein TRIATDRAFT_38460 [Trichoderma atroviride IMI 206040]
id_254399	1.03731	5.22643	56.5827	5.38842e-14	3.74848e-13	choline transporter
id_33165	1.03651	7.96464	26.4222	2.74368e-07	8.99734e-07	peroxisomal hydratase-dehydrogenase-epimerase
id_33139	1.03608	3.19784	29.721	4.98902e-08	1.78452e-07	hypothetical protein TRIATDRAFT_33139 [Trichoderma atroviride IMI 206040]
id_87489	1.03316	2.3743	5.13274	0.0234787	0.0359983	hypothetical protein TRIATDRAFT_87489 [Trichoderma atroviride IMI 206040]
id_226078	1.03277	6.13487	55.4141	9.76311e-14	6.60955e-13	hypothetical protein TRIATDRAFT_226078 [Trichoderma atroviride IMI 206040]
id_172923	1.03243	5.89142	39.9189	2.64732e-10	1.21994e-09	som1 protein
id_319344	1.03234	5.39948	98.0446	4.09066e-23	6.53799e-22	methyltransferase domain-containing protein
id_161084	1.03183	5.35953	40.6724	1.80008e-10	8.51177e-10	abc multidrug transporter
id_256436	1.03181	3.52951	35.0916	3.14558e-09	1.29158e-08	hypothetical protein TRIATDRAFT_256436 [Trichoderma atroviride IMI 206040]
id_157836	1.03178	7.15557	74.309	6.67971e-18	6.81642e-17	calcium-binding mitochondrial carrier protein aralar1
id_29026	1.03035	6.51944	49.538	1.9457e-12	1.16309e-11	arginine biosynthesis protein
id_131999	1.03019	4.96994	46.6922	8.30587e-12	4.6201e-11	er membrane protein
id_81214	1.02879	1.62644	15.6186	7.74898e-05	0.000179238	hypothetical protein TRIATDRAFT_81214 [Trichoderma atroviride IMI 206040]
id_268498	1.02746	4.48072	40.1449	2.35801e-10	1.09633e-09	nad-dependent malic enzyme
id_161814	1.02689	6.62219	42.1445	8.47703e-11	4.17188e-10	c6 zinc finger domain-containing protein
id_228807	1.02646	4.73283	58.1584	2.41843e-14	1.73606e-13	exs family protein
id_174804	1.02553	1.7659	19.5077	1.00196e-05	2.64699e-05	c6 finger domain
id_91531	1.02476	5.26952	94.4696	2.48892e-22	3.74778e-21	peroxin-3 protein
id_35351	1.02437	7.29278	45.9807	1.19426e-11	6.49973e-11	atp-dependent protease la
id_156411	1.02436	4.55137	16.8282	4.09214e-05	9.88835e-05	glycoside hydrolase family 2 protein
id_10225	1.02435	3.22327	8.70226	0.00317816	0.00570233	nacht and wd40 domain protein
id_139368	1.0239	6.04599	14.707	0.00012558	0.000280701	c6 transcription
id_260398	1.02347	4.50069	33.8198	6.04609e-09	2.40889e-08	hypothetical protein TRIATDRAFT_260398 [Trichoderma atroviride IMI 206040]
id_297786	1.0225	4.14768	45.0889	1.88292e-11	9.98668e-11	hypothetical protein TRIATDRAFT_297786 [Trichoderma atroviride IMI 206040]
id_302146	1.0215	7.12911	44.489	2.55791e-11	1.33373e-10	sorbitol utilization protein sou2
id_78866	1.02041	5.37528	51.8129	6.10506e-13	3.83096e-12	amino acid permease
id_137833	1.01941	8.04387	36.5373	1.49774e-09	6.38265e-09	acyl- dehydrogenase
id_281090	1.01828	7.24647	45.9011	1.24375e-11	6.76465e-11	potassium ion channel yvc1
id_88524	1.01794	2.09133	5.33583	0.0208914	0.0323591	glycoside hydrolase family 23 protein
id_138765	1.01782	4.42576	21.47	3.59404e-06	1.01484e-05	galactose-proton symport
id_299522	1.01733	7.02675	82.9802	8.28784e-20	1.02241e-18	stress response rci peptide
id_131943	1.01688	4.10982	61.7127	3.97408e-15	3.09272e-14	nucleotide-sugar transporter
id_139416	1.01637	7.60856	54.5852	1.48849e-13	9.95555e-13	cation-transporting atpase 4
id_81964	1.0157	5.52842	81.9658	1.38465e-19	1.67587e-18	sporulation protein rmd1
id_253020	1.01547	7.59808	55.6998	8.44258e-14	5.76713e-13	serine threonine-protein phosphatase pp-z
id_178540	1.01503	3.21335	25.4653	4.50412e-07	1.43481e-06	ribosomal protein l32
id_306814	1.0147	4.45566	66.2541	3.96374e-16	3.38523e-15	n-terminal fungal transcription regulatory domain-containing protein
id_133979	1.01405	7.38013	39.8292	2.77172e-10	1.27374e-09	vacuolar sorting protein 1
id_318120	1.01289	9.3991	31.8111	1.69922e-08	6.43755e-08	guanylate-binding protein
id_301477	1.01159	9.74495	41.0382	1.49285e-10	7.1197e-10	transketolase
id_137146	1.01064	6.02187	76.0113	2.8205e-18	2.97672e-17	ubx domain-containing protein
id_298078	1.01001	7.68705	62.106	3.25453e-15	2.5639e-14	uracil phosphoribosyltransferase
id_94131	1.00996	3.08078	16.7278	4.31452e-05	0.000104016	bahd acyltransferase dcr-like
id_296589	1.00988	6.14188	35.9394	2.03551e-09	8.53457e-09	dicarboxylic amino acid permease
id_260442	1.00969	4.94674	49.6907	1.79998e-12	1.08064e-11	dna repair protein
id_131476	1.0082	4.15177	14.4372	0.000144911	0.000320073	polyol transporter 5
id_163506	1.00754	6.02309	52.8458	3.60797e-13	2.31997e-12	zinc finger protein
id_152588	1.00723	9.54043	41.5681	1.13838e-10	5.53698e-10	cell division control protein cdc48
id_313596	1.00678	2.95599	20.875	4.90243e-06	1.35488e-05	hypothetical protein TRIATDRAFT_313596 [Trichoderma atroviride IMI 206040]
id_291639	1.00574	4.08401	39.9221	2.6429e-10	1.21857e-09	chy zinc finger domain-containing protein
id_152359	1.00554	5.64565	26.4286	2.73463e-07	8.97214e-07	hypothetical protein TRIATDRAFT_152359 [Trichoderma atroviride IMI 206040]
id_88456	1.00531	7.24434	17.4416	2.96272e-05	7.31413e-05	cyclohexanone monooxygenase
id_297134	1.0046	6.45035	45.5478	1.48962e-11	7.98717e-11	pq loop repeat protein
id_127498	1.00395	6.86316	42.4262	7.34019e-11	3.63664e-10	aspartate aminotransferase
id_150819	1.00336	7.18055	42.7214	6.31181e-11	3.15288e-10	aminotransferase class i and ii
id_128466	1.00208	6.69015	53.8102	2.20824e-13	1.45821e-12	histidine biosynthesis trifunctional protein
id_169356	1.00026	4.51115	48.5807	3.16974e-12	1.83805e-11	hypothetical protein TRIATDRAFT_169356, partial [Trichoderma atroviride IMI 206040]

## Sheet: Down_WTBvsWTI
Deferentially expressed genes in the comparison WT+BAPTAvs WT-Injury
Gene identification	logFC	logCPM	LR	PValue	FDR	Annotation
id_296006	-1.00006	3.8048	33.0858	8.81812e-09	3.46361e-08	glycoside hydrolase family 2 protein
id_213429	-1.0004	6.75995	63.8602	1.3357e-15	1.09364e-14	upf0047 domain protein
id_250596	-1.00053	5.16747	39.6143	3.09412e-10	1.41642e-09	small nuclear ribonucleoprotein
id_152940	-1.00064	4.70426	44.7665	2.21984e-11	1.16843e-10	cop9 signalosome complex subunit 12
id_294181	-1.00086	4.95992	61.8762	3.65745e-15	2.85968e-14	spc97 spc98 family protein
id_80663	-1.00118	4.99633	52.1178	5.2269e-13	3.30984e-12	dna polymerase subunit cdc27
id_136337	-1.00192	2.6291	19.4695	1.02217e-05	2.69354e-05	haloacid dehalogenase-like hydrolase
id_92254	-1.00205	3.63251	38.3661	5.86422e-10	2.60712e-09	mynd finger
id_255456	-1.00224	8.02158	31.6156	1.87915e-08	7.08525e-08	glutamate decarboxylase
id_251278	-1.00228	4.52277	38.4498	5.61793e-10	2.50297e-09	uv-damage endonuclease
id_49509	-1.00525	5.09776	39.13	3.965e-10	1.7934e-09	heat repeat protein
id_212451	-1.00531	4.46121	45.3799	1.62288e-11	8.6474e-11	red-like protein
id_299195	-1.00559	4.98579	41.1166	1.43414e-10	6.86366e-10	glycan biosynthesis protein
id_53602	-1.01008	5.9063	48.4191	3.44191e-12	1.99033e-11	fungal zn binuclear cluster domain containing protein
id_213851	-1.01042	4.17491	38.8757	4.51659e-10	2.02966e-09	hypothetical protein TRIATDRAFT_213851 [Trichoderma atroviride IMI 206040]
id_315322	-1.01143	3.97558	47.5533	5.35298e-12	3.05303e-11	trfa protein
id_142705	-1.01183	3.36778	24.1774	8.78557e-07	2.68764e-06	arginine n-methyltransferase
id_292992	-1.01232	6.18493	38.6481	5.07537e-10	2.26974e-09	amp deaminase
id_78294	-1.01269	5.30316	84.0606	4.79846e-20	6.06324e-19	vacuolar fusion protein mon1
id_298242	-1.01297	6.65509	46.0307	1.16413e-11	6.34404e-11	serine threonine-protein kinase psk1
id_321399	-1.01303	5.6503	62.3379	2.89298e-15	2.28773e-14	hypothetical protein TRIATDRAFT_321399 [Trichoderma atroviride IMI 206040]
id_300815	-1.01398	5.50033	41.7352	1.04513e-10	5.10726e-10	d-galacturonic acid reductase
id_284456	-1.01502	4.19592	27.981	1.2251e-07	4.18261e-07	hypothetical protein TRIATDRAFT_284456, partial [Trichoderma atroviride IMI 206040]
id_293493	-1.01524	5.80279	48.635	3.08313e-12	1.79659e-11	salicylate hydroxylase (salicylate 1-monooxygenase)
id_220486	-1.01624	1.92457	10.3679	0.00128224	0.00245058	ankyrin repeat-containing
id_90782	-1.01639	6.00321	76.9929	1.71574e-18	1.84825e-17	peptidase s8 subtilisin kexin sedolisin
id_127007	-1.01671	6.59957	52.9593	3.40527e-13	2.19953e-12	histone acetyltransferase type b subunit 2
id_302543	-1.01678	5.58521	5.82077	0.015838	0.0251734	hypothetical protein TRIATDRAFT_302543 [Trichoderma atroviride IMI 206040]
id_195100	-1.01711	5.90157	47.2655	6.19938e-12	3.50456e-11	dna replication licensing factor mcm6
id_146811	-1.01753	4.7805	14.2897	0.000156723	0.000345063	exported protein
id_300744	-1.01786	6.20148	28.5331	9.21123e-08	3.1787e-07	cyclase protein
id_136977	-1.01867	4.18919	21.529	3.48527e-06	9.86467e-06	regulator of g protein signaling superfamily
id_21879	-1.01874	3.92946	27.9754	1.22865e-07	4.19131e-07	zn 2cys6 transcription factor
id_315758	-1.01951	2.82792	28.5469	9.14556e-08	3.15734e-07	protein kinase domain containing protein
id_24056	-1.01961	1.8808	8.95735	0.00276355	0.00501244	peptidase aspartic
id_299484	-1.02037	6.29637	78.7987	6.8772e-19	7.77021e-18	hypothetical protein TRIATDRAFT_299484 [Trichoderma atroviride IMI 206040]
id_288607	-1.02106	2.2544	18.5254	1.67653e-05	4.28236e-05	c6 finger domain
id_298369	-1.02139	7.38384	64.6309	9.03267e-16	7.46922e-15	eukaryotic translation initiation factor 2 alpha subunit
id_293297	-1.02151	5.05221	41.7064	1.06063e-10	5.17087e-10	like family protein
id_316450	-1.02266	3.73999	32.4329	1.23377e-08	4.7563e-08	hypothetical protein TRIATDRAFT_316450 [Trichoderma atroviride IMI 206040]
id_149115	-1.02288	4.82812	40.1396	2.36451e-10	1.09751e-09	rio1 family protein
id_83980	-1.02314	2.23432	13.5842	0.000228096	0.000488392	c6 transcription factor
id_144791	-1.02399	3.81012	15.0789	0.000103109	0.00023363	major facilitator superfamily transporter
id_42879	-1.0241	2.968	16.5634	4.70501e-05	0.000112453	enoyl- hydratase isomerase family protein
id_145607	-1.0248	6.61808	47.7821	4.76333e-12	2.7317e-11	eukaryotic translation initiation factor eif-2b subunit 3
id_143209	-1.02492	5.15033	37.193	1.06995e-09	4.62349e-09	dcmp deaminase
id_175704	-1.02524	5.02249	47.0308	6.98803e-12	3.93171e-11	hypothetical protein TRIATDRAFT_175704, partial [Trichoderma atroviride IMI 206040]
id_48282	-1.02594	2.214	7.2916	0.00692777	0.011699	cupin 2 conserved barrel domain protein
id_217941	-1.02654	7.83594	59.6988	1.10542e-14	8.27026e-14	swi snf complex protein
id_88984	-1.02761	4.39006	49.1457	2.37637e-12	1.4054e-11	histidine phosphotransferase hpt1p
id_300227	-1.02788	6.7041	17.1142	3.51981e-05	8.59514e-05	dihydrodipicolinate synthase
id_303226	-1.02825	2.20833	17.4685	2.92112e-05	7.21572e-05	ankyrin repeat-containing
id_128066	-1.02889	4.9832	50.2649	1.34334e-12	8.16495e-12	glycoside hydrolase family 13
id_129539	-1.02967	4.83288	55.447	9.60113e-14	6.51173e-13	pos9-activating factor fap7
id_38605	-1.03004	5.50401	45.5239	1.50788e-11	8.07465e-11	lim domain-containing protein
id_250931	-1.03005	3.12315	35.2418	2.91211e-09	1.20164e-08	killer toxin sensitivity protein
id_79024	-1.03029	4.67909	52.2683	4.8412e-13	3.07496e-12	pdcd2_c domain-containing protein
id_130441	-1.03183	4.12424	47.6131	5.19203e-12	2.96733e-11	phosphoribosylformimino-5-aminoimidazole carboxamide ribotide isomerase
id_23808	-1.03554	1.99995	20.0207	7.66099e-06	2.05585e-05	het domain protein
id_303074	-1.03571	7.34898	61.835	3.73481e-15	2.91469e-14	thioredoxin-like protein
id_212446	-1.03626	4.23402	42.0298	8.98911e-11	4.41607e-10	impb mucb samb family protein
id_296316	-1.03626	6.24759	82.2579	1.19439e-19	1.45404e-18	chromosome segregation protein
id_35132	-1.03628	6.29718	73.6311	9.4171e-18	9.49348e-17	fungal specific transcription factor domain protein
id_217686	-1.03686	4.7572	72.5027	1.66801e-17	1.61883e-16	mrna cleavage factor complex component pcf11
id_165879	-1.03704	2.59075	29.0305	7.12483e-08	2.49699e-07	tpa: transcription factor with c2h2 and zn -cys dna binding domain
id_78942	-1.03819	5.97081	32.5285	1.17455e-08	4.54271e-08	cral trio domain-containing protein
id_218054	-1.03979	4.46956	37.4506	9.37572e-10	4.06835e-09	rna exonuclease 4
id_217154	-1.04123	2.04551	5.49476	0.0190735	0.0298431	conidial pigment polyketide synthase alb1
id_127659	-1.04252	9.61411	18.8836	1.3894e-05	3.58635e-05	carbohydrate-binding module family 50 protein
id_91546	-1.04274	4.92149	24.6519	6.86764e-07	2.13463e-06	hypothetical protein TRIATDRAFT_91546 [Trichoderma atroviride IMI 206040]
id_302682	-1.04412	2.83254	13.809	0.000202369	0.000436674	hypothetical protein TRIATDRAFT_302682 [Trichoderma atroviride IMI 206040]
id_252385	-1.04467	6.73013	51.6765	6.54428e-13	4.09423e-12	dna mismatch repair protein msh6
id_81358	-1.04509	3.71173	27.8076	1.33996e-07	4.55236e-07	amino acid
id_283940	-1.04578	4.33023	34.3534	4.59587e-09	1.85774e-08	cytochrome p450
id_223998	-1.04602	5.03745	70.2223	5.29847e-17	4.86443e-16	metaphase-anaphase transition protein
id_300680	-1.04637	5.87492	68.1043	1.55076e-16	1.37521e-15	oxidoreductase nad-binding rossmann fold protein
id_249085	-1.04708	5.30464	53.016	3.30848e-13	2.14062e-12	kelch repeats protein
id_297183	-1.048	4.38234	39.2551	3.71903e-10	1.68673e-09	d-lactate dehydrogenase
id_321282	-1.04948	5.43481	38.2552	6.2073e-10	2.75523e-09	calcium transporter
id_136872	-1.04959	6.01509	72.363	1.79043e-17	1.7336e-16	orotate phosphoribosyltransferase
id_191145	-1.04979	4.80714	12.6703	0.000371514	0.000771086	ankyrin repeat protein
id_41665	-1.05	4.70094	71.8633	2.30633e-17	2.19484e-16	wd repeat-containing protein
id_140053	-1.05002	4.08307	39.8846	2.69424e-10	1.2395e-09	3 exoribonuclease
id_51561	-1.05004	2.2751	11.6271	0.000649987	0.00130232	hypothetical protein TRIATDRAFT_51561 [Trichoderma atroviride IMI 206040]
id_319393	-1.05021	2.30528	9.05589	0.0026185	0.00476699	ankyrin repeat-containing
id_238226	-1.0507	6.04309	72.2383	1.90719e-17	1.83597e-16	serologically defined colon cancer antigen 1
id_222534	-1.05094	3.88369	31.0141	2.56156e-08	9.46742e-08	udp-glucoronosyl and udp-glucosyl transferase family protein
id_202252	-1.0517	2.81507	19.4162	1.05112e-05	2.75945e-05	cut9-interacting protein scn1
id_289373	-1.05249	4.93831	66.3642	3.74848e-16	3.21789e-15	hcngp-like protein
id_294555	-1.05376	5.46607	58.9178	1.64398e-14	1.19872e-13	hypothetical protein TRIATDRAFT_294555 [Trichoderma atroviride IMI 206040]
id_129162	-1.0554	3.20539	16.7538	4.25571e-05	0.000102717	hypothetical protein TRIATDRAFT_129162 [Trichoderma atroviride IMI 206040]
id_217787	-1.05657	3.85551	24.5557	7.21917e-07	2.23389e-06	wd-repeat protein
id_191111	-1.05659	2.6908	20.4618	6.08341e-06	1.6636e-05	c6 transcription
id_127178	-1.05735	2.13234	5.11073	0.0237783	0.0364107	nadph dehydrogenase
id_301628	-1.05797	3.09053	32.4863	1.20033e-08	4.64029e-08	g-patch domain
id_223688	-1.05808	6.57969	57.6964	3.05862e-14	2.17871e-13	structural maintenance of chromosome complex subunit
id_315510	-1.06039	3.31713	23.0656	1.56565e-06	4.61983e-06	hypothetical protein TRIATDRAFT_315510 [Trichoderma atroviride IMI 206040]
id_281337	-1.06057	4.13706	26.7156	2.35708e-07	7.77322e-07	flavin-containing amine
id_88959	-1.06073	5.07218	52.7868	3.71792e-13	2.38882e-12	hypothetical protein TRIATDRAFT_88959 [Trichoderma atroviride IMI 206040]
id_20695	-1.06133	2.9522	10.9889	0.000916592	0.00179124	subtilisin-like protease
id_52424	-1.06161	5.96148	77.2386	1.51507e-18	1.63631e-17	nuclear protein qri2
id_245406	-1.06165	4.64588	38.6831	4.98508e-10	2.23176e-09	hypothetical protein TRIATDRAFT_257860, partial [Trichoderma atroviride IMI 206040]
id_169156	-1.06191	3.62652	26.3893	2.79083e-07	9.13851e-07	nuclear protein involved in pre-rrna
id_297502	-1.06195	8.03967	44.4266	2.64075e-11	1.37263e-10	hypothetical protein TRIATDRAFT_297502 [Trichoderma atroviride IMI 206040]
id_234026	-1.06354	7.25553	58.7869	1.75707e-14	1.27895e-13	prolyl-trna synthetase
id_78525	-1.06441	5.30936	75.3947	3.85429e-18	4.01183e-17	mitochondrial 54s ribosomal protein rml2
id_154801	-1.06444	4.91352	51.9579	5.67032e-13	3.57161e-12	general alpha-glucoside permease
id_135164	-1.06467	4.92833	64.7479	8.51217e-16	7.05282e-15	duf1740-domain-containing protein
id_321891	-1.06496	4.69209	57.4749	3.4232e-14	2.4301e-13	ubiquitin carboxyl-terminal hydrolase
id_175716	-1.065	3.43762	28.5495	9.13335e-08	3.15444e-07	hypothetical protein TRIATDRAFT_175716, partial [Trichoderma atroviride IMI 206040]
id_290249	-1.06528	3.5594	12.6646	0.000372653	0.000773257	dynamin family protein
id_10326	-1.06546	6.00897	74.2936	6.73214e-18	6.86151e-17	mrc1-like domain-containing protein
id_154439	-1.06643	8.87771	37.9458	7.27385e-10	3.20303e-09	aminopeptidase 2
id_266994	-1.06822	3.15603	30.4449	3.43484e-08	1.25118e-07	isochorismatase family protein family
id_238530	-1.06962	2.63297	16.3782	5.18775e-05	0.000123143	quinic acid utilization activator
id_78345	-1.06964	4.47198	42.771	6.15367e-11	3.07758e-10	hypothetical protein TRIATDRAFT_78345 [Trichoderma atroviride IMI 206040]
id_225436	-1.06982	4.18677	27.6552	1.44979e-07	4.90349e-07	hypothetical protein TRIATDRAFT_225436 [Trichoderma atroviride IMI 206040]
id_284598	-1.07132	2.98156	15.4905	8.2923e-05	0.00019101	glycoside hydrolase family 43 protein
id_50107	-1.07157	4.18252	51.8623	5.95333e-13	3.74368e-12	transcription factor tfiiic complex subunit
id_47799	-1.07191	4.18166	44.1153	3.09594e-11	1.59727e-10	histidine kinase group protein
id_297731	-1.07211	1.59785	10.0075	0.00155907	0.00293519	ubiquitin supergroup
id_148429	-1.07271	5.0051	33.8624	5.9152e-09	2.36126e-08	hypothetical protein TRIATDRAFT_148429 [Trichoderma atroviride IMI 206040]
id_296952	-1.07273	6.45586	51.7769	6.21778e-13	3.89875e-12	actin binding protein
id_237465	-1.07277	5.34843	76.9306	1.77076e-18	1.90505e-17	u4 u6 small nuclear ribonucleoprotein prp4
id_232659	-1.07345	4.49371	60.1706	8.69817e-15	6.60252e-14	uncharacterized protein loc100501500
id_39811	-1.07399	4.45574	53.1142	3.14707e-13	2.04253e-12	set domain-containing protein
id_34125	-1.07457	4.94815	77.8289	1.12367e-18	1.22471e-17	protein kinase
id_148471	-1.07493	5.06046	41.2742	1.32302e-10	6.37581e-10	meiotic recombination protein ski8
id_239890	-1.07573	2.12548	7.48246	0.0062303	0.0105963	tpr domain-containing protein
id_291551	-1.07671	3.29283	24.1265	9.02121e-07	2.75264e-06	sister chromatid cohesion protein
id_252710	-1.07703	5.37428	79.5886	4.61081e-19	5.35484e-18	dna repair protein rad50
id_215569	-1.07836	4.82801	57.2951	3.75082e-14	2.65173e-13	cell cycle inhibitor nif1
id_285082	-1.07876	5.22633	5.86414	0.0154524	0.0246074	---NA---
id_280987	-1.07908	5.48886	67.3721	2.24804e-16	1.97047e-15	involucrin repeat protein
id_175603	-1.08015	3.86702	15.5892	7.87032e-05	0.000181742	ankyrin repeat protein
id_91837	-1.08156	5.22252	57.2013	3.93409e-14	2.77385e-13	c-x8-c-x5-c-x3-h type zinc finger protein
id_91942	-1.08226	3.38662	44.8272	2.15216e-11	1.13568e-10	fam86a protein
id_217096	-1.08268	2.73694	13.311	0.000263858	0.00056021	bile-acid 7-alpha dehydratase
id_289587	-1.08424	3.47765	37.0937	1.12585e-09	4.84996e-09	het domain-containing protein
id_140226	-1.0848	4.56887	6.28935	0.0121465	0.0196588	oligomeric golgi complex subunit 6
id_44528	-1.08506	3.3738	24.6496	6.87585e-07	2.13576e-06	glycosyltransferase family 32 protein
id_222359	-1.08549	4.51222	61.5437	4.33015e-15	3.35727e-14	trna (guanine-n -)-methyltransferase
id_203240	-1.0856	5.11376	80.5786	2.79369e-19	3.30911e-18	palmitoyltransferase pfa5
id_34946	-1.08669	4.87931	31.0496	2.51521e-08	9.3168e-08	hypothetical protein TRIATDRAFT_34946 [Trichoderma atroviride IMI 206040]
id_214995	-1.08695	2.98731	18.7536	1.48746e-05	3.82169e-05	hypothetical protein TRIATDRAFT_214995, partial [Trichoderma atroviride IMI 206040]
id_155450	-1.08796	4.49254	53.7896	2.23147e-13	1.47238e-12	type 2a phosphatase activator tip41
id_301557	-1.08816	8.153	62.8626	2.21646e-15	1.77295e-14	hypothetical protein TRIATDRAFT_301557 [Trichoderma atroviride IMI 206040]
id_296546	-1.08837	4.1228	47.5332	5.40799e-12	3.07976e-11	hypothetical protein TRIATDRAFT_296546 [Trichoderma atroviride IMI 206040]
id_247347	-1.08899	6.14385	73.5209	9.95776e-18	1.00264e-16	mosc domain-containing protein
id_88743	-1.08924	8.23958	12.8099	0.000344792	0.00071975	copper amine oxidase
id_52037	-1.09216	3.47363	40.0255	2.50673e-10	1.16029e-09	hypothetical protein TRIATDRAFT_52037 [Trichoderma atroviride IMI 206040]
id_298534	-1.09301	7.69346	36.7369	1.35197e-09	5.78512e-09	cysteine proteinase
id_192999	-1.09343	2.81019	36.2092	1.77234e-09	7.47935e-09	mitochondrial 54s ribosomal protein 31
id_211995	-1.09559	4.70192	37.639	8.51264e-10	3.71903e-09	hypothetical protein TRIATDRAFT_211995 [Trichoderma atroviride IMI 206040]
id_49344	-1.09655	2.97206	27.6089	1.48492e-07	5.01418e-07	rnase h domain containing protein
id_31525	-1.09748	2.86709	20.3231	6.5405e-06	1.7775e-05	hypothetical protein TRIATDRAFT_31525 [Trichoderma atroviride IMI 206040]
id_154704	-1.09943	5.73659	62.7397	2.35909e-15	1.88343e-14	hypothetical protein TRIATDRAFT_154704 [Trichoderma atroviride IMI 206040]
id_301778	-1.10212	4.59405	46.4187	9.54999e-12	5.27339e-11	aldolase citrate lyase family protein
id_318147	-1.10258	1.50161	14.7815	0.000120715	0.00027065	hypothetical protein TRIATDRAFT_318147 [Trichoderma atroviride IMI 206040]
id_229866	-1.10674	6.34678	72.0266	2.1232e-17	2.03826e-16	ser thr protein phosphatase family protein
id_88599	-1.10858	2.09491	23.1063	1.53285e-06	4.52786e-06	c6 finger domain
id_302738	-1.1094	6.2546	84.7431	3.3976e-20	4.32596e-19	uracil-dna glycosylase
id_290084	-1.10982	3.55345	47.543	5.38095e-12	3.06688e-11	ankyrin repeat domain containing protein
id_229044	-1.11087	4.02687	29.9852	4.35348e-08	1.56661e-07	ankyrin repeat protein
id_156902	-1.11248	6.19011	80.9967	2.26099e-19	2.70507e-18	duf618 domain-containing protein
id_84499	-1.11266	5.35547	55.9307	7.50728e-14	5.14935e-13	integral membrane protein
id_173359	-1.11385	1.79719	11.093	0.000866538	0.00170181	ankyrin repeat protein
id_249572	-1.11386	6.21527	89.5985	2.91743e-21	3.96952e-20	dna repair helicase rad25
id_130841	-1.11392	4.75089	54.9938	1.20909e-13	8.126e-13	hypothetical protein TRIATDRAFT_130841 [Trichoderma atroviride IMI 206040]
id_34454	-1.11523	5.15277	76.8532	1.8415e-18	1.9786e-17	chromosome transmission fidelity protein
id_158152	-1.11572	4.31117	67.0399	2.66064e-16	2.31023e-15	leucine rich repeat domain protein
id_320247	-1.11587	2.64188	16.9886	3.76045e-05	9.1319e-05	hypothetical protein TRIATDRAFT_320247 [Trichoderma atroviride IMI 206040]
id_318025	-1.11733	5.6895	71.5114	2.75661e-17	2.59664e-16	protein
id_133200	-1.11807	3.91149	21.2747	3.97942e-06	1.11609e-05	g-protein coupled receptor protein
id_139214	-1.11862	6.74064	78.907	6.51044e-19	7.40607e-18	nuclear pore complex subunit nup85
id_285850	-1.11868	4.78483	50.7544	1.04678e-12	6.41866e-12	#NAME?
id_290226	-1.11923	7.30054	59.2779	1.36904e-14	1.01333e-13	microtubule associated protein
id_291144	-1.11933	3.06783	33.0496	8.98374e-09	3.52533e-08	hypothetical protein TRIATDRAFT_291144 [Trichoderma atroviride IMI 206040]
id_152486	-1.11982	7.91578	24.8185	6.29901e-07	1.96523e-06	mfs transporter
id_131913	-1.11999	1.83948	21.1097	4.33734e-06	1.20874e-05	polyketide synthase
id_144488	-1.12124	5.53461	91.1582	1.32634e-21	1.87194e-20	dna-(apurinic or apyrimidinic site) lyase
id_152559	-1.12127	6.88849	17.7427	2.52892e-05	6.32381e-05	aspartic endopeptidase
id_92438	-1.12617	2.33376	19.0104	1.30011e-05	3.37048e-05	tpa: zn 2cys6 transcription factor
id_161743	-1.12886	5.07897	69.1794	8.99029e-17	8.11075e-16	hect-domain-containing protein
id_214849	-1.13071	2.64686	22.5283	2.07074e-06	6.01602e-06	iq calmodulin-binding motif protein
id_167723	-1.13339	1.7944	17.7732	2.4886e-05	6.22861e-05	zinc finger protein odd-paired-like
id_83411	-1.13434	7.3733	22.7964	1.80099e-06	5.27871e-06	chromosome segregation protein
id_296192	-1.13629	3.75242	50.5134	1.18355e-12	7.2254e-12	dna repair helicase
id_89381	-1.13674	2.07486	13.9896	0.000183828	0.000399357	het domain-containing protein
id_38560	-1.13679	5.7034	83.4805	6.43463e-20	8.05732e-19	c6 transcription factor
id_289571	-1.1369	2.10413	14.0277	0.00018014	0.000391856	mfs monocarboxylate transporter
id_39090	-1.13698	3.30683	24.5224	7.34511e-07	2.27202e-06	nb-arc and tpr domain protein
id_282760	-1.13853	3.31252	45.3796	1.62314e-11	8.6474e-11	hypothetical protein TRIATDRAFT_282760 [Trichoderma atroviride IMI 206040]
id_40762	-1.14031	3.93932	53.1946	3.02094e-13	1.96526e-12	exopolyphosphatase-like protein
id_283217	-1.14078	2.77336	36.8715	1.26174e-09	5.41573e-09	hypothetical protein TRIATDRAFT_283217 [Trichoderma atroviride IMI 206040]
id_12080	-1.14353	2.89726	19.8195	8.51102e-06	2.27152e-05	ankyrin repeat protein
id_130206	-1.14413	6.91385	113.708	1.50999e-26	3.12777e-25	glycoside hydrolase family 76 protein
id_84035	-1.14445	1.91403	13.4311	0.000247485	0.000527331	stress responsive a b barrel domain protein
id_34316	-1.14598	1.6697	20.1151	7.29171e-06	1.96371e-05	fungal transcriptional regulatory-like protein
id_129811	-1.14772	9.9323	62.9933	2.07407e-15	1.66706e-14	elongation factor 1-gamma
id_301114	-1.14785	5.3963	54.0656	1.93903e-13	1.28656e-12	import inner membrane translocase subunit tim-21
id_86591	-1.14908	3.047	19.3634	1.08058e-05	2.83224e-05	3-hydroxyacyl- dehydrogenase
id_204124	-1.14995	2.04414	16.2642	5.5095e-05	0.000130223	hypothetical protein TRIATDRAFT_204124 [Trichoderma atroviride IMI 206040]
id_257375	-1.15056	1.75784	19.5613	9.74229e-06	2.577e-05	---NA---
id_300044	-1.15056	1.75784	19.5625	9.736e-06	2.57616e-05	hypothetical protein TRIATDRAFT_300044 [Trichoderma atroviride IMI 206040]
id_151487	-1.15223	5.83877	87.4541	8.62589e-21	1.13832e-19	activator 1 41 kda subunit
id_155272	-1.15234	4.71279	56.9547	4.4596e-14	3.1269e-13	dehydrogenase reductase sdr family member 8
id_215658	-1.15285	4.10671	48.6226	3.1027e-12	1.8042e-11	atp-dependent dna helicase mph1
id_80700	-1.15288	1.84561	14.4967	0.000140407	0.000310949	integral membrane mpv17 pmp22
id_132474	-1.15373	2.12289	19.0107	1.29984e-05	3.37048e-05	dash complex subunit dad3
id_279850	-1.15449	3.89365	34.0536	5.36139e-09	2.14327e-08	and ankyrin domain protein
id_300807	-1.15463	6.36277	61.6209	4.16381e-15	3.23433e-14	nad-dependent 15-hydroxyprostaglandin dehydrogenase
id_154147	-1.15499	3.56677	37.0352	1.16017e-09	4.9927e-09	rieske domain-containing protein
id_257831	-1.15561	7.06301	30.4871	3.36095e-08	1.22641e-07	hypothetical protein TRIATDRAFT_257831 [Trichoderma atroviride IMI 206040]
id_302160	-1.15572	3.41043	45.8426	1.28147e-11	6.94715e-11	hypothetical protein TRIATDRAFT_302160 [Trichoderma atroviride IMI 206040]
id_315263	-1.15621	4.21931	50.5017	1.1906e-12	7.25778e-12	hypothetical protein TRIATDRAFT_315263 [Trichoderma atroviride IMI 206040]
id_295232	-1.15752	4.41471	55.0211	1.19244e-13	8.02706e-13	dna polymerase epsilon subunit b
id_314604	-1.16023	4.84559	14.7011	0.000125974	0.000281455	transcriptional regulator
id_320648	-1.16042	3.25924	34.2753	4.78411e-09	1.92544e-08	dash complex subunit dad4
id_298923	-1.16043	3.90989	30.949	2.64899e-08	9.78621e-08	protein
id_224027	-1.16161	1.7852	21.0447	4.487e-06	1.24835e-05	salicylate hydroxylase
id_78654	-1.16185	6.21351	78.8401	6.73461e-19	7.6359e-18	flavodoxin and radical sam domain protein
id_81253	-1.1623	3.67237	29.138	6.74011e-08	2.36814e-07	tartrate dehydrogenase
id_252553	-1.16294	7.57982	32.2495	1.35591e-08	5.20067e-08	cfem domain-containing protein
id_317997	-1.16518	3.61367	23.6469	1.15731e-06	3.4828e-06	mfs sugar
id_41392	-1.1655	1.40848	21.2141	4.10727e-06	1.14846e-05	hypothetical protein TRIATDRAFT_41392 [Trichoderma atroviride IMI 206040]
id_196126	-1.16608	2.54791	30.5331	3.28214e-08	1.19923e-07	dna repair protein rad57
id_149814	-1.16725	5.50006	79.168	5.7048e-19	6.52526e-18	chromosome segregation in meiosis protein 3
id_181285	-1.16742	4.10083	10.5585	0.00115655	0.00222313	pfs domain protein
id_38240	-1.16746	2.8902	9.04013	0.00264117	0.00480301	gnat family
id_133021	-1.16816	6.9968	23.2465	1.42513e-06	4.23371e-06	kelch repeat protein
id_29824	-1.17094	4.88771	75.6436	3.39774e-18	3.57234e-17	rnase iii domain-containing protein
id_182228	-1.17262	2.19425	24.4743	7.5308e-07	2.32686e-06	serine threonine protein kinase
id_295605	-1.17379	4.9656	71.2821	3.09627e-17	2.90345e-16	dna damage repair protein
id_279777	-1.17412	5.62608	72.1598	1.98461e-17	1.90829e-16	alanyl-trna synthetase
id_292969	-1.17656	5.99588	24.0529	9.37247e-07	2.85355e-06	hypothetical protein TRIATDRAFT_292969 [Trichoderma atroviride IMI 206040]
id_293325	-1.17767	2.3265	32.4717	1.20939e-08	4.66879e-08	upf0665 family protein c
id_32938	-1.17835	1.58439	18.9289	1.35678e-05	3.50976e-05	eukaryotic aspartyl protease
id_317167	-1.17907	3.9616	46.3666	9.80735e-12	5.40833e-11	protein phosphatase-
id_31008	-1.18173	7.43075	41.6867	1.07135e-10	5.22006e-10	hsp70-like protein
id_33728	-1.18194	5.19856	58.7729	1.76959e-14	1.28693e-13	protein phosphatase 2c
id_322463	-1.18283	6.30927	44.2092	2.95088e-11	1.52621e-10	protein
id_322171	-1.18451	2.28913	26.1736	3.12059e-07	1.01584e-06	hypothetical protein TRIATDRAFT_322171 [Trichoderma atroviride IMI 206040]
id_129729	-1.18482	6.29756	65.8865	4.77651e-16	4.05031e-15	inositol 5-phosphatase
id_295125	-1.18637	4.59157	29.4789	5.65288e-08	2.00646e-07	cytochrome p450
id_137799	-1.18641	4.45341	39.5122	3.26015e-10	1.48752e-09	methyltransferase type 11
id_302422	-1.18856	3.99917	17.2413	3.2921e-05	8.06037e-05	gluconolactonase
id_296462	-1.18894	3.59219	30.6773	3.04707e-08	1.11582e-07	mfs transporter
id_214864	-1.18951	3.19503	38.1136	6.67417e-10	2.94832e-09	duf521 domain protein
id_300299	-1.19018	8.79453	27.8406	1.31734e-07	4.47917e-07	isotrichodermin c-15 hydroxylase
id_30100	-1.1907	5.87357	86.327	1.52511e-20	1.96893e-19	cullin family protein
id_152345	-1.19074	3.11185	12.7943	0.000347673	0.00072522	short-chain dehydrogenase reductase family
id_90008	-1.19093	4.41924	67.8274	1.7845e-16	1.57744e-15	hypothetical protein TRIATDRAFT_90008 [Trichoderma atroviride IMI 206040]
id_132795	-1.19295	9.40071	15.3227	9.06213e-05	0.000207537	hypothetical protein TRIATDRAFT_132795 [Trichoderma atroviride IMI 206040]
id_134836	-1.1931	7.50088	89.2709	3.44282e-21	4.6314e-20	farnesyl pyrophosphate synthetase
id_79026	-1.19321	3.86435	41.9164	9.52607e-11	4.67159e-10	dna ligase
id_316118	-1.19357	6.65678	73.4627	1.02557e-17	1.03015e-16	plc-like phosphodiesterase
id_289650	-1.1936	5.86337	70.9661	3.63418e-17	3.39639e-16	dna primase large subunit
id_302898	-1.1943	6.85799	78.8603	6.6661e-19	7.5728e-18	ycii-related domain protein
id_242204	-1.19669	5.90776	56.2531	6.37187e-14	4.3959e-13	isoflavone reductase family protein
id_93964	-1.19804	1.53515	16.8622	4.01936e-05	9.7266e-05	and nb-arc domain-containing protein
id_263459	-1.19822	2.95397	22.3903	2.22496e-06	6.44426e-06	cytochrome p450
id_81934	-1.19867	2.59292	33.7262	6.34413e-09	2.52281e-08	peptidyl-prolyl cis-trans isomerase pin4
id_153450	-1.19916	6.22974	78.409	8.37685e-19	9.35382e-18	12-oxophytodienoate reductase
id_16910	-1.19931	1.66581	25.2456	5.04734e-07	1.59807e-06	giy-yig catalytic domain-containing protein
id_284954	-1.19966	3.63764	53.3427	2.80148e-13	1.82964e-12	atp-dependent dna helicase srs2
id_299412	-1.19978	7.97035	46.1652	1.08688e-11	5.94641e-11	hypothetical protein TRIATDRAFT_299412 [Trichoderma atroviride IMI 206040]
id_211696	-1.20126	1.38058	19.5043	1.00372e-05	2.64997e-05	rna polymerase 2 mediator complex component
id_79491	-1.20322	1.62906	22.8331	1.76695e-06	5.19189e-06	het domain-containing protein
id_318034	-1.20349	5.04493	86.4596	1.42619e-20	1.84695e-19	queuine trna-ribosyltransferase
id_257612	-1.20426	6.97131	29.5409	5.47488e-08	1.95076e-07	leucine rich repeat protein
id_23762	-1.20558	5.23091	34.5939	4.06187e-09	1.65072e-08	transcription factor c2h2
id_292334	-1.20719	2.97144	31.1458	2.39357e-08	8.89814e-08	c6 transcription
id_40423	-1.20755	3.76211	17.3296	3.14256e-05	7.72375e-05	gpcr -type
id_127244	-1.20783	4.23229	66.6126	3.30465e-16	2.84864e-15	dna repair metallo-beta-lactamase
id_131866	-1.20817	8.87186	25.6264	4.14327e-07	1.32747e-06	aspartyl protease
id_304628	-1.20854	2.00907	19.1896	1.18353e-05	3.08556e-05	hypothetical protein TRIATDRAFT_304628 [Trichoderma atroviride IMI 206040]
id_298685	-1.20873	6.36117	65.384	6.16378e-16	5.18443e-15	threonine aldolase
id_317750	-1.2095	4.64019	62.1371	3.20353e-15	2.52612e-14	kh domain-containing protein
id_144106	-1.20993	3.55186	15.1776	9.78584e-05	0.000222641	ankyrin repeat and sam domain containing protein 6
id_10286	-1.21001	2.53509	29.7698	4.86506e-08	1.74242e-07	glycoside hydrolase family 18 protein
id_85002	-1.2101	2.99144	18.7079	1.52352e-05	3.9083e-05	hypothetical protein TRIATDRAFT_85002 [Trichoderma atroviride IMI 206040]
id_156760	-1.21045	5.21051	72.6694	1.53292e-17	1.49819e-16	histone acetyltransferase
id_143595	-1.21208	7.94081	51.0442	9.03105e-13	5.57461e-12	denn domain-containing protein
id_142943	-1.21277	5.89704	65.7428	5.13773e-16	4.33893e-15	mpr-like gpcr protein
id_157851	-1.21297	4.78535	44.6952	2.30218e-11	1.20948e-10	trna-guanine transglycosylase
id_229679	-1.21379	5.42089	48.3489	3.56744e-12	2.05863e-11	porphobilinogen deaminase
id_37946	-1.21438	3.23607	37.8852	7.50341e-10	3.30063e-09	methionyl-trna formyltransferase
id_31705	-1.21803	6.2411	84.767	3.35678e-20	4.28054e-19	dna replication licensing factor mcm5
id_147907	-1.21912	1.92574	29.3362	6.08474e-08	2.15058e-07	hypothetical protein TRIATDRAFT_147907 [Trichoderma atroviride IMI 206040]
id_317841	-1.22021	4.05285	43.8126	3.61377e-11	1.85067e-10	hypothetical protein TRIATDRAFT_317841 [Trichoderma atroviride IMI 206040]
id_146625	-1.22063	8.52081	44.0958	3.12688e-11	1.61123e-10	stress responsive a b barrel domain protein
id_182498	-1.22182	2.7684	28.8539	7.80486e-08	2.72043e-07	violaceus kinesin
id_297939	-1.22418	4.11047	24.015	9.55886e-07	2.90605e-06	upc2 protein
id_186127	-1.22456	4.1652	53.4302	2.67941e-13	1.75502e-12	prefoldin subunit
id_298599	-1.22535	6.85045	6.81269	0.00905125	0.0149336	---NA---
id_247105	-1.22572	3.33183	44.357	2.73637e-11	1.42056e-10	prolyl 4- alpha subunit
id_29756	-1.22573	3.3576	5.12774	0.0235464	0.0360889	abc multidrug transporter
id_289547	-1.22593	3.8473	52.5271	4.24349e-13	2.70771e-12	phospholipase d
id_259066	-1.22695	6.56497	91.5217	1.10378e-21	1.57653e-20	phosphoribosylglycinamide formyltransferase
id_302974	-1.22855	5.94706	79.6277	4.52038e-19	5.2645e-18	dihydroorotase
id_47911	-1.2295	3.83594	31.3298	2.17714e-08	8.13693e-08	cytochrome b2
id_188008	-1.23052	5.20042	50.9992	9.24025e-13	5.69531e-12	vegetative incompatibility protein het-e-1
id_294361	-1.23183	5.11577	46.83	7.74184e-12	4.32369e-11	rna-directed rna polymerase
id_294319	-1.23293	3.1893	25.619	4.15916e-07	1.33205e-06	mosc domain-containing protein
id_92022	-1.23366	6.51759	103.458	2.66009e-24	4.61471e-23	hypothetical protein TRIATDRAFT_92022 [Trichoderma atroviride IMI 206040]
id_291111	-1.23403	5.4171	76.8265	1.86657e-18	2.00296e-17	sulfatase domain protein
id_304993	-1.23423	4.95198	35.4245	2.6513e-09	1.09838e-08	short chain dehydrogenase reductase family
id_267421	-1.23468	1.59379	25.7735	3.83929e-07	1.23626e-06	glyoxylate reductase
id_157100	-1.23628	8.16849	42.3118	7.78196e-11	3.84116e-10	dipeptidyl peptidase
id_213530	-1.2371	4.53641	71.9536	2.20317e-17	2.10629e-16	family hydrolase
id_155772	-1.23713	6.05913	73.1042	1.22984e-17	1.2206e-16	complex i intermediate-associated protein 84
id_297454	-1.23854	6.81234	31.0167	2.55817e-08	9.45908e-08	vegetative incompatibility protein 4
id_132920	-1.24177	3.9366	25.2087	5.14489e-07	1.62833e-06	acyl- n-acyltransferase
id_320333	-1.24198	4.54518	56.0849	6.94064e-14	4.77642e-13	hypothetical protein TRIATDRAFT_320333 [Trichoderma atroviride IMI 206040]
id_94173	-1.24321	3.70978	30.9447	2.65487e-08	9.80359e-08	hypothetical protein TRIATDRAFT_94173 [Trichoderma atroviride IMI 206040]
id_136781	-1.24347	4.70277	80.8511	2.43385e-19	2.89938e-18	translation elongation factor g
id_211948	-1.2436	3.48159	51.3618	7.68198e-13	4.77728e-12	interferon-induced gtp-binding protein mx
id_239749	-1.24473	3.75926	49.4473	2.03773e-12	1.21375e-11	hypothetical protein TRIATDRAFT_239749, partial [Trichoderma atroviride IMI 206040]
id_45073	-1.24476	5.05876	23.5605	1.21047e-06	3.64015e-06	epoxide hydrolase
id_299714	-1.24518	2.755	37.7072	8.22e-10	3.59874e-09	hypothetical protein TRIATDRAFT_299714 [Trichoderma atroviride IMI 206040]
id_281059	-1.24891	5.38017	72.9721	1.31499e-17	1.29738e-16	amino-acid n-acetyltransferase subunit
id_293211	-1.2494	3.83169	72.0117	2.1392e-17	2.04984e-16	dna replication regulator sld2
id_224301	-1.25044	1.98607	19.3429	1.09223e-05	2.86187e-05	hypothetical protein TRIATDRAFT_224301 [Trichoderma atroviride IMI 206040]
id_322845	-1.25128	4.15224	59.2225	1.40813e-14	1.03673e-13	transcription factor
id_262568	-1.25145	5.00692	54.5386	1.52425e-13	1.01866e-12	hypothetical protein TRIATDRAFT_262568 [Trichoderma atroviride IMI 206040]
id_307656	-1.25202	3.4635	20.2748	6.70768e-06	1.81997e-05	hypothetical protein TRIATDRAFT_307656 [Trichoderma atroviride IMI 206040]
id_48025	-1.25436	4.16147	15.4998	8.25128e-05	0.00019017	hypothetical protein TRIATDRAFT_48025 [Trichoderma atroviride IMI 206040]
id_150449	-1.2544	5.43591	104.243	1.7895e-24	3.16374e-23	mrna 3 -end-processing protein rna-14
id_159209	-1.2552	5.34284	63.6498	1.48626e-15	1.20799e-14	phosducin family protein
id_297648	-1.2567	7.02624	59.4562	1.25048e-14	9.28877e-14	rrna processing protein
id_281214	-1.25842	2.25258	37.1423	1.09817e-09	4.74051e-09	beta-lactamase
id_302490	-1.25905	7.57285	99.2638	2.21013e-23	3.60857e-22	g2 mitotic-specific cyclin-b1
id_146978	-1.25921	8.08322	96.3507	9.62332e-23	1.48947e-21	glutamyl-trna synthetase
id_315995	-1.26091	4.36956	60.1055	8.99082e-15	6.80605e-14	proline-specific peptidase
id_285332	-1.263	6.28163	78.2149	9.24201e-19	1.02474e-17	hypothetical protein TRIATDRAFT_285332 [Trichoderma atroviride IMI 206040]
id_279467	-1.26327	3.6616	52.5769	4.13719e-13	2.64596e-12	otu domain-containing protein 6b
id_169607	-1.26447	2.45244	32.5424	1.1662e-08	4.51464e-08	prenyl cysteine carboxyl
id_131157	-1.26503	7.22572	14.5062	0.000139701	0.000309633	p-loop containing nucleoside triphosphate hydrolase protein
id_302941	-1.26516	7.88986	65.915	4.70802e-16	4.00038e-15	cellular nucleic acid-binding protein
id_143531	-1.26615	3.3965	45.4519	1.5643e-11	8.36603e-11	duf28 domain-containing protein
id_259440	-1.26652	5.09038	56.7992	4.82662e-14	3.37741e-13	hypothetical protein TRIATDRAFT_259440, partial [Trichoderma atroviride IMI 206040]
id_316419	-1.26671	5.60716	73.3299	1.09695e-17	1.09655e-16	thermotolerance protein
id_321123	-1.26739	3.84965	58.3079	2.2414e-14	1.61734e-13	v-type c subunit family protein
id_86048	-1.26768	2.59375	45.5805	1.4649e-11	7.8749e-11	ankyrin repeat family protein
id_143942	-1.26909	4.34085	73.3346	1.0943e-17	1.09522e-16	pyrazinamidase nicotinamidase
id_302204	-1.2705	6.21865	4.6956	0.0302399	0.0453952	hypothetical protein TRIATDRAFT_302204 [Trichoderma atroviride IMI 206040]
id_153516	-1.27351	2.57577	42.4258	7.3414e-11	3.63664e-10	cyclopropane-fatty-acyl-phospholipid synthase
id_320391	-1.27379	8.14809	101.468	7.26225e-24	1.22663e-22	phospholipase d2
id_300565	-1.27384	5.87247	61.4405	4.5633e-15	3.53147e-14	short-chain dehydrogenase reductase sdr
id_156322	-1.27417	5.60202	63.975	1.26006e-15	1.03579e-14	deoxyhypusine synthase
id_127655	-1.27448	5.80351	115.328	6.66994e-27	1.43888e-25	dna mismatch repair protein msh-2
id_35261	-1.27484	1.86875	27.7234	1.3996e-07	4.74722e-07	pterin 4 alpha carbinolamine dehydratase
id_210484	-1.275	4.40321	53.2782	2.89501e-13	1.88629e-12	misato segment ii myosin-like domain-containing protein
id_52517	-1.27558	2.12185	31.811	1.69926e-08	6.43755e-08	phospholipase a2
id_92614	-1.27617	1.92783	24.2912	8.28159e-07	2.54468e-06	gcn5-related n-acetyltransferase
id_137800	-1.27725	7.46251	38.206	6.36555e-10	2.82397e-09	carboxypeptidase a2
id_210684	-1.28166	2.50474	19.0159	1.29631e-05	3.36378e-05	3-isopropylmalate dehydrogenase
id_289308	-1.283	7.55666	23.9782	9.7431e-07	2.95666e-06	aaa atpase domain containing protein
id_189969	-1.28309	5.86049	11.0204	0.000901126	0.00176433	aaa family
id_303050	-1.28405	3.26465	54.1892	1.82089e-13	1.20914e-12	short-chain dehydrogenase reductase sdr
id_220620	-1.28424	4.38208	71.4898	2.78689e-17	2.61923e-16	ankyrin repeat protein
id_291682	-1.2862	3.13714	52.566	4.16034e-13	2.65668e-12	hypothetical protein TRIATDRAFT_291682 [Trichoderma atroviride IMI 206040]
id_128831	-1.28839	8.27561	66.7967	3.01002e-16	2.60695e-15	fad binding domain-containing protein
id_181283	-1.28875	3.24393	18.7959	1.45477e-05	3.74242e-05	pfs domain protein
id_255480	-1.28961	3.87201	63.753	1.41038e-15	1.14914e-14	ankyrin repeat domain-containing protein 52
id_302386	-1.29136	6.13615	23.2429	1.42777e-06	4.24003e-06	adenylate-forming enzyme
id_90315	-1.29168	2.34116	22.5825	2.0131e-06	5.85917e-06	zn 2cys6 transcription factor
id_49159	-1.29339	5.15637	126.45	2.4511e-29	6.56279e-28	ccch zinc finger dna binding protein
id_291139	-1.29407	3.73254	65.0756	7.20785e-16	6.014e-15	c6 transcription
id_317097	-1.29575	7.65458	46.4784	9.26325e-12	5.12185e-11	hypothetical protein TRIATDRAFT_317097 [Trichoderma atroviride IMI 206040]
id_302346	-1.29696	6.99538	70.5287	4.53613e-17	4.19692e-16	duf636 domain protein
id_229209	-1.29726	3.45376	59.8247	1.03692e-14	7.79282e-14	rna polymerase iii transcription factor
id_164325	-1.29792	5.52831	78.1892	9.36289e-19	1.03539e-17	hypothetical protein TRIATDRAFT_164325, partial [Trichoderma atroviride IMI 206040]
id_303057	-1.29898	1.46399	23.8472	1.04292e-06	3.15452e-06	zinc fyve domain containing protein
id_149068	-1.30002	5.08898	55.0344	1.18439e-13	7.9793e-13	hypothetical protein TRIATDRAFT_149068 [Trichoderma atroviride IMI 206040]
id_300488	-1.30053	6.63019	104.958	1.24722e-24	2.22867e-23	vacuolar protein sorting-associated protein vps4
id_164398	-1.3021	4.61739	76.047	2.76997e-18	2.9271e-17	telomere-binding alpha subunit central domain-containing protein
id_54026	-1.30256	1.81442	19.3905	1.06535e-05	2.79407e-05	hypothetical protein TRIATDRAFT_54026 [Trichoderma atroviride IMI 206040]
id_132598	-1.30396	3.64365	15.5934	7.85292e-05	0.000181391	nudix domain protein
id_176585	-1.30439	3.98361	53.3549	2.78412e-13	1.81973e-12	transcriptional regulator
id_164996	-1.3063	5.35935	75.7267	3.25775e-18	3.42949e-17	protein arginine n-methyltransferase
id_177127	-1.30693	3.85445	65.1045	7.10286e-16	5.93235e-15	origin recognition complex subunit 6
id_220698	-1.30698	3.196	10.1789	0.00142057	0.00269578	het domain protein
id_302363	-1.30842	7.46361	23.7233	1.11228e-06	3.3485e-06	glycoside hydrolase
id_145242	-1.30935	8.94133	37.406	9.59279e-10	4.15821e-09	wsc domain containing protein
id_263253	-1.31006	1.95173	26.9244	2.11567e-07	7.00486e-07	casein kinase ii subunit alpha
id_150578	-1.31088	5.18084	45.7009	1.37756e-11	7.42939e-11	hypothetical protein TRIATDRAFT_150578 [Trichoderma atroviride IMI 206040]
id_317789	-1.31147	4.95214	41.72	1.05328e-10	5.14407e-10	ankyrin repeat protein
id_286376	-1.31294	6.04428	87.5974	8.02299e-21	1.06044e-19	hypothetical protein TRIATDRAFT_286376 [Trichoderma atroviride IMI 206040]
id_225310	-1.31543	3.10568	41.1315	1.42327e-10	6.81908e-10	ankyrin repeat protein
id_80051	-1.31648	4.47691	71.5332	2.72636e-17	2.57105e-16	ribonuclease p protein subunit
id_287108	-1.31722	5.88728	122.254	2.03113e-28	5.0337e-27	homeobox domain-containing protein
id_183582	-1.32047	4.6676	65.6655	5.3433e-16	4.50797e-15	nadh-ubiquinone oxidoreductase kda subunit
id_44225	-1.32211	2.92902	21.5078	3.52383e-06	9.96704e-06	high-affinity glucose transporter
id_302685	-1.32322	10.1128	44.3485	2.7482e-11	1.42581e-10	glycosyltransferase family 2
id_147782	-1.32588	2.84213	27.7374	1.38951e-07	4.71493e-07	hypothetical protein TRIATDRAFT_147782 [Trichoderma atroviride IMI 206040]
id_318886	-1.32635	2.90265	23.3654	1.33966e-06	3.99833e-06	miz zinc finger protein
id_133870	-1.32744	7.9805	9.82123	0.00172509	0.00322588	glycoside hydrolase family 18 protein
id_214096	-1.32773	2.3942	32.6689	1.09274e-08	4.24208e-08	at dna binding protein
id_29791	-1.32788	2.62423	40.2898	2.18949e-10	1.02426e-09	rna cap guanine-n2 methyltransferase
id_129079	-1.32801	3.24783	29.2277	6.43521e-08	2.26771e-07	hypothetical protein TRIATDRAFT_129079 [Trichoderma atroviride IMI 206040]
id_158174	-1.32834	3.88722	44.3059	2.80872e-11	1.4554e-10	amidase family protein
id_302277	-1.33009	7.20921	30.2091	3.87892e-08	1.40495e-07	hypothetical protein TRIATDRAFT_259608 [Trichoderma atroviride IMI 206040]
id_322907	-1.33146	2.41886	30.489	3.35772e-08	1.22577e-07	major facilitator superfamily transporter
id_132355	-1.3316	3.82132	36.4229	1.58823e-09	6.74067e-09	dihydrodipicolinate synthetase family protein
id_131946	-1.33171	5.1342	44.0294	3.23478e-11	1.6658e-10	scytalone dehydratase
id_279663	-1.33306	1.92506	30.9162	2.6942e-08	9.93121e-08	c6 transcription
id_300050	-1.33347	1.7913	35.2793	2.85646e-09	1.18043e-08	hypothetical protein TRIATDRAFT_300050 [Trichoderma atroviride IMI 206040]
id_322010	-1.33429	4.80602	43.0392	5.36533e-11	2.69464e-10	s8 family peptidase
id_230032	-1.33714	4.165	68.1655	1.50332e-16	1.33567e-15	at hook domain-containing protein
id_131148	-1.33736	6.81346	44.632	2.3777e-11	1.24679e-10	hypothetical protein TRIATDRAFT_131148 [Trichoderma atroviride IMI 206040]
id_80097	-1.3379	4.19047	36.8786	1.25721e-09	5.39908e-09	histone-lysine n-methyltransferase
id_251276	-1.33821	4.32682	12.3576	0.000439186	0.000904104	hypothetical protein TRIATDRAFT_251276, partial [Trichoderma atroviride IMI 206040]
id_300344	-1.33994	6.96557	35.4093	2.67212e-09	1.1059e-08	glutathione-dependent formaldehyde-activating enzyme
id_290364	-1.34008	2.05208	17.4837	2.89789e-05	7.16257e-05	hypothetical protein TRIATDRAFT_290364 [Trichoderma atroviride IMI 206040]
id_83340	-1.34119	3.37289	45.0835	1.88808e-11	1.00077e-10	endoribonuclease l-
id_139913	-1.34155	5.71134	126.863	1.99079e-29	5.38239e-28	ubiquitin-protein ligase molybdopterin-converting factor
id_42181	-1.34239	3.6553	77.702	1.1982e-18	1.30424e-17	wd domain-containing protein
id_299359	-1.3427	8.66982	114.846	8.50736e-27	1.80256e-25	guanine nucleotide-binding protein alpha subunit
id_146984	-1.34325	4.21898	23.7399	1.10274e-06	3.32217e-06	hypothetical protein TRIATDRAFT_146984 [Trichoderma atroviride IMI 206040]
id_246325	-1.34448	7.14698	19.4534	1.03086e-05	2.71473e-05	ankyrin repeat and sam domain containing protein 6
id_289568	-1.34497	5.15239	42.3379	7.67906e-11	3.79331e-10	beta-mannosidase
id_41223	-1.34573	4.82114	103.978	2.04533e-24	3.59314e-23	alpha beta fold family hydrolase
id_94361	-1.34695	2.93309	45.5601	1.48029e-11	7.9426e-11	hypothetical protein TRIATDRAFT_94361 [Trichoderma atroviride IMI 206040]
id_302132	-1.34721	7.83166	24.9459	5.89631e-07	1.84859e-06	dnase1 protein
id_290327	-1.34877	4.35878	15.2512	9.41187e-05	0.000214896	low affinity iron
id_128093	-1.34914	5.94472	94.4196	2.55258e-22	3.8367e-21	f-box domain-containing protein
id_256768	-1.35009	2.05568	22.2564	2.38561e-06	6.89278e-06	hypothetical protein TRIATDRAFT_256768 [Trichoderma atroviride IMI 206040]
id_88376	-1.35084	2.53367	39.2666	3.69719e-10	1.67774e-09	glycoside hydrolase
id_290565	-1.35091	5.65641	45.199	1.77996e-11	9.45264e-11	hypothetical protein TRIATDRAFT_290565 [Trichoderma atroviride IMI 206040]
id_318027	-1.35119	3.36919	62.5203	2.63712e-15	2.09336e-14	rna binding protein
id_171932	-1.35207	4.38206	73.3616	1.07945e-17	1.08166e-16	set domain-containing protein
id_317149	-1.35286	5.26547	85.0802	2.86507e-20	3.65912e-19	nacht and wd domain protein
id_79567	-1.3558	4.18335	57.7021	3.04974e-14	2.17424e-13	pheromone-regulated multispanning membrane protein
id_305086	-1.35695	3.52061	41.707	1.06027e-10	5.17087e-10	hypothetical protein TRIATDRAFT_305086 [Trichoderma atroviride IMI 206040]
id_300708	-1.35722	3.92974	16.5342	4.77798e-05	0.000113935	tetratricopeptide repeat protein
id_284850	-1.35767	4.74133	46.2265	1.05342e-11	5.78234e-11	hypothetical protein TRIATDRAFT_284850 [Trichoderma atroviride IMI 206040]
id_299170	-1.35839	4.39115	51.6491	6.63606e-13	4.14853e-12	pfs domain-containing protein
id_36353	-1.35936	2.3162	40.7696	1.7128e-10	8.1314e-10	hypothetical protein TRIATDRAFT_36353 [Trichoderma atroviride IMI 206040]
id_246378	-1.35969	8.53847	7.05092	0.00792244	0.0132205	abc transporter cdr4
id_302304	-1.36037	4.60289	13.9735	0.000185402	0.000402357	cutinase
id_91815	-1.36302	3.17493	10.5839	0.00114078	0.00219738	hypothetical protein TRIATDRAFT_91815 [Trichoderma atroviride IMI 206040]
id_310098	-1.36396	5.14327	22.9964	1.62308e-06	4.78081e-06	ankyrin repeat-containing
id_41001	-1.36404	5.39671	106.315	6.28984e-25	1.1386e-23	phenol 2-monooxygenase
id_224393	-1.36491	4.64056	49.7054	1.78654e-12	1.07334e-11	zinc binding
id_43903	-1.36548	6.14653	74.8209	5.15402e-18	5.29846e-17	nudix domain-containing protein
id_46162	-1.36613	1.80604	29.4544	5.72494e-08	2.0303e-07	taurine catabolism dioxygenase
id_144885	-1.3664	4.18382	72.2804	1.86691e-17	1.80137e-16	duf1941 family protein
id_289101	-1.36815	4.87304	51.0225	9.1314e-13	5.63238e-12	protein phosphatase-
id_52227	-1.36885	3.8698	34.5596	4.134e-09	1.67676e-08	ribosomal assembly complex component
id_238686	-1.37046	3.1544	53.8654	2.14702e-13	1.41891e-12	cytidine deoxycytidylate zinc-binding region
id_214538	-1.37259	3.68705	57.4537	3.46033e-14	2.45435e-13	protein kinase-like domain
id_53479	-1.37269	2.30902	20.0819	7.41952e-06	1.99555e-05	cupin domain protein
id_297288	-1.37279	7.72052	113.21	1.94138e-26	3.97196e-25	lactoylglutathione lyase
id_317135	-1.37336	2.89642	34.6032	4.04248e-09	1.64364e-08	c6 transcription factor
id_90976	-1.3754	3.19462	19.238	1.15393e-05	3.01121e-05	duf427-domain-containing protein
id_302142	-1.37548	4.06866	68.1642	1.50433e-16	1.33567e-15	hypothetical protein TRIATDRAFT_302142 [Trichoderma atroviride IMI 206040]
id_39146	-1.37558	1.55938	34.3181	4.68016e-09	1.88633e-08	flavonol synthase flavanone 3-hydroxylase
id_316706	-1.37636	2.94828	40.0952	2.41881e-10	1.12084e-09	c6 finger domain
id_297864	-1.37689	9.65455	65.1821	6.82859e-16	5.72049e-15	protein
id_298790	-1.37691	6.58274	31.8767	1.64273e-08	6.22905e-08	hypothetical protein TRIATDRAFT_298790 [Trichoderma atroviride IMI 206040]
id_80524	-1.37773	2.13375	32.0508	1.5019e-08	5.72373e-08	arsenate reductase
id_251725	-1.37879	4.93508	96.3379	9.68584e-23	1.49636e-21	catechol o-methyltransferase
id_153954	-1.38204	2.0528	24.9507	5.88138e-07	1.8446e-06	hypothetical protein TRIATDRAFT_153954 [Trichoderma atroviride IMI 206040]
id_210776	-1.38444	6.24643	39.5725	3.16111e-10	1.4463e-09	polyamine oxidase
id_295765	-1.38518	2.92401	51.5196	7.08846e-13	4.41808e-12	nacht and wd domain protein
id_289435	-1.38607	4.91563	70.6547	4.25553e-17	3.94169e-16	prolyl-trna synthetase
id_126989	-1.38775	2.75294	38.7584	4.79637e-10	2.14843e-09	had superfamily phosphatase
id_299212	-1.38863	7.24762	52.875	3.55466e-13	2.28745e-12	dihydroxy-acid dehydratase
id_173221	-1.39302	4.71489	40.1965	2.29662e-10	1.06957e-09	transient receptor potential domain containing protein
id_297892	-1.39709	8.16428	72.0066	2.14479e-17	2.05283e-16	---NA---
id_87650	-1.40279	4.21055	40.2298	2.25772e-10	1.05441e-09	actin filament organization protein
id_322726	-1.40533	4.95591	86.7123	1.25512e-20	1.63815e-19	multiple ankyrin repeats single kh domain
id_184232	-1.40593	3.90015	45.6098	1.44315e-11	7.768e-11	hypothetical protein TRIATDRAFT_184232, partial [Trichoderma atroviride IMI 206040]
id_262365	-1.40663	1.4044	19.6185	9.45481e-06	2.50653e-05	amino acid
id_137483	-1.40698	6.04726	20.1521	7.15232e-06	1.93055e-05	hypothetical protein TRIATDRAFT_137483, partial [Trichoderma atroviride IMI 206040]
id_129389	-1.40758	5.45326	98.9492	2.59058e-23	4.21323e-22	pua domain-containing protein
id_302229	-1.40966	5.81551	43.0165	5.42803e-11	2.72449e-10	d-galacturonic acid reductase
id_148697	-1.41057	4.01185	27.1656	1.86752e-07	6.22033e-07	mfs monocarboxylate transporter
id_197115	-1.41096	2.70186	44.1251	3.08049e-11	1.59028e-10	mitochondrial gtpase
id_302581	-1.41097	9.92847	59.2345	1.3996e-14	1.03137e-13	hypothetical protein TRIATDRAFT_302581 [Trichoderma atroviride IMI 206040]
id_313935	-1.41621	2.75892	39.4609	3.34688e-10	1.52542e-09	hypothetical protein TRIATDRAFT_313935 [Trichoderma atroviride IMI 206040]
id_136513	-1.41847	6.86099	72.265	1.88158e-17	1.81341e-16	hypothetical protein TRIATDRAFT_136513 [Trichoderma atroviride IMI 206040]
id_81787	-1.42215	5.19463	51.6766	6.54372e-13	4.09423e-12	3 -bisphosphate nucleotidase
id_131335	-1.42531	4.82842	59.2189	1.41072e-14	1.03772e-13	aldose 1-epimerase
id_302868	-1.42545	5.74457	51.9514	5.68907e-13	3.58072e-12	aspartic-type endopeptidase
id_314366	-1.42593	3.26012	43.3099	4.67221e-11	2.36507e-10	histone 3
id_317345	-1.428	2.71056	45.0509	1.91974e-11	1.0169e-10	hypothetical protein TRIATDRAFT_317345 [Trichoderma atroviride IMI 206040]
id_316032	-1.42926	3.43966	34.3019	4.71912e-09	1.90112e-08	methionine synthase vitamin-b12 independent
id_139326	-1.43044	7.50559	125.772	3.44998e-29	9.09113e-28	replication factor-a protein 1
id_315240	-1.43124	3.87888	65.4551	5.94536e-16	5.00577e-15	n-acetyltransferase 5
id_44345	-1.4313	1.89056	25.2528	5.02871e-07	1.59277e-06	het domain protein
id_53584	-1.43225	3.4819	43.0601	5.30844e-11	2.66768e-10	glycosyl hydrolase family 18
id_248295	-1.43554	6.18008	101.326	7.80245e-24	1.3152e-22	bromodomain associated domain-containing protein
id_301802	-1.4368	6.84881	77.8695	1.10077e-18	1.2029e-17	thymine dioxygenase
id_319706	-1.4417	5.7266	116.543	3.61523e-27	8.04921e-26	hypothetical protein TRIATDRAFT_319706 [Trichoderma atroviride IMI 206040]
id_93330	-1.44295	4.7003	82.8335	8.92656e-20	1.09472e-18	glutathione s-transferase
id_41622	-1.4433	3.13595	46.2861	1.02185e-11	5.62019e-11	hypothetical protein TRIATDRAFT_41622, partial [Trichoderma atroviride IMI 206040]
id_47305	-1.44364	5.13139	46.6143	8.64259e-12	4.8042e-11	intracellular serine protease
id_184477	-1.44366	1.73408	30.6773	3.04716e-08	1.11582e-07	n-terminal fungal transcription regulatory domain-containing protein
id_285608	-1.44386	6.31575	33.7298	6.33217e-09	2.51925e-08	histone-fold domain containing protein
id_298838	-1.44429	3.60392	70.5264	4.54152e-17	4.19725e-16	glutathione s-transferase
id_301803	-1.44438	7.12056	115.253	6.92653e-27	1.4827e-25	uracil-5-carboxylate decarboxylase
id_321718	-1.44592	5.78047	98.3944	3.42834e-23	5.53252e-22	rna-dependent rna polymerase
id_131580	-1.44668	6.95684	51.3555	7.70654e-13	4.78898e-12	nacht and ankyrin domain protein
id_93713	-1.44901	4.44346	27.0812	1.95091e-07	6.48512e-07	pfs nacht and ankyrin-domain-containing protein
id_178339	-1.44904	1.70546	34.5816	4.08756e-09	1.66035e-08	ankyrin repeat protein
id_216002	-1.45038	5.55194	100.2	1.37789e-23	2.27653e-22	cytochrome
id_301564	-1.45134	4.72295	51.1356	8.6201e-13	5.34074e-12	hypothetical protein TRIATDRAFT_301564 [Trichoderma atroviride IMI 206040]
id_36437	-1.45168	4.12678	41.5355	1.15747e-10	5.61672e-10	hydantoinase
id_52027	-1.4521	4.20191	78.7503	7.04791e-19	7.9201e-18	heat repeat protein
id_93081	-1.45221	2.84259	19.6612	9.24613e-06	2.45512e-05	hypothetical protein TRIATDRAFT_93081 [Trichoderma atroviride IMI 206040]
id_319958	-1.45472	3.13702	44.6268	2.3841e-11	1.24937e-10	hypothetical protein TRIATDRAFT_319958 [Trichoderma atroviride IMI 206040]
id_210996	-1.456	5.7796	133.586	6.7304e-31	2.00157e-29	gamma-tubulin complex component
id_137975	-1.45687	5.91008	105.475	9.6107e-25	1.72847e-23	ibr finger domain protein
id_212567	-1.45695	5.76549	5.24744	0.0219791	0.0338988	nf-x1 finger and helicase domain
id_213082	-1.45829	1.84854	20.9246	4.77714e-06	1.32201e-05	heme peroxidase
id_302809	-1.4588	7.55356	9.14213	0.0024979	0.0045604	gtp cyclohydrolase 1
id_174938	-1.45896	2.55163	34.227	4.90428e-09	1.96809e-08	hypothetical protein TRIATDRAFT_174938, partial [Trichoderma atroviride IMI 206040]
id_321420	-1.45923	4.39131	79.4571	4.92822e-19	5.69172e-18	hypothetical protein TRIATDRAFT_321420 [Trichoderma atroviride IMI 206040]
id_150280	-1.46224	10.3229	36.2655	1.72188e-09	7.28192e-09	hexose transporter
id_254222	-1.46246	1.69877	33.5768	6.85053e-09	2.71769e-08	hypothetical protein TRIATDRAFT_254222, partial [Trichoderma atroviride IMI 206040]
id_299543	-1.46263	2.31313	8.93724	0.00279415	0.00506022	hydrophobin
id_299588	-1.464	6.66364	75.8913	2.99714e-18	3.15913e-17	peptidase m24
id_239716	-1.46405	6.69658	78.7807	6.94001e-19	7.83055e-18	aaa family atpase
id_299610	-1.46499	1.87998	18.6583	1.56364e-05	4.00629e-05	hypothetical protein TRIATDRAFT_299610 [Trichoderma atroviride IMI 206040]
id_258063	-1.4663	1.84369	15.2017	9.66139e-05	0.00022005	hypothetical protein TRIATDRAFT_258063 [Trichoderma atroviride IMI 206040]
id_79507	-1.4666	1.60391	27.1406	1.89186e-07	6.29386e-07	#NAME?
id_161811	-1.46941	4.69038	51.5902	6.83825e-13	4.27173e-12	swi snf family dna-dependent atpase
id_260254	-1.47104	1.82663	31.1575	2.37921e-08	8.85635e-08	hypothetical protein TRIATDRAFT_260254 [Trichoderma atroviride IMI 206040]
id_287239	-1.47268	4.22662	29.9104	4.52472e-08	1.62402e-07	extracellular alkaline serine protease
id_83775	-1.47398	5.47595	75.2891	4.06608e-18	4.227e-17	alcohol zinc-
id_148985	-1.4754	5.51327	113.877	1.38655e-26	2.88645e-25	diphthine synthase
id_258514	-1.47736	4.45127	66.2376	3.99724e-16	3.41035e-15	plant basic secretory protein
id_298060	-1.47924	8.31945	32.3481	1.28886e-08	4.95948e-08	cvnh domain-containing protein
id_38060	-1.48041	3.49459	29.9817	4.36134e-08	1.56876e-07	beta-lactamase family protein
id_322219	-1.48167	5.64945	83.8015	5.47031e-20	6.88085e-19	hypothetical protein TRIATDRAFT_322219 [Trichoderma atroviride IMI 206040]
id_316697	-1.4843	5.00341	12.2889	0.000455653	0.000934999	aaa family
id_317695	-1.4879	1.73604	33.2797	7.98102e-09	3.14817e-08	d-xylulose reductase a
id_39904	-1.48939	2.22059	34.4926	4.27866e-09	1.73459e-08	non-ribosomal peptide synthetase
id_44429	-1.49016	3.95865	23.1238	1.51896e-06	4.48843e-06	glycoside hydrolase family 12 protein
id_301412	-1.49016	7.91245	108.12	2.53001e-25	4.77719e-24	hypothetical protein TRIATDRAFT_301412 [Trichoderma atroviride IMI 206040]
id_31966	-1.49057	4.06597	95.8069	1.26657e-22	1.93873e-21	phosphotransferase enzyme family protein
id_51065	-1.49263	1.80425	27.3492	1.69838e-07	5.69111e-07	ankyrin repeat-containing
id_136870	-1.49307	4.85348	45.6855	1.38844e-11	7.48318e-11	polyamine acetyltransferase
id_17892	-1.4939	3.05298	44.5317	2.50274e-11	1.3066e-10	aaa family atpase
id_293380	-1.49451	3.94504	79.5933	4.59987e-19	5.3496e-18	domain-containing protein
id_297827	-1.49757	4.9311	73.9236	8.11977e-18	8.24553e-17	acyl- n-acyltransferase
id_181886	-1.49789	3.28014	45.5659	1.47591e-11	7.92899e-11	mitochondrial membrane protein pet127
id_215831	-1.49893	3.40502	61.6072	4.19284e-15	3.25385e-14	cytosolic cu zn superoxide dismutase
id_300548	-1.50028	2.43412	56.3442	6.08328e-14	4.20727e-13	hypothetical protein TRIATDRAFT_300548 [Trichoderma atroviride IMI 206040]
id_297334	-1.50047	3.51105	53.4291	2.68089e-13	1.75502e-12	hypothetical protein TRIATDRAFT_297334 [Trichoderma atroviride IMI 206040]
id_211641	-1.50127	2.32014	6.49092	0.0108427	0.0177137	conserved hypothetical protein [Trichoderma atroviride IMI 206040]
id_317359	-1.50132	1.9281	45.4176	1.59196e-11	8.50852e-11	hypothetical protein TRIATDRAFT_317359 [Trichoderma atroviride IMI 206040]
id_287102	-1.50713	5.5863	98.7394	2.88017e-23	4.67509e-22	3 -5 exonuclease
id_298037	-1.50734	2.50749	49.5454	1.93834e-12	1.15952e-11	ketoisovalerate reductase
id_150676	-1.50752	6.85942	82.9815	8.28263e-20	1.02241e-18	glycoside hydrolase family 18 protein
id_317313	-1.50834	2.44773	39.7482	2.88906e-10	1.32693e-09	msf superfamily transporter
id_319912	-1.50978	2.21962	15.862	6.81334e-05	0.000159054	extracellular alkaline serine protease
id_47941	-1.51054	5.92943	72.8824	1.37613e-17	1.3545e-16	serine protease
id_323283	-1.51116	3.6987	15.6209	7.73958e-05	0.000179071	conidiospore surface protein
id_137451	-1.51425	5.70262	72.6007	1.58724e-17	1.54584e-16	aspartic endopeptidase
id_322029	-1.5146	3.77504	83.6485	5.91045e-20	7.41209e-19	atp dependent dna ligase domain protein
id_251018	-1.51464	2.84058	42.6126	6.6728e-11	3.32522e-10	ankyrin repeat protein
id_300941	-1.516	3.81753	55.2244	1.07524e-13	7.26745e-13	lactose permease
id_300694	-1.51674	3.5004	31.8037	1.70566e-08	6.45884e-08	hypothetical protein TRIATDRAFT_300694 [Trichoderma atroviride IMI 206040]
id_298688	-1.51812	4.77122	44.1425	3.05314e-11	1.57714e-10	upf0145 domain-containing protein
id_300695	-1.519	5.68628	36.2084	1.77306e-09	7.47935e-09	uncharacterized protein
id_129963	-1.51973	2.29126	44.4982	2.5459e-11	1.3283e-10	alanine racemase domain protein
id_86269	-1.52217	5.66863	44.849	2.12826e-11	1.12378e-10	hypothetical protein TRIATDRAFT_86269 [Trichoderma atroviride IMI 206040]
id_302589	-1.52564	9.52257	13.9402	0.000188723	0.00040903	aaa family
id_128421	-1.5257	5.95972	113.454	1.71659e-26	3.53814e-25	importin-beta domain-containing protein
id_229251	-1.52755	5.57109	74.5148	6.01863e-18	6.15689e-17	hypothetical protein TRIATDRAFT_229251 [Trichoderma atroviride IMI 206040]
id_302804	-1.53019	4.90924	40.7337	1.74454e-10	8.26531e-10	hypothetical protein TRIATDRAFT_302804 [Trichoderma atroviride IMI 206040]
id_252611	-1.53485	2.60591	24.4807	7.50589e-07	2.32003e-06	kinesin light chain
id_37369	-1.53532	3.67443	55.7565	8.20247e-14	5.61594e-13	acyl- n-acyltransferase
id_299058	-1.53876	5.77578	89.1248	3.70668e-21	4.97831e-20	duf866 domain-containing protein
id_132789	-1.54034	3.11305	28.3726	1.00074e-07	3.43919e-07	aspartate racemase
id_288311	-1.54047	5.40795	13.4647	0.0002431	0.000518283	subtilisin-like protease
id_313892	-1.5405	2.88542	39.1769	3.87088e-10	1.75178e-09	arginine metabolism regulation protein ii
id_213002	-1.54155	2.80118	59.8582	1.01945e-14	7.6684e-14	hypothetical protein TRIATDRAFT_213002 [Trichoderma atroviride IMI 206040]
id_284076	-1.54246	7.83279	146.418	1.05172e-33	3.90966e-32	leukotriene a-4 hydrolase
id_322812	-1.54272	4.63146	105.042	1.19563e-24	2.14107e-23	trna guanylyltransferase
id_34507	-1.54365	1.50286	31.059	2.50301e-08	9.28401e-08	pfs domain protein
id_251338	-1.54494	2.11383	33.6366	6.64315e-09	2.6392e-08	hypothetical protein TRIATDRAFT_251338 [Trichoderma atroviride IMI 206040]
id_302595	-1.54943	5.84145	75.5325	3.59445e-18	3.7649e-17	alpha beta
id_45984	-1.5508	2.91715	47.738	4.8715e-12	2.78989e-11	protein kinase-like domain
id_301128	-1.55385	4.76606	4.73422	0.0295682	0.0445154	acyl- n-acyltransferase
id_302297	-1.55417	5.42197	7.65657	0.0056566	0.00967794	hypothetical protein TRIATDRAFT_302297 [Trichoderma atroviride IMI 206040]
id_305456	-1.55595	2.94195	46.529	9.02736e-12	5.00472e-11	k+-dependent na+ ca+ exchanger
id_171911	-1.55703	3.98685	71.7154	2.48584e-17	2.35223e-16	mg2+ transporter
id_166834	-1.55751	4.4105	83.2391	7.27059e-20	9.04965e-19	hypothetical protein TRIATDRAFT_166834, partial [Trichoderma atroviride IMI 206040]
id_165894	-1.55861	3.62648	45.7787	1.32397e-11	7.16355e-11	hypothetical protein TRIATDRAFT_165894, partial [Trichoderma atroviride IMI 206040]
id_138571	-1.55897	8.29394	115.709	5.50544e-27	1.19385e-25	monodehydroascorbate reductase
id_227283	-1.56143	4.35582	30.2532	3.7917e-08	1.37396e-07	nacht and wd domain protein
id_229881	-1.56654	3.16356	19.2882	1.12399e-05	2.93767e-05	toxin biosynthesis
id_49535	-1.5679	2.28233	38.1472	6.56053e-10	2.90274e-09	mitotic apparatus protein p62
id_86126	-1.56808	3.77239	80.4631	2.96181e-19	3.49829e-18	hypothetical protein TRIATDRAFT_86126 [Trichoderma atroviride IMI 206040]
id_295253	-1.56844	6.10618	79.4416	4.96686e-19	5.7284e-18	protein arginine n-methyltransferase
id_144904	-1.57276	4.83833	64.7813	8.3689e-16	6.94102e-15	dihydrodipicolinate synthetase family protein
id_282604	-1.57698	8.51309	12.4664	0.000414339	0.000855069	alkaline serine protease
id_177275	-1.57799	1.8704	37.8405	7.67708e-10	3.3699e-09	pogo transposable
id_46546	-1.57904	5.9747	26.4326	2.72898e-07	8.95712e-07	hypothetical protein TRIATDRAFT_46546 [Trichoderma atroviride IMI 206040]
id_81264	-1.57958	5.09035	59.6509	1.13268e-14	8.459e-14	pfs domain-containing protein
id_33989	-1.58502	5.55126	51.5538	6.96604e-13	4.34503e-12	acyl acyltransferase-like partial
id_283617	-1.58706	2.83244	45.4071	1.60052e-11	8.54876e-11	protein
id_83818	-1.58741	6.00564	32.8237	1.00907e-08	3.94669e-08	trichothecene c-15 hydroxylase
id_314610	-1.58838	4.21018	72.9646	1.31998e-17	1.30077e-16	ankyrin repeat protein
id_78930	-1.58956	4.75932	84.681	3.50599e-20	4.45716e-19	metallo-beta-lactamase domain
id_29565	-1.59152	2.62175	60.2982	8.15212e-15	6.19368e-14	nudix domain-containing protein
id_319933	-1.59174	6.94652	10.0858	0.00149416	0.00282193	intracellular serine protease
id_80040	-1.59791	2.58893	37.2443	1.04219e-09	4.50662e-09	nucleoside-diphosphate-sugar
id_235832	-1.59872	5.98472	107.244	3.93691e-25	7.2528e-24	aldo-keto reductase
id_184750	-1.59874	1.99945	37.6051	8.66195e-10	3.77831e-09	het-e
id_159522	-1.60076	6.62816	133.833	5.94446e-31	1.78699e-29	nad -binding protein
id_52247	-1.60152	3.6377	40.0039	2.53458e-10	1.17188e-09	galactoside o-acetyltransferase
id_297304	-1.60651	7.1866	44.6212	2.3909e-11	1.25214e-10	hypothetical protein TRIATDRAFT_297304 [Trichoderma atroviride IMI 206040]
id_318123	-1.61012	3.17417	32.0298	1.51829e-08	5.78089e-08	protein kinase-like domain
id_177619	-1.61016	1.59343	28.6092	8.856e-08	3.06627e-07	and ankyrin domain protein
id_244574	-1.61608	6.62801	133.037	8.87623e-31	2.62101e-29	aldehyde dehydrogenase
id_233440	-1.6169	3.93765	32.5909	1.13747e-08	4.40955e-08	nad-binding rossmann fold oxidoreductase
id_226825	-1.61733	6.22265	103.612	2.4605e-24	4.2953e-23	molybdenum cofactor biosynthesis protein 1 b
id_314027	-1.61754	3.96245	92.6873	6.12466e-22	8.95498e-21	heterokaryon incompatibility protein
id_281366	-1.61905	1.80755	31.7293	1.77227e-08	6.69282e-08	c6 zinc finger domain protein
id_134069	-1.62057	6.36233	72.4779	1.68912e-17	1.63741e-16	pth11-typeg-protein-coupled receptor
id_54661	-1.62256	2.52774	24.9673	5.83115e-07	1.83023e-06	maleylacetate
id_233320	-1.62277	5.51592	28.0067	1.20896e-07	4.13259e-07	oligopeptide transporter
id_92023	-1.6266	3.9568	39.5478	3.20134e-10	1.46229e-09	serine threonine protein kinase
id_281490	-1.62774	3.36529	46.0848	1.13243e-11	6.18345e-11	gnat family
id_39646	-1.62883	2.29743	24.9689	5.82634e-07	1.82941e-06	glycoside hydrolase family 76
id_315964	-1.63176	2.78479	63.8373	1.3513e-15	1.10533e-14	het domain protein
id_291101	-1.63202	5.04933	79.9178	3.90315e-19	4.59061e-18	mfs monocarboxylate transporter
id_300872	-1.6337	7.40813	90.9455	1.47688e-21	2.07735e-20	hypothetical protein TRIATDRAFT_300872 [Trichoderma atroviride IMI 206040]
id_286836	-1.6347	4.90325	96.396	9.40589e-23	1.46398e-21	retinoblastoma-binding protein
id_153298	-1.63513	6.0847	116.68	3.37292e-27	7.55008e-26	protein ssu72
id_280284	-1.63548	3.18246	47.6398	5.12176e-12	2.92919e-11	hypothetical protein TRIATDRAFT_280284 [Trichoderma atroviride IMI 206040]
id_301789	-1.63659	4.64656	132.099	1.42312e-30	4.10047e-29	duf858 domain-containing protein
id_33350	-1.63677	10.3497	26.3035	2.91762e-07	9.53054e-07	related to lipoxygenase 1
id_279760	-1.64486	3.16331	43.4058	4.44868e-11	2.26017e-10	nad-dependent epimerase dehydratase family protein
id_285447	-1.64511	2.51774	42.1013	8.66634e-11	4.26001e-10	secreted protein
id_200177	-1.6457	7.36197	101.936	5.73507e-24	9.78605e-23	fumarylacetoacetase
id_302216	-1.65	7.31799	198.954	3.53336e-45	2.62699e-43	gtp-binding protein 1
id_44654	-1.65291	3.82055	74.886	4.98706e-18	5.13316e-17	hypothetical protein TRIATDRAFT_44654, partial [Trichoderma atroviride IMI 206040]
id_77838	-1.65463	6.59288	44.8797	2.09516e-11	1.10771e-10	acetolactate synthase
id_133998	-1.65888	4.33304	113.364	1.79546e-26	3.69155e-25	urease accessory protein
id_216490	-1.66283	3.99307	96.7745	7.76904e-23	1.22293e-21	cytochrome p450 alkane hydroxylase
id_231681	-1.66551	1.64193	34.629	3.98929e-09	1.62439e-08	c6 zinc finger domain protein
id_181960	-1.67281	4.82011	24.4194	7.74828e-07	2.38963e-06	nacht and ankyrin domain protein
id_282872	-1.67404	5.26381	93.6324	3.79909e-22	5.63904e-21	glycoside hydrolase family 18 protein
id_35776	-1.67452	5.27852	74.945	4.84017e-18	4.98813e-17	duf1446 domain-containing protein
id_131482	-1.67845	4.55698	48.4511	3.38636e-12	1.95957e-11	c2h2 transcription factor
id_316023	-1.67901	4.57154	51.3384	7.77402e-13	4.82731e-12	hypothetical protein TRIATDRAFT_316023 [Trichoderma atroviride IMI 206040]
id_317064	-1.68013	4.10088	40.135	2.37004e-10	1.09946e-09	ankyrin partial
id_26405	-1.68961	2.21376	41.8116	1.00507e-10	4.92305e-10	intracellular serine protease
id_297088	-1.69611	6.45985	71.9505	2.20665e-17	2.1072e-16	hypothetical protein TRIATDRAFT_297088 [Trichoderma atroviride IMI 206040]
id_281947	-1.69745	2.03076	35.6301	2.38572e-09	9.9429e-09	hypothetical protein TRIATDRAFT_281947 [Trichoderma atroviride IMI 206040]
id_282793	-1.69798	3.67971	81.8919	1.4374e-19	1.73719e-18	dna replication initiation factor cdc45
id_285581	-1.69905	1.41291	9.72179	0.00182096	0.00338462	fungal specific transcription factor
id_301043	-1.69975	2.4385	43.2391	4.84423e-11	2.44769e-10	hypothetical protein TRIATDRAFT_301043, partial [Trichoderma atroviride IMI 206040]
id_279746	-1.70133	3.81436	32.1995	1.39127e-08	5.33138e-08	protein
id_210520	-1.70287	7.74732	132.364	1.24531e-30	3.61314e-29	xaa-pro aminopeptidase
id_45617	-1.70486	2.10547	29.6174	5.26295e-08	1.87846e-07	glycosyl hydrolase family 65 protein
id_81690	-1.70571	2.13937	16.9709	3.7958e-05	9.21236e-05	radc family protein
id_266127	-1.7058	6.5167	18.0511	2.1505e-05	5.43173e-05	hypothetical protein TRIATDRAFT_266127 [Trichoderma atroviride IMI 206040]
id_318633	-1.70758	3.59117	79.2361	5.51138e-19	6.31269e-18	hypothetical protein TRIATDRAFT_318633 [Trichoderma atroviride IMI 206040]
id_299311	-1.70956	2.23507	42.2024	8.22977e-11	4.05259e-10	hypothetical protein TRIATDRAFT_299311 [Trichoderma atroviride IMI 206040]
id_317057	-1.71598	5.28176	12.2162	0.000473758	0.000969283	ankyrin repeat protein
id_291137	-1.71834	4.08903	14.7847	0.000120509	0.000270261	very large low complexity protein
id_53756	-1.72424	2.25172	47.4673	5.593e-12	3.1747e-11	p-hydroxylaminobenzoate lyase
id_257773	-1.72558	5.98479	86.9189	1.13062e-20	1.4803e-19	hypothetical protein TRIATDRAFT_257773 [Trichoderma atroviride IMI 206040]
id_323107	-1.7262	4.28332	73.166	1.1919e-17	1.18578e-16	hypothetical protein TRIATDRAFT_323107 [Trichoderma atroviride IMI 206040]
id_252985	-1.72628	6.01361	152.217	5.67963e-35	2.28475e-33	actin-related arp4 class
id_132064	-1.72783	8.33287	78.251	9.07457e-19	1.00752e-17	c6 transcription factor
id_296993	-1.72867	3.80356	25.4476	4.54555e-07	1.4469e-06	hypothetical protein TRIATDRAFT_296993 [Trichoderma atroviride IMI 206040]
id_298333	-1.73211	3.04608	20.6318	5.56642e-06	1.53039e-05	hypothetical protein TRIATDRAFT_298333 [Trichoderma atroviride IMI 206040]
id_234225	-1.73619	5.88265	60.4186	7.66845e-15	5.84754e-14	#NAME?
id_305876	-1.73629	2.34131	31.7948	1.71352e-08	6.48568e-08	ankyrin repeat protein
id_146839	-1.73673	4.21636	113.756	1.47402e-26	3.06088e-25	hypothetical protein TRIATDRAFT_146839, partial [Trichoderma atroviride IMI 206040]
id_81427	-1.73677	3.0298	29.5946	5.32538e-08	1.89993e-07	hypothetical protein TRIATDRAFT_81427 [Trichoderma atroviride IMI 206040]
id_137221	-1.73761	4.82961	81.4275	1.81806e-19	2.18456e-18	hypothetical protein TRIATDRAFT_137221 [Trichoderma atroviride IMI 206040]
id_49834	-1.73866	6.64442	37.498	9.15058e-10	3.97895e-09	alpha- - subfamily
id_142566	-1.73893	3.92747	35.0629	3.19229e-09	1.30947e-08	glutathione s-transferase
id_302918	-1.74038	5.5921	163.601	1.84904e-37	8.60167e-36	tpr domain protein
id_297090	-1.74124	5.78753	56.2919	6.24738e-14	4.31359e-13	o-methyltransferase
id_35463	-1.74405	3.35752	10.0744	0.00150345	0.00283818	hypothetical protein TRIATDRAFT_35463, partial [Trichoderma atroviride IMI 206040]
id_300982	-1.74452	9.19827	91.5367	1.0954e-21	1.56725e-20	aryl-alcohol dehydrogenase
id_316778	-1.74689	3.13826	41.011	1.51377e-10	7.2153e-10	glutamyl-trna amidotransferase subunit a
id_86558	-1.75268	2.93779	69.5925	7.2914e-17	6.6211e-16	duf1446 domain protein
id_297822	-1.75328	4.45699	74.662	5.58624e-18	5.7216e-17	glutathione s-transferase
id_255265	-1.75698	1.709	28.602	8.88913e-08	3.07647e-07	aminoglycoside phosphotransferase
id_239712	-1.76021	5.49045	22.3588	2.26169e-06	6.54837e-06	domain-containing protein
id_317086	-1.7672	2.55361	20.9846	4.62997e-06	1.28341e-05	methyltransferase domain-containing protein
id_163575	-1.76752	3.61815	46.9336	7.3432e-12	4.11763e-11	het domain-containing protein
id_89916	-1.77017	3.38254	65.8797	4.79292e-16	4.06009e-15	hypothetical protein TRIATDRAFT_89916 [Trichoderma atroviride IMI 206040]
id_223198	-1.77232	5.07103	41.2741	1.32309e-10	6.37581e-10	ankyrin repeat protein
id_290132	-1.78162	3.36277	67.3699	2.25059e-16	1.97063e-15	glycerate dehydrogenase
id_152882	-1.78188	5.83306	135.779	2.2306e-31	7.00913e-30	memo-like protein
id_288572	-1.78343	3.59011	56.7497	4.9496e-14	3.45476e-13	phosphotransferase family protein
id_77454	-1.78375	3.80092	35.1257	3.09099e-09	1.27042e-08	neutral alpha-glucosidase ab precursor
id_232450	-1.78627	1.67909	31.0296	2.54118e-08	9.40044e-08	and ankyrin domain protein
id_84076	-1.79413	2.45132	30.83	2.81645e-08	1.03681e-07	hypothetical protein TRIATDRAFT_84076 [Trichoderma atroviride IMI 206040]
id_299659	-1.79664	6.91419	68.5118	1.26121e-16	1.13048e-15	sirq protein
id_317085	-1.80206	3.37912	52.6361	4.01436e-13	2.56937e-12	hypothetical protein TRIATDRAFT_317085 [Trichoderma atroviride IMI 206040]
id_317538	-1.81032	4.11849	73.9147	8.15649e-18	8.27272e-17	ankyrin repeat domain-containing protein 50-like
id_260023	-1.81582	8.97153	91.6961	1.01065e-21	1.44849e-20	beta-flanking protein
id_291373	-1.8181	4.13303	62.8693	2.20888e-15	1.76859e-14	hypothetical protein TRIATDRAFT_291373 [Trichoderma atroviride IMI 206040]
id_317673	-1.82101	6.77316	135.379	2.72842e-31	8.47745e-30	methionine aminopeptidase
id_227281	-1.82188	3.97014	20.407	6.25998e-06	1.70684e-05	nb-arc and ankyrin domain protein
id_150557	-1.82191	7.29217	109.586	1.20769e-25	2.31715e-24	rhamnolipids biosynthesis 3-oxoacyl-
id_253068	-1.82256	6.19567	12.9986	0.000311726	0.000654828	hypothetical protein TRIATDRAFT_253068 [Trichoderma atroviride IMI 206040]
id_257264	-1.82502	7.99103	90.831	1.56479e-21	2.18992e-20	aldolase citrate lyase family protein
id_220623	-1.82875	6.87972	145.515	1.65753e-33	6.05362e-32	trna ligase
id_291839	-1.83121	2.85476	65.8919	4.76348e-16	4.04337e-15	integral membrane protein
id_190964	-1.83784	6.0281	12.4084	0.000427399	0.000880493	hypothetical protein TRIATDRAFT_190964 [Trichoderma atroviride IMI 206040]
id_293221	-1.83948	2.18686	43.0715	5.27741e-11	2.65369e-10	---NA---
id_77489	-1.83995	1.78091	28.5667	9.05241e-08	3.12907e-07	hypothetical protein TRIATDRAFT_77489 [Trichoderma atroviride IMI 206040]
id_203737	-1.85139	2.03341	19.4421	1.03694e-05	2.72815e-05	ankyrin repeat domain protein
id_156465	-1.85143	6.93869	142.573	7.2887e-33	2.58779e-31	duf221 domain-containing protein
id_318965	-1.85544	3.45019	11.8332	0.000581849	0.00117427	protein kinase domain-containing protein
id_35595	-1.86276	1.82034	11.1794	0.000827126	0.00162902	hypothetical protein TRIATDRAFT_35595, partial [Trichoderma atroviride IMI 206040]
id_323150	-1.86697	4.09777	92.0868	8.29565e-22	1.20345e-20	nad -binding protein
id_287414	-1.86748	5.33416	61.8409	3.72362e-15	2.90869e-14	peptidase s8 subtilisin kexin sedolisin
id_48876	-1.86936	3.03428	10.1465	0.00144578	0.00273676	polyamine transport protein
id_163125	-1.87146	4.62881	41.3981	1.2418e-10	5.99797e-10	protein phosphatase-
id_256104	-1.87497	6.10163	107.531	3.40478e-25	6.34263e-24	nitrite reductase
id_131158	-1.87651	7.36107	43.304	4.68615e-11	2.36925e-10	hypothetical protein TRIATDRAFT_131158 [Trichoderma atroviride IMI 206040]
id_48755	-1.88617	7.30674	75.1376	4.39021e-18	4.55259e-17	indoleamine -dioxygenase family protein
id_154558	-1.89257	3.18145	39.0954	4.036e-10	1.82354e-09	vegetative incompatibility protein 4
id_236983	-1.89511	4.41297	99.99	1.53166e-23	2.51065e-22	pfs domain-containing protein
id_38238	-1.89769	3.47982	61.0395	5.59405e-15	4.30913e-14	af323581_1beta transducin-like protein het-e4s
id_302173	-1.89788	6.23509	167.165	3.07895e-38	1.52609e-36	glycoside hydrolase family 18 protein
id_133589	-1.90007	4.86618	77.9477	1.05804e-18	1.16539e-17	guanine deaminase
id_53332	-1.90071	2.96605	23.0995	1.53832e-06	4.54241e-06	hypothetical protein TRIATDRAFT_53332 [Trichoderma atroviride IMI 206040]
id_297306	-1.90408	7.17357	48.88	2.72105e-12	1.59677e-11	hypothetical protein TRIATDRAFT_297306 [Trichoderma atroviride IMI 206040]
id_10744	-1.90415	1.70679	29.6801	5.09561e-08	1.8202e-07	c2h2 type zinc finger domain protein
id_316866	-1.90444	5.46007	107.673	3.16953e-25	5.91763e-24	heterokaryon incompatibility protein
id_298329	-1.90488	3.18882	88.6587	4.69154e-21	6.2707e-20	fad binding domain-containing protein
id_297937	-1.9069	3.81154	81.702	1.5823e-19	1.90678e-18	c6 finger domain protein
id_142946	-1.90914	5.92033	107.832	2.92562e-25	5.47453e-24	haemolysin-iii channel protein
id_210557	-1.91172	4.27281	103.291	2.89428e-24	5.01054e-23	ankyrin repeat and sam domain containing protein 6
id_298421	-1.9177	4.66039	68.8313	1.07257e-16	9.65545e-16	gnat family n-
id_224344	-1.92629	1.61734	35.3229	2.79328e-09	1.1549e-08	ankyrin repeat protein
id_23660	-1.93039	2.33822	52.7449	3.798e-13	2.43839e-12	hypothetical protein TRIATDRAFT_23660, partial [Trichoderma atroviride IMI 206040]
id_178950	-1.93361	1.37504	35.7114	2.28824e-09	9.55095e-09	heterokaryon incompatibility protein
id_289128	-1.93513	3.62186	102.359	4.6309e-24	7.95082e-23	glycoside hydrolase family 92 protein
id_316886	-1.93959	2.98676	49.4192	2.06708e-12	1.23035e-11	duf341 domain protein
id_302812	-1.94249	4.91936	107.286	3.85407e-25	7.13174e-24	alpha beta hydrolase fold protein
id_28950	-1.94353	3.49556	22.6532	1.94032e-06	5.66317e-06	berberine family protein
id_288238	-1.94872	4.49936	26.8539	2.19433e-07	7.2595e-07	hypothetical protein TRIATDRAFT_288238 [Trichoderma atroviride IMI 206040]
id_132631	-1.95274	6.97281	167.138	3.12107e-38	1.53782e-36	aldo keto reductase
id_165727	-1.9538	5.74521	109.544	1.23357e-25	2.36136e-24	alanine racemase domain protein
id_226514	-1.9584	4.85358	145.406	1.75082e-33	6.36641e-32	violaceus kinesin
id_41913	-1.9612	3.67517	37.8761	7.5382e-10	3.31418e-09	4-coumarate- ligase
id_297538	-1.96427	2.33002	61.2083	5.13457e-15	3.96252e-14	hypothetical protein TRIATDRAFT_297538 [Trichoderma atroviride IMI 206040]
id_211428	-1.96648	2.34666	52.3803	4.57295e-13	2.91346e-12	nonribosomal peptide synthase
id_230982	-1.96856	2.25318	70.8525	3.84954e-17	3.58158e-16	hypothetical protein TRIATDRAFT_230982 [Trichoderma atroviride IMI 206040]
id_80644	-1.97305	3.83221	108.791	1.80309e-25	3.42794e-24	peroxisomal-coenzyme a synthetase
id_223121	-1.97919	5.54923	60.6824	6.70654e-15	5.12814e-14	penicillin-binding protein
id_31436	-1.98064	5.01054	29.7081	5.02256e-08	1.79574e-07	ankyrin repeat protein
id_146844	-1.98115	6.97972	71.8953	2.26921e-17	2.16198e-16	nad transhydrogenase
id_316685	-1.98526	2.06374	29.0083	7.20676e-08	2.52464e-07	hypothetical protein TRIATDRAFT_316685 [Trichoderma atroviride IMI 206040]
id_45666	-1.98549	1.98664	47.0972	6.75515e-12	3.80326e-11	ankyrin repeat protein
id_78088	-1.9959	4.93958	31.894	1.62818e-08	6.17671e-08	hypothetical protein TRIATDRAFT_78088 [Trichoderma atroviride IMI 206040]
id_168126	-2.00021	1.8277	53.5378	2.53663e-13	1.6645e-12	het-domain-containing protein
id_135826	-2.00126	5.3136	115.119	7.41132e-27	1.58241e-25	f-box and domain-containing protein
id_214124	-2.00478	4.20385	54.7004	1.40377e-13	9.41918e-13	vegetative incompatibility protein het-e-1
id_48434	-2.00784	3.4589	96.4285	9.25268e-23	1.44554e-21	arylsulfatase
id_239796	-2.0096	4.57231	129.786	4.5654e-30	1.28868e-28	zinc finger protein
id_158746	-2.0139	5.33626	77.8811	1.09436e-18	1.20062e-17	hypothetical protein TRIATDRAFT_158746, partial [Trichoderma atroviride IMI 206040]
id_225683	-2.02025	2.78013	46.1575	1.09119e-11	5.96605e-11	protein
id_314651	-2.0204	4.36003	21.0462	4.48342e-06	1.24778e-05	ubiquitin carrier protein
id_319948	-2.02208	3.90805	23.7998	1.06891e-06	3.23195e-06	ankyrin repeat protein
id_317229	-2.02309	5.40926	57.2161	3.90467e-14	2.75544e-13	hypothetical protein TRIATDRAFT_317229 [Trichoderma atroviride IMI 206040]
id_300517	-2.02815	3.18411	71.5024	2.76924e-17	2.60559e-16	hypothetical protein TRIATDRAFT_300517 [Trichoderma atroviride IMI 206040]
id_282610	-2.02915	4.03621	66.2577	3.95658e-16	3.38259e-15	het domain protein
id_298929	-2.03061	2.25895	53.6043	2.45223e-13	1.61293e-12	alpha beta hydrolase fold protein
id_319205	-2.03475	2.00204	22.0274	2.68781e-06	7.71241e-06	hypothetical protein TRIATDRAFT_319205 [Trichoderma atroviride IMI 206040]
id_211430	-2.03494	3.46167	69.8005	6.5615e-17	5.97786e-16	glycoside hydrolase family 92 protein
id_232703	-2.04407	1.83766	49.7167	1.77623e-12	1.06792e-11	c6 transcription factor
id_268723	-2.05292	3.88261	88.5067	5.0662e-21	6.7498e-20	gluconolactonase-like protein
id_293769	-2.05694	6.30714	26.1746	3.11896e-07	1.01584e-06	aaa family
id_219774	-2.05737	3.5365	115.528	6.02881e-27	1.30395e-25	hypothetical protein TRIATDRAFT_219774 [Trichoderma atroviride IMI 206040]
id_45281	-2.05826	2.98343	45.3935	1.61167e-11	8.59728e-11	aaa family atpase
id_317554	-2.06277	8.14016	103.502	2.60105e-24	4.52171e-23	rna-dependent rna polymerase
id_258064	-2.06545	3.86599	18.7373	1.5002e-05	3.85323e-05	hypothetical protein TRIATDRAFT_258064, partial [Trichoderma atroviride IMI 206040]
id_142047	-2.06662	5.10499	174.429	7.97786e-40	4.3705e-38	hypothetical protein TRIATDRAFT_142047, partial [Trichoderma atroviride IMI 206040]
id_143403	-2.07039	4.93522	168.262	1.77317e-38	8.8947e-37	glycoside hydrolase family 95 protein
id_145580	-2.07304	6.38134	149.155	2.65312e-34	1.0421e-32	hypothetical protein TRIATDRAFT_145580 [Trichoderma atroviride IMI 206040]
id_296954	-2.07329	2.29224	62.8802	2.19673e-15	1.76056e-14	related to tol protein
id_318640	-2.0749	7.36273	82.0427	1.33181e-19	1.61426e-18	ankyrin repeat-containing
id_296878	-2.07511	2.08609	16.5465	4.74721e-05	0.000113267	alpha beta hydrolase fold protein
id_145861	-2.09029	5.78027	103.188	3.04846e-24	5.2556e-23	acetamidase
id_88267	-2.09104	2.0601	67.6195	1.98299e-16	1.74734e-15	protein
id_300451	-2.09575	8.53706	71.2171	3.20004e-17	2.99738e-16	heme peroxidase
id_290194	-2.09604	3.52654	76.6744	2.01596e-18	2.15493e-17	thioredoxin reductase
id_49686	-2.10071	2.987	59.2726	1.37276e-14	1.01518e-13	acetamidase formamidase
id_181379	-2.10374	5.75447	142.372	8.06385e-33	2.82133e-31	hete1_podas ame: full=vegetative incompatibility protein het-e-1
id_295128	-2.10837	3.33081	76.4486	2.26023e-18	2.40677e-17	allantoate permease
id_287570	-2.11271	1.75647	27.2286	1.80765e-07	6.04024e-07	allantoate permease
id_290253	-2.11338	5.72942	161.661	4.90607e-37	2.24466e-35	pfs domain-containing protein
id_211953	-2.11744	3.88087	99.935	1.57478e-23	2.57626e-22	multiple ankyrin repeats single kh domain
id_251378	-2.1207	2.70001	80.3492	3.13759e-19	3.70067e-18	c2h2 finger domain-containing protein
id_158578	-2.12128	5.66462	60.3856	7.7983e-15	5.94112e-14	t-complex protein 1 subunit alpha
id_322665	-2.12545	4.46107	66.2725	3.927e-16	3.36421e-15	hypothetical protein TRIATDRAFT_322665 [Trichoderma atroviride IMI 206040]
id_322230	-2.12777	2.6602	62.4935	2.67331e-15	2.11805e-14	signal sequence receptor alpha subunit
id_256170	-2.12939	10.9999	92.1506	8.03243e-22	1.1673e-20	a chain nmr structure of gzcvnh (gibberella zeae cvnh)
id_154814	-2.13076	4.26345	78.5501	7.7993e-19	8.74088e-18	pyruvate decarboxylase
id_301968	-2.13558	5.29387	56.2089	6.51645e-14	4.49193e-13	hypothetical protein TRIATDRAFT_301968 [Trichoderma atroviride IMI 206040]
id_298756	-2.13674	8.95989	76.5651	2.13074e-18	2.27178e-17	acetamidase
id_30187	-2.13997	4.42068	125.105	4.82722e-29	1.26007e-27	protein
id_300751	-2.14128	6.08698	19.5761	9.66703e-06	2.56035e-05	hypothetical protein TRIATDRAFT_300751 [Trichoderma atroviride IMI 206040]
id_26697	-2.14279	5.12661	56.3479	6.07175e-14	4.20278e-13	hypothetical protein TRIATDRAFT_26697, partial [Trichoderma atroviride IMI 206040]
id_228935	-2.14602	5.47934	182.319	1.51063e-41	9.04966e-40	uncharacterized conserved protein ucp014753
id_290506	-2.14661	4.48944	84.1967	4.47913e-20	5.66835e-19	integral membrane protein
id_53902	-2.15988	4.8387	92.0363	8.51007e-22	1.23241e-20	s8 family peptidase
id_299644	-2.17196	5.93124	60.1294	8.88212e-15	6.72988e-14	hypothetical protein TRIATDRAFT_299644 [Trichoderma atroviride IMI 206040]
id_231658	-2.17375	3.18261	58.3616	2.18104e-14	1.57515e-13	ankyrin repeat-containing protein
id_314977	-2.17801	3.16998	63.6488	1.48696e-15	1.20799e-14	d-stereospecific peptide hydrolase
id_185558	-2.18473	3.84638	92.6856	6.12987e-22	8.95498e-21	extracellular serine-rich protein
id_53480	-2.18545	3.15497	75.5287	3.60134e-18	3.76738e-17	het domain-containing protein
id_315795	-2.19395	4.11351	19.9706	7.86428e-06	2.10769e-05	ankyrin repeat-containing
id_215171	-2.20497	5.71862	109.998	9.80801e-26	1.90376e-24	ankyrin repeat protein
id_298667	-2.21025	5.78266	117.4	2.34687e-27	5.31043e-26	haloacid dehalogenase
id_314437	-2.21082	2.14772	42.2679	7.95871e-11	3.92375e-10	gnat family
id_86574	-2.21469	4.99488	114.812	8.65081e-27	1.82831e-25	serine threonine protein kinase
id_154515	-2.22682	2.25108	62.0643	3.32422e-15	2.61386e-14	fad dependent oxidoreductase
id_133343	-2.22992	7.6194	33.289	7.94322e-09	3.13475e-08	tpa: family regulatory (afu_orthologue afua_3g14730)
id_137809	-2.233	6.0871	73.0818	1.24384e-17	1.23114e-16	alpha- -mannosidase family
id_179700	-2.23583	2.58647	72.7875	1.44387e-17	1.41949e-16	sodium nucleoside cotransporter
id_11189	-2.23809	1.94188	52.1664	5.09919e-13	3.23389e-12	c6 transcription
id_302109	-2.23932	4.81083	160.281	9.82566e-37	4.39883e-35	nacht and ankyrin domain containing protein
id_292229	-2.24186	4.43738	146.128	1.21744e-33	4.5056e-32	tol protein
id_316705	-2.2451	2.73088	96.837	7.52751e-23	1.18715e-21	atp-dependent dna helicase pif1
id_220011	-2.25022	4.10901	80.6961	2.63239e-19	3.12695e-18	gnat family n-
id_93965	-2.25221	1.93163	37.6336	8.53609e-10	3.72732e-09	ankyrin repeat protein
id_52875	-2.25318	4.36453	131.825	1.63434e-30	4.69281e-29	het domain protein
id_81583	-2.25725	6.46153	110.468	7.7399e-26	1.51291e-24	conserved hypothetical protein [Trichoderma atroviride IMI 206040]
id_220064	-2.26169	4.74452	21.3189	3.88887e-06	1.0929e-05	hete1_podas ame: full=vegetative incompatibility protein het-e-1
id_156014	-2.26941	6.69769	62.5128	2.64717e-15	2.09933e-14	integral membrane protein
id_257766	-2.27364	5.5751	58.4055	2.13289e-14	1.54367e-13	phenazine biosynthesis
id_172559	-2.27405	5.24205	96.2957	9.89462e-23	1.52579e-21	transcription termination factor 2
id_135431	-2.27644	4.53255	82.2843	1.17857e-19	1.439e-18	family protein
id_245835	-2.27874	1.60088	45.6814	1.39141e-11	7.49434e-11	calpain-like protein
id_2962	-2.28178	3.23257	67.8304	1.78178e-16	1.57672e-15	chromatin associated protein
id_33437	-2.28197	2.14788	65.1657	6.88585e-16	5.76266e-15	intracellular serine protease
id_155960	-2.28528	8.58645	141.099	1.53071e-32	5.27159e-31	bifunctional catalase-peroxidase cat2
id_291272	-2.28611	5.8844	68.4819	1.2805e-16	1.1453e-15	hypothetical protein TRIATDRAFT_291272 [Trichoderma atroviride IMI 206040]
id_181995	-2.2891	3.49951	108.392	2.20541e-25	4.17617e-24	ankyrin repeat and sam domain containing protein 6
id_322698	-2.29188	1.6376	63.061	2.00405e-15	1.61234e-14	gs1-like protein
id_302534	-2.30464	6.10995	149.012	2.85049e-34	1.11437e-32	arginase family protein
id_181383	-2.30657	2.9696	58.5975	1.9346e-14	1.40448e-13	nacht and wd domain protein
id_152123	-2.3079	4.05461	38.14	6.5848e-10	2.91193e-09	nad dependent epimerase dehydratase
id_219595	-2.30928	3.19259	89.4629	3.1245e-21	4.23052e-20	af323581_1beta transducin-like protein het-e4s
id_199130	-2.30993	1.67344	40.5846	1.88287e-10	8.87305e-10	pfs domain-containing protein
id_300226	-2.32486	6.80833	134.584	4.07063e-31	1.25078e-29	l-psp endoribonuclease family protein
id_314648	-2.32623	3.39137	86.4018	1.46853e-20	1.89883e-19	hypothetical protein TRIATDRAFT_314648 [Trichoderma atroviride IMI 206040]
id_154796	-2.3302	7.09947	98.3502	3.5056e-23	5.63536e-22	aldehyde dehydrogenase aldh
id_133486	-2.33256	3.61391	65.2753	6.51318e-16	5.46726e-15	threonine dehydratase
id_317681	-2.33756	2.22995	63.6411	1.49282e-15	1.21157e-14	ankyrin repeat-containing
id_281251	-2.33843	4.26015	98.6039	3.0841e-23	4.98666e-22	c2h2 type zinc finger containing protein
id_47695	-2.34269	5.04246	154.008	2.30612e-35	9.45963e-34	l-xylulose reductase
id_33117	-2.34428	2.93151	30.7386	2.95233e-08	1.08395e-07	hypothetical protein TRIATDRAFT_33117 [Trichoderma atroviride IMI 206040]
id_231168	-2.35035	2.91	73.0921	1.23739e-17	1.22663e-16	penicillin-binding protein
id_160248	-2.35069	2.79037	33.8365	5.99447e-09	2.391e-08	hypothetical protein TRIATDRAFT_160248 [Trichoderma atroviride IMI 206040]
id_216884	-2.35519	3.69454	174.27	8.64259e-40	4.70371e-38	fad binding domain containing protein
id_42070	-2.37033	7.20059	82.055	1.32353e-19	1.60657e-18	fad fmn-containing isoamyl alcohol oxidase
id_36554	-2.37702	3.17989	53.9208	2.08739e-13	1.38169e-12	beta-mannosidase
id_45771	-2.37777	2.72308	33.3077	7.86695e-09	3.10612e-08	het-domain-containing protein
id_320890	-2.37807	1.9522	72.3339	1.817e-17	1.75728e-16	serine threonine protein kinase
id_212161	-2.38858	1.71122	46.9155	7.41124e-12	4.15299e-11	choline transport
id_49023	-2.40364	5.26698	121.669	2.72732e-28	6.67953e-27	hypothetical protein TRIATDRAFT_49023 [Trichoderma atroviride IMI 206040]
id_93906	-2.4038	2.96931	38.8772	4.51323e-10	2.02925e-09	sugar transporter
id_299060	-2.40551	4.37108	115.272	6.85974e-27	1.47219e-25	hypothetical protein TRIATDRAFT_299060 [Trichoderma atroviride IMI 206040]
id_317148	-2.41051	2.26934	49.934	1.59003e-12	9.59431e-12	mfs
id_138574	-2.41158	3.59456	67.2581	2.38191e-16	2.08124e-15	hypothetical protein TRIATDRAFT_138574 [Trichoderma atroviride IMI 206040]
id_300960	-2.41933	10.5073	78.6683	7.34645e-19	8.24446e-18	hypothetical protein TRIATDRAFT_300960 [Trichoderma atroviride IMI 206040]
id_297459	-2.42379	4.40488	198.361	4.75813e-45	3.50628e-43	sorbitol utilization protein sou2
id_31940	-2.42608	3.30365	110.58	7.31259e-26	1.43275e-24	ankyrin repeat and sam domain containing protein 6
id_35096	-2.43577	3.10313	32.6151	1.12336e-08	4.3569e-08	von willebrand domain protein
id_266978	-2.4393	3.73438	137.555	9.11868e-32	2.9777e-30	phosphorylase superfamily protein
id_298812	-2.44364	4.85755	155.08	1.34469e-35	5.57078e-34	hypothetical protein TRIATDRAFT_298812 [Trichoderma atroviride IMI 206040]
id_259624	-2.44579	1.63399	19.3125	1.10979e-05	2.9024e-05	hypothetical protein TRIATDRAFT_259624 [Trichoderma atroviride IMI 206040]
id_52266	-2.44755	3.41237	100.599	1.12618e-23	1.88687e-22	3-alpha-(or 20-beta)-hydroxysteroid dehydrogenase
id_291159	-2.45	4.95361	166.423	4.47149e-38	2.17743e-36	nitrate reductase
id_166845	-2.46196	2.50014	43.7112	3.8058e-11	1.94185e-10	carboxypeptidase y
id_195069	-2.46804	4.03352	107.213	3.99722e-25	7.34765e-24	aminotransferase
id_156500	-2.46824	2.80791	73.8318	8.50636e-18	8.61709e-17	glycerate-and formate-dehydrogenase
id_290350	-2.48497	2.79195	45.2383	1.74462e-11	9.27085e-11	hypothetical protein TRIATDRAFT_290350 [Trichoderma atroviride IMI 206040]
id_301083	-2.4894	2.84132	9.84261	0.00170515	0.00319289	---NA---
id_211738	-2.49351	2.56231	47.1498	6.57631e-12	3.71009e-11	ankyrin repeat protein
id_224396	-2.49859	4.3725	109.535	1.23875e-25	2.36585e-24	membrane protein
id_282697	-2.50173	3.96664	138.809	4.84818e-32	1.6084e-30	dna-binding protein hexbp
id_319946	-2.51563	6.27733	90.8744	1.53088e-21	2.14968e-20	pfs domain-containing protein
id_319911	-2.51679	2.82715	90.335	2.01059e-21	2.78573e-20	hypothetical protein TRIATDRAFT_319911 [Trichoderma atroviride IMI 206040]
id_82700	-2.51878	2.88706	119.952	6.48089e-28	1.52447e-26	ibr finger domain protein
id_33697	-2.51952	2.84845	53.1257	3.12876e-13	2.03223e-12	protein
id_137486	-2.5339	2.7964	93.269	4.56496e-22	6.7398e-21	hypothetical protein TRIATDRAFT_137486 [Trichoderma atroviride IMI 206040]
id_299249	-2.53799	8.39236	98.3891	3.43739e-23	5.53639e-22	steroid monooxygenase
id_173849	-2.53819	2.08914	75.54	3.58081e-18	3.75534e-17	tpr domain protein
id_293811	-2.54138	7.42129	215.022	1.10209e-48	9.86784e-47	tpr domain protein
id_291155	-2.54486	2.77299	89.313	3.37034e-21	4.54123e-20	integral membrane protein
id_152454	-2.54813	4.83853	176.862	2.3475e-40	1.32079e-38	small s protein
id_302325	-2.54834	5.40786	12.4501	0.000417973	0.000862354	hypothetical protein TRIATDRAFT_302325 [Trichoderma atroviride IMI 206040]
id_181656	-2.56927	2.80255	136.072	1.92465e-31	6.09376e-30	protein
id_294334	-2.56967	4.4224	64.8074	8.25888e-16	6.8566e-15	het-s domain protein
id_90296	-2.56979	3.24393	77.3404	1.43893e-18	1.55812e-17	2-hydroxy-3-oxopropionate reductase
id_31975	-2.56993	1.70245	51.9947	5.56494e-13	3.50789e-12	general amidase
id_313957	-2.5709	4.38594	90.3213	2.02464e-21	2.80052e-20	het-s domain protein
id_93380	-2.57164	3.01276	57.7116	3.03505e-14	2.16562e-13	mercuric reductase
id_280212	-2.57373	3.51653	79.4262	5.00566e-19	5.76517e-18	hypothetical protein TRIATDRAFT_280212 [Trichoderma atroviride IMI 206040]
id_298696	-2.57505	4.84284	25.9711	3.4657e-07	1.12335e-06	geranylgeranyl pyrophosphate synthetase
id_228379	-2.57732	4.93866	140.633	1.93579e-32	6.57932e-31	adp-ribosylation crystallin j1
id_296879	-2.59743	5.33427	110.7	6.88417e-26	1.3584e-24	hypothetical protein TRIATDRAFT_296879 [Trichoderma atroviride IMI 206040]
id_173959	-2.60406	1.56343	71.7322	2.46474e-17	2.33491e-16	heterokaryon incompatibility protein
id_256580	-2.60563	6.46484	100.149	1.4132e-23	2.32104e-22	beta-lactamase family protein
id_297097	-2.6125	6.94024	280.883	4.82141e-63	8.7278e-61	cyclohexanone monooxygenase
id_158423	-2.61914	5.60466	167.967	2.05727e-38	1.0258e-36	succinate-semialdehyde dehydrogenase
id_83987	-2.62846	4.425	133.656	6.49584e-31	1.93874e-29	n-terminal fungal transcription regulatory domain-containing protein
id_39628	-2.63368	7.33464	88.6352	4.74769e-21	6.33558e-20	glycerol kinase
id_43537	-2.63762	1.73603	66.7307	3.1125e-16	2.68856e-15	meiotic chromosome segregation protein
id_217685	-2.65268	4.11723	142.569	7.30312e-33	2.58779e-31	hypothetical protein TRIATDRAFT_217685 [Trichoderma atroviride IMI 206040]
id_141071	-2.67137	5.10803	46.8737	7.57117e-12	4.23122e-11	hypothetical protein TRIATDRAFT_141071 [Trichoderma atroviride IMI 206040]
id_217165	-2.68044	4.88396	119.902	6.64744e-28	1.55487e-26	high affinity nitrate transporter
id_289148	-2.69516	4.52637	22.5277	2.07132e-06	6.01602e-06	heterokaryon incompatibility protein
id_44933	-2.70817	5.19628	67.2298	2.41639e-16	2.10694e-15	fungal specific transcription factor
id_251390	-2.71001	4.58424	147.961	4.83819e-34	1.85657e-32	protein phosphatase-
id_128708	-2.71619	5.44013	95.7745	1.28741e-22	1.96701e-21	aldehyde dehydrogenase
id_302069	-2.72282	6.87807	183.276	9.33667e-42	5.759e-40	hypothetical protein TRIATDRAFT_302069 [Trichoderma atroviride IMI 206040]
id_290563	-2.7446	2.48878	62.356	2.86663e-15	2.26905e-14	hypothetical protein TRIATDRAFT_290563 [Trichoderma atroviride IMI 206040]
id_88508	-2.74483	5.84068	128.447	8.95868e-30	2.46201e-28	alcohol oxidase
id_233832	-2.7484	6.44664	24.3642	7.97372e-07	2.45552e-06	zinc finger
id_32328	-2.75361	3.62184	100.534	1.1639e-23	1.94614e-22	urea carboxylase
id_296804	-2.78263	2.02466	68.5455	1.23985e-16	1.11252e-15	mfs transporter
id_297535	-2.79998	7.17247	157.155	4.73452e-36	2.02176e-34	hypothetical protein TRIATDRAFT_297535 [Trichoderma atroviride IMI 206040]
id_297127	-2.80168	3.80952	76.629	2.06288e-18	2.20225e-17	hypothetical protein TRIATDRAFT_297127, partial [Trichoderma atroviride IMI 206040]
id_220714	-2.80626	4.66879	82.2911	1.17452e-19	1.43615e-18	het and ankyrin domain protein
id_288129	-2.80867	2.62545	43.1052	5.18742e-11	2.61159e-10	heterokaryon incompatibility protein
id_211836	-2.81947	7.68454	20.1333	7.22275e-06	1.9464e-05	snf2 family domain-containing protein
id_319208	-2.82329	3.20835	16.7362	4.29527e-05	0.000103642	hypothetical protein TRIATDRAFT_319208 [Trichoderma atroviride IMI 206040]
id_293872	-2.83261	3.81175	79.0368	6.09643e-19	6.9541e-18	fad binding domain-containing protein
id_321380	-2.84823	1.48565	72.7505	1.4712e-17	1.44125e-16	hypothetical protein TRIATDRAFT_321380 [Trichoderma atroviride IMI 206040]
id_280742	-2.85123	4.40237	189.991	3.19364e-43	2.11059e-41	zinc finger
id_217580	-2.85883	4.80144	222.867	2.14275e-50	2.05089e-48	ankyrin repeat domain-containing protein 52
id_84085	-2.85899	3.56242	111.011	5.88417e-26	1.16661e-24	glutathione s-transferase
id_158420	-2.87623	3.93479	106.731	5.09883e-25	9.29057e-24	short-chain dehydrogenase reductase family
id_293435	-2.89231	3.58434	90.1697	2.18579e-21	3.00844e-20	cytochrome p450 monooxygenase
id_302452	-2.89464	6.21191	86.7469	1.23337e-20	1.61229e-19	cytochrome p450
id_280261	-2.89534	3.12588	91.3575	1.19927e-21	1.70124e-20	hypothetical protein TRIATDRAFT_280261 [Trichoderma atroviride IMI 206040]
id_229413	-2.90202	3.91673	10.8803	0.000971904	0.0018909	p-loop containing nucleoside triphosphate hydrolase protein
id_162830	-2.91041	4.61837	96.7617	7.81961e-23	1.22856e-21	yfw family protein 5
id_314392	-2.91838	4.57681	126.863	1.99085e-29	5.38239e-28	glycoside hydrolase family 5 protein
id_315742	-2.91913	2.54753	128.845	7.33102e-30	2.02809e-28	ankyrin repeat protein
id_81372	-2.93862	1.77695	90.2795	2.0678e-21	2.85549e-20	rta1 domain
id_235024	-2.9504	4.13513	240.504	3.05298e-54	3.68437e-52	nacht and ankyrin domain protein
id_300671	-2.96155	6.86826	267.197	4.63302e-60	7.41907e-58	homoserine acetyltransferase family protein
id_298113	-2.96912	7.62422	191.613	1.41343e-43	9.56882e-42	hypothetical protein TRIATDRAFT_298113 [Trichoderma atroviride IMI 206040]
id_298334	-2.98404	2.30558	87.0244	1.07189e-20	1.40561e-19	het domain-containing protein
id_292965	-2.99345	5.00831	140.996	1.61216e-32	5.52446e-31	af323583_1beta transducin-like protein het-e2c*4
id_45536	-3.00817	1.81384	31.2606	2.25611e-08	8.41317e-08	cytochrome p450 alkane hydroxylase
id_323007	-3.05521	4.85038	45.7592	1.33719e-11	7.23036e-11	cyclopropane-fatty-acyl-phospholipid synthase
id_168459	-3.05953	2.09139	86.5743	1.34587e-20	1.7511e-19	hypothetical protein TRIATDRAFT_168459, partial [Trichoderma atroviride IMI 206040]
id_54835	-3.09413	2.65007	104.723	1.40478e-24	2.50483e-23	nrps-like enzyme
id_207541	-3.09432	3.66594	16.8732	3.99615e-05	9.67605e-05	katanin p60 atpase-containing subunit
id_90741	-3.10024	2.51424	107.25	3.92385e-25	7.24476e-24	vps9-ankyrin repeat-containing
id_93728	-3.11907	3.35914	70.7685	4.01701e-17	3.72905e-16	hypothetical protein TRIATDRAFT_93728 [Trichoderma atroviride IMI 206040]
id_180361	-3.14772	1.64899	62.0126	3.41271e-15	2.67838e-14	het-domain-containing protein
id_90691	-3.1531	6.54737	26.8306	2.22088e-07	7.34151e-07	ankyrin repeat-containing
id_88236	-3.18838	4.11003	92.3561	7.24028e-22	1.05402e-20	#NAME?
id_88424	-3.20905	4.66369	55.4451	9.6108e-14	6.51173e-13	pyoverdine dityrosine biosynthesis
id_138587	-3.21016	5.93026	249.975	2.62919e-56	3.53118e-54	flavin-binding monooxygenase
id_315888	-3.213	2.70577	97.8585	4.49366e-23	7.15463e-22	ankyrin repeat protein
id_285954	-3.2459	3.48853	89.5703	2.95934e-21	4.01997e-20	c2h2 finger domain-containing protein
id_317516	-3.25017	1.9419	90.2053	2.14682e-21	2.95969e-20	serine threonine protein kinase
id_80005	-3.25953	2.60484	100.409	1.23953e-23	2.06431e-22	protein
id_83335	-3.26445	2.86282	83.2768	7.1332e-20	8.89194e-19	proline oxidase
id_231375	-3.32622	2.00312	19.0323	1.28522e-05	3.33605e-05	protein kinase domain-containing protein
id_211484	-3.33481	2.11471	55.1717	1.10448e-13	7.45299e-13	hrq family protein 2
id_180413	-3.33487	6.06025	192.344	9.78882e-44	6.73649e-42	duf614 domain protein
id_88568	-3.34242	2.94864	24.1615	8.85848e-07	2.70785e-06	hypothetical protein TRIATDRAFT_88568 [Trichoderma atroviride IMI 206040]
id_168012	-3.35177	3.00229	148.454	3.77482e-34	1.462e-32	myb family transcription factor
id_217798	-3.38143	1.45698	63.4359	1.65667e-15	1.33933e-14	protein-tyrosine phosphatase 2
id_296908	-3.43678	3.95667	27.0586	1.97382e-07	6.55605e-07	proteasome-activating nucleotidase
id_282536	-3.4387	2.83333	114.978	7.95876e-27	1.69063e-25	hypothetical protein TRIATDRAFT_282536 [Trichoderma atroviride IMI 206040]
id_41669	-3.4474	3.42385	147.554	5.93808e-34	2.25783e-32	glycosyl hydrolase
id_316977	-3.45184	7.0091	44.7493	2.23952e-11	1.17805e-10	ankyrin repeat protein
id_28577	-3.48755	4.45231	163.883	1.60445e-37	7.54815e-36	calcium-independent phospholipase
id_258295	-3.49488	4.07383	40.1198	2.38851e-10	1.10741e-09	hydrophobin
id_221207	-3.58232	4.64554	69.7812	6.62628e-17	6.03028e-16	related to microbial serine proteinase
id_285308	-3.59157	5.78466	48.6085	3.1251e-12	1.81556e-11	hypothetical protein TRIATDRAFT_285308 [Trichoderma atroviride IMI 206040]
id_316836	-3.62027	1.68509	19.7407	8.8692e-06	2.36181e-05	ankyrin repeat protein
id_285321	-3.63087	2.96914	54.3669	1.6634e-13	1.10809e-12	alcohol dehydrogenase
id_256627	-3.63488	4.35499	52.9418	3.43587e-13	2.21586e-12	gon7 family protein
id_267549	-3.64072	3.29663	24.8807	6.09907e-07	1.90785e-06	polyketide synthase
id_152285	-3.72122	9.46837	89.6052	2.90764e-21	3.96267e-20	o-methylsterigmatocystin oxidoreductase
id_94162	-3.73942	2.66778	89.6614	2.82622e-21	3.85802e-20	set domain-containing protein 5
id_252427	-3.76113	3.64642	185.9	2.4962e-42	1.57469e-40	nacht domain protein
id_226644	-3.76616	3.53882	217.083	3.91384e-49	3.54245e-47	hypothetical protein TRIATDRAFT_226644 [Trichoderma atroviride IMI 206040]
id_301725	-3.81313	8.49739	10.927	0.000947729	0.00184775	beta-ig-h3 fasciclin
id_296847	-3.82223	6.51167	41.0561	1.47925e-10	7.06289e-10	ccch zinc finger dna binding protein
id_302231	-3.82953	3.39931	137.067	1.16586e-31	3.77746e-30	hypothetical protein TRIATDRAFT_302231 [Trichoderma atroviride IMI 206040]
id_269934	-3.8607	3.64468	283.998	1.01003e-63	1.869e-61	het-domain-containing protein
id_290393	-3.87435	5.57863	247.741	8.07114e-56	1.05013e-53	hypothetical protein TRIATDRAFT_290393 [Trichoderma atroviride IMI 206040]
id_294571	-3.89137	1.59195	83.1612	7.56259e-20	9.38504e-19	c2h2 finger domain-containing protein
id_178317	-3.93263	2.13582	110.664	7.00946e-26	1.3766e-24	vps9-ankyrin repeat-containing
id_319921	-4.02802	7.4059	94.6256	2.30024e-22	3.47624e-21	zinc finger protein
id_54014	-4.04503	3.41914	121.397	3.12776e-28	7.59324e-27	glycosyl hydrolases family 32 superfamily
id_283096	-4.36275	4.91487	56.7759	4.88409e-14	3.4119e-13	hypothetical protein TRIATDRAFT_283096 [Trichoderma atroviride IMI 206040]
id_315898	-4.46135	2.82851	120.405	5.15884e-28	1.23088e-26	intracellular serine protease
id_30031	-4.47588	2.33065	141.097	1.53203e-32	5.27159e-31	metallopeptidase
id_83699	-4.57045	3.05544	152.588	4.71294e-35	1.90508e-33	wd domain-containing protein
id_298191	-4.63954	4.79114	77.8734	1.09863e-18	1.2029e-17	6-phosphogluconolactonase
id_287311	-4.65758	3.76337	209.226	2.02651e-47	1.73966e-45	hypothetical protein TRIATDRAFT_287311 [Trichoderma atroviride IMI 206040]
id_159587	-4.65808	2.71657	28.4271	9.72949e-08	3.34921e-07	hypothetical protein TRIATDRAFT_159587 [Trichoderma atroviride IMI 206040]
id_321796	-4.81834	5.53637	113.476	1.69704e-26	3.50651e-25	ankyrin repeat protein
id_218763	-5.5509	7.47429	48.2466	3.75855e-12	2.16441e-11	atpase family aaa domain-containing protein 3b
id_317584	-5.72985	5.29351	50.1578	1.41866e-12	8.57893e-12	ribonuclease p mrp
id_158159	-5.76497	5.03567	14.8857	0.000114228	0.000256936	autophagy-related protein 27
id_296830	-6.12095	3.04171	230.886	3.81977e-52	4.13081e-50	hypothetical protein TRIATDRAFT_296830 [Trichoderma atroviride IMI 206040]
id_302328	-6.15518	3.38087	24.7786	6.43081e-07	2.00484e-06	hypothetical protein TRIATDRAFT_302328 [Trichoderma atroviride IMI 206040]
id_298835	-6.50352	4.3758	32.9275	9.56589e-09	3.75024e-08	hypothetical protein TRIATDRAFT_298835 [Trichoderma atroviride IMI 206040]
id_257822	-7.44017	5.88697	35.4681	2.59263e-09	1.07675e-08	glutaryl- dehydrogenase
id_86980	-8.84677	2.06095	73.3082	1.10909e-17	1.10736e-16	dash complex subunit spc34
id_256544	-10.2453	3.49404	51.0452	9.02651e-13	5.57461e-12	hypothetical protein TRIATDRAFT_256544 [Trichoderma atroviride IMI 206040]
id_143084	-10.6704	3.80421	66.7493	3.08329e-16	2.6661e-15	cytochrome c oxidase biogenesis protein
id_127162	-10.6855	3.03115	40.7681	1.71407e-10	8.1328e-10	3-oxo-5-alpha-steroid 4-dehydrogenase
id_82974	-11.1532	4.40528	291.116	2.83993e-65	5.76782e-63	adenylyl-sulfate kinase
id_300648	-11.3169	4.91644	251.658	1.12992e-56	1.55454e-54	---NA---
