# Supplementary material for: Danger signals activate a putative innate immune system during regeneration in a filamentous fungus
Source: PLoS Genet. 2018 Nov 30;14(11):e1007390. doi: 10.1371/journal.pgen.1007390 (PMC6291166; doi:10.1371/journal.pgen.1007390)
Supplement: S4 Dataset — The table includes data on expression level and statistical support summary for expression differences. (XLSX) [file pgen.1007390.s010.xlsx]

## Sheet: Up_WTIvsWTC
Deferentially expressed genes in the comparison WT-Injury vs WT-Control
Gene identification	logFC	logCPM	LR	PValue	FDR	Annotation
id_299980	10.5418	3.9994	34.1454	5.11428e-09	8.79888e-08	hypothetical protein TRIATDRAFT_299980 [Trichoderma atroviride IMI 206040]
id_299507	8.35504	3.3052	29.3684	5.98458e-08	8.42001e-07	hypothetical protein TRIATDRAFT_256835 [Trichoderma atroviride IMI 206040]
id_291159	8.08726	4.95361	265.927	8.76388e-60	8.10854e-57	nitrate reductase
id_256104	7.22768	6.10163	375.541	1.16339e-83	2.42188e-80	nitrite reductase
id_217165	5.85416	4.88396	147.388	6.45612e-34	1.19467e-31	high affinity nitrate transporter
id_134328	5.38048	6.19069	142.234	8.64468e-33	1.49967e-30	cytochrome p450
id_226644	5.17998	3.53882	178.106	1.25621e-40	3.87424e-38	hypothetical protein TRIATDRAFT_226644 [Trichoderma atroviride IMI 206040]
id_258295	5.15854	4.07383	54.2262	1.78691e-13	5.88128e-12	hydrophobin
id_126859	5.06448	5.14617	96.4627	9.09391e-23	9.01488e-21	cytochrome b5
id_301968	4.85357	5.29387	181.862	1.90095e-41	6.59552e-39	hypothetical protein TRIATDRAFT_301968 [Trichoderma atroviride IMI 206040]
id_297699	4.64552	7.51673	307.083	9.43572e-69	1.30952e-65	cfem domain containing protein
id_49023	4.62812	5.26698	253.169	5.29223e-57	4.40684e-54	hypothetical protein TRIATDRAFT_49023 [Trichoderma atroviride IMI 206040]
id_44933	4.46053	5.19628	131.59	1.83929e-30	2.88976e-28	fungal specific transcription factor
id_33350	4.44824	10.3497	151.997	6.34513e-35	1.258e-32	related to lipoxygenase 1
id_297127	4.40195	3.80952	110.522	7.53086e-26	9.50143e-24	hypothetical protein TRIATDRAFT_297127, partial [Trichoderma atroviride IMI 206040]
id_220212	3.99013	3.74695	83.6458	5.91849e-20	4.69364e-18	integral membrane protein pth11-
id_323007	3.95132	4.85038	66.6518	3.23957e-16	1.62506e-14	cyclopropane-fatty-acyl-phospholipid synthase
id_297887	3.89528	7.28301	200.194	1.89494e-45	9.28188e-43	aspartate protease
id_83118	3.79897	3.61768	21.6261	3.31305e-06	3.19673e-05	sterol 24-c-methyltransferase
id_314604	3.66596	4.84559	104.108	1.91597e-24	2.21587e-22	transcriptional regulator
id_40728	3.65938	1.97226	24.8755	6.11542e-07	6.94722e-06	general amino-acid permease gap1
id_127833	3.57546	8.21872	334.31	1.1068e-74	1.84327e-71	nadp-dependent leukotriene b4 12-hydroxydehydrogenase
id_28577	3.56309	4.45231	135.422	2.66888e-31	4.2738e-29	calcium-independent phospholipase
id_214420	3.55649	6.11538	59.4491	1.25499e-14	5.04845e-13	trichothecene c-15 hydroxylase
id_214762	3.53981	4.13535	112.031	3.51719e-26	4.57619e-24	fad fmn-containing isoamyl alcohol oxidase
id_54014	3.48317	3.41914	53.4449	2.65954e-13	8.65077e-12	glycosyl hydrolases family 32 superfamily
id_290350	3.34031	2.79195	48.8533	2.75844e-12	7.83944e-11	hypothetical protein TRIATDRAFT_290350 [Trichoderma atroviride IMI 206040]
id_302231	3.20578	3.39931	61.0369	5.60143e-15	2.36767e-13	hypothetical protein TRIATDRAFT_302231 [Trichoderma atroviride IMI 206040]
id_231375	3.12493	2.00312	14.2413	0.000160803	0.0009654	protein kinase domain-containing protein
id_146809	3.118	6.21637	48.8961	2.6989e-12	7.69649e-11	3-hydroxyacyl- nad binding
id_298688	3.09948	4.77122	120.567	4.75323e-28	6.82417e-26	upf0145 domain-containing protein
id_86044	3.08257	1.93635	26.2618	2.98121e-07	3.59255e-06	hypothetical protein TRIATDRAFT_86044 [Trichoderma atroviride IMI 206040]
id_316752	3.03302	5.95519	99.1449	2.34687e-23	2.4428e-21	hypothetical protein TRIATDRAFT_316752 [Trichoderma atroviride IMI 206040]
id_91168	2.92883	8.35958	137.258	1.05906e-31	1.76376e-29	bifunctional p-450:nadph-p450 reductase
id_32328	2.92296	3.62184	70.4858	4.63581e-17	2.66223e-15	urea carboxylase
id_81214	2.91602	1.62644	25.1131	5.40643e-07	6.23537e-06	hypothetical protein TRIATDRAFT_81214 [Trichoderma atroviride IMI 206040]
id_203737	2.90209	2.03341	25.3504	4.78042e-07	5.55182e-06	ankyrin repeat domain protein
id_293872	2.90051	3.81175	66.7449	3.09016e-16	1.5595e-14	fad binding domain-containing protein
id_127162	2.8794	3.03115	7.07186	0.00783039	0.0251574	3-oxo-5-alpha-steroid 4-dehydrogenase
id_322907	2.84688	2.41886	47.9726	4.32214e-12	1.2118e-10	major facilitator superfamily transporter
id_243299	2.83612	3.38674	46.7728	7.97126e-12	2.08077e-10	hypothetical protein TRIATDRAFT_243299, partial [Trichoderma atroviride IMI 206040]
id_301721	2.82396	3.08424	41.6151	1.11129e-10	2.44808e-09	acetyltransferase
id_258556	2.76941	5.41975	11.4477	0.000715839	0.00341593	histidinol-phosphate aminotransferase
id_210776	2.74439	6.24643	106.806	4.90829e-25	5.92338e-23	polyamine oxidase
id_92285	2.7308	4.12486	51.283	7.99665e-13	2.43022e-11	hypothetical protein TRIATDRAFT_92285 [Trichoderma atroviride IMI 206040]
id_288159	2.69484	5.21391	118.357	1.44827e-27	2.00996e-25	very large low complexity protein
id_81501	2.67931	5.06405	58.8351	1.71459e-14	6.73463e-13	amino acid transporter
id_227962	2.67098	4.39033	76.5994	2.09399e-18	1.33105e-16	hypothetical protein TRIATDRAFT_227962 [Trichoderma atroviride IMI 206040]
id_36137	2.66619	1.63217	19.2265	1.16093e-05	9.84429e-05	extracellular serine-rich protein
id_318307	2.66057	4.44307	26.339	2.8644e-07	3.46684e-06	ankyrin repeat-containing protein
id_86269	2.65293	5.66863	83.1887	7.4582e-20	5.80415e-18	hypothetical protein TRIATDRAFT_86269 [Trichoderma atroviride IMI 206040]
id_298717	2.64211	8.244	58.6308	1.90213e-14	7.43615e-13	flavohemoglobin
id_139870	2.63993	4.06686	104.226	1.80461e-24	2.11648e-22	hypothetical protein TRIATDRAFT_139870 [Trichoderma atroviride IMI 206040]
id_134218	2.63472	5.45381	180.422	3.91981e-41	1.30561e-38	adenosine deaminase
id_298696	2.6172	4.84284	25.3738	4.72301e-07	5.5082e-06	geranylgeranyl pyrophosphate synthetase
id_299543	2.58199	2.31313	15.3852	8.76737e-05	0.000575303	hydrophobin
id_166845	2.53299	2.50014	32.6463	1.10548e-08	1.7771e-07	carboxypeptidase y
id_301468	2.52152	6.46305	81.895	1.4351e-19	1.09634e-17	shwachman-bodian-diamond syndrome protein
id_94114	2.51139	3.15023	24.9894	5.76476e-07	6.60291e-06	nad-dependent epimerase dehydratase
id_298726	2.49452	2.54974	35.9011	2.07594e-09	3.86718e-08	hypothetical protein TRIATDRAFT_298726 [Trichoderma atroviride IMI 206040]
id_90296	2.45564	3.24393	56.3659	6.01634e-14	2.14243e-12	2-hydroxy-3-oxopropionate reductase
id_280963	2.45086	8.35096	43.2459	4.82742e-11	1.10131e-09	3-carboxymuconate cyclase
id_246325	2.42581	7.14698	57.191	3.95471e-14	1.48337e-12	ankyrin repeat and sam domain containing protein 6
id_320350	2.42042	9.06842	125.37	4.22391e-29	6.17062e-27	oligopeptide transporter opt-like protein
id_131158	2.39977	7.36107	66.081	4.32768e-16	2.14504e-14	hypothetical protein TRIATDRAFT_131158 [Trichoderma atroviride IMI 206040]
id_130029	2.38184	4.52023	57.639	3.14927e-14	1.20293e-12	cellular retinoic acid binding protein
id_323015	2.36196	2.74458	25.8127	3.76212e-07	4.46256e-06	zinc alcohol
id_39568	2.35818	2.65499	24.3298	8.11742e-07	8.94097e-06	fructosamine kinase
id_43714	2.34657	7.65545	41.7736	1.02478e-10	2.26951e-09	alcohol dehydrogenase
id_252553	2.3438	7.57982	112.778	2.41298e-26	3.24079e-24	cfem domain-containing protein
id_152123	2.33034	4.05461	35.4071	2.67512e-09	4.86369e-08	nad dependent epimerase dehydratase
id_285321	2.30577	2.96914	20.1238	7.25864e-06	6.47831e-05	alcohol dehydrogenase
id_31436	2.2749	5.01054	35.5733	2.45634e-09	4.51523e-08	ankyrin repeat protein
id_224396	2.2693	4.3725	77.4205	1.38176e-18	8.98897e-17	membrane protein
id_49937	2.25772	3.01391	46.465	9.32682e-12	2.38967e-10	fungal transcriptional regulatory protein
id_162830	2.22911	4.61837	55.4074	9.79685e-14	3.34338e-12	yfw family protein 5
id_292633	2.22147	5.13745	26.7322	2.3369e-07	2.89144e-06	dead deah box helicase
id_80439	2.19443	4.2448	47.795	4.73196e-12	1.30907e-10	bax-like protein
id_46162	2.17461	1.80604	24.4949	7.45075e-07	8.27232e-06	taurine catabolism dioxygenase
id_44640	2.17318	3.19829	9.54336	0.00200674	0.00813936	cysteine-rich secreted protein
id_318123	2.17066	3.17417	41.6627	1.08461e-10	2.39563e-09	protein kinase-like domain
id_131157	2.16331	7.22572	38.4771	5.54007e-10	1.117e-08	p-loop containing nucleoside triphosphate hydrolase protein
id_317063	2.1544	1.49952	15.1344	0.00010012	0.000641802	glycoside hydrolase family 5 protein
id_133271	2.14563	2.47984	35.5469	2.48987e-09	4.56678e-08	duf1761-domain-containing protein
id_150578	2.12802	5.18084	95.6535	1.36857e-22	1.34071e-20	hypothetical protein TRIATDRAFT_150578 [Trichoderma atroviride IMI 206040]
id_316685	2.12176	2.06374	20.8472	4.97423e-06	4.61252e-05	hypothetical protein TRIATDRAFT_316685 [Trichoderma atroviride IMI 206040]
id_138574	2.10708	3.59456	42.1133	8.61376e-11	1.92814e-09	hypothetical protein TRIATDRAFT_138574 [Trichoderma atroviride IMI 206040]
id_39646	2.10017	2.29743	20.0385	7.59e-06	6.70934e-05	glycoside hydrolase family 76
id_296634	2.09721	1.51594	13.9027	0.000192519	0.00112895	hypothetical protein TRIATDRAFT_296634 [Trichoderma atroviride IMI 206040]
id_321974	2.08253	3.70629	12.5771	0.000390498	0.00205194	ankyrin repeat protein
id_54918	2.06011	5.31064	19.2203	1.16468e-05	9.86602e-05	nrps-like enzyme
id_136870	2.04905	4.85348	59.2644	1.37849e-14	5.49221e-13	polyamine acetyltransferase
id_51561	2.03479	2.2751	24.1688	8.82506e-07	9.68198e-06	hypothetical protein TRIATDRAFT_51561 [Trichoderma atroviride IMI 206040]
id_37304	2.02918	3.63093	41.3562	1.26865e-10	2.76547e-09	bzip transcription factor
id_301272	1.99715	3.50385	23.5971	1.18768e-06	1.27118e-05	protein
id_301006	1.98784	6.93938	80.8736	2.40622e-19	1.77315e-17	thioredoxin-like protein
id_204124	1.97525	2.04414	16.5444	4.75233e-05	0.000339388	hypothetical protein TRIATDRAFT_204124 [Trichoderma atroviride IMI 206040]
id_317345	1.95461	2.71056	39.353	3.537e-10	7.25434e-09	hypothetical protein TRIATDRAFT_317345 [Trichoderma atroviride IMI 206040]
id_164074	1.95274	4.76472	26.9014	2.14103e-07	2.66492e-06	major facilitator superfamily transporter
id_314983	1.95196	3.19558	9.00992	0.00268518	0.0104679	secretory
id_93713	1.93775	4.44346	37.0995	1.12255e-09	2.17383e-08	pfs nacht and ankyrin-domain-containing protein
id_290194	1.9366	3.52654	43.8594	3.52831e-11	8.13858e-10	thioredoxin reductase
id_235502	1.92999	2.26203	23.6885	1.13255e-06	1.22002e-05	major facilitator superfamily transporter
id_158198	1.91754	3.15209	18.279	1.908e-05	0.000152622	cmgc protein kinase
id_80005	1.90767	2.60484	27.2904	1.75074e-07	2.21894e-06	protein
id_289571	1.90655	2.10413	21.6794	3.2223e-06	3.11639e-05	mfs monocarboxylate transporter
id_226144	1.9039	5.62864	61.0236	5.63943e-15	2.37169e-13	guanine deaminase
id_300570	1.90294	3.90232	24.7842	6.41203e-07	7.23482e-06	glucose repressible protein grg1
id_52037	1.88908	3.47363	61.9495	3.52387e-15	1.52037e-13	hypothetical protein TRIATDRAFT_52037 [Trichoderma atroviride IMI 206040]
id_30057	1.86337	1.73225	18.8685	1.40043e-05	0.000116149	aldehyde dehydrogenase
id_224801	1.85921	2.11623	23.7041	1.12341e-06	1.21437e-05	endoribonuclease l-psp
id_270635	1.85902	3.64683	21.9383	2.81562e-06	2.75507e-05	tpa: uncharacterized proteinsndb
id_301553	1.85398	8.06355	67.4868	2.12103e-16	1.11081e-14	4-hydroxyphenylpyruvate dioxygenase
id_288359	1.84456	2.52195	16.6754	4.43529e-05	0.00032004	low temperature requirement protein a
id_287033	1.83951	3.6987	8.31822	0.00392493	0.0142223	amidohydrolase-like protein
id_190964	1.83675	6.0281	12.0228	0.000525536	0.00263053	hypothetical protein TRIATDRAFT_190964 [Trichoderma atroviride IMI 206040]
id_216490	1.83359	3.99307	69.7768	6.64107e-17	3.68668e-15	cytochrome p450 alkane hydroxylase
id_319933	1.83351	6.94652	13.0297	0.000306585	0.00167406	intracellular serine protease
id_254673	1.83334	4.97483	25.355	4.76923e-07	5.55182e-06	thermoresistant gluconokinase
id_321810	1.83136	8.74227	58.3202	2.22745e-14	8.62695e-13	subtilisin-like serine protease pr1c
id_46094	1.82125	1.83267	8.71685	0.00315282	0.0119194	hypothetical protein TRIATDRAFT_46094 [Trichoderma atroviride IMI 206040]
id_227283	1.81868	4.35582	32.7996	1.02165e-08	1.66809e-07	nacht and wd domain protein
id_291965	1.81737	3.89615	27.6369	1.46361e-07	1.8954e-06	hypothetical protein TRIATDRAFT_291965 [Trichoderma atroviride IMI 206040]
id_290506	1.81636	4.48944	47.1242	6.66288e-12	1.78398e-10	integral membrane protein
id_292899	1.81429	3.99104	36.6657	1.40227e-09	2.66591e-08	c2h2 finger domain
id_255242	1.81088	5.99622	46.8105	7.81938e-12	2.04755e-10	ubie coq5
id_216865	1.80454	6.16772	28.2022	1.09278e-07	1.46061e-06	short chain dehydrogenase
id_134069	1.79929	6.36233	77.6747	1.21487e-18	8.02874e-17	pth11-typeg-protein-coupled receptor
id_319205	1.79441	2.00204	13.087	0.00029735	0.00163094	hypothetical protein TRIATDRAFT_319205 [Trichoderma atroviride IMI 206040]
id_323147	1.79262	2.73093	10.18	0.00141971	0.00613488	proline-rich- partial
id_220698	1.78752	3.196	15.2819	9.26005e-05	0.000600533	het domain protein
id_260301	1.75831	6.52951	18.6879	1.53957e-05	0.000126181	plasma membrane proteolipid 3
id_245835	1.74142	1.60088	14.6694	0.000128111	0.00079551	calpain-like protein
id_316697	1.74121	5.00341	15.7216	7.33822e-05	0.000492785	aaa family
id_145570	1.73591	9.6038	62.3366	2.89497e-15	1.27205e-13	uricase
id_179154	1.7306	7.59278	52.792	3.70807e-13	1.18305e-11	hypothetical protein TRIATDRAFT_179154, partial [Trichoderma atroviride IMI 206040]
id_280212	1.72773	3.51653	27.1978	1.83666e-07	2.31375e-06	hypothetical protein TRIATDRAFT_280212 [Trichoderma atroviride IMI 206040]
id_156562	1.71148	8.16158	41.3231	1.29038e-10	2.79818e-09	oligopeptide transporter
id_144791	1.69916	3.81012	29.7722	4.85915e-08	6.96422e-07	major facilitator superfamily transporter
id_132789	1.69857	3.11305	27.9431	1.24938e-07	1.64875e-06	aspartate racemase
id_239749	1.68961	3.75926	47.8396	4.62544e-12	1.28387e-10	hypothetical protein TRIATDRAFT_239749, partial [Trichoderma atroviride IMI 206040]
id_323151	1.68814	3.35986	18.438	1.75518e-05	0.000141622	glyoxalase bleomycin resistance protein dioxygenase superfamily
id_298089	1.6795	6.90528	14.2335	0.00016147	0.000968007	hypothetical protein TRIATDRAFT_298089 [Trichoderma atroviride IMI 206040]
id_77684	1.67911	2.93559	29.3679	5.98612e-08	8.42001e-07	acetyltransferase
id_279763	1.66436	4.55675	68.2125	1.46792e-16	7.88602e-15	ankyrin partial
id_291687	1.6523	4.5799	10.5952	0.0011338	0.00506229	hypothetical protein TRIATDRAFT_291687 [Trichoderma atroviride IMI 206040]
id_91546	1.6444	4.92149	45.5646	1.4769e-11	3.66016e-10	hypothetical protein TRIATDRAFT_91546 [Trichoderma atroviride IMI 206040]
id_131910	1.63807	6.9955	34.9963	3.30335e-09	5.94103e-08	valyl-trna synthetase
id_81541	1.63293	4.95361	9.89676	0.0016557	0.00693862	efflux pump antibiotic resistance
id_53983	1.63143	6.2638	26.6943	2.38322e-07	2.93566e-06	26s proteasome regulatory subunit-like protein
id_220695	1.62873	6.86359	34.2307	4.89509e-09	8.45672e-08	transmembrane amino acid transporter family protein
id_152585	1.60531	6.48903	77.4499	1.36131e-18	8.9257e-17	heavy metal tolerance protein
id_200177	1.59957	7.36197	90.6493	1.71532e-21	1.51952e-19	fumarylacetoacetase
id_300384	1.59569	7.86445	63.2975	1.77729e-15	7.95672e-14	homogentisate -dioxygenase
id_220452	1.59425	3.87887	35.8135	2.1714e-09	4.027e-08	dihydroxyacid dehydratase
id_294319	1.58885	3.1893	23.4209	1.3016e-06	1.38245e-05	mosc domain-containing protein
id_217405	1.58873	5.30084	28.4451	9.63949e-08	1.30305e-06	hexose transporter
id_298812	1.58721	4.85755	52.8108	3.67281e-13	1.18083e-11	hypothetical protein TRIATDRAFT_298812 [Trichoderma atroviride IMI 206040]
id_282872	1.58557	5.26381	65.6443	5.40118e-16	2.64562e-14	glycoside hydrolase family 18 protein
id_282450	1.58222	4.13397	55.4442	9.61518e-14	3.29488e-12	maleylacetoacetate isomerase
id_51515	1.574	6.83147	91.7537	9.81631e-22	9.18432e-20	cutinase negative acting protein
id_39552	1.56547	8.83523	86.1783	1.64423e-20	1.36915e-18	mfs peptide transporter
id_152157	1.55799	4.27954	37.3172	1.00393e-09	1.95778e-08	gnat family
id_318886	1.55696	2.90265	15.2849	9.24523e-05	0.000600039	miz zinc finger protein
id_300854	1.55542	7.30981	32.5199	1.17978e-08	1.89132e-07	zinc finger
id_302452	1.55269	6.21191	26.5941	2.51015e-07	3.07383e-06	cytochrome p450
id_316963	1.55127	9.34788	60.4226	7.65279e-15	3.18624e-13	wsc domain-containing protein
id_152289	1.54893	2.50638	10.4357	0.00123605	0.00545157	catalase cat
id_137421	1.54433	6.77433	18.5421	1.66197e-05	0.000134492	hypothetical protein TRIATDRAFT_137421 [Trichoderma atroviride IMI 206040]
id_45996	1.54194	4.41053	45.4931	1.53179e-11	3.78492e-10	2og-fe oxygenase
id_40423	1.54096	3.76211	21.6168	3.32923e-06	3.20862e-05	gpcr -type
id_93906	1.54052	2.96931	11.2043	0.000816081	0.00383494	sugar transporter
id_164926	1.53951	5.76321	14.7232	0.000124504	0.000777755	hypothetical protein TRIATDRAFT_164926, partial [Trichoderma atroviride IMI 206040]
id_90885	1.53841	6.57927	40.6911	1.783e-10	3.78752e-09	hydroxyproline-rich glycoprotein dz-hrgp
id_152285	1.53578	9.46837	18.0671	2.1326e-05	0.00016894	o-methylsterigmatocystin oxidoreductase
id_154438	1.53465	5.51571	64.5241	9.53571e-16	4.46089e-14	amp deaminase
id_147364	1.52692	5.4006	46.9349	7.33848e-12	1.9461e-10	ribosome biogenesis protein ytm1
id_152359	1.52321	5.64565	46.0145	1.1738e-11	2.95294e-10	hypothetical protein TRIATDRAFT_152359 [Trichoderma atroviride IMI 206040]
id_293784	1.52244	4.4854	19.4755	1.019e-05	8.82036e-05	pfs domain protein
id_135826	1.51691	5.3136	59.1267	1.47838e-14	5.86214e-13	f-box and domain-containing protein
id_291137	1.51278	4.08903	10.7426	0.00104695	0.00473801	very large low complexity protein
id_280284	1.51182	3.18246	27.2333	1.80325e-07	2.2751e-06	hypothetical protein TRIATDRAFT_280284 [Trichoderma atroviride IMI 206040]
id_318643	1.50795	5.28796	59.0125	1.5667e-14	6.1829e-13	major facilitator superfamily transporter
id_302132	1.49873	7.83166	30.0861	4.13282e-08	6.02697e-07	dnase1 protein
id_191487	1.49586	1.85241	9.64727	0.00189633	0.0077787	glutathione s-transferase i
id_235183	1.48337	6.01133	59.7468	1.07878e-14	4.38196e-13	sugar transporter
id_298329	1.48043	3.18882	35.7701	2.22034e-09	4.10861e-08	fad binding domain-containing protein
id_284614	1.47777	3.44081	6.19061	0.012843	0.0375637	hsp70 family protein
id_293464	1.46938	6.4239	45.0235	1.94684e-11	4.68535e-10	linoleate diol synthase
id_88743	1.46825	8.23958	22.4383	2.17001e-06	2.20362e-05	copper amine oxidase
id_321796	1.46482	5.53637	13.7213	0.00021204	0.00123128	ankyrin repeat protein
id_134170	1.45869	3.42654	6.41917	0.0112895	0.0338157	ankyrin repeat domain-containing protein 28
id_287830	1.44834	5.1494	20.2521	6.78802e-06	6.10864e-05	amino acid permease family
id_53291	1.44414	3.92426	7.62258	0.00576419	0.0195832	hypothetical protein TRIATDRAFT_53291 [Trichoderma atroviride IMI 206040]
id_129729	1.44219	6.29756	79.814	4.11375e-19	2.9278e-17	inositol 5-phosphatase
id_157697	1.44184	5.55329	69.7769	6.64055e-17	3.68668e-15	trna pseudouridine synthase b
id_216629	1.43525	5.75137	66.8737	2.8947e-16	1.47878e-14	60s ribosome biogenesis protein
id_152715	1.43086	6.64078	83.342	6.90164e-20	5.42169e-18	ribosome biogenesis protein brx1
id_323283	1.42881	3.6987	11.8574	0.000574321	0.00282312	conidiospore surface protein
id_162817	1.42597	5.98006	70.5788	4.42241e-17	2.55732e-15	dead deah box helicase
id_298252	1.42495	6.74572	62.215	3.07936e-15	1.3425e-13	phospho-2-dehydro-3-deoxyheptonate aldolase
id_258064	1.41993	3.86599	8.48751	0.00357593	0.0132263	hypothetical protein TRIATDRAFT_258064, partial [Trichoderma atroviride IMI 206040]
id_298421	1.41781	4.66039	34.571	4.1099e-09	7.25067e-08	gnat family n-
id_45728	1.4171	3.35406	14.7381	0.000123522	0.00077278	hypothetical protein TRIATDRAFT_45728 [Trichoderma atroviride IMI 206040]
id_156465	1.41469	6.93869	79.6094	4.5624e-19	3.21959e-17	duf221 domain-containing protein
id_93821	1.40971	4.00243	20.7077	5.34999e-06	4.93896e-05	mfs monocarboxylate
id_290249	1.40952	3.5594	13.4999	0.000238581	0.00135887	dynamin family protein
id_51172	1.40859	3.70317	42.0763	8.77828e-11	1.9597e-09	amino-acid transporter arg-13
id_160248	1.40612	2.79037	10.7079	0.0010668	0.00481738	hypothetical protein TRIATDRAFT_160248 [Trichoderma atroviride IMI 206040]
id_152345	1.40476	3.11185	11.1174	0.000855204	0.0039695	short-chain dehydrogenase reductase family
id_315742	1.40104	2.54753	19.4052	1.05721e-05	9.09032e-05	ankyrin repeat protein
id_314512	1.39988	5.2236	59.5382	1.19942e-14	4.84834e-13	sas10 utp3 c1d family protein
id_30477	1.39902	6.73808	46.3822	9.72965e-12	2.47764e-10	zinc-binding alcohol
id_80052	1.3978	2.977	23.0981	1.53943e-06	1.60637e-05	trna guanosine-2 -o-methyltransferase trm11
id_307656	1.39184	3.4635	18.8205	1.43618e-05	0.000118641	hypothetical protein TRIATDRAFT_307656 [Trichoderma atroviride IMI 206040]
id_315795	1.38916	4.11351	8.06972	0.00450111	0.0159686	ankyrin repeat-containing
id_138308	1.38881	5.31584	55.984	7.30632e-14	2.54559e-12	wd repeat-containing protein
id_250124	1.38502	4.02058	45.0067	1.96364e-11	4.71216e-10	armadillo-type fold domain containing protein
id_210609	1.38389	6.25678	30.5317	3.28454e-08	4.89274e-07	mfs transporter
id_294334	1.38217	4.4224	17.8644	2.37222e-05	0.000185131	het-s domain protein
id_82743	1.37817	4.908	63.4911	1.61095e-15	7.25099e-14	oxidoreductase
id_36693	1.37809	2.93752	23.9277	1.00025e-06	1.09162e-05	cytochrome p450
id_172559	1.37505	5.24205	33.3176	7.82702e-09	1.31668e-07	transcription termination factor 2
id_291155	1.37446	2.77299	22.1508	2.52048e-06	2.50155e-05	integral membrane protein
id_285335	1.37338	4.51019	25.3835	4.69917e-07	5.48808e-06	nacht and ankyrin domain containing protein
id_288955	1.36108	7.18656	101.181	8.39617e-24	9.07986e-22	a g-specific adenine glycosylase
id_180941	1.36108	4.38858	15.5393	8.08076e-05	0.000537019	ankyrin repeat and sam domain containing protein 6
id_313961	1.35917	4.94472	60.3015	8.13853e-15	3.37162e-13	hypothetical protein TRIATDRAFT_313961 [Trichoderma atroviride IMI 206040]
id_136120	1.35782	7.80114	68.638	1.18303e-16	6.43862e-15	glycoside hydrolase family 20 protein
id_28889	1.35419	5.52628	79.0141	6.16684e-19	4.19167e-17	dna-directed rna polymerases i and iii 40 kda polypeptide
id_163941	1.34718	3.49032	16.2128	5.66118e-05	0.000395807	yt521-b-like splicing
id_47485	1.34626	5.12222	52.3036	4.75505e-13	1.48855e-11	u3 small nucleolar rna-associated protein
id_32437	1.33712	6.64021	71.7725	2.41495e-17	1.43638e-15	u3 small nucleolar rna-associated protein
id_291272	1.33563	5.8844	23.4511	1.28127e-06	1.36609e-05	hypothetical protein TRIATDRAFT_291272 [Trichoderma atroviride IMI 206040]
id_139793	1.33459	6.51345	46.6356	8.54935e-12	2.21088e-10	phosphate metabolism protein
id_132616	1.33261	6.3205	85.5788	2.22654e-20	1.81769e-18	atp-dependent rna helicase dbp9
id_39843	1.33178	5.52847	79.4843	4.86081e-19	3.40134e-17	tpr domain-containing protein
id_167080	1.33155	2.38316	18.0648	2.13508e-05	0.00016894	hypothetical protein TRIATDRAFT_167080, partial [Trichoderma atroviride IMI 206040]
id_35306	1.33051	1.97745	12.0659	0.000513515	0.00258527	apses transcription factor
id_138916	1.33041	5.85772	56.3063	6.20177e-14	2.18823e-12	brix domain-containing protein
id_131513	1.32823	5.15276	31.2161	2.30847e-08	3.56634e-07	alpha-aminoadipate reductase large
id_143469	1.32623	3.01484	6.67152	0.00979655	0.0302245	transcription factor c2h2
id_133085	1.32623	3.58788	28.4927	9.40534e-08	1.27762e-06	integral membrane protein
id_219437	1.32259	5.41889	56.5063	5.60182e-14	2.01932e-12	acyl- thioesterase ii
id_220623	1.32154	6.87972	71.8113	2.36789e-17	1.41852e-15	trna ligase
id_158174	1.31942	3.88722	31.984	1.5545e-08	2.4401e-07	amidase family protein
id_217154	1.31613	2.04551	5.80512	0.0159796	0.044443	conidial pigment polyketide synthase alb1
id_132105	1.31579	5.98169	70.751	4.05282e-17	2.35999e-15	sas10 utp3 family protein
id_42972	1.31562	7.19865	84.4455	3.94945e-20	3.16222e-18	sexual development activator
id_299610	1.31387	1.87998	9.98846	0.00157524	0.00666177	hypothetical protein TRIATDRAFT_299610 [Trichoderma atroviride IMI 206040]
id_49779	1.31253	2.48584	12.6368	0.000378222	0.00199585	carboxypeptidase
id_89627	1.30815	4.6649	34.5986	4.05192e-09	7.17879e-08	duf455 domain protein
id_43203	1.30718	5.84268	57.3347	3.67615e-14	1.38513e-12	sda1 domain-containing protein
id_211948	1.30683	3.48159	33.4248	7.4075e-09	1.25371e-07	interferon-induced gtp-binding protein mx
id_31047	1.30669	3.70475	12.2282	0.000470723	0.00239738	lipase ii precursor
id_85646	1.30351	2.73382	12.8558	0.000336428	0.00181205	kinase domain containing protein
id_298300	1.30263	4.79503	54.776	1.35083e-13	4.49936e-12	hypothetical protein TRIATDRAFT_298300 [Trichoderma atroviride IMI 206040]
id_296952	1.30111	6.45586	67.0877	2.59695e-16	1.33486e-14	actin binding protein
id_133200	1.29971	3.91149	22.4267	2.18318e-06	2.21429e-05	g-protein coupled receptor protein
id_141071	1.29946	5.10803	11.7674	0.000602756	0.00294551	hypothetical protein TRIATDRAFT_141071 [Trichoderma atroviride IMI 206040]
id_47141	1.29825	4.72097	45.7537	1.34097e-11	3.34319e-10	chy zinc finger domain-containing protein
id_39628	1.29185	7.33464	22.8671	1.73598e-06	1.79349e-05	glycerol kinase
id_127105	1.29174	5.57741	61.5207	4.38115e-15	1.87086e-13	mrna turnover protein 4
id_300708	1.28982	3.92974	13.089	0.000297038	0.00163048	tetratricopeptide repeat protein
id_49159	1.28745	5.15637	80.6801	2.65378e-19	1.93842e-17	ccch zinc finger dna binding protein
id_220486	1.28688	1.92457	10.4791	0.00120733	0.00535043	ankyrin repeat-containing
id_301100	1.28582	7.61779	33.1276	8.63063e-09	1.43448e-07	gcn5-related n-acetyltransferase-like protein
id_91076	1.28458	4.30214	17.5127	2.85401e-05	0.000218071	cat eye syndrome critical region protein 5 precursor
id_296306	1.28378	2.63166	13.4415	0.000246121	0.00139313	hypothetical protein TRIATDRAFT_296306 [Trichoderma atroviride IMI 206040]
id_16680	1.28035	1.8893	5.83324	0.0157262	0.0438846	nacht and wd domain protein
id_256403	1.27666	1.50808	12.7823	0.000349921	0.00186781	hypothetical protein TRIATDRAFT_256403 [Trichoderma atroviride IMI 206040]
id_31591	1.27262	4.25449	21.4538	3.62459e-06	3.46919e-05	glycoside hydrolase family 18 protein
id_218754	1.27087	5.21001	46.1197	1.11242e-11	2.80701e-10	ribosome assembly protein rrb1
id_132354	1.27076	6.58493	67.4226	2.19117e-16	1.14037e-14	n-acetyltransferase 10
id_298750	1.2675	4.60967	41.99	9.17409e-11	2.04258e-09	nudix domain-containing protein
id_279891	1.26646	5.80969	70.3474	4.97272e-17	2.83615e-15	periodic tryptophan protein 2
id_321954	1.26551	5.6216	64.0233	1.22957e-15	5.65672e-14	ribosomal large subunit biogenesis protein
id_129963	1.26023	2.29126	18.5692	1.63845e-05	0.000133106	alanine racemase domain protein
id_164996	1.25917	5.35935	56.9599	4.4478e-14	1.6388e-12	protein arginine n-methyltransferase
id_318124	1.25873	1.89664	9.28834	0.00230617	0.0091751	duf323 domain-containing protein
id_171594	1.25504	5.37639	28.4525	9.60248e-08	1.30016e-06	methyltransferase domain-containing protein
id_231193	1.25444	4.76897	28.3221	1.02718e-07	1.37942e-06	mfs
id_295408	1.24918	4.11172	28.3784	9.97703e-08	1.34432e-06	2-nitropropane dioxygenase precursor
id_158746	1.24899	5.33626	27.7864	1.35477e-07	1.77377e-06	hypothetical protein TRIATDRAFT_158746, partial [Trichoderma atroviride IMI 206040]
id_163421	1.24807	3.42189	29.8788	4.59907e-08	6.63716e-07	pentatricopeptide repeat protein
id_131933	1.24801	3.93254	23.2822	1.39886e-06	1.47447e-05	betaine aldehyde dehydrogenase
id_317681	1.24647	2.22995	13.3574	0.000257403	0.00144726	ankyrin repeat-containing
id_36070	1.24595	3.28807	21.0844	4.39482e-06	4.11649e-05	specific rna polymerase ii transcription factor
id_153347	1.24238	5.63676	50.6678	1.094e-12	3.27689e-11	sporulation protein
id_44124	1.24181	5.92816	55.5194	9.25391e-14	3.1974e-12	60s ribosomal biogenesis protein
id_134080	1.2416	7.19078	63.7213	1.43325e-15	6.52167e-14	abc transporter
id_77838	1.24025	6.59288	24.8376	6.23681e-07	7.04667e-06	acetolactate synthase
id_297648	1.23597	7.02624	54.274	1.74394e-13	5.78559e-12	rrna processing protein
id_297385	1.23523	7.83633	68.6002	1.20592e-16	6.52057e-15	fkbp-type peptidyl-prolyl
id_131977	1.23495	6.32016	79.171	5.6961e-19	3.95262e-17	electron transfer flavoprotein alpha-subunit
id_41548	1.23408	6.13747	63.1373	1.92787e-15	8.5847e-14	ribosome assembly protein
id_45896	1.2287	3.55057	29.3825	5.94109e-08	8.385e-07	glycerol dehydrogenase
id_49782	1.22658	2.28798	9.7199	0.00182284	0.00750481	amino acid transporter
id_79473	1.22349	8.3774	31.7078	1.79197e-08	2.79433e-07	glycoside hydrolase family 16 protein
id_40980	1.22289	4.50007	12.9915	0.000312912	0.00169969	acyl- dehydrogenase
id_321611	1.22196	5.7258	56.4373	5.8018e-14	2.0824e-12	urb2 npa2 family protein
id_257427	1.22145	3.48209	21.0649	4.43979e-06	4.15394e-05	hypothetical protein TRIATDRAFT_257427 [Trichoderma atroviride IMI 206040]
id_44769	1.21386	3.57434	17.1064	3.53427e-05	0.000263051	cyanamide hydratase
id_214096	1.21251	2.3942	14.7427	0.000123224	0.000771491	at dna binding protein
id_195069	1.21223	4.03352	24.3166	8.17299e-07	8.99028e-06	aminotransferase
id_298534	1.20867	7.69346	41.4508	1.20878e-10	2.64881e-09	cysteine proteinase
id_86048	1.20739	2.59375	18.5182	1.68285e-05	0.00013605	ankyrin repeat family protein
id_35096	1.20713	3.10313	7.75568	0.0053544	0.0183936	von willebrand domain protein
id_151744	1.20572	5.33706	50.6787	1.08796e-12	3.27054e-11	small nucleolar ribonucleoprotein complex subunit
id_303046	1.20545	7.47893	32.4468	1.22498e-08	1.9541e-07	fad dependent oxidoreductase superfamily
id_94342	1.20447	4.5475	37.5246	9.02664e-10	1.76443e-08	snornp assembly factor
id_300087	1.20293	5.30157	11.1438	0.000843108	0.00393089	hypothetical protein TRIATDRAFT_300087 [Trichoderma atroviride IMI 206040]
id_294322	1.20238	6.17784	65.1388	6.9803e-16	3.35982e-14	wd repeat containing protein 36
id_40957	1.20018	5.30035	67.2277	2.41886e-16	1.25104e-14	atp-dependent rna helicase dbp4
id_145463	1.19912	7.20014	54.858	1.29563e-13	4.33283e-12	rrna biogenesis protein rrp5
id_77531	1.19847	2.53921	9.47047	0.00208806	0.0083956	l-lactate dehydrogenase
id_153450	1.19776	6.22974	66.776	3.04185e-16	1.54448e-14	12-oxophytodienoate reductase
id_41937	1.19699	3.0189	15.4263	8.5785e-05	0.000564689	aminotransferase class i and ii
id_152454	1.19656	4.83853	35.4949	2.5572e-09	4.65948e-08	small s protein
id_49508	1.19625	5.76335	14.5947	0.000133287	0.000820918	sugar transporter family protein
id_154204	1.1923	6.01732	47.37	5.87745e-12	1.5994e-10	mfs monocarboxylate
id_185114	1.19147	2.96313	10.8908	0.00096644	0.00442173	dsba oxidoreductase
id_44131	1.19025	4.09406	27.1832	1.85063e-07	2.32782e-06	acetylglutamate synthase
id_45960	1.18878	5.3336	62.9302	2.14167e-15	9.48602e-14	small nucleolar ribonucleoprotein complex subunit
id_171630	1.18822	1.8168	6.75938	0.0093256	0.0289863	vegetative incompatibility protein het-e-1
id_44345	1.18724	1.89056	10.0297	0.0015404	0.00653432	het domain protein
id_301901	1.18683	7.50647	8.46069	0.00362905	0.0133772	stf2-like protein
id_302809	1.18432	7.55356	6.01695	0.0141691	0.0405862	gtp cyclohydrolase 1
id_286603	1.18324	6.33902	47.7166	4.92506e-12	1.35798e-10	protein
id_39393	1.18024	5.67328	57.5786	3.24746e-14	1.22917e-12	nuclear gtp-binding protein nug1
id_234511	1.17739	3.59831	23.6689	1.14418e-06	1.22936e-05	rna-3 -phosphate cyclase family protein
id_168714	1.17525	2.40695	14.4051	0.000147405	0.000896597	hypothetical protein TRIATDRAFT_168714, partial [Trichoderma atroviride IMI 206040]
id_152924	1.17294	6.3	47.5032	5.49143e-12	1.50418e-10	glutathione-dependent formaldehyde-activating
id_300044	1.17231	1.75784	7.67714	0.00559246	0.0190565	hypothetical protein TRIATDRAFT_300044 [Trichoderma atroviride IMI 206040]
id_257375	1.17231	1.75784	7.67693	0.00559313	0.0190565	---NA---
id_78256	1.17029	5.79544	41.1403	1.41683e-10	3.05468e-09	wd domain-containing protein
id_133161	1.16713	5.63096	55.5031	9.33094e-14	3.21069e-12	u3 small nucleolar rna-associated protein
id_227281	1.16699	3.97014	7.82421	0.00515509	0.0177749	nb-arc and ankyrin domain protein
id_302386	1.16666	6.13615	18.2956	1.89143e-05	0.000151587	adenylate-forming enzyme
id_276604	1.16341	6.60795	19.1689	1.19646e-05	0.000100737	hypothetical protein TRIATDRAFT_276604 [Trichoderma atroviride IMI 206040]
id_132650	1.16163	6.34585	64.8817	7.95341e-16	3.80621e-14	dna-directed rna polymerase i 135 kda polypeptide
id_210433	1.16156	3.30609	14.6543	0.000129141	0.000800715	transcriptional
id_178753	1.16102	4.436	34.3274	4.65769e-09	8.08013e-08	rrna processing protein
id_141294	1.15931	7.69104	91.9113	9.06477e-22	8.57754e-20	xanthine dehydrogenase
id_45073	1.15799	5.05876	19.0767	1.25571e-05	0.000105406	epoxide hydrolase
id_157738	1.15698	6.7538	60.5376	7.21848e-15	3.02052e-13	trna (cytosine-5-)-methyltransferase ncl1
id_201166	1.1565	3.11955	14.1693	0.000167075	0.000998732	phosphoglycerate mutase
id_54763	1.15003	3.76671	12.0214	0.000525938	0.00263053	cyanamide hydratase
id_45984	1.14464	2.91715	14.1612	0.000167796	0.00100232	protein kinase-like domain
id_32758	1.14408	5.56835	60.0616	9.19341e-15	3.77111e-13	atp-dependent rna helicase dbp10
id_133486	1.14155	3.61391	14.7802	0.000120796	0.000759146	threonine dehydratase
id_127206	1.14153	5.60205	52.7215	3.8437e-13	1.22162e-11	transducin family protein
id_300672	1.1379	6.81885	64.65	8.94548e-16	4.23233e-14	atp-dependent rna helicase dbp3
id_290226	1.13767	7.30054	56.2908	6.25061e-14	2.19615e-12	microtubule associated protein
id_49434	1.13663	4.82448	38.7143	4.9059e-10	9.93951e-09	nucleolar protein nop52 variant
id_143977	1.13612	5.9283	52.4423	4.43082e-13	1.39756e-11	ribosome biogenesis protein ssf1
id_222809	1.13549	5.28408	40.4572	2.00969e-10	4.24737e-09	rrna processing protein
id_319488	1.13424	3.08062	14.6177	0.000131669	0.000813362	hypothetical protein TRIATDRAFT_319488 [Trichoderma atroviride IMI 206040]
id_263459	1.13387	2.95397	12.9947	0.000312366	0.00169837	cytochrome p450
id_173030	1.13327	5.68841	56.5626	5.44366e-14	1.97084e-12	eukaryotic ribosome biogenesis protein 1
id_150676	1.13185	6.85942	44.0341	3.22706e-11	7.50606e-10	glycoside hydrolase family 18 protein
id_319383	1.12883	6.33156	35.5186	2.52632e-09	4.61458e-08	protein bfr2
id_2956	1.12725	5.15385	47.5628	5.32708e-12	1.46398e-10	wd g-beta repeat containing protein
id_285608	1.12526	6.31575	19.0612	1.26596e-05	0.000106053	histone-fold domain containing protein
id_229066	1.12213	5.26525	48.7948	2.84198e-12	8.04939e-11	nop16-like protein
id_148795	1.12012	6.25803	47.3853	5.8319e-12	1.59221e-10	cpl domain-containing protein
id_221533	1.11846	2.96414	15.3119	9.11425e-05	0.000593853	integral membrane protein
id_297573	1.11706	2.43785	7.48295	0.0062286	0.0208463	hypothetical protein TRIATDRAFT_297573 [Trichoderma atroviride IMI 206040]
id_154744	1.11534	4.34297	22.5422	2.05572e-06	2.10037e-05	hypothetical protein TRIATDRAFT_154744 [Trichoderma atroviride IMI 206040]
id_158569	1.11268	3.58329	10.1215	0.0014655	0.00628061	methyltransferase type 11
id_46620	1.11196	2.9711	11.5773	0.00066763	0.00321536	amidase-like protein
id_299700	1.11072	8.14503	57.5937	3.22257e-14	1.22531e-12	glycoside catalytic core
id_31529	1.11062	5.27657	46.3288	9.99839e-12	2.53831e-10	small nucleolar ribonucleoprotein complex subunit
id_300099	1.10666	8.99708	33.7678	6.20997e-09	1.05747e-07	major facilitator superfamily transporter
id_218512	1.10506	6.36614	46.491	9.20411e-12	2.36551e-10	ribosomal rna-processing protein 12
id_318333	1.10212	7.38844	56.971	4.42276e-14	1.63681e-12	zinc finger protein yan
id_297951	1.10064	6.07119	55.1609	1.11056e-13	3.75144e-12	nucleolus protein required for cell viability
id_302704	1.09779	6.78126	56.6731	5.14616e-14	1.87948e-12	pescadillo development protein
id_292294	1.09654	3.17979	14.3462	0.000152086	0.000916369	major facilitator superfamily transporter
id_55037	1.09621	2.98336	15.378	8.8007e-05	0.000576581	pyridoxal-dependent decarboxylase
id_129766	1.09244	7.28474	50.3193	1.30659e-12	3.83099e-11	centromere microtubule-binding protein cbf5
id_165783	1.09172	2.63853	13.0948	0.00029612	0.00162651	set domain-containing protein
id_316270	1.08938	6.58573	53.8492	2.16487e-13	7.06935e-12	heat repeat protein
id_161626	1.08723	7.50599	32.8384	1.00145e-08	1.64155e-07	c2h2 type zinc finger containing protein
id_181516	1.08599	4.14383	11.7871	0.000596418	0.00291797	nb-arc and ankyrin domain protein
id_49127	1.08553	3.10556	10.0117	0.00155552	0.00658506	trna (uracil-5-)-methyltransferase trm9
id_40945	1.08464	2.39048	11.501	0.000695593	0.00332885	hypothetical protein TRIATDRAFT_40945 [Trichoderma atroviride IMI 206040]
id_243742	1.08134	6.3593	45.1526	1.8226e-11	4.41186e-10	ribosomal large subunit
id_41642	1.08107	5.03031	40.9401	1.56963e-10	3.36864e-09	atp-dependent rna helicase rok1
id_300169	1.07832	7.42972	46.7026	8.26172e-12	2.14985e-10	h aca ribonucleoprotein complex subunit 1
id_51448	1.07727	5.64507	61.9172	3.58213e-15	1.53754e-13	ribosome biogenesis protein mak21
id_87269	1.07686	3.27795	12.8149	0.000343872	0.00184261	hypothetical protein TRIATDRAFT_87269 [Trichoderma atroviride IMI 206040]
id_298439	1.07509	2.77877	7.01608	0.00807808	0.0257429	hypothetical protein TRIATDRAFT_298439 [Trichoderma atroviride IMI 206040]
id_33623	1.07491	3.378	13.7084	0.0002135	0.0012389	acetyltransferase
id_282697	1.07377	3.96664	21.8408	2.96233e-06	2.87834e-05	dna-binding protein hexbp
id_219237	1.07248	4.60189	34.7793	3.69287e-09	6.59882e-08	nucleolar complex-associated protein
id_236581	1.07247	5.48743	52.0698	5.35636e-13	1.66427e-11	nucleolar protein
id_291900	1.0662	1.64738	6.36745	0.0116233	0.0345421	eukaryotic aspartyl protease
id_143973	1.05965	5.26045	45.2986	1.69174e-11	4.11903e-10	atp-dependent rrna helicase rrp3
id_292969	1.0595	5.99588	18.5955	1.61604e-05	0.000131542	hypothetical protein TRIATDRAFT_292969 [Trichoderma atroviride IMI 206040]
id_171921	1.04913	7.31946	16.5614	4.7101e-05	0.000337345	het-s domain-containing protein
id_144106	1.04897	3.55186	9.44928	0.00211232	0.00847267	ankyrin repeat and sam domain containing protein 6
id_86403	1.04876	6.37585	55.157	1.11277e-13	3.75144e-12	clavaminate synthase-like protein
id_145306	1.04081	7.55859	25.4785	4.47347e-07	5.24656e-06	nap family protein
id_319958	1.0364	3.13702	14.0178	0.000181092	0.00107175	hypothetical protein TRIATDRAFT_319958 [Trichoderma atroviride IMI 206040]
id_299852	1.03429	5.83144	46.978	7.17897e-12	1.91307e-10	rna recognition domain-containing protein
id_31750	1.03179	2.94013	14.6257	0.000131114	0.000810532	hypothetical protein TRIATDRAFT_31750 [Trichoderma atroviride IMI 206040]
id_43816	1.03177	2.43311	7.2176	0.0072192	0.0235373	mip family channel protein
id_301016	1.03003	4.93476	14.1565	0.000168214	0.0010041	hypothetical protein TRIATDRAFT_301016 [Trichoderma atroviride IMI 206040]
id_299945	1.0294	3.13061	14.1843	0.000165751	0.000991531	hypothetical protein TRIATDRAFT_299945 [Trichoderma atroviride IMI 206040]
id_292179	1.02919	5.14435	38.4447	5.63261e-10	1.13028e-08	pre-rrna-processing protein esf1
id_162360	1.02768	5.73477	52.5907	4.10831e-13	1.30076e-11	small nucleolar ribonucleoprotein complex subunit utp14
id_317750	1.02681	4.64019	31.5174	1.97657e-08	3.06497e-07	kh domain-containing protein
id_145314	1.02532	2.65094	7.95922	0.00478431	0.0167813	asparaginase-like protein
id_149910	1.02231	2.91603	13.5442	0.000233005	0.00133533	g-protein beta wd-40 repeats containing
id_34655	1.01775	3.60316	14.7937	0.000119937	0.000754888	nadph-dependent fmn fad containing
id_146241	1.01751	8.95268	38.2568	6.202e-10	1.24144e-08	zuotin
id_290823	1.01733	4.597	21.1222	4.30907e-06	4.04528e-05	hypothetical protein TRIATDRAFT_290823 [Trichoderma atroviride IMI 206040]
id_247209	1.01699	3.45967	16.8383	4.07037e-05	0.000298363	homeodomain-like protein
id_145443	1.01692	5.47417	16.4066	5.11061e-05	0.000360951	zinc finger protein
id_299003	1.01662	6.89115	46.8205	7.77943e-12	2.04351e-10	ribosome biogenesis protein rlp24
id_321565	1.0155	6.39474	54.1468	1.86052e-13	6.09943e-12	pre-mrna splicing factor atp-dependent rna helicase prp43
id_231783	1.01467	4.56628	30.4955	3.3464e-08	4.97597e-07	dimethyladenosine transferase dimethyltransferase
id_79164	1.01398	3.72342	21.29	3.94785e-06	3.74416e-05	translation machinery-associated
id_299161	1.01321	7.17778	12.0496	0.000518048	0.0026018	hypothetical protein TRIATDRAFT_299161, partial [Trichoderma atroviride IMI 206040]
id_132346	1.01274	3.28486	9.35627	0.00222224	0.00887512	glycosyltransferase family 32 protein
id_33894	1.0109	6.69313	57.0583	4.23085e-14	1.57278e-12	nucleolar gtp-binding protein
id_156634	1.01074	4.71413	40.218	2.27145e-10	4.76432e-09	60s ribosome subunit biogenesis protein nip7
id_286297	1.01047	3.0846	12.7926	0.000348001	0.001862	set domain-containing protein 5
id_135431	1.01035	4.53255	14.4869	0.000141138	0.000863523	family protein
id_228873	1.00851	3.0349	12.7036	0.000364952	0.00193441	ankyrin repeat domain-containing protein 28
id_130241	1.00801	2.72256	13.0213	0.000307966	0.0016772	general amino acid permease
id_300517	1.00753	3.18411	13.7218	0.000211976	0.00123128	hypothetical protein TRIATDRAFT_300517 [Trichoderma atroviride IMI 206040]
id_299865	1.00692	3.50523	16.3483	5.27047e-05	0.000370982	hypothetical protein TRIATDRAFT_299865 [Trichoderma atroviride IMI 206040]
id_41214	1.00621	5.64946	46.5092	9.1191e-12	2.35092e-10	brix domain-containing protein
id_148697	1.00588	4.01185	10.969	0.000926502	0.00425302	mfs monocarboxylate transporter
id_52504	1.00538	5.65673	30.4181	3.48261e-08	5.15092e-07	low-temperature viability protein ltv1
id_297555	1.00281	5.56939	9.32527	0.00226015	0.00901355	hypothetical protein TRIATDRAFT_297555 [Trichoderma atroviride IMI 206040]
id_128481	1.00241	4.89124	29.7978	4.79548e-08	6.88482e-07	trna-dihydrouridine synthase 3
id_300156	1.00198	4.35242	32.754	1.04589e-08	1.70433e-07	thump domain-containing protein
id_28910	1.00078	3.09245	9.49915	0.00205567	0.00828537	family taurine catabolism dioxygenase
id_247404	1.00053	4.8775	32.9398	9.5057e-09	1.5674e-07	pre-rrna-processing protein esf2

## Sheet: Down_WTIvsWTC
Deferentially expressed genes in the comparison WT-Injury vs WT-Control
Gene identification	logFC	logCPM	LR	PValue	FDR	Annotation
id_302413	-7.29684	6.63578	734.048	1.18031e-161	9.82846e-158	acid
id_303019	-6.67811	3.66389	79.8564	4.02644e-19	2.89036e-17	---NA---
id_53012	-6.59599	4.57656	65.2602	6.56326e-16	3.19604e-14	mfs dha1 multidrug resistance protein
id_299342	-6.27387	5.75242	247.562	8.82783e-56	6.68266e-53	calcineurin-like phosphoesterase
id_90126	-5.85214	4.80054	162.055	4.02324e-37	8.81619e-35	amp dependent ligase
id_144050	-5.11408	8.33893	172.117	2.55148e-39	7.08207e-37	sodium phosphate
id_314346	-5.06958	2.94154	111.672	4.21528e-26	5.4001e-24	fmn-dependent dehydrogenase family protein
id_299597	-4.95304	5.72829	162.092	3.95069e-37	8.81619e-35	hypothetical protein TRIATDRAFT_299597 [Trichoderma atroviride IMI 206040]
id_147095	-4.90873	6.98483	233.738	9.12204e-53	5.84302e-50	acid
id_130788	-4.83605	6.86682	90.5365	1.81595e-21	1.59173e-19	alpha- -mannosidase family protein
id_151059	-4.54666	6.7606	584.763	3.45172e-129	1.43713e-125	acid phosphatase
id_43092	-4.15358	5.36917	220.928	5.67512e-50	3.15045e-47	nadh-dependent flavin oxidoreductase
id_39427	-4.13081	5.24278	42.6834	6.43554e-11	1.45622e-09	glycosyltransferase family 4 protein
id_44123	-4.09615	5.85541	142.514	7.50804e-33	1.3302e-30	alpha- -glucanase
id_302876	-4.08281	6.14165	489.406	1.9187e-108	5.32568e-105	phosphodiesterase alkaline phosphatase d
id_302328	-4.07282	3.38087	44.0691	3.16987e-11	7.43536e-10	hypothetical protein TRIATDRAFT_302328 [Trichoderma atroviride IMI 206040]
id_300292	-4.05376	4.37209	164.267	1.32232e-37	3.05859e-35	gpr1 family protein
id_300245	-3.98983	9.10062	176.42	2.93146e-40	8.71795e-38	inorganic phosphate transporter pho84
id_305582	-3.84831	2.49376	69.4223	7.94836e-17	4.38318e-15	tpa_inf: gpr1 fun34 -class plasma membrane protein
id_155981	-3.79329	5.89327	184.527	4.9771e-42	1.97354e-39	phosphoglycerate mutase
id_37969	-3.78935	4.55998	90.8818	1.52519e-21	1.38046e-19	endo- -beta-
id_224184	-3.77423	3.90044	86.5948	1.33195e-20	1.13295e-18	hypothetical protein TRIATDRAFT_224184 [Trichoderma atroviride IMI 206040]
id_43297	-3.74729	3.88997	161.702	4.8055e-37	1.02604e-34	delta( )-delta( )-dienoyl- isomerase
id_217206	-3.73251	1.93566	46.3913	9.68469e-12	2.47375e-10	exo-rhamnogalacturonase b
id_302472	-3.71132	7.51247	193.53	5.39421e-44	2.49542e-41	upf0047 domain protein
id_40863	-3.6176	6.24979	48.9165	2.67092e-12	7.66921e-11	prtb_scyli ame: full=scytalidopepsin b short=slb ame: full=acid protease b flags: precursor
id_282317	-3.59913	3.45398	179.488	6.26896e-41	2.00776e-38	acyl-thioesterase 2
id_33348	-3.55255	3.29667	96.6909	8.10417e-23	8.13053e-21	cell wall protein o-glucosyl hydrolase
id_299589	-3.54723	2.85218	94.7963	2.11022e-22	2.04323e-20	chaperone protein
id_298819	-3.5044	7.09217	283.919	1.05095e-63	1.0939e-60	inorganic pyrophosphatase
id_140671	-3.49978	8.89847	165.431	7.36551e-38	1.75236e-35	s-adenosylmethionine:diacylglycerol 3-amino-3-carboxypropyl transferase btaa
id_32298	-3.48464	4.03214	184.956	4.01145e-42	1.67017e-39	alpha-n-
id_77454	-3.38233	3.80092	153.168	3.51957e-35	7.32687e-33	neutral alpha-glucosidase ab precursor
id_288238	-3.304	4.49936	79.0062	6.19161e-19	4.19167e-17	hypothetical protein TRIATDRAFT_288238 [Trichoderma atroviride IMI 206040]
id_54382	-3.25344	1.72114	67.7361	1.86913e-16	9.91352e-15	x-pro dipeptidyl-peptidase (s15 family) protein
id_299735	-3.25065	7.95608	147.451	6.25369e-34	1.18351e-31	non-hemolytic phospholipase c
id_260353	-3.1754	3.3424	7.38952	0.00656049	0.0217733	thiol methyltransferase
id_302587	-3.12851	6.53513	78.8569	6.67773e-19	4.48431e-17	uncharacterized protein loc100274375 precursor
id_40256	-3.03927	5.0891	243.019	8.6384e-55	5.99433e-52	histidinol-phosphatase
id_151203	-3.03588	3.64507	172.233	2.40671e-39	6.91058e-37	membrane transporter
id_323012	-3.03155	3.52031	183.772	7.27733e-42	2.75447e-39	metal dependent phosphohydrolase
id_236632	-2.99143	16.1641	8.20194	0.00418457	0.0149871	hypothetical protein TRIATDRAFT_262275 [Trichoderma atroviride IMI 206040]
id_298306	-2.97444	7.85708	170.888	4.73294e-39	1.27133e-36	hypothetical protein TRIATDRAFT_298306 [Trichoderma atroviride IMI 206040]
id_161170	-2.9498	5.61221	46.8478	7.67178e-12	2.02161e-10	glycoside hydrolase family 55 protein
id_88456	-2.93191	7.24434	131.085	2.37223e-30	3.65807e-28	cyclohexanone monooxygenase
id_137289	-2.91371	7.02315	112.568	2.68324e-26	3.54656e-24	extracellular guanyl-specific ribonuclease
id_298021	-2.90371	15.3901	7.89316	0.00496222	0.0172761	protein
id_314008	-2.89728	3.18288	34.3452	4.61527e-09	8.02325e-08	alpha-glucosidase
id_42544	-2.86903	5.04733	64.6149	9.10633e-16	4.28409e-14	glycerophosphoryl diester phosphodiesterase family protein
id_310473	-2.86017	4.67332	227.957	1.66297e-51	9.89113e-49	metabolite transport
id_300906	-2.83553	7.68951	289.171	7.53549e-65	8.964e-62	glycoside hydrolase family 71 protein
id_298832	-2.83024	6.96026	152.664	4.53741e-35	9.21537e-33	s1 p1 nuclease
id_35700	-2.79813	4.82667	102.188	5.05007e-24	5.60693e-22	secreted protein
id_297087	-2.72703	7.07067	145.145	1.99694e-33	3.6149e-31	secretory phospholipase a2
id_127924	-2.71951	2.93838	32.7422	1.05227e-08	1.71138e-07	glycoside hydrolase family 54 protein
id_297008	-2.64895	4.11021	11.0889	0.000868475	0.00402213	hypothetical protein TRIATDRAFT_297008 [Trichoderma atroviride IMI 206040]
id_161123	-2.64656	2.76078	67.9635	1.66551e-16	8.89018e-15	glycoside hydrolase family 93 protein
id_302304	-2.6138	4.60289	48.9075	2.68322e-12	7.67806e-11	cutinase
id_144250	-2.61352	5.49316	213.753	2.08546e-48	1.08535e-45	histidine acid
id_296879	-2.59757	5.33427	130.972	2.51116e-30	3.8019e-28	hypothetical protein TRIATDRAFT_296879 [Trichoderma atroviride IMI 206040]
id_131946	-2.58109	5.1342	167.51	2.58811e-38	6.53068e-36	scytalone dehydratase
id_42245	-2.55226	4.59847	81.3641	1.87736e-19	1.42116e-17	digeranylgeranylglyceryl phosphate synthase
id_168477	-2.53455	2.77875	67.5955	2.00728e-16	1.05789e-14	conidiation-specific protein (con-13)
id_91815	-2.49815	3.17493	35.9389	2.03601e-09	3.80132e-08	hypothetical protein TRIATDRAFT_91815 [Trichoderma atroviride IMI 206040]
id_145654	-2.48175	3.18861	28.3803	9.96731e-08	1.34432e-06	lipase esterase family
id_297129	-2.4695	8.0291	44.6777	2.32287e-11	5.51069e-10	hypothetical protein TRIATDRAFT_297129 [Trichoderma atroviride IMI 206040]
id_182356	-2.45871	5.64096	68.6699	1.16406e-16	6.37706e-15	multicopper oxidase family protein
id_129231	-2.42859	6.24229	100.905	9.64993e-24	1.03019e-21	glutaminase
id_154058	-2.42487	5.27029	76.6114	2.08133e-18	1.33105e-16	major facilitator superfamily protein
id_290277	-2.38711	2.3911	33.2834	7.96594e-09	1.33466e-07	acetate transporter
id_79501	-2.3861	1.91715	8.92147	0.00281837	0.0108436	wsc domain
id_85011	-2.37308	3.09725	17.4695	2.91959e-05	0.000221802	fibronectin type iii domain-containing protein
id_239712	-2.37048	5.49045	39.5761	3.15527e-10	6.56849e-09	domain-containing protein
id_268486	-2.33127	4.49264	30.9799	2.60719e-08	3.95895e-07	expression library immunization antigen 1
id_300453	-2.30092	9.67087	120.457	5.0236e-28	7.09008e-26	helix-turn-helix domain-containing protein
id_178399	-2.29275	4.51226	170.318	6.30626e-39	1.64101e-36	gnat family
id_287819	-2.28643	6.36026	76.855	1.83979e-18	1.18759e-16	protein
id_132261	-2.27527	5.48874	187.597	1.064e-42	4.66313e-40	oxidoreductase family protein
id_254555	-2.26813	4.38956	13.933	0.00018944	0.00111325	bzip transcription
id_81251	-2.25292	2.61666	30.6818	3.04006e-08	4.56942e-07	3-beta hydroxysteroid dehydrogenase
id_297928	-2.25246	5.96943	97.84	4.53585e-23	4.66296e-21	nadh:flavin oxidoreductase nadh oxidase family protein
id_46463	-2.22092	5.14733	56.8803	4.63169e-14	1.69903e-12	secretory phospholipase a2
id_293449	-2.21417	3.65998	13.5136	0.000236836	0.0013517	hexaprenyldihydroxybenzoate methyltransferase
id_140128	-2.18875	4.24959	151.788	7.04985e-35	1.36521e-32	short chain dehydrogenase
id_91075	-2.17827	6.09851	108.38	2.21926e-25	2.71762e-23	beta- -glucanase
id_299588	-2.16905	6.66364	165.505	7.09669e-38	1.73806e-35	peptidase m24
id_302901	-2.16002	1.82903	20.3996	6.28421e-06	5.72524e-05	hypothetical protein TRIATDRAFT_302901 [Trichoderma atroviride IMI 206040]
id_286890	-2.15843	6.06772	136.086	1.91025e-31	3.11895e-29	fungal zn binuclear cluster domain containing protein
id_35193	-2.13103	2.64121	51.8724	5.9227e-13	1.8266e-11	nadph dehydrogenase
id_292337	-2.12249	4.46042	59.9919	9.52501e-15	3.88798e-13	carbohydrate esterase family 3 protein
id_301150	-2.11793	5.5793	117.52	2.20845e-27	3.01471e-25	secretory lipase family protein
id_172578	-2.11718	6.56481	84.9346	3.08404e-20	2.49328e-18	sh3 domain-containing protein
id_137467	-2.05256	5.87353	21.1949	4.14872e-06	3.91682e-05	glycoside hydrolase family 55 protein
id_50952	-2.03428	2.01416	27.3385	1.70781e-07	2.17113e-06	alcohol dehydrogenase
id_322224	-2.02733	2.05925	48.257	3.73858e-12	1.05173e-10	1h-3-hydroxy-4-oxoquinaldine -dioxygenase
id_297484	-2.02732	6.58388	140.64	1.92917e-32	3.27841e-30	nadh oxidase
id_94162	-2.01322	2.66778	50.8152	1.01484e-12	3.06181e-11	set domain-containing protein 5
id_48471	-2.00622	4.38881	83.0465	8.0146e-20	6.17941e-18	tat pathway signal sequence
id_284275	-2.00296	5.34537	183.292	9.2615e-42	3.35307e-39	vacuolar endopolyphosphatase
id_84128	-1.99667	1.72577	47.1583	6.54801e-12	1.76457e-10	cytochrome p450 monooxigenase -
id_223009	-1.97468	3.74704	8.57173	0.00341423	0.0127319	#NAME?
id_300712	-1.96875	8.3053	128.313	9.58436e-30	1.42516e-27	ribonuclease t2
id_90317	-1.94868	6.29073	50.4105	1.24723e-12	3.69596e-11	nucleoside-diphosphate-sugar epimerase
id_131190	-1.94206	2.32461	21.5109	3.51815e-06	3.37133e-05	nad dependent epimerase dehydratase family protein
id_161158	-1.92579	2.64139	22.045	2.66339e-06	2.62649e-05	glycoside hydrolase family 3 protein
id_211641	-1.91607	2.32014	10.6769	0.00108479	0.00488536	conserved hypothetical protein [Trichoderma atroviride IMI 206040]
id_28652	-1.90957	2.52281	27.623	1.47415e-07	1.90314e-06	fad binding domain-containing protein
id_316886	-1.90374	2.98676	56.3106	6.188e-14	2.18823e-12	duf341 domain protein
id_227276	-1.87817	4.80219	14.7336	0.000123822	0.000774071	subtilisin-like serine protease pr1c
id_153160	-1.87147	8.07758	56.575	5.40942e-14	1.967e-12	cytochrome p450
id_297988	-1.87002	3.06731	12.7396	0.000357985	0.0018999	hypothetical protein TRIATDRAFT_297988 [Trichoderma atroviride IMI 206040]
id_18328	-1.84485	4.60653	29.0156	7.17985e-08	9.94785e-07	extracellular protein
id_29536	-1.8396	5.43957	50.2551	1.35004e-12	3.9445e-11	gpi anchored
id_299060	-1.83382	4.37108	87.3206	9.22835e-21	8.00463e-19	hypothetical protein TRIATDRAFT_299060 [Trichoderma atroviride IMI 206040]
id_318140	-1.8276	2.41561	8.30494	0.00395374	0.0143143	short-chain dehydrogenase reductase sdr
id_131598	-1.82468	7.25355	61.2663	4.98538e-15	2.11802e-13	42 kda partial
id_172208	-1.82189	2.31379	31.1031	2.44686e-08	3.74475e-07	subtilisin-like serine protease pr1c
id_41510	-1.81547	3.76049	31.9306	1.59783e-08	2.49627e-07	catechol dioxygenase
id_35890	-1.81339	3.48944	41.2325	1.35159e-10	2.92329e-09	nmral1 protein
id_292334	-1.80468	2.97144	72.6849	1.52097e-17	9.24462e-16	c6 transcription
id_35776	-1.78827	5.27852	90.6942	1.67688e-21	1.50144e-19	duf1446 domain-containing protein
id_302080	-1.78803	8.31317	71.3887	2.93352e-17	1.73244e-15	hypothetical protein TRIATDRAFT_302080 [Trichoderma atroviride IMI 206040]
id_304628	-1.7848	2.00907	42.2974	7.8395e-11	1.76431e-09	hypothetical protein TRIATDRAFT_304628 [Trichoderma atroviride IMI 206040]
id_133538	-1.77756	2.49968	22.7751	1.82112e-06	1.87912e-05	---NA---
id_297563	-1.77611	10.2108	22.2178	2.43411e-06	2.43909e-05	heat shock protein 90
id_89596	-1.77248	5.17031	63.538	1.57306e-15	7.11895e-14	subtilisin-like protease
id_48371	-1.7504	5.25915	13.2736	0.000269166	0.00149823	glycoside hydrolase
id_257324	-1.73614	7.60346	101.319	7.8294e-24	8.57835e-22	cyanate hydratase
id_299566	-1.73494	6.2418	86.5927	1.33336e-20	1.13295e-18	mfs phospholipid transporter git1
id_298114	-1.72923	8.96695	60.2179	8.49158e-15	3.50046e-13	nad dependent epimerase
id_44629	-1.72671	7.45604	75.55	3.56278e-18	2.23062e-16	acid phosphatase
id_242829	-1.72314	6.07039	44.0496	3.20164e-11	7.48204e-10	o-
id_130836	-1.71085	5.81223	92.1037	8.22498e-22	7.87235e-20	family c-likeg-protein-coupled receptor
id_258871	-1.70714	3.48562	28.0556	1.17881e-07	1.56555e-06	---NA---
id_301679	-1.70113	1.8005	32.8143	1.01394e-08	1.65876e-07	hypothetical protein TRIATDRAFT_301679 [Trichoderma atroviride IMI 206040]
id_242673	-1.69606	3.57576	91.6292	1.0454e-21	9.67223e-20	amidase family protein
id_50326	-1.68757	3.23622	30.0243	4.26661e-08	6.18956e-07	succinyl- :3-ketoacid-coenzyme a transferase
id_280678	-1.68616	5.21096	96.9501	7.10955e-23	7.21966e-21	fmn-dependent nitrilotriacetate monooxygenase family
id_291825	-1.67916	6.93208	21.2427	4.04644e-06	3.8246e-05	peptidase family m28
id_46525	-1.6789	3.0828	50.3988	1.25474e-12	3.70503e-11	heme peroxidase
id_302532	-1.66205	6.35142	43.6345	3.95807e-11	9.05463e-10	minor allergen alt a 7
id_87546	-1.65094	6.4323	66.184	4.10726e-16	2.04797e-14	pyridine nucleotide-disulfide oxidoreductase family protein
id_298910	-1.6425	5.83035	36.0608	1.91251e-09	3.58682e-08	terpenoid synthase
id_287903	-1.62852	4.38733	58.183	2.38832e-14	9.20721e-13	endo-beta- -galactanase
id_302422	-1.62381	3.99917	32.174	1.40967e-08	2.22317e-07	gluconolactonase
id_238239	-1.61978	6.09568	103.906	2.12151e-24	2.41997e-22	chlorophenol o-methyltransferase
id_46148	-1.61877	4.45	56.0597	7.03026e-14	2.45971e-12	protein
id_128510	-1.61346	9.17603	80.1137	3.53472e-19	2.55944e-17	sulfite reductase beta subunit
id_87276	-1.60234	4.79851	104.752	1.38433e-24	1.64677e-22	nad -binding protein
id_217415	-1.59551	8.26263	78.0206	1.01973e-18	6.79306e-17	glycoside hydrolase family 18 protein
id_153721	-1.58781	4.957	66.0542	4.38685e-16	2.1615e-14	6-phosphofructo-2-kinase
id_175301	-1.58777	3.26779	39.1785	3.86769e-10	7.89369e-09	uncharacterized protein
id_254905	-1.58416	6.95515	71.161	3.29227e-17	1.93062e-15	endonuclease exonuclease phosphatase family protein
id_293429	-1.58054	3.63091	32.3623	1.27946e-08	2.03322e-07	duf1479 domain protein
id_301729	-1.57871	8.87146	100.645	1.10047e-23	1.15995e-21	acid phosphatase
id_47800	-1.55358	3.03968	22.3021	2.32953e-06	2.34558e-05	duf1275 domain protein
id_44843	-1.54881	3.97323	31.1052	2.44419e-08	3.74475e-07	u-box domain-containing protein
id_302952	-1.54545	9.67988	22.6577	1.93587e-06	1.98767e-05	epl1 protein
id_52592	-1.5405	2.38451	17.5126	2.85417e-05	0.000218071	chitinase-like protein
id_131293	-1.53445	2.73545	19.6653	9.226e-06	8.02768e-05	na k atpase alpha 1
id_256549	-1.52229	7.62487	79.1267	5.82531e-19	4.00887e-17	nadp-dependent glycerol dehydrogenase
id_322236	-1.52202	5.86203	18.6726	1.552e-05	0.00012695	nacht and wd domain protein
id_35342	-1.50281	2.4039	22.3864	2.22951e-06	2.25579e-05	glycoside hydrolase family 13 protein
id_48025	-1.4978	4.16147	22.1595	2.50915e-06	2.49626e-05	hypothetical protein TRIATDRAFT_48025 [Trichoderma atroviride IMI 206040]
id_45317	-1.49106	4.53621	57.1565	4.02474e-14	1.50287e-12	glycoside hydrolase family 18 protein
id_154787	-1.49049	5.51425	20.5291	5.87308e-06	5.39197e-05	flavoprotein involved in k+ transport
id_298340	-1.48864	6.65833	102.565	4.17398e-24	4.69685e-22	cox17 protein
id_146041	-1.47285	8.16166	110.207	8.82699e-26	1.09705e-23	glycosyltransferase family 20 protein
id_287570	-1.47191	1.75647	15.5291	8.12449e-05	0.000539244	allantoate permease
id_146288	-1.46812	5.12429	72.9822	1.30826e-17	8.01022e-16	riboflavin kinase
id_180413	-1.46419	6.06025	45.7214	1.36326e-11	3.38861e-10	duf614 domain protein
id_7111	-1.45382	2.02667	25.976	3.45692e-07	4.11814e-06	nmra-like family protein
id_223967	-1.45094	3.86116	28.6115	8.84571e-08	1.20554e-06	carotenoid cleavage dioxygenase 1
id_218916	-1.44895	7.27741	16.8628	4.01814e-05	0.000295191	hypothetical protein TRIATDRAFT_218916 [Trichoderma atroviride IMI 206040]
id_20695	-1.44665	2.9522	18.846	1.41707e-05	0.000117179	subtilisin-like protease
id_42346	-1.44465	5.56206	47.9245	4.42944e-12	1.2352e-10	ferulic acid esterase
id_217087	-1.44252	3.81174	19.1851	1.18635e-05	0.000100089	nad dependent epimerase
id_218493	-1.4407	6.85105	64.2034	1.12215e-15	5.22017e-14	ankyrin repeat protein nuc-2
id_45536	-1.43847	1.81384	9.18913	0.00243457	0.00961631	cytochrome p450 alkane hydroxylase
id_302658	-1.43706	9.2989	35.6027	2.41949e-09	4.45732e-08	short chain dehydrogenase
id_44659	-1.43622	2.84539	20.2947	6.63846e-06	5.989e-05	cation-transporting atpase 4
id_133938	-1.43224	5.54118	52.4243	4.47163e-13	1.4051e-11	glutathione s-
id_218896	-1.4274	4.12149	8.72101	0.00314564	0.0119064	glyoxalase bleomycin resistance protein dioxygenase
id_34603	-1.41784	2.08604	14.081	0.000175101	0.00104222	f5 8 type c domain protein
id_298116	-1.41737	9.95392	30.2744	3.75045e-08	5.52744e-07	acid proteinase
id_291077	-1.416	8.73815	6.90328	0.00860375	0.0271435	fad binding domain-containing protein
id_153046	-1.41308	7.74316	91.4391	1.15078e-21	1.05303e-19	kelch domain-containing protein
id_78950	-1.40639	7.20164	45.3286	1.66599e-11	4.06825e-10	integral membrane protein
id_152839	-1.40562	6.06108	14.6302	0.000130803	0.000809207	short-chain dehydrogenases
id_299021	-1.40312	10.6865	16.8177	4.11485e-05	0.000300435	heat shock protein 70
id_300321	-1.39943	8.6088	30.755	2.92754e-08	4.42426e-07	hypothetical protein TRIATDRAFT_300321 [Trichoderma atroviride IMI 206040]
id_302419	-1.39923	11.0284	20.2215	6.89738e-06	6.19574e-05	alkaline proteinase
id_298724	-1.39819	7.76593	81.2502	1.98878e-19	1.49194e-17	hypothetical protein TRIATDRAFT_298724 [Trichoderma atroviride IMI 206040]
id_298599	-1.39573	6.85045	8.77114	0.00306034	0.0116576	---NA---
id_297668	-1.39526	9.36705	69.8263	6.4763e-17	3.6438e-15	peroxisomal catalase
id_299771	-1.38819	6.86824	81.1956	2.04448e-19	1.52004e-17	vacuolar transporter chaperone 1
id_299538	-1.38196	3.44262	16.7487	4.26715e-05	0.000309517	hypothetical protein TRIATDRAFT_299538 [Trichoderma atroviride IMI 206040]
id_300714	-1.37073	5.81543	10.6707	0.00108847	0.00489665	protein
id_40648	-1.36746	4.43399	13.4906	0.000239756	0.00136355	#NAME?
id_44429	-1.36644	3.95865	19.7543	8.80628e-06	7.71894e-05	glycoside hydrolase family 12 protein
id_282469	-1.36386	2.56728	8.01347	0.00464306	0.0163895	tim phosphate binding protein
id_234786	-1.36289	3.89867	45.3705	1.63075e-11	3.99389e-10	mfs transporter
id_212008	-1.35265	1.64374	20.1991	6.97875e-06	6.24861e-05	c6 zinc finger domain containing protein
id_88236	-1.34948	4.11003	19.9765	7.83998e-06	6.92296e-05	#NAME?
id_43329	-1.345	4.55636	14.7664	0.000121685	0.000763577	d-amino acid
id_156719	-1.3427	4.85946	73.91	8.17594e-18	5.08068e-16	5 -nucleotidase precursor
id_223991	-1.34134	6.12449	21.2689	3.99163e-06	3.78137e-05	glycoside hydrolase family 31 protein
id_301229	-1.34052	6.91938	32.6947	1.07831e-08	1.74351e-07	dienelactone hydrolase family protein
id_189835	-1.3377	3.31938	31.3152	2.19354e-08	3.3951e-07	c6 transcription factor
id_255747	-1.33469	7.38099	24.0343	9.46358e-07	1.03552e-05	siderophore biosynthesis
id_87387	-1.33221	5.93645	75.7142	3.27844e-18	2.06815e-16	hypothetical protein TRIATDRAFT_87387 [Trichoderma atroviride IMI 206040]
id_259608	-1.33167	6.01995	25.8154	3.75677e-07	4.46256e-06	hypothetical protein TRIATDRAFT_259608 [Trichoderma atroviride IMI 206040]
id_137799	-1.32851	4.45341	48.9581	2.61488e-12	7.5343e-11	methyltransferase type 11
id_45615	-1.32478	4.82466	16.8839	3.97365e-05	0.00029282	pyridoxal-dependent decarboxylase
id_280713	-1.31723	2.78851	10.9603	0.000930842	0.00426824	hypothetical protein TRIATDRAFT_280713 [Trichoderma atroviride IMI 206040]
id_90908	-1.31486	3.5193	39.4827	3.3098e-10	6.82195e-09	nad binding rossmann fold oxidoreductase
id_156641	-1.31349	6.55835	13.9594	0.000186803	0.00110086	beta- -glucanase
id_289568	-1.30897	5.15239	40.279	2.20158e-10	4.64115e-09	beta-mannosidase
id_131489	-1.30753	8.99306	42.9414	5.64045e-11	1.27978e-09	epoxide hydrolase
id_146823	-1.30686	2.46714	9.20529	0.00241317	0.00953701	sulphydryl oxidase
id_296657	-1.30384	5.08038	19.2735	1.1327e-05	9.654e-05	glycoside hydrolase family 76 protein
id_298639	-1.30262	8.63315	72.3874	1.7684e-17	1.06706e-15	peroxisomal nadh pyrophosphatase nudt12
id_297885	-1.30029	5.73841	54.2498	1.76553e-13	5.83394e-12	hypothetical protein TRIATDRAFT_297885 [Trichoderma atroviride IMI 206040]
id_296905	-1.29801	12.5049	27.9275	1.25948e-07	1.65945e-06	peptidase a4 family protein
id_299931	-1.29716	5.76368	28.6054	8.87354e-08	1.20735e-06	cord and cs domain-containing protein
id_240908	-1.29491	1.68813	11.5801	0.000666623	0.00321236	oxalate decarboxylase family bicupin
id_322122	-1.28825	5.32073	34.1101	5.20803e-09	8.9417e-08	kievitone hydratase
id_294766	-1.28715	6.27182	70.1412	5.52067e-17	3.12725e-15	mitogen-activated protein kinase maf1
id_229044	-1.286	4.02687	38.8092	4.67321e-10	9.49118e-09	ankyrin repeat protein
id_81374	-1.28258	2.15417	22.1919	2.4671e-06	2.4603e-05	tpa: family regulatory (afu_orthologue afua_3g14730)
id_300836	-1.27775	2.88508	19.0789	1.25421e-05	0.000105406	hypothetical protein TRIATDRAFT_300836 [Trichoderma atroviride IMI 206040]
id_298730	-1.27434	8.52234	14.6591	0.000128808	0.000799243	hypothetical protein TRIATDRAFT_298730 [Trichoderma atroviride IMI 206040]
id_178036	-1.27419	2.17448	23.2026	1.45799e-06	1.52521e-05	ankyrin repeat-containing
id_285140	-1.26997	2.47419	17.0192	3.70043e-05	0.000274386	glycoside hydrolase family 76 protein
id_198898	-1.26726	4.93053	33.821	6.04221e-09	1.03101e-07	helix-loop-helix dna-binding domain-containing protein
id_301429	-1.26642	6.55482	30.0621	4.1842e-08	6.09123e-07	acetate kinase
id_40546	-1.26627	4.7102	56.3646	6.02051e-14	2.14243e-12	glycoside hydrolase family 47 protein
id_155960	-1.26301	8.58645	46.2948	1.01734e-11	2.57488e-10	bifunctional catalase-peroxidase cat2
id_145909	-1.25671	11.8118	16.5292	4.79075e-05	0.000341071	alkaline serine protease
id_232460	-1.25507	6.04572	59.2769	1.36972e-14	5.48351e-13	esterase family protein
id_315186	-1.24969	3.82054	20.3318	6.5108e-06	5.88659e-05	hypothetical protein TRIATDRAFT_315186 [Trichoderma atroviride IMI 206040]
id_300716	-1.24304	8.49173	10.3056	0.0013263	0.00580963	Hypothetical protein TRIATDRAFT_300716 [Trichoderma atroviride IMI 206040]
id_282906	-1.24176	6.60082	85.5952	2.20811e-20	1.81769e-18	glycerophosphodiester phosphodiesterase gde1
id_301255	-1.24065	4.54978	6.47764	0.010924	0.0329144	hypothetical protein TRIATDRAFT_301255 [Trichoderma atroviride IMI 206040]
id_299717	-1.24013	5.70581	40.2644	2.2182e-10	4.66437e-09	alcohol dehydrogenase
id_45696	-1.23614	3.39445	13.6897	0.000215634	0.00124954	hypothetical protein TRIATDRAFT_45696 [Trichoderma atroviride IMI 206040]
id_320525	-1.2294	4.45467	25.0191	5.67644e-07	6.5107e-06	3-carboxymuconate cyclase
id_302420	-1.22623	5.6091	47.1278	6.65051e-12	1.78398e-10	nitroreductase family protein
id_151086	-1.22437	2.52962	19.3798	1.07134e-05	9.17804e-05	acetyltransferase
id_302655	-1.22333	8.95961	23.3344	1.36142e-06	1.44047e-05	glucose-methanol-choline oxidoreductase
id_16531	-1.2222	3.1172	24.546	7.25555e-07	8.08794e-06	acetate kinase
id_300976	-1.22094	4.51202	22.0231	2.69386e-06	2.65151e-05	hypothetical protein TRIATDRAFT_300976 [Trichoderma atroviride IMI 206040]
id_150642	-1.21925	5.46744	86.2908	1.55328e-20	1.30648e-18	heavy metal translocating p-type atpase
id_302908	-1.21458	7.09895	35.0514	3.21112e-09	5.80021e-08	40 kda peptidyl-prolyl cis-trans isomerase
id_38240	-1.21255	2.8902	9.58619	0.00196047	0.0079943	gnat family
id_137497	-1.2114	5.40147	43.9385	3.38859e-11	7.838e-10	transferase family protein
id_83919	-1.20951	1.52247	11.9562	0.000544651	0.00270314	glycoside hydrolase family 27 protein
id_137796	-1.20835	6.17843	43.0503	5.33513e-11	1.21382e-09	gut esterase 1
id_82974	-1.20607	4.40528	19.1806	1.18915e-05	0.000100224	adenylyl-sulfate kinase
id_45499	-1.20274	2.88207	15.0952	0.000102224	0.000654283	major facilitator superfamily transporter
id_226468	-1.20111	5.20522	50.357	1.28169e-12	3.77124e-11	phosphate transporter
id_300444	-1.20076	8.22974	65.2019	6.76028e-16	3.27284e-14	arginase
id_86643	-1.19877	1.90319	17.9926	2.21763e-05	0.000174209	hypothetical protein TRIATDRAFT_86643 [Trichoderma atroviride IMI 206040]
id_302640	-1.19846	8.10581	26.1193	3.20962e-07	3.85108e-06	l-psp endoribonuclease family
id_193089	-1.19655	1.90978	18.0555	2.14561e-05	0.000169511	hypothetical protein TRIATDRAFT_193089 [Trichoderma atroviride IMI 206040]
id_92601	-1.1959	2.53938	9.41951	0.00214689	0.0085989	hypothetical protein TRIATDRAFT_92601 [Trichoderma atroviride IMI 206040]
id_298187	-1.19481	13.3408	24.2202	8.59273e-07	9.43953e-06	trypsin-like protease
id_77642	-1.18199	6.12521	17.0339	3.67177e-05	0.000272503	twin-arginine translocation pathway signal
id_299189	-1.18157	10.8964	29.8674	4.62616e-08	6.66471e-07	isoamyl alcohol oxidase
id_206230	-1.18152	7.2926	27.7456	1.38365e-07	1.80026e-06	abc transporter transmembrane region
id_299863	-1.18013	10.0028	40.7701	1.71235e-10	3.64674e-09	myo-inositol-1-phosphate synthase
id_168012	-1.17916	3.00229	26.5087	2.62359e-07	3.20616e-06	myb family transcription factor
id_91074	-1.17647	6.62634	22.5581	2.03885e-06	2.08568e-05	glutathione s-
id_299617	-1.17291	5.00696	46.8675	7.59531e-12	2.00781e-10	asparaginase-like protein
id_301787	-1.17165	2.92718	12.2989	0.000453233	0.00232824	hypothetical protein TRIATDRAFT_301787 [Trichoderma atroviride IMI 206040]
id_132493	-1.17108	3.17031	15.7936	7.06394e-05	0.000476673	fad fmn-containing dehydrogenase
id_299257	-1.1706	6.41026	38.1542	6.53688e-10	1.30222e-08	alcohol dehydrogenase
id_159436	-1.16908	8.2137	34.5343	4.18812e-09	7.37304e-08	heat shock protein sti1
id_254280	-1.16477	6.84192	27.6946	1.42056e-07	1.84252e-06	related to secretory pathway protein ysy6
id_221418	-1.16258	7.14762	27.5617	1.52165e-07	1.94934e-06	nadph dehydrogenase
id_299629	-1.16196	12.1906	19.2119	1.1698e-05	9.89932e-05	extracellular elastinolytic metalloproteinase
id_210223	-1.1558	4.04881	32.2652	1.34504e-08	2.1293e-07	c6 transcription
id_213340	-1.15367	6.31394	73.1891	1.17807e-17	7.26654e-16	f-box protein
id_251069	-1.14892	3.31569	8.85382	0.00292476	0.0111975	hypothetical protein TRIATDRAFT_251069 [Trichoderma atroviride IMI 206040]
id_302946	-1.14873	9.08149	44.9085	2.06456e-11	4.92597e-10	hypothetical protein TRIATDRAFT_302946 [Trichoderma atroviride IMI 206040]
id_154956	-1.14496	5.96946	38.1403	6.58362e-10	1.3084e-08	alpha- -
id_302588	-1.14378	7.22199	51.4012	7.52934e-13	2.30503e-11	glucan endo- -alpha-glucosidase agn1
id_129592	-1.13881	4.1745	32.6582	1.09873e-08	1.76966e-07	cytochrome p450 97b3
id_299224	-1.13836	7.96645	32.3864	1.26367e-08	2.01197e-07	hypothetical protein TRIATDRAFT_299224 [Trichoderma atroviride IMI 206040]
id_291379	-1.13667	5.71977	34.4104	4.46332e-09	7.79162e-08	hypothetical protein TRIATDRAFT_291379 [Trichoderma atroviride IMI 206040]
id_157274	-1.13657	4.20737	28.9702	7.35009e-08	1.015e-06	mitochondrial carrier protein
id_218183	-1.1357	6.56163	36.9984	1.18229e-09	2.27892e-08	carnitine acetyl transferase
id_255265	-1.13495	1.709	12.1147	0.000500253	0.00253089	aminoglycoside phosphotransferase
id_93963	-1.13161	3.45731	15.7572	7.20148e-05	0.000484384	alpha beta-hydrolase
id_322929	-1.13117	2.41638	15.2689	9.32395e-05	0.000603268	hypothetical protein TRIATDRAFT_322929 [Trichoderma atroviride IMI 206040]
id_45036	-1.13085	4.1061	33.3736	7.60505e-09	1.28193e-07	homoserine o-acetyltransferase
id_34472	-1.12942	3.21966	9.72042	0.00182232	0.00750481	umta methyltransferase
id_156464	-1.12576	6.69018	63.9988	1.24498e-15	5.69611e-14	disulfide isomerase
id_185558	-1.12523	3.84638	27.4199	1.6374e-07	2.09441e-06	extracellular serine-rich protein
id_251581	-1.12403	3.26215	23.8404	1.04662e-06	1.13775e-05	mfs multidrug
id_233988	-1.12357	3.68071	18.0112	2.19604e-05	0.000172677	hypothetical protein TRIATDRAFT_233988 [Trichoderma atroviride IMI 206040]
id_44481	-1.12329	4.10393	33.6451	6.61426e-09	1.12402e-07	zinc-binding dehydrogenase
id_294380	-1.1221	7.03356	64.0973	1.18423e-15	5.47839e-14	atp-dependent protease la
id_151880	-1.11844	6.83126	23.2928	1.39119e-06	1.46824e-05	salicylate 1-monooxygenase
id_148978	-1.11814	4.89782	36.7381	1.3511e-09	2.58635e-08	chitobiosyldiphosphodolichol beta-mannosyltransferase
id_302659	-1.11763	1.46763	11.5395	0.000681326	0.00326809	glutathione-dependent formaldehyde-activating enzyme
id_37892	-1.11628	7.03636	37.112	1.11535e-09	2.16492e-08	delta 1-pyrroline-5-carboxylate dehydrogenase
id_282959	-1.10969	4.10445	15.2706	9.31536e-05	0.000603268	nonselective cation channel
id_156021	-1.10784	7.53798	51.3903	7.571e-13	2.30929e-11	mannose-6-phosphate isomerase
id_283122	-1.10774	1.71442	14.9109	0.000112709	0.000713166	fungal specific transcription
id_302156	-1.10586	9.01899	22.3239	2.30321e-06	2.32307e-05	formate dehydrogenase
id_152183	-1.1052	3.94969	14.4083	0.000147151	0.000896361	alpha-ketoglutarate-dependent taurine dioxygenase
id_129438	-1.10403	3.84385	45.1095	1.86319e-11	4.49705e-10	fad-binding domain protein
id_44528	-1.10135	3.3738	23.6593	1.14987e-06	1.23389e-05	glycosyltransferase family 32 protein
id_133591	-1.10087	4.3944	30.7497	2.93549e-08	4.42823e-07	initiation-specific alpha- -mannosyltransferase
id_84318	-1.09946	6.73585	46.9747	7.19097e-12	1.91307e-10	peptidase family m48
id_255456	-1.09873	8.02158	37.6376	8.51874e-10	1.66907e-08	glutamate decarboxylase
id_298923	-1.09872	3.90989	26.8215	2.23144e-07	2.76505e-06	protein
id_302097	-1.09867	5.93978	26.3415	2.86077e-07	3.46684e-06	duf1348-domain-containing protein
id_146528	-1.0986	8.60439	49.2371	2.26818e-12	6.58089e-11	calnexin precursor
id_49322	-1.09491	3.78511	11.7941	0.000594187	0.00291047	gcn5-related n-acetyltransferase
id_127412	-1.09032	6.77525	17.6262	2.68859e-05	0.000206721	glycoside hydrolase family 47 protein
id_300452	-1.08377	5.40499	58.3472	2.19715e-14	8.54936e-13	deoxyribose-phosphate aldolase
id_30815	-1.08327	4.7608	52.2226	4.95525e-13	1.54541e-11	multicopper oxidase
id_81097	-1.07774	8.77235	23.2338	1.43454e-06	1.50636e-05	alpha- -glucanase
id_301540	-1.07748	7.29901	15.5462	8.05118e-05	0.000536198	extracellular serine-rich protein
id_211430	-1.07718	3.46167	21.1196	4.31498e-06	4.04627e-05	glycoside hydrolase family 92 protein
id_42986	-1.07647	2.59375	6.11773	0.0133832	0.0388571	beta-glucosidase 1 precursor
id_257924	-1.07642	7.31937	57.8176	2.87591e-14	1.10358e-12	hypothetical protein TRIATDRAFT_257924 [Trichoderma atroviride IMI 206040]
id_133503	-1.06998	4.62739	12.6698	0.000371611	0.00196345	hypothetical protein TRIATDRAFT_133503 [Trichoderma atroviride IMI 206040]
id_298376	-1.06642	9.88293	35.3289	2.78473e-09	5.05195e-08	glucose-regulated protein
id_48100	-1.06593	3.34058	18.797	1.45399e-05	0.000119994	zn-dependent hydrolases of the beta-lactamase
id_290919	-1.06209	5.87678	34.2845	4.76165e-09	8.24329e-08	hypothetical protein TRIATDRAFT_290919 [Trichoderma atroviride IMI 206040]
id_227804	-1.06175	4.12365	24.6612	6.8347e-07	7.63927e-06	fungal specific transcription
id_248609	-1.06153	3.13644	22.9743	1.64182e-06	1.7068e-05	beta-glucosidase m
id_299013	-1.06148	6.8968	39.7949	2.8208e-10	5.88691e-09	methyltransferase-like protein
id_79493	-1.06147	2.46352	7.13361	0.00756522	0.0244264	glycoside hydrolase family 3 protein
id_41602	-1.05778	2.6009	6.96659	0.00830455	0.0263336	caib baif family enzyme
id_184750	-1.05405	1.99945	15.2936	9.20263e-05	0.000598672	het-e
id_161047	-1.05211	8.14631	49.2484	2.25523e-12	6.56617e-11	heavy-metal-associated domain-containing protein
id_84469	-1.05182	2.40794	6.81608	0.00903406	0.0282313	peroxisomal catalase
id_301007	-1.05039	3.08815	9.88039	0.0016705	0.00698747	hypothetical protein TRIATDRAFT_301007 [Trichoderma atroviride IMI 206040]
id_258340	-1.04834	3.88469	37.8214	7.75275e-10	1.53708e-08	hypothetical protein TRIATDRAFT_258340 [Trichoderma atroviride IMI 206040]
id_141702	-1.04739	4.5608	36.2325	1.75127e-09	3.30676e-08	increased loss of mitochondrial dna protein 1
id_85568	-1.0462	6.30894	16.769	4.22165e-05	0.000307288	integral membrane
id_229426	-1.04589	6.46221	37.0746	1.13696e-09	2.19663e-08	sgt1 and cs domain containing protein
id_127907	-1.0452	6.62672	45.7921	1.31496e-11	3.28818e-10	n-terminal fungal transcription regulatory domain-containing protein
id_131523	-1.04452	5.15196	25.444	4.55407e-07	5.33357e-06	alcohol dehydrogenase
id_53479	-1.04322	2.30902	10.6826	0.00108146	0.00487567	cupin domain protein
id_137181	-1.0395	4.74624	15.0427	0.000105107	0.00067067	glycoside hydrolase family 2 protein
id_178789	-1.03834	3.47998	21.3264	3.8736e-06	3.67793e-05	mitochondrial outer membrane protein
id_220221	-1.03365	3.61914	10.4569	0.00122191	0.00540354	protease s8 tripeptidyl peptidase
id_228982	-1.03184	5.74736	45.2316	1.75055e-11	4.2498e-10	hypothetical protein TRIATDRAFT_228982 [Trichoderma atroviride IMI 206040]
id_79481	-1.02988	3.72127	6.61606	0.0101063	0.0309736	zinc-binding dehydrogenase family superfamily
id_302802	-1.02868	7.71484	18.5522	1.65312e-05	0.000134037	nadph oxidase
id_296429	-1.02803	4.33895	13.2929	0.000266414	0.00148788	meiotically up-regulated protein
id_92263	-1.02431	6.01677	37.8167	7.77124e-10	1.53708e-08	membrane-associated progesterone receptor component 1
id_46903	-1.02342	6.24345	30.118	4.06541e-08	5.9495e-07	vacuolar transporter chaperone 4
id_90976	-1.02275	3.19462	10.295	0.00133392	0.00583686	duf427-domain-containing protein
id_260298	-1.02108	11.5138	7.40648	0.00649893	0.0215948	protein
id_316571	-1.01866	6.3755	62.0916	3.27851e-15	1.42188e-13	tyrosine-protein phosphatase non-receptor type 6
id_41946	-1.01759	4.00656	28.0645	1.1734e-07	1.56085e-06	fungal specific transcription
id_222998	-1.01615	3.68195	12.4912	0.000408876	0.00213461	xaa-pro dipeptidase
id_301160	-1.01544	5.05112	36.7157	1.36671e-09	2.61023e-08	calcineurin-like phosphoesterase
id_299408	-1.01452	6.9097	55.803	8.01085e-14	2.77943e-12	hypothetical protein TRIATDRAFT_299408 [Trichoderma atroviride IMI 206040]
id_320311	-1.01443	4.69031	16.7009	4.37611e-05	0.000316867	hypothetical protein TRIATDRAFT_320311 [Trichoderma atroviride IMI 206040]
id_137483	-1.01416	6.04726	10.6417	0.00110566	0.00495878	hypothetical protein TRIATDRAFT_137483, partial [Trichoderma atroviride IMI 206040]
id_223153	-1.0132	7.24338	34.783	3.68582e-09	6.59882e-08	sulfite reductase flavoprotein component
id_133870	-1.01307	7.9805	5.79718	0.0160519	0.0445994	glycoside hydrolase family 18 protein
id_297088	-1.01152	6.45985	26.4859	2.65475e-07	3.23662e-06	hypothetical protein TRIATDRAFT_297088 [Trichoderma atroviride IMI 206040]
id_130013	-1.00991	4.17697	26.0288	3.36357e-07	4.01843e-06	dopa -dioxygenase
id_137391	-1.00897	3.24773	11.6515	0.000641517	0.00310938	cyclohexanone monooxygenase
id_257866	-1.00844	6.51729	16.5226	4.80733e-05	0.00034185	glucosamine-6-phosphate isomerase
id_299027	-1.00733	4.7784	25.0882	5.47683e-07	6.30536e-06	hypothetical protein TRIATDRAFT_299027 [Trichoderma atroviride IMI 206040]
id_132525	-1.00728	6.94182	45.4312	1.58095e-11	3.89483e-10	vacuolar transporter chaperone 2
id_297137	-1.00726	2.32268	12.321	0.000447886	0.00230503	hypothetical protein TRIATDRAFT_297137 [Trichoderma atroviride IMI 206040]
id_297471	-1.00613	10.5797	6.66167	0.00985086	0.0303695	hypothetical protein TRIATDRAFT_297471 [Trichoderma atroviride IMI 206040]
id_86733	-1.00564	1.43165	7.18241	0.00736216	0.0239098	c6 transcription factor
id_148686	-1.00528	3.46655	23.7187	1.11493e-06	1.20886e-05	sulfate permease
id_35063	-1.00488	3.47565	11.8721	0.000569817	0.0028043	transferase family protein
id_301022	-1.00362	7.58496	64.6535	8.92995e-16	4.23233e-14	ribonuclease t2 precursor
id_133007	-1.00186	5.91458	55.2385	1.06755e-13	3.62835e-12	norsolorinic acid reductase
id_174938	-1.00068	2.55163	15.6035	7.81118e-05	0.000521601	hypothetical protein TRIATDRAFT_174938, partial [Trichoderma atroviride IMI 206040]
