# Supplementary material for: Danger signals activate a putative innate immune system during regeneration in a filamentous fungus
Source: PLoS Genet. 2018 Nov 30;14(11):e1007390. doi: 10.1371/journal.pgen.1007390 (PMC6291166; doi:10.1371/journal.pgen.1007390)
Supplement: S5 Dataset — The table includes data on expression level and statistical support summary for expression differences. (XLSX) [file pgen.1007390.s011.xlsx]

## Sheet: Up-eATPvsWTC
Deferentially expressed genes in the comparison WT-eATP vs WT-Control
Gene identification	logFC	logCPM	LR	PValue	FDR	Annotation
id_299980	8.44819	3.9994	17.4486	2.95175e-05	9.65784e-05	hypothetical protein TRIATDRAFT_299980 [Trichoderma atroviride IMI 206040]
id_299507	8.20466	3.3052	27.12	1.9121e-07	8.82599e-07	hypothetical protein TRIATDRAFT_256835 [Trichoderma atroviride IMI 206040]
id_33350	5.93385	10.3497	235.48	3.80432e-53	7.36711e-51	related to lipoxygenase 1
id_33651	5.40983	2.81436	63.8685	1.33005e-15	1.52553e-14	family a1 protease
id_214420	5.39539	6.11538	134.521	4.20288e-31	1.49562e-29	trichothecene c-15 hydroxylase
id_297887	5.37279	7.28301	346.177	2.88146e-77	3.42771e-74	aspartate protease
id_291159	4.60838	4.95361	35.4505	2.61609e-09	1.58477e-08	nitrate reductase
id_217405	4.4803	5.30084	219.753	1.02368e-49	1.49547e-47	hexose transporter
id_92285	4.45845	4.12486	134.622	3.99448e-31	1.43371e-29	hypothetical protein TRIATDRAFT_92285 [Trichoderma atroviride IMI 206040]
id_45728	4.43088	3.35406	169.391	1.00508e-38	6.86006e-37	hypothetical protein TRIATDRAFT_45728 [Trichoderma atroviride IMI 206040]
id_220212	4.35585	3.74695	105.845	7.97143e-25	1.86455e-23	integral membrane protein pth11-
id_243299	4.26689	3.38674	121.172	3.50468e-28	9.96022e-27	hypothetical protein TRIATDRAFT_243299, partial [Trichoderma atroviride IMI 206040]
id_287830	4.19049	5.1494	159.172	1.71625e-36	1.01356e-34	amino acid permease family
id_210776	4.16252	6.24643	236.796	1.96465e-53	3.89515e-51	polyamine oxidase
id_256104	4.14089	6.10163	75.3101	4.02301e-18	5.64918e-17	nitrite reductase
id_35737	4.13756	5.16151	126.686	2.17619e-29	6.83815e-28	sarcosine oxidase
id_219230	4.09132	4.10869	89.1429	3.67297e-21	6.64887e-20	phosphatidylserine decarboxylase family protein
id_83118	4.05342	3.61768	24.9797	5.79357e-07	2.50224e-06	sterol 24-c-methyltransferase
id_301968	3.95941	5.29387	124.929	5.27379e-29	1.60273e-27	hypothetical protein TRIATDRAFT_301968 [Trichoderma atroviride IMI 206040]
id_36137	3.8812	1.63217	46.5832	8.78079e-12	7.08504e-11	extracellular serine-rich protein
id_133590	3.87634	6.36357	224.156	1.12169e-50	1.72968e-48	glucose transporter
id_220695	3.85023	6.86359	165.247	8.08055e-38	5.25678e-36	transmembrane amino acid transporter family protein
id_301901	3.84573	7.50647	75.4238	3.7979e-18	5.35112e-17	stf2-like protein
id_214762	3.78754	4.13535	131.072	2.38817e-30	8.11685e-29	fad fmn-containing isoamyl alcohol oxidase
id_297127	3.63719	3.80952	74.8414	5.10091e-18	7.15072e-17	hypothetical protein TRIATDRAFT_297127, partial [Trichoderma atroviride IMI 206040]
id_40728	3.60211	1.97226	23.9697	9.78651e-07	4.07869e-06	general amino-acid permease gap1
id_86044	3.58569	1.93635	37.5161	9.06634e-10	5.83427e-09	hypothetical protein TRIATDRAFT_86044 [Trichoderma atroviride IMI 206040]
id_44933	3.57424	5.19628	88.1316	6.12407e-21	1.08964e-19	fungal specific transcription factor
id_301272	3.57019	3.50385	76.4198	2.2934e-18	3.2983e-17	protein
id_127162	3.56348	3.03115	10.346	0.00129759	0.00309423	3-oxo-5-alpha-steroid 4-dehydrogenase
id_156562	3.55379	8.16158	161.369	5.68239e-37	3.50498e-35	oligopeptide transporter
id_316752	3.52856	5.95519	130.434	3.29379e-30	1.0971e-28	hypothetical protein TRIATDRAFT_316752 [Trichoderma atroviride IMI 206040]
id_46094	3.51004	1.83267	50.1041	1.45805e-12	1.25816e-11	hypothetical protein TRIATDRAFT_46094 [Trichoderma atroviride IMI 206040]
id_297979	3.48975	5.93879	29.065	6.99899e-08	3.44856e-07	hypothetical protein TRIATDRAFT_297979 [Trichoderma atroviride IMI 206040]
id_255242	3.46281	5.99622	159.005	1.86614e-36	1.09432e-34	ubie coq5
id_40980	3.46211	4.50007	107.203	4.0177e-25	9.59295e-24	acyl- dehydrogenase
id_293464	3.4571	6.4239	227.447	2.14809e-51	3.65044e-49	linoleate diol synthase
id_136120	3.44529	7.80114	394.378	9.22101e-88	1.53567e-84	glycoside hydrolase family 20 protein
id_32328	3.40606	3.62184	97.5692	5.20058e-23	1.0614e-21	urea carboxylase
id_88743	3.39297	8.23958	104.467	1.59841e-24	3.64655e-23	copper amine oxidase
id_300570	3.35876	3.90232	82.4487	1.0845e-19	1.74001e-18	glucose repressible protein grg1
id_42157	3.3387	5.27956	159.936	1.16879e-36	7.05257e-35	maltose permease
id_49508	3.32786	5.76335	101.305	7.88455e-24	1.72322e-22	sugar transporter family protein
id_210609	3.32071	6.25678	162.105	3.9247e-37	2.47583e-35	mfs transporter
id_255165	3.25039	2.43994	43.9987	3.2859e-11	2.50107e-10	hypothetical protein TRIATDRAFT_255165, partial [Trichoderma atroviride IMI 206040]
id_204124	3.24331	2.04414	54.2787	1.73981e-13	1.67098e-12	hypothetical protein TRIATDRAFT_204124 [Trichoderma atroviride IMI 206040]
id_46162	3.22299	1.80604	64.3275	1.05366e-15	1.2254e-14	taurine catabolism dioxygenase
id_49023	3.20934	5.26698	119.653	7.53628e-28	2.09182e-26	hypothetical protein TRIATDRAFT_49023 [Trichoderma atroviride IMI 206040]
id_292899	3.14943	3.99104	114.263	1.14108e-26	2.91466e-25	c2h2 finger domain
id_246325	3.13157	7.14698	90.4124	1.93348e-21	3.60989e-20	ankyrin repeat and sam domain containing protein 6
id_301468	3.11252	6.46305	123.197	1.26241e-28	3.72769e-27	shwachman-bodian-diamond syndrome protein
id_134069	3.05863	6.36233	212.22	4.50239e-48	6.35448e-46	pth11-typeg-protein-coupled receptor
id_131158	3.0582	7.36107	102.234	4.93278e-24	1.09534e-22	hypothetical protein TRIATDRAFT_131158 [Trichoderma atroviride IMI 206040]
id_91546	3.02044	4.92149	151.114	9.8938e-35	4.84622e-33	hypothetical protein TRIATDRAFT_91546 [Trichoderma atroviride IMI 206040]
id_297699	2.98823	7.51673	139.126	4.13387e-32	1.5863e-30	cfem domain containing protein
id_301270	2.98435	3.33775	53.93	2.07763e-13	1.97269e-12	hypothetical protein TRIATDRAFT_301270 [Trichoderma atroviride IMI 206040]
id_165197	2.9295	6.96103	159.82	1.23876e-36	7.42099e-35	finger protein azf1
id_81214	2.92515	1.62644	25.4537	4.53121e-07	1.989e-06	hypothetical protein TRIATDRAFT_81214 [Trichoderma atroviride IMI 206040]
id_317063	2.91295	1.49952	31.1629	2.37255e-08	1.26561e-07	glycoside hydrolase family 5 protein
id_86269	2.91189	5.66863	100.904	9.65711e-24	2.0996e-22	hypothetical protein TRIATDRAFT_86269 [Trichoderma atroviride IMI 206040]
id_288190	2.9076	3.03635	26.9985	2.03608e-07	9.35677e-07	subtilisin-like protein
id_152359	2.89558	5.64565	161.708	4.7911e-37	2.97727e-35	hypothetical protein TRIATDRAFT_152359 [Trichoderma atroviride IMI 206040]
id_298688	2.89303	4.77122	105.354	1.02169e-24	2.35668e-23	upf0145 domain-containing protein
id_83165	2.87691	4.50567	152.427	5.11095e-35	2.61097e-33	mfs transporter
id_29913	2.87333	3.57829	86.512	1.38895e-20	2.38469e-19	set and mynd domain-containing protein 3
id_298726	2.83981	2.54974	47.8622	4.57241e-12	3.78098e-11	hypothetical protein TRIATDRAFT_298726 [Trichoderma atroviride IMI 206040]
id_33428	2.83868	4.43901	11.6261	0.000650314	0.00165506	translocation protein sec62
id_315374	2.82618	4.27178	53.6454	2.40145e-13	2.25698e-12	hypothetical protein TRIATDRAFT_315374 [Trichoderma atroviride IMI 206040]
id_158569	2.8087	3.58329	68.0427	1.59996e-16	2.00344e-15	methyltransferase type 11
id_54431	2.80846	5.01824	100.537	1.16211e-23	2.50697e-22	gaba permease
id_77637	2.77879	3.85858	77.8521	1.11054e-18	1.63383e-17	hypothetical protein TRIATDRAFT_77637 [Trichoderma atroviride IMI 206040]
id_300913	2.7778	7.5564	179.803	5.35124e-41	4.41186e-39	protein
id_132249	2.76968	8.13981	93.1238	4.9123e-22	9.46868e-21	4-coumarate:coenzyme a ligase
id_322907	2.75959	2.41886	44.7995	2.18274e-11	1.69549e-10	major facilitator superfamily transporter
id_78405	2.75477	1.64351	34.3102	4.69902e-09	2.74974e-08	cytochrome b561
id_226644	2.7517	3.53882	37.685	8.31429e-10	5.39619e-09	hypothetical protein TRIATDRAFT_226644 [Trichoderma atroviride IMI 206040]
id_146878	2.75056	4.03062	63.0731	1.99179e-15	2.23827e-14	glycoside hydrolase family 79 protein
id_319191	2.72126	3.11475	47.96	4.35012e-12	3.60432e-11	amino acid transporter
id_136870	2.72059	4.85348	105.055	1.188e-24	2.72519e-23	polyamine acetyltransferase
id_301086	2.68075	7.27525	65.4369	6.00037e-16	7.09731e-15	hypothetical protein TRIATDRAFT_301086 [Trichoderma atroviride IMI 206040]
id_93906	2.63865	2.96931	34.7324	3.7828e-09	2.24355e-08	sugar transporter
id_87055	2.62159	4.98471	80.9473	2.31817e-19	3.62846e-18	fungal transcriptional regulatory protein
id_203737	2.61387	2.03341	20.2923	6.6466e-06	2.4328e-05	ankyrin repeat domain protein
id_290350	2.5961	2.79195	28.7949	8.04612e-08	3.9181e-07	hypothetical protein TRIATDRAFT_290350 [Trichoderma atroviride IMI 206040]
id_300099	2.58881	8.99708	169.575	9.16355e-39	6.30619e-37	major facilitator superfamily transporter
id_44649	2.58284	6.68247	119.533	8.00514e-28	2.21458e-26	uracil permease
id_184253	2.56929	5.0123	135.732	2.28388e-31	8.4524e-30	ankyrin repeat protein
id_93081	2.56481	2.84259	45.5272	1.50537e-11	1.1848e-10	hypothetical protein TRIATDRAFT_93081 [Trichoderma atroviride IMI 206040]
id_134328	2.5456	6.19069	32.051	1.50175e-08	8.26507e-08	cytochrome p450
id_232557	2.53497	8.41643	84.9886	3.00087e-20	5.03796e-19	oligopeptide transporter
id_131476	2.52983	4.15177	64.3476	1.04296e-15	1.21464e-14	polyol transporter 5
id_295566	2.50809	4.91234	32.5426	1.16608e-08	6.49958e-08	hypothetical protein TRIATDRAFT_295566 [Trichoderma atroviride IMI 206040]
id_319878	2.49255	4.83913	116.302	4.08086e-27	1.09265e-25	mitochondrial precursor
id_217165	2.46034	4.88396	13.4944	0.000239272	0.000666808	high affinity nitrate transporter
id_86655	2.45397	6.12908	130.694	2.88822e-30	9.77652e-29	c6 transcription factor
id_224178	2.45138	5.22912	77.0321	1.68199e-18	2.44859e-17	amino acid
id_233320	2.44291	5.51592	58.1156	2.47155e-14	2.52833e-13	oligopeptide transporter
id_39628	2.44214	7.33464	76.4049	2.31081e-18	3.3176e-17	glycerol kinase
id_313961	2.43654	4.94472	199.94	2.15235e-45	2.45515e-43	hypothetical protein TRIATDRAFT_313961 [Trichoderma atroviride IMI 206040]
id_316023	2.43096	4.57154	98.8038	2.78792e-23	5.8183e-22	hypothetical protein TRIATDRAFT_316023 [Trichoderma atroviride IMI 206040]
id_282872	2.41683	5.26381	152.101	6.02263e-35	3.02111e-33	glycoside hydrolase family 18 protein
id_299325	2.41306	5.70179	179.649	5.78121e-41	4.71962e-39	integral membrane protein
id_149595	2.40815	5.44841	142.279	8.45072e-33	3.554e-31	high-affinity nicotinic acid transporter
id_286603	2.38896	6.33902	189.276	4.57376e-43	4.42857e-41	protein
id_320350	2.38134	9.06842	121.698	2.68771e-28	7.71742e-27	oligopeptide transporter opt-like protein
id_291851	2.37197	3.78214	68.3645	1.35905e-16	1.70691e-15	efflux pump antibiotic resistance
id_301285	2.35032	8.70114	107.977	2.71884e-25	6.5433e-24	3-isopropylmalate dehydratase
id_31436	2.34215	5.01054	37.5828	8.76149e-10	5.66436e-09	ankyrin repeat protein
id_126859	2.33475	5.14617	17.9498	2.26813e-05	7.58197e-05	cytochrome b5
id_134316	2.31204	5.84313	130.585	3.05174e-30	1.02467e-28	glycoside hydrolase family 2 protein
id_78228	2.30918	2.72563	69.3293	8.33243e-17	1.05447e-15	glycosyltransferase family 31 protein
id_321810	2.30476	8.74227	90.1171	2.24473e-21	4.14455e-20	subtilisin-like serine protease pr1c
id_296901	2.30184	4.95824	59.5453	1.19514e-14	1.26454e-13	duf1237 domain protein
id_152251	2.29167	5.09221	74.0515	7.61039e-18	1.05269e-16	conserved serine-threonine rich protein
id_152285	2.28179	9.46837	38.0126	7.02895e-10	4.60504e-09	o-methylsterigmatocystin oxidoreductase
id_242992	2.26679	5.07009	14.7191	0.000124775	0.00036405	f-box domain-containing protein
id_256410	2.26153	4.1917	61.4591	4.52043e-15	4.90125e-14	ribonuclease h
id_300941	2.24882	3.81753	96.9238	7.20471e-23	1.45616e-21	lactose permease
id_280963	2.24706	8.35096	36.6058	1.44604e-09	9.03316e-09	3-carboxymuconate cyclase
id_94511	2.24339	9.60255	60.0491	9.25186e-15	9.82656e-14	family protein
id_93821	2.23701	4.00243	56.2579	6.35627e-14	6.29354e-13	mfs monocarboxylate
id_144950	2.23218	8.6584	118.862	1.12256e-27	3.07487e-26	urea active transporter
id_196278	2.23159	5.50019	123.551	1.05627e-28	3.15253e-27	transferase family protein
id_220452	2.21751	3.87887	72.2333	1.91198e-17	2.55554e-16	dihydroxyacid dehydratase
id_131910	2.20563	6.9955	61.5804	4.25025e-15	4.63244e-14	valyl-trna synthetase
id_321492	2.19612	4.84605	53.9455	2.0613e-13	1.95941e-12	ccch zinc finger dna binding protein
id_52474	2.19508	5.60232	139.286	3.81442e-32	1.47049e-30	pyruvate dehydrogenase
id_28577	2.19249	4.45231	52.0909	5.29911e-13	4.77551e-12	calcium-independent phospholipase
id_154475	2.19215	6.31719	153.956	2.36749e-35	1.26372e-33	choline transport protein
id_257563	2.18755	6.83258	137.692	8.51184e-32	3.20715e-30	copper resistance protein crd2
id_79225	2.17999	4.80401	36.7088	1.3716e-09	8.58746e-09	inorganic phosphate transporter
id_158165	2.17803	6.03354	178.077	1.27416e-40	1.00093e-38	hormone-sensitive lipase
id_314676	2.17715	6.39464	133.248	7.97819e-31	2.81502e-29	f-box domain-containing protein
id_318886	2.17702	2.90265	32.2325	1.36783e-08	7.553e-08	miz zinc finger protein
id_314983	2.17342	3.19558	11.3669	0.000747634	0.0018831	secretory
id_299543	2.16812	2.31313	10.6406	0.00110634	0.00268664	hydrophobin
id_298812	2.16764	4.85755	99.3709	2.09375e-23	4.4363e-22	hypothetical protein TRIATDRAFT_298812 [Trichoderma atroviride IMI 206040]
id_297502	2.16651	8.03967	168.385	1.6667e-38	1.11924e-36	hypothetical protein TRIATDRAFT_297502 [Trichoderma atroviride IMI 206040]
id_303046	2.15925	7.47893	99.4071	2.05585e-23	4.37396e-22	fad dependent oxidoreductase superfamily
id_297813	2.14974	5.73005	52.4318	4.45447e-13	4.07161e-12	short chain oxidoreductase
id_161054	2.14133	8.87876	88.8107	4.34454e-21	7.8136e-20	ammonium permease
id_280212	2.13327	3.51653	42.0906	8.71391e-11	6.31512e-10	hypothetical protein TRIATDRAFT_280212 [Trichoderma atroviride IMI 206040]
id_285608	2.13071	6.31575	65.9158	4.70608e-16	5.62232e-15	histone-fold domain containing protein
id_297050	2.13054	6.31811	26.5793	2.52934e-07	1.14775e-06	exo-alpha-sialidase neuraminidase
id_48312	2.12895	3.32449	55.5081	9.30732e-14	9.11061e-13	quinate permease
id_291412	2.12745	5.71987	116.236	4.2198e-27	1.12623e-25	cytochrome p450
id_290194	2.12496	3.52654	53.3745	2.75646e-13	2.58189e-12	thioredoxin reductase
id_81541	2.12335	4.95361	17.5916	2.73791e-05	9.02914e-05	efflux pump antibiotic resistance
id_216948	2.09626	2.7807	18.226	1.96186e-05	6.63273e-05	nad dependent epimerase
id_40423	2.09476	3.76211	39.9414	2.61694e-10	1.8084e-09	gpcr -type
id_90086	2.09143	2.04092	39.4631	3.34317e-10	2.26883e-09	hypothetical protein TRIATDRAFT_90086 [Trichoderma atroviride IMI 206040]
id_147471	2.08806	5.30688	110.496	7.62936e-26	1.88515e-24	malate l-lactate
id_236801	2.0849	2.77644	30.6709	3.05716e-08	1.59906e-07	hypothetical protein TRIATDRAFT_236801
id_287810	2.07124	2.94614	47.9049	4.47402e-12	3.7033e-11	set domain-containing protein 5
id_310560	2.07087	8.29399	62.0729	3.30978e-15	3.65041e-14	c2h2 type zinc finger domain containing protein
id_45176	2.06977	4.08299	38.1665	6.49593e-10	4.27601e-09	exo-beta- -
id_323147	2.06492	2.73093	14.2735	0.000158074	0.00045389	proline-rich- partial
id_175045	2.06299	4.78291	87.6621	7.76468e-21	1.36695e-19	atp synthase f0
id_240747	2.05827	6.13701	89.2636	3.45565e-21	6.26911e-20	polyamine transporter tpo5
id_290226	2.04272	7.30054	175.513	4.62497e-40	3.42728e-38	microtubule associated protein
id_293784	2.03978	4.4854	34.484	4.29779e-09	2.52738e-08	pfs domain protein
id_129729	2.0326	6.29756	157.196	4.63734e-36	2.62688e-34	inositol 5-phosphatase
id_154801	2.02888	4.91352	139.415	3.57431e-32	1.39081e-30	general alpha-glucoside permease
id_291825	2.02222	6.93208	31.2913	2.22072e-08	1.19073e-07	peptidase family m28
id_301100	2.01373	7.61779	78.2625	9.0217e-19	1.33672e-17	gcn5-related n-acetyltransferase-like protein
id_29546	1.98878	4.89895	114.91	8.23692e-27	2.13672e-25	mfs quinate
id_301721	1.97609	3.08424	20.0096	7.70559e-06	2.79097e-05	acetyltransferase
id_239372	1.97437	5.12728	92.427	6.98548e-22	1.32501e-20	aerobactin siderophore biosynthesis protein iucb
id_321733	1.96734	3.85965	32.9557	9.42846e-09	5.30837e-08	peptidase family t4 protein
id_286297	1.96686	3.0846	53.8903	2.11998e-13	2.0106e-12	set domain-containing protein 5
id_43816	1.95454	2.43311	30.3126	3.6773e-08	1.89486e-07	mip family channel protein
id_258274	1.93874	8.94102	37.305	1.01027e-09	6.44145e-09	hypothetical protein TRIATDRAFT_258274 [Trichoderma atroviride IMI 206040]
id_296306	1.92714	2.63166	32.4278	1.23704e-08	6.86721e-08	hypothetical protein TRIATDRAFT_296306 [Trichoderma atroviride IMI 206040]
id_33623	1.90771	3.378	45.8284	1.2908e-11	1.02172e-10	acetyltransferase
id_34393	1.90176	5.65763	108.718	1.87064e-25	4.55463e-24	lipase-like protein
id_302053	1.89186	6.93995	140.981	1.62469e-32	6.63178e-31	high affinity nickel transport protein nic1
id_231375	1.89141	2.00312	5.36534	0.0205408	0.0369504	protein kinase domain-containing protein
id_45617	1.89004	2.10547	26.3706	2.81796e-07	1.27044e-06	glycosyl hydrolase family 65 protein
id_79211	1.88031	4.68218	42.5959	6.73011e-11	4.95067e-10	hypothetical protein TRIATDRAFT_79211 [Trichoderma atroviride IMI 206040]
id_51561	1.86989	2.2751	20.306	6.59941e-06	2.41978e-05	hypothetical protein TRIATDRAFT_51561 [Trichoderma atroviride IMI 206040]
id_282517	1.8644	5.99528	106.449	5.87772e-25	1.38259e-23	domain-containing protein
id_302025	1.85719	2.9234	25.3078	4.88724e-07	2.12957e-06	---NA---
id_230330	1.85491	5.12376	58.4846	2.04885e-14	2.12198e-13	mfs multidrug
id_234843	1.85271	7.07666	73.8994	8.22025e-18	1.13141e-16	gamma-glutamyltranspeptidase
id_302544	1.84569	5.16366	122.898	1.46808e-28	4.31969e-27	short chain dehydrogenase
id_82221	1.84332	4.54363	65.2003	6.76604e-16	7.9916e-15	metal-dependent amidase aminoacylase carboxypeptidase
id_292180	1.83822	5.27774	125.329	4.31095e-29	1.31492e-27	methyltransferase domain-containing protein
id_36860	1.83475	4.18052	44.4578	2.59903e-11	2.0039e-10	fad monooxygenase
id_171921	1.83108	7.31946	48.8913	2.70549e-12	2.28022e-11	het-s domain-containing protein
id_291272	1.82625	5.8844	42.9851	5.51579e-11	4.10089e-10	hypothetical protein TRIATDRAFT_291272 [Trichoderma atroviride IMI 206040]
id_145866	1.82607	5.74296	80.1348	3.49715e-19	5.37284e-18	pantothenate transporter
id_318643	1.82306	5.28796	87.8565	7.03803e-21	1.24165e-19	major facilitator superfamily transporter
id_229348	1.81618	6.29233	99.404	2.05908e-23	4.37396e-22	cytosine permease
id_91168	1.81231	8.35958	56.1685	6.65171e-14	6.57824e-13	bifunctional p-450:nadph-p450 reductase
id_82022	1.80703	5.47649	114.55	9.87307e-27	2.52963e-25	forkhead box protein l2
id_157100	1.80676	8.16849	86.8061	1.19701e-20	2.06795e-19	dipeptidyl peptidase
id_89276	1.79881	2.16216	18.3234	1.86406e-05	6.32519e-05	hypothetical protein TRIATDRAFT_89276 [Trichoderma atroviride IMI 206040]
id_297389	1.7964	4.1507	38.1326	6.60974e-10	4.34407e-09	hypothetical protein TRIATDRAFT_297389 [Trichoderma atroviride IMI 206040]
id_90451	1.79453	4.96627	105.441	9.77435e-25	2.26716e-23	defects in morphology protein 1
id_152585	1.7903	6.48903	95.9714	1.16556e-22	2.33308e-21	heavy metal tolerance protein
id_302180	1.78696	11.0185	44.6419	2.36573e-11	1.83421e-10	phosphoglycerate mutase family
id_247841	1.77823	3.24453	69.8583	6.37207e-17	8.13807e-16	sur7 protein
id_36070	1.77784	3.28807	44.9091	2.06396e-11	1.60472e-10	specific rna polymerase ii transcription factor
id_146802	1.77608	4.2303	44.7367	2.25394e-11	1.74917e-10	d-xylose-proton symporter
id_150280	1.76989	10.3229	52.1035	5.26505e-13	4.74995e-12	hexose transporter
id_93659	1.76932	4.17067	92.7832	5.83496e-22	1.11696e-20	g protein-coupled receptor
id_288159	1.76474	5.21391	49.6853	1.80493e-12	1.53992e-11	very large low complexity protein
id_53493	1.76222	3.66261	10.2285	0.00138288	0.00328163	signal peptide-containing protein
id_130946	1.75677	4.79587	98.7179	2.91157e-23	6.06116e-22	snf2 family dna-dependent atpase
id_179014	1.75562	3.48917	58.8067	1.73946e-14	1.81056e-13	aldolase citrate lyase family protein
id_211304	1.75173	4.57698	60.6021	6.98605e-15	7.4965e-14	hexose transport-related protein
id_300400	1.75049	7.18564	65.6365	5.42261e-16	6.4322e-15	mitochondrial 2-oxoglutarate malate carrier protein
id_42972	1.74562	7.19865	148.033	4.66549e-34	2.15831e-32	sexual development activator
id_258556	1.73856	5.41975	4.79871	0.0284811	0.0492446	histidinol-phosphate aminotransferase
id_300620	1.73668	7.20408	145.557	1.62212e-33	7.14677e-32	vacuolar membrane pq loop repeat protein
id_127833	1.73293	8.21872	82.56	1.02509e-19	1.64787e-18	nadp-dependent leukotriene b4 12-hydroxydehydrogenase
id_255508	1.73273	7.28968	60.4507	7.54461e-15	8.06469e-14	hypothetical protein TRIATDRAFT_255508 [Trichoderma atroviride IMI 206040]
id_127412	1.73037	6.77525	43.5631	4.10505e-11	3.09346e-10	glycoside hydrolase family 47 protein
id_90644	1.7295	1.83326	13.1607	0.000285889	0.000784122	alcohol dehydrogenase
id_163153	1.72442	3.01719	40.3399	2.13405e-10	1.49079e-09	zinc finger-like protein
id_88524	1.72346	2.09133	12.547	0.000396842	0.0010571	glycoside hydrolase family 23 protein
id_88561	1.7202	3.8884	62.6903	2.41902e-15	2.69654e-14	heterokaryon incompatibility
id_213810	1.71502	3.99396	75.6847	3.32771e-18	4.71256e-17	hypothetical protein TRIATDRAFT_213810 [Trichoderma atroviride IMI 206040]
id_297835	1.7039	7.44846	21.6795	3.22212e-06	1.24273e-05	hypothetical protein TRIATDRAFT_297835 [Trichoderma atroviride IMI 206040]
id_302043	1.70069	8.0198	107.603	3.28325e-25	7.87886e-24	mfs allantoate
id_130029	1.69987	4.52023	28.2754	1.05222e-07	5.03845e-07	cellular retinoic acid binding protein
id_135477	1.69934	6.3626	53.7122	2.32116e-13	2.18646e-12	gaba permease
id_131274	1.69152	6.35059	109.988	9.85689e-26	2.41407e-24	cytochrome p450
id_210209	1.69093	2.63834	30.4714	3.3883e-08	1.75463e-07	mpr-like gpcr protein
id_231681	1.68569	1.64193	21.4982	3.54161e-06	1.35841e-05	c6 zinc finger domain protein
id_177455	1.68192	6.07469	17.992	2.21836e-05	7.4365e-05	hypothetical protein TRIATDRAFT_177455, partial [Trichoderma atroviride IMI 206040]
id_258273	1.67972	8.70733	29.1213	6.79849e-08	3.35971e-07	hypothetical protein TRIATDRAFT_258273 [Trichoderma atroviride IMI 206040]
id_259608	1.67919	6.01995	41.4654	1.19975e-10	8.55334e-10	hypothetical protein TRIATDRAFT_259608 [Trichoderma atroviride IMI 206040]
id_135025	1.67609	7.7028	196.475	1.22781e-44	1.34526e-42	hypothetical protein TRIATDRAFT_135025 [Trichoderma atroviride IMI 206040]
id_131177	1.67565	3.65055	28.8752	7.71946e-08	3.77673e-07	glycoside hydrolase family 15 protein
id_178757	1.67393	6.23759	59.4052	1.28329e-14	1.35437e-13	isoflavone reductase
id_162166	1.67291	4.833	82.3584	1.1352e-19	1.81435e-18	dynamin family protein
id_229344	1.66639	2.20752	15.3184	9.08282e-05	0.000271571	exo-beta- -
id_129780	1.6657	3.58948	38.5878	5.23444e-10	3.47308e-09	mfs quinate
id_291006	1.66156	4.2797	52.4206	4.47992e-13	4.0859e-12	glycosyltransferase family 17
id_296634	1.66147	1.51594	8.19191	0.00420776	0.00900489	hypothetical protein TRIATDRAFT_296634 [Trichoderma atroviride IMI 206040]
id_230198	1.66093	3.28478	32.025	1.52197e-08	8.36533e-08	hypothetical protein TRIATDRAFT_230198
id_129432	1.65858	6.22343	31.4903	2.0044e-08	1.08311e-07	opt oligopeptide transporter
id_139124	1.65184	7.42524	64.7457	8.52151e-16	9.95212e-15	asparagine synthetase
id_91311	1.65116	3.94957	51.9952	5.56364e-13	4.99768e-12	hsp20-like protein
id_43369	1.64439	3.82946	66.2118	4.04983e-16	4.8803e-15	hypothetical protein TRIATDRAFT_43369 [Trichoderma atroviride IMI 206040]
id_191725	1.64361	4.61183	101.542	6.99683e-24	1.54134e-22	c6 transcription factor
id_302719	1.63993	4.69412	81.4279	1.81777e-19	2.86678e-18	hypothetical protein TRIATDRAFT_302719 [Trichoderma atroviride IMI 206040]
id_152486	1.63987	7.91578	51.1456	8.57647e-13	7.56851e-12	mfs transporter
id_315502	1.63876	2.38166	35.4451	2.62347e-09	1.58762e-08	hypothetical protein TRIATDRAFT_315502 [Trichoderma atroviride IMI 206040]
id_292886	1.63662	3.53947	55.8198	7.94258e-14	7.80848e-13	rta1 domain
id_314964	1.63144	5.84449	87.9267	6.79242e-21	1.20086e-19	nacht and wd domain protein
id_319193	1.62085	4.11848	46.6015	8.69915e-12	7.0328e-11	abc transporter
id_283843	1.62027	5.05231	78.1001	9.79466e-19	1.4461e-17	sialidase-like protein
id_231193	1.61998	4.76897	47.3011	6.08783e-12	4.97971e-11	mfs
id_33728	1.61896	5.19856	90.0226	2.35457e-21	4.32815e-20	protein phosphatase 2c
id_28950	1.61842	3.49556	14.8991	0.000113415	0.000333359	berberine family protein
id_44723	1.61256	6.1751	85.5712	2.23509e-20	3.77518e-19	yd repeat-containing protein
id_323167	1.61112	3.65123	35.3854	2.70511e-09	1.63465e-08	f-box domain-containing protein
id_300044	1.60645	1.75784	15.7495	7.23074e-05	0.00021951	hypothetical protein TRIATDRAFT_300044 [Trichoderma atroviride IMI 206040]
id_257375	1.60645	1.75784	15.749	7.23256e-05	0.00021951	---NA---
id_152289	1.60435	2.50638	11.2147	0.000811536	0.0020275	catalase cat
id_53091	1.60387	4.54802	58.5467	1.98517e-14	2.06117e-13	mfs drug transporter
id_288974	1.60297	1.73116	13.344	0.000259251	0.000717205	capsule polysaccharide biosynthesis protein
id_167723	1.60115	1.7944	20.8058	5.08275e-06	1.89794e-05	zinc finger protein odd-paired-like
id_34073	1.60101	2.74356	28.6509	8.6673e-08	4.19121e-07	gnat family family
id_133533	1.59605	1.81049	18.8416	1.42034e-05	4.90152e-05	histidine kinase hhk3p
id_135431	1.59471	4.53255	36.2608	1.72601e-09	1.06938e-08	family protein
id_165061	1.59052	4.75265	49.9594	1.56959e-12	1.3502e-11	hypothetical protein TRIATDRAFT_165061, partial [Trichoderma atroviride IMI 206040]
id_261142	1.58826	6.06752	64.2184	1.11365e-15	1.28797e-14	hypothetical protein TRIATDRAFT_261142 [Trichoderma atroviride IMI 206040]
id_152157	1.58705	4.27954	38.8884	4.48738e-10	3.00373e-09	gnat family
id_299974	1.583	5.78272	89.3544	3.30052e-21	6.01387e-20	glutaredoxin domain protein
id_81600	1.58111	2.94668	35.45	2.61686e-09	1.58477e-08	hypothetical protein TRIATDRAFT_81600 [Trichoderma atroviride IMI 206040]
id_173325	1.5778	6.3309	76.4915	2.21167e-18	3.18626e-17	transmembrane amino acid transporter
id_154744	1.5759	4.34297	47.0123	7.05408e-12	5.71951e-11	hypothetical protein TRIATDRAFT_154744 [Trichoderma atroviride IMI 206040]
id_133271	1.57158	2.47984	17.3932	3.03905e-05	9.91232e-05	duf1761-domain-containing protein
id_282448	1.5702	6.42967	88.4397	5.24078e-21	9.34475e-20	peptidase family t4 protein
id_54014	1.56741	3.41914	8.70111	0.00318017	0.00700562	glycosyl hydrolases family 32 superfamily
id_245835	1.56372	1.60088	11.6779	0.000632478	0.00161603	calpain-like protein
id_293894	1.56216	5.66261	115.538	6.0013e-27	1.57147e-25	fungal specific transcription factor
id_152448	1.56135	6.13698	95.0756	1.83254e-22	3.63324e-21	nipsnap family protein
id_137833	1.55927	8.04387	80.1745	3.42763e-19	5.27577e-18	acyl- dehydrogenase
id_160248	1.55693	2.79037	13.1404	0.000289004	0.000792405	hypothetical protein TRIATDRAFT_160248 [Trichoderma atroviride IMI 206040]
id_253068	1.55378	6.19567	9.41404	0.0021533	0.00491382	hypothetical protein TRIATDRAFT_253068 [Trichoderma atroviride IMI 206040]
id_168377	1.54997	5.42785	129.152	6.28078e-30	2.05098e-28	helix-loop-helix dna binding protein
id_225436	1.5465	4.18677	50.2686	1.3408e-12	1.16544e-11	hypothetical protein TRIATDRAFT_225436 [Trichoderma atroviride IMI 206040]
id_127670	1.54532	5.19749	65.1794	6.83816e-16	8.06535e-15	c6 transcription
id_137209	1.54484	5.69702	90.7102	1.66337e-21	3.11255e-20	hypothetical protein TRIATDRAFT_137209, partial [Trichoderma atroviride IMI 206040]
id_287066	1.54182	3.64106	51.5326	7.04184e-13	6.24467e-12	hypothetical protein TRIATDRAFT_287066 [Trichoderma atroviride IMI 206040]
id_174054	1.54111	7.20466	83.1897	7.4545e-20	1.20766e-18	peptidase tripeptidyl-peptidase
id_301116	1.54004	8.14041	70.4825	4.64361e-17	6.00424e-16	crei protein
id_131482	1.53805	4.55698	38.773	4.76057e-10	3.17893e-09	c2h2 transcription factor
id_93227	1.53714	3.45072	37.4961	9.15972e-10	5.88526e-09	octanoyltransferase-like protein
id_293815	1.5362	2.92318	19.9759	7.84229e-06	2.83538e-05	cytochrome p450
id_301803	1.53487	7.12056	123.252	1.22846e-28	3.64036e-27	uracil-5-carboxylate decarboxylase
id_321285	1.53342	5.82856	88.8697	4.21693e-21	7.61701e-20	negative acting factor
id_86665	1.53311	5.22512	17.2156	3.33679e-05	0.000108059	integral membrane protein
id_213708	1.53074	6.29713	49.5008	1.98289e-12	1.68829e-11	glycoside hydrolase family 15 protein
id_295128	1.53006	3.33081	33.2604	8.06067e-09	4.57541e-08	allantoate permease
id_299520	1.52876	7.42998	41.4261	1.22409e-10	8.70452e-10	---NA---
id_83999	1.52864	4.37579	16.0313	6.23028e-05	0.00019131	chitinase chi18- partial
id_141294	1.52484	7.69104	157.798	3.42512e-36	1.98062e-34	xanthine dehydrogenase
id_38405	1.5244	5.64162	103.991	2.03235e-24	4.57389e-23	mfs monocarboxylate
id_88643	1.52012	4.74972	52.6595	3.96686e-13	3.63789e-12	hypothetical protein TRIATDRAFT_88643 [Trichoderma atroviride IMI 206040]
id_40685	1.51537	2.98255	18.5978	1.6141e-05	5.51524e-05	glucose-methanol-choline oxidoreductase
id_157437	1.51172	6.90817	81.3965	1.84688e-19	2.90169e-18	hypothetical protein TRIATDRAFT_157437 [Trichoderma atroviride IMI 206040]
id_51632	1.50984	4.24515	52.7978	3.69722e-13	3.4176e-12	major facilitator superfamily transporter
id_46358	1.50566	7.52679	73.9685	7.93716e-18	1.09607e-16	inner membrane transport protein yeij
id_152800	1.50499	2.79935	25.6754	4.03948e-07	1.78919e-06	mfs
id_302027	1.50265	9.11226	29.0386	7.09521e-08	3.48977e-07	glycoside hydrolase family 3 protein
id_82663	1.50242	6.90255	50.2213	1.37346e-12	1.19009e-11	proline oxidase
id_239749	1.50135	3.75926	37.3488	9.87803e-10	6.31754e-09	hypothetical protein TRIATDRAFT_239749, partial [Trichoderma atroviride IMI 206040]
id_314657	1.50038	3.41447	29.0135	7.18757e-08	3.53103e-07	antigenic cell wall
id_279763	1.4893	4.55675	54.4164	1.62207e-13	1.5615e-12	ankyrin partial
id_158746	1.48794	5.33626	39.2828	3.66648e-10	2.48218e-09	hypothetical protein TRIATDRAFT_158746, partial [Trichoderma atroviride IMI 206040]
id_171594	1.48694	5.37639	39.9777	2.56875e-10	1.78101e-09	methyltransferase domain-containing protein
id_52037	1.48632	3.47363	37.2427	1.04307e-09	6.6455e-09	hypothetical protein TRIATDRAFT_52037 [Trichoderma atroviride IMI 206040]
id_293221	1.48246	2.18686	22.3495	2.27278e-06	8.9365e-06	---NA---
id_136201	1.47995	7.27517	25.9956	3.42192e-07	1.52784e-06	hypothetical protein TRIATDRAFT_136201 [Trichoderma atroviride IMI 206040]
id_223428	1.4788	5.87092	28.2705	1.05489e-07	5.04831e-07	hexokinase-1
id_299585	1.47719	4.94837	62.4139	2.78345e-15	3.08215e-14	protein kinase-like domain
id_300187	1.47518	4.84534	51.7064	6.44529e-13	5.74624e-12	acyl- n-acyltransferase
id_303093	1.47511	5.38298	54.2536	1.76211e-13	1.6885e-12	protein
id_141213	1.47508	7.56342	32.5098	1.18592e-08	6.60106e-08	glutamate synthase
id_257427	1.46535	3.48209	31.6545	1.84186e-08	1.00177e-07	hypothetical protein TRIATDRAFT_257427 [Trichoderma atroviride IMI 206040]
id_288359	1.46499	2.52195	10.3502	0.00129458	0.00308882	low temperature requirement protein a
id_254673	1.46357	4.97483	16.326	5.33278e-05	0.000166004	thermoresistant gluconokinase
id_300968	1.4612	7.18182	177.038	2.14866e-40	1.62654e-38	autophagy-like protein 3
id_35306	1.45719	1.97745	14.918	0.000112289	0.000330516	apses transcription factor
id_214444	1.45523	2.46764	22.9006	1.70601e-06	6.85286e-06	c6 zinc finger domain-containing protein
id_156683	1.45447	6.64875	82.1065	1.2895e-19	2.05308e-18	allantoate permease
id_126880	1.4544	4.7874	74.35	6.5425e-18	9.11027e-17	anaphase-promoting complex subunit cut9
id_290387	1.4515	3.72252	39.2378	3.75213e-10	2.53192e-09	het domain protein
id_317345	1.45123	2.71056	20.5762	5.73038e-06	2.12358e-05	hypothetical protein TRIATDRAFT_317345 [Trichoderma atroviride IMI 206040]
id_276604	1.44809	6.60795	29.3949	5.90331e-08	2.94705e-07	hypothetical protein TRIATDRAFT_276604 [Trichoderma atroviride IMI 206040]
id_279746	1.44582	3.81436	20.294	6.64079e-06	2.43177e-05	protein
id_323331	1.44435	1.76649	17.0707	3.60133e-05	0.00011583	dna repair and transcription factor
id_142583	1.44265	3.25516	43.5432	4.14707e-11	3.11948e-10	hypothetical protein TRIATDRAFT_142583, partial [Trichoderma atroviride IMI 206040]
id_297048	1.44018	8.21486	78.7826	6.93354e-19	1.03655e-17	centromere microtubule-binding protein cbf5
id_32766	1.43927	5.56393	97.9889	4.20743e-23	8.67209e-22	hypothetical protein TRIATDRAFT_32766 [Trichoderma atroviride IMI 206040]
id_226175	1.43882	4.3106	30.3665	3.57657e-08	1.84524e-07	protein
id_303061	1.43818	8.96258	63.6167	1.51145e-15	1.72173e-14	fumarate reductase
id_287033	1.43723	3.6987	4.80371	0.0283985	0.0491426	amidohydrolase-like protein
id_317668	1.436	3.10242	37.6047	8.66337e-10	5.614e-09	transaldolase
id_302231	1.43505	3.39931	10.3573	0.00128962	0.00307903	hypothetical protein TRIATDRAFT_302231 [Trichoderma atroviride IMI 206040]
id_229667	1.43338	2.65105	24.6832	6.75699e-07	2.8795e-06	flavonol reductase cinnamoyl- reductase
id_298089	1.43245	6.90528	10.4853	0.00120328	0.00289086	hypothetical protein TRIATDRAFT_298089 [Trichoderma atroviride IMI 206040]
id_47911	1.43221	3.83594	38.7886	4.72275e-10	3.15621e-09	cytochrome b2
id_300517	1.43028	3.18411	28.2058	1.0908e-07	5.20222e-07	hypothetical protein TRIATDRAFT_300517 [Trichoderma atroviride IMI 206040]
id_146607	1.42857	6.69165	63.1969	1.87042e-15	2.10757e-14	acetolactate synthase small subunit
id_301495	1.42801	6.14188	84.6892	3.49146e-20	5.82633e-19	hypothetical protein TRIATDRAFT_301495 [Trichoderma atroviride IMI 206040]
id_302872	1.42677	6.00147	29.9966	4.32796e-08	2.21369e-07	serine threonine protein kinase
id_88508	1.423	5.84068	37.1034	1.12031e-09	7.10494e-09	alcohol oxidase
id_131998	1.42235	5.39097	105.297	1.0515e-24	2.41873e-23	hypothetical protein TRIATDRAFT_131998 [Trichoderma atroviride IMI 206040]
id_291037	1.41939	10.4665	68.7853	1.09789e-16	1.38517e-15	sublitisin-like protease
id_93834	1.41867	5.07788	79.1697	5.6997e-19	8.57729e-18	glycosyltransferase family 4 protein
id_233044	1.41801	4.20419	59.1587	1.45456e-14	1.51971e-13	kinesin family protein
id_204500	1.4173	6.86059	63.9873	1.25223e-15	1.44024e-14	alpha-ketoglutarate dependent xanthine dioxygenase
id_45984	1.41576	2.91715	22.4804	2.12295e-06	8.40201e-06	protein kinase-like domain
id_53983	1.41267	6.2638	20.0638	7.49019e-06	2.7165e-05	26s proteasome regulatory subunit-like protein
id_316181	1.4111	3.76523	40.5117	1.95442e-10	1.37106e-09	f-box domain-containing protein
id_300854	1.41075	7.30981	26.9414	2.09717e-07	9.61627e-07	zinc finger
id_299691	1.40741	10.6594	37.9234	7.3577e-10	4.80154e-09	formamidase
id_43708	1.40725	3.10235	25.4656	4.50332e-07	1.97885e-06	pumilio domain-containing protein
id_166159	1.40537	6.33897	28.965	7.36994e-08	3.61635e-07	integral membrane protein
id_297454	1.40327	6.81234	38.639	5.09907e-10	3.38866e-09	vegetative incompatibility protein 4
id_210433	1.40265	3.30609	21.7673	3.07807e-06	1.18938e-05	transcriptional
id_33108	1.39979	3.23455	32.2373	1.36446e-08	7.53937e-08	sister chromatid cohesion protein eso1
id_175760	1.39819	4.9535	34.674	3.89813e-09	2.30866e-08	hypothetical protein TRIATDRAFT_175760, partial [Trichoderma atroviride IMI 206040]
id_129079	1.39388	3.24783	27.4034	1.65145e-07	7.69535e-07	hypothetical protein TRIATDRAFT_129079 [Trichoderma atroviride IMI 206040]
id_90885	1.39023	6.57927	33.3668	7.63147e-09	4.36151e-08	hydroxyproline-rich glycoprotein dz-hrgp
id_221149	1.38849	8.91891	78.2807	8.93891e-19	1.32682e-17	hypothetical protein TRIATDRAFT_221149, partial [Trichoderma atroviride IMI 206040]
id_316583	1.38848	2.83449	19.0687	1.26098e-05	4.38789e-05	mfs peptide
id_294933	1.38767	1.87886	10.4133	0.00125113	0.00299511	duf1445 domain-containing protein
id_154863	1.38729	4.75117	11.1213	0.000853401	0.00212127	ca2+ h+ antiporter
id_258365	1.37931	5.91571	98.5161	3.22399e-23	6.67816e-22	dna damage-inducible protein 1
id_32174	1.37777	5.32561	88.6081	4.81323e-21	8.61931e-20	mst3-like protein
id_50338	1.37505	2.20493	16.5217	4.80973e-05	0.000151192	glycoside hydrolase family 47 protein
id_153642	1.3732	3.96454	32.7534	1.04625e-08	5.86279e-08	aldose 1-epimerase
id_310760	1.37145	2.06997	10.7926	0.00101907	0.00249362	prolyl endopeptidase
id_142946	1.3684	5.92033	52.7796	3.7316e-13	3.4449e-12	haemolysin-iii channel protein
id_149241	1.36375	5.16135	62.8964	2.17865e-15	2.44497e-14	abc transporter
id_44345	1.3634	1.89056	13.527	0.000235162	0.000656671	het domain protein
id_137467	1.36165	5.87353	9.8028	0.00174246	0.00405406	glycoside hydrolase family 55 protein
id_299338	1.36147	6.36043	47.4699	5.58546e-12	4.57777e-11	major facilitator superfamily transporter
id_154704	1.3555	5.73659	80.0789	3.59756e-19	5.51692e-18	hypothetical protein TRIATDRAFT_154704 [Trichoderma atroviride IMI 206040]
id_164325	1.355	5.52831	71.912	2.25016e-17	2.98361e-16	hypothetical protein TRIATDRAFT_164325, partial [Trichoderma atroviride IMI 206040]
id_32165	1.35312	4.33389	37.9579	7.22887e-10	4.72116e-09	l-galactonate dehydratase
id_323007	1.3526	4.85038	9.10157	0.0025539	0.0057337	cyclopropane-fatty-acyl-phospholipid synthase
id_301868	1.35256	4.14808	33.9007	5.79977e-09	3.33988e-08	hypothetical protein TRIATDRAFT_301868 [Trichoderma atroviride IMI 206040]
id_296589	1.35189	6.14188	53.0587	3.23727e-13	3.00857e-12	dicarboxylic amino acid permease
id_235183	1.35145	6.01133	49.7533	1.74347e-12	1.49054e-11	sugar transporter
id_141071	1.35017	5.10803	12.6851	0.000368573	0.000989395	hypothetical protein TRIATDRAFT_141071 [Trichoderma atroviride IMI 206040]
id_152924	1.34772	6.3	62.8436	2.23784e-15	2.50464e-14	glutathione-dependent formaldehyde-activating
id_130820	1.34646	5.54443	71.2621	3.12791e-17	4.10175e-16	hypothetical protein TRIATDRAFT_130820 [Trichoderma atroviride IMI 206040]
id_179060	1.34566	3.10247	35.0319	3.24347e-09	1.94165e-08	hypothetical protein TRIATDRAFT_179060, partial [Trichoderma atroviride IMI 206040]
id_80500	1.3439	7.01633	99.7694	1.71218e-23	3.66511e-22	condensin complex subunit 1
id_299551	1.34289	6.40471	37.0973	1.12379e-09	7.12163e-09	mannitol-1-phosphate 5-dehydrogenase
id_233085	1.34197	2.22703	18.8196	1.43686e-05	4.95024e-05	apoptosis-inducing taf9-like domain 1 family
id_298696	1.33975	4.84284	7.10275	0.00769656	0.0154842	geranylgeranyl pyrophosphate synthetase
id_257831	1.33877	7.06301	39.6523	3.03452e-10	2.07459e-09	hypothetical protein TRIATDRAFT_257831 [Trichoderma atroviride IMI 206040]
id_43714	1.33815	7.65545	13.2916	0.000266595	0.000736297	alcohol dehydrogenase
id_294319	1.33739	3.1893	16.346	5.27665e-05	0.000164503	mosc domain-containing protein
id_92111	1.32956	2.98094	28.7429	8.26516e-08	4.01306e-07	hypothetical protein TRIATDRAFT_92111 [Trichoderma atroviride IMI 206040]
id_257872	1.32501	7.07609	89.3082	3.37859e-21	6.14268e-20	hypothetical protein TRIATDRAFT_257872 [Trichoderma atroviride IMI 206040]
id_247684	1.32457	5.70846	65.9717	4.57447e-16	5.4808e-15	sexual differentiation process protein isp4
id_30456	1.32318	6.08085	42.1776	8.33484e-11	6.07211e-10	formyltetrahydrofolate deformylase
id_41829	1.32247	4.17868	30.9597	2.63439e-08	1.39546e-07	major facilitator superfamily transporter
id_77838	1.32154	6.59288	28.1271	1.13605e-07	5.39641e-07	acetolactate synthase
id_300770	1.31726	7.91414	58.1965	2.37204e-14	2.43852e-13	hypothetical protein TRIATDRAFT_300770 [Trichoderma atroviride IMI 206040]
id_33139	1.31321	3.19784	23.8663	1.03263e-06	4.28863e-06	hypothetical protein TRIATDRAFT_33139 [Trichoderma atroviride IMI 206040]
id_129946	1.31178	5.85698	61.023	5.64109e-15	6.09253e-14	tpa: zn 2cys6 transcription
id_226214	1.31041	7.16167	92.5584	6.53655e-22	1.24554e-20	methyltransferase domain-containing protein
id_302229	1.30851	5.81551	36.6836	1.38946e-09	8.69276e-09	d-galacturonic acid reductase
id_291965	1.30844	3.89615	14.0247	0.000180425	0.000511715	hypothetical protein TRIATDRAFT_291965 [Trichoderma atroviride IMI 206040]
id_30057	1.30821	1.73225	8.79811	0.00301543	0.00667628	aldehyde dehydrogenase
id_173833	1.30499	5.54771	55.902	7.61753e-14	7.50664e-13	proline-rich protein
id_290109	1.30422	6.93514	63.3855	1.69969e-15	1.92824e-14	l-aminoadipate-semialdehyde dehydrogenase large subunit
id_314604	1.29846	4.84559	13.9907	0.000183715	0.000520339	transcriptional regulator
id_35002	1.29524	3.84072	27.8393	1.31819e-07	6.22386e-07	c6 transcription
id_243621	1.2915	7.31912	54.8465	1.30318e-13	1.25888e-12	rsc complex subunit rsc7
id_85544	1.29115	5.58592	47.0946	6.76428e-12	5.49523e-11	peroxin 20
id_41039	1.28767	7.8653	32.8299	1.00586e-08	5.64407e-08	glycoside hydrolase family 20 protein
id_86048	1.28745	2.59375	21.4853	3.56543e-06	1.36628e-05	ankyrin repeat family protein
id_234786	1.28613	3.89867	48.3405	3.58281e-12	2.9834e-11	mfs transporter
id_156403	1.28414	6.30623	70.4605	4.6958e-17	6.06231e-16	pantothenate transporter liz1
id_78353	1.28381	7.86756	53.6773	2.36273e-13	2.2231e-12	hypothetical protein TRIATDRAFT_78353 [Trichoderma atroviride IMI 206040]
id_133160	1.28375	2.03618	10.7292	0.00105455	0.00257591	alcohol dehydrogenase
id_79567	1.28184	4.18335	45.3198	1.67345e-11	1.3109e-10	pheromone-regulated multispanning membrane protein
id_250316	1.28087	3.88684	23.8101	1.06322e-06	4.40907e-06	major facilitator superfamily transporter
id_299196	1.28	5.04934	27.9094	1.27132e-07	6.01833e-07	glycosyl
id_133085	1.27875	3.58788	26.5254	2.60097e-07	1.1758e-06	integral membrane protein
id_33861	1.27874	3.81673	34.8951	3.47947e-09	2.07398e-08	5-formyltetrahydrofolate cyclo-ligase
id_301664	1.27357	6.62003	67.7133	1.8908e-16	2.357e-15	hypothetical protein TRIATDRAFT_301664 [Trichoderma atroviride IMI 206040]
id_298845	1.26646	6.13893	52.7643	3.7607e-13	3.46409e-12	hypothetical protein TRIATDRAFT_298845 [Trichoderma atroviride IMI 206040]
id_44428	1.26469	3.36264	26.5533	2.56365e-07	1.16082e-06	monoamine oxidase n
id_90008	1.26271	4.41924	57.158	4.02161e-14	4.03956e-13	hypothetical protein TRIATDRAFT_90008 [Trichoderma atroviride IMI 206040]
id_314045	1.25929	2.72691	20.8747	4.90324e-06	1.83999e-05	brefeldin a resistance protein
id_94044	1.25919	4.3866	43.3636	4.54572e-11	3.40092e-10	hypothetical protein TRIATDRAFT_94044 [Trichoderma atroviride IMI 206040]
id_35351	1.25673	7.29278	63.6491	1.48674e-15	1.69823e-14	atp-dependent protease la
id_140190	1.25229	7.55623	57.3887	3.57661e-14	3.60126e-13	mitochondrial aaa
id_89032	1.25204	4.87346	71.2089	3.21342e-17	4.20066e-16	trans-2-enoyl- reductase
id_152930	1.25183	6.63621	106.551	5.58237e-25	1.31684e-23	peroxisomal abc transporter
id_134514	1.2505	5.13433	14.9447	0.00011071	0.000326444	fad binding domain containing protein
id_219478	1.2503	7.17553	64.9955	7.5071e-16	8.82932e-15	fasciclin domain-containing protein
id_302240	1.24821	4.50874	41.8166	1.00249e-10	7.21497e-10	2og-fe oxygenase superfamily protein
id_302452	1.24801	6.21191	17.4088	3.01433e-05	9.84326e-05	cytochrome p450
id_44956	1.24796	3.08325	20.8157	5.05677e-06	1.88993e-05	capsule polysaccharide biosynthesis protein
id_158198	1.2479	3.15209	7.81512	0.0051811	0.0108454	cmgc protein kinase
id_132346	1.24487	3.28486	14.337	0.000152833	0.000440512	glycosyltransferase family 32 protein
id_11573	1.24398	5.77548	46.466	9.32233e-12	7.5002e-11	c6 zinc finger protein
id_94152	1.24393	2.11315	10.8294	0.000999004	0.00244884	aminotransferase
id_180941	1.2439	4.38858	13.0203	0.000308137	0.000840714	ankyrin repeat and sam domain containing protein 6
id_88786	1.23905	2.45645	24.6768	6.77964e-07	2.88767e-06	mitotic spindle biogenesis protein
id_225071	1.23469	3.3671	27.5004	1.57065e-07	7.34353e-07	fad-
id_31654	1.23423	3.78304	40.0225	2.51057e-10	1.74212e-09	c6 zinc finger domain protein
id_296419	1.23387	8.18236	29.111	6.8348e-08	3.37565e-07	abc transporter
id_85009	1.23371	2.42769	20.4043	6.26892e-06	2.30673e-05	hypothetical protein TRIATDRAFT_85009 [Trichoderma atroviride IMI 206040]
id_317997	1.23221	3.61367	19.1368	1.21679e-05	4.24296e-05	mfs sugar
id_301758	1.23204	8.06355	92.4526	6.89563e-22	1.31096e-20	sporulation protein sps19
id_221344	1.23138	2.18256	16.4046	5.11609e-05	0.000159736	had-like protein
id_177185	1.23134	4.56957	37.4545	9.35689e-10	5.99806e-09	swirm domain-containing protein
id_223991	1.22947	6.12449	18.1696	2.02078e-05	6.81531e-05	glycoside hydrolase family 31 protein
id_280821	1.22856	6.48694	54.0808	1.92409e-13	1.83639e-12	hypothetical protein TRIATDRAFT_280821 [Trichoderma atroviride IMI 206040]
id_41962	1.22829	2.92841	19.0308	1.28624e-05	4.46646e-05	bicyclomycin resistance
id_300540	1.22746	7.45508	51.2984	7.93405e-13	7.02092e-12	hypothetical protein TRIATDRAFT_300540 [Trichoderma atroviride IMI 206040]
id_257532	1.22656	8.60756	9.69067	0.00185206	0.00428035	d-xylulose 5-phosphate d-fructose 6-phosphate phosphoketolase-like protein
id_133259	1.22592	5.22198	45.2759	1.71141e-11	1.33686e-10	homoserine kinase
id_292633	1.22584	5.13745	8.47213	0.00360629	0.0078202	dead deah box helicase
id_244574	1.22441	6.62801	73.2162	1.16197e-17	1.57073e-16	aldehyde dehydrogenase
id_300386	1.22294	10.2668	16.7928	4.16922e-05	0.000132761	hypothetical protein TRIATDRAFT_300386 [Trichoderma atroviride IMI 206040]
id_300895	1.22289	9.4812	29.8092	4.76728e-08	2.42203e-07	c6 finger domain
id_36276	1.22288	6.1205	56.5877	5.37472e-14	5.34711e-13	c2h2 finger domain
id_89627	1.22259	4.6649	30.2766	3.74615e-08	1.92914e-07	duf455 domain protein
id_53488	1.21849	4.79348	34.9076	3.45731e-09	2.06225e-08	domain protein
id_288638	1.21823	4.08538	28.2249	1.08008e-07	5.15997e-07	glycoside hydrolase family 16 protein
id_300872	1.21592	7.40813	50.4556	1.21891e-12	1.06392e-11	hypothetical protein TRIATDRAFT_300872 [Trichoderma atroviride IMI 206040]
id_92302	1.21539	4.62989	37.8822	7.51467e-10	4.8963e-09	hypothetical protein TRIATDRAFT_92302 [Trichoderma atroviride IMI 206040]
id_254731	1.21434	3.27433	19.2072	1.1727e-05	4.10469e-05	hypothetical protein TRIATDRAFT_254731 [Trichoderma atroviride IMI 206040]
id_161115	1.2136	8.14462	49.1401	2.38312e-12	2.01669e-11	glycoside hydrolase family 16 protein
id_53602	1.21334	5.9063	63.4059	1.68211e-15	1.9109e-14	fungal zn binuclear cluster domain containing protein
id_83306	1.21211	5.58261	56.7664	4.90776e-14	4.9178e-13	dual specificity phosphatase
id_293704	1.21146	3.08852	19.0602	1.2666e-05	4.40558e-05	wd40 repeat-like-containing domain
id_49765	1.21063	1.45882	9.76824	0.00177552	0.00412406	ester cyclase
id_317787	1.21005	2.2783	20.4838	6.01381e-06	2.21973e-05	hypothetical protein TRIATDRAFT_317787 [Trichoderma atroviride IMI 206040]
id_319797	1.20905	6.3503	49.793	1.7085e-12	1.46214e-11	nucleoside
id_301016	1.20695	4.93476	19.4667	1.0237e-05	3.60897e-05	hypothetical protein TRIATDRAFT_301016 [Trichoderma atroviride IMI 206040]
id_33165	1.20595	7.96464	34.5238	4.21066e-09	2.4814e-08	peroxisomal hydratase-dehydrogenase-epimerase
id_170842	1.20549	2.14241	16.5842	4.65367e-05	0.000146785	hypothetical protein TRIATDRAFT_170842, partial [Trichoderma atroviride IMI 206040]
id_49779	1.20316	2.48584	10.5479	0.0011632	0.00280915	carboxypeptidase
id_227283	1.20209	4.35582	14.3853	0.000148964	0.000430106	nacht and wd domain protein
id_298403	1.20197	7.06385	85.0307	2.93766e-20	4.9461e-19	pre-mrna splicing factor
id_38875	1.2003	5.06074	50.3301	1.29942e-12	1.13183e-11	hypothetical protein TRIATDRAFT_38875 [Trichoderma atroviride IMI 206040]
id_130932	1.19984	5.20748	63.352	1.72882e-15	1.95596e-14	peroxisomal targeting signal 2 receptor
id_94114	1.199	3.15023	5.15802	0.0231393	0.0410484	nad-dependent epimerase dehydratase
id_198836	1.19863	3.8987	32.5425	1.16613e-08	6.49958e-08	ubiquitin domain
id_299710	1.19825	5.96096	29.7173	4.9988e-08	2.52732e-07	hypothetical protein TRIATDRAFT_299710 [Trichoderma atroviride IMI 206040]
id_91339	1.19372	4.4117	49.0766	2.46154e-12	2.08094e-11	tyrosine-protein phosphatase cdc14
id_34823	1.19212	4.44199	46.4994	9.16462e-12	7.38044e-11	dash complex subunit ask1
id_317313	1.19151	2.44773	19.8274	8.47607e-06	3.04225e-05	msf superfamily transporter
id_217685	1.18967	4.11723	31.2762	2.23804e-08	1.19847e-07	hypothetical protein TRIATDRAFT_217685 [Trichoderma atroviride IMI 206040]
id_301114	1.18941	5.3963	48.114	4.02144e-12	3.33531e-11	import inner membrane translocase subunit tim-21
id_293872	1.18801	3.81175	11.2953	0.00077704	0.00194892	fad binding domain-containing protein
id_252098	1.18675	3.42365	17.2186	3.33165e-05	0.000107948	zinc metallopeptidase
id_316963	1.18656	9.34788	35.9761	1.99749e-09	1.22663e-08	wsc domain-containing protein
id_138208	1.1859	4.50678	22.3701	2.24845e-06	8.8524e-06	protein
id_219427	1.18429	4.78594	36.9067	1.2392e-09	7.80547e-09	zinc finger transcription factor 1
id_34655	1.18298	3.60316	20.4187	6.22182e-06	2.29041e-05	nadph-dependent fmn fad containing
id_5894	1.18195	3.75366	33.0431	9.01377e-09	5.08865e-08	hypothetical protein TRIATDRAFT_5894, partial [Trichoderma atroviride IMI 206040]
id_37159	1.18193	3.09793	12.2664	0.000461175	0.00121333	mfs transporter
id_90533	1.17848	5.04352	61.505	4.41615e-15	4.80069e-14	vacuolar protein-sorting-associated protein 36
id_267529	1.17837	6.7965	27.6477	1.45549e-07	6.83578e-07	ring finger domain-containing protein
id_31591	1.17833	4.25449	18.3995	1.79107e-05	6.09989e-05	glycoside hydrolase family 18 protein
id_78601	1.17721	4.73477	28.1899	1.09979e-07	5.2391e-07	transcriptional activator xlnr
id_51301	1.17682	6.08105	27.1765	1.85706e-07	8.5862e-07	retrograde regulation protein
id_291900	1.17634	1.64738	7.97032	0.00475505	0.0100623	eukaryotic aspartyl protease
id_31296	1.1757	3.35647	22.942	1.66968e-06	6.72312e-06	spindle pole protein
id_80439	1.1755	4.2448	13.311	0.00026385	0.0007292	bax-like protein
id_219142	1.17534	4.72368	36.1507	1.82632e-09	1.12733e-08	hypothetical protein TRIATDRAFT_219142 [Trichoderma atroviride IMI 206040]
id_297535	1.17467	7.17247	29.5618	5.41612e-08	2.72508e-07	hypothetical protein TRIATDRAFT_297535 [Trichoderma atroviride IMI 206040]
id_281366	1.17294	1.80755	10.7977	0.00101629	0.00248755	c6 zinc finger domain protein
id_171630	1.17176	1.8168	6.60605	0.0101633	0.0198429	vegetative incompatibility protein het-e-1
id_283989	1.17151	3.10985	30.6266	3.12777e-08	1.63087e-07	brca1 c terminus domain-containing protein
id_298749	1.16999	5.05876	45.6022	1.44877e-11	1.14241e-10	adp-ribose pyrophosphatase
id_294527	1.16926	6.41593	75.8849	3.00694e-18	4.28747e-17	tuberous sclerosis 1
id_286142	1.16879	4.69437	55.1958	1.09099e-13	1.0613e-12	hypothetical protein TRIATDRAFT_286142 [Trichoderma atroviride IMI 206040]
id_301255	1.16643	4.54978	5.80103	0.0160168	0.029724	hypothetical protein TRIATDRAFT_301255 [Trichoderma atroviride IMI 206040]
id_228873	1.16379	3.0349	17.2454	3.28493e-05	0.000106561	ankyrin repeat domain-containing protein 28
id_296614	1.16335	4.68053	53.8148	2.20311e-13	2.08469e-12	dna repair protein
id_210911	1.16326	5.08721	28.9947	7.25763e-08	3.56334e-07	fad binding protein
id_132355	1.1626	3.82132	23.0692	1.56271e-06	6.32604e-06	dihydrodipicolinate synthetase family protein
id_90550	1.1601	6.39266	79.2502	5.47207e-19	8.28472e-18	ion transporter
id_79473	1.15935	8.3774	28.5492	9.13466e-08	4.39932e-07	glycoside hydrolase family 16 protein
id_299334	1.15499	5.82926	66.2921	3.88807e-16	4.70581e-15	hypothetical protein TRIATDRAFT_299334 [Trichoderma atroviride IMI 206040]
id_230361	1.1541	4.77853	57.1757	3.98557e-14	4.00819e-13	autophagy-related protein 28
id_322976	1.15391	3.85582	35.3246	2.79083e-09	1.68523e-08	sugar transporter
id_83492	1.15103	5.39902	73.7849	8.71115e-18	1.19502e-16	rfx dna-binding domain-containing protein
id_54763	1.15102	3.76671	12.0815	0.000509241	0.0013268	cyanamide hydratase
id_145443	1.15085	5.47417	20.9639	4.68014e-06	1.75864e-05	zinc finger protein
id_53554	1.15004	5.93095	36.4098	1.59901e-09	9.94397e-09	alkaline phosphatase
id_50900	1.1486	4.26301	11.8074	0.000589957	0.0015181	camk protein kinase
id_127437	1.1477	4.39532	38.7492	4.81918e-10	3.21292e-09	fmn-binding split barrel-related protein
id_149584	1.14687	7.70466	64.0022	1.24282e-15	1.43338e-14	hypothetical protein TRIATDRAFT_149584 [Trichoderma atroviride IMI 206040]
id_294555	1.14676	5.46607	58.8517	1.70011e-14	1.77182e-13	hypothetical protein TRIATDRAFT_294555 [Trichoderma atroviride IMI 206040]
id_258064	1.1459	3.86599	5.57497	0.018219	0.0332478	hypothetical protein TRIATDRAFT_258064, partial [Trichoderma atroviride IMI 206040]
id_92352	1.14398	2.38243	9.58438	0.0019624	0.0045153	hypothetical protein TRIATDRAFT_92352 [Trichoderma atroviride IMI 206040]
id_301737	1.14295	6.64544	6.38613	0.0115016	0.0220982	heat shock protein 30
id_34702	1.1415	5.0401	34.4163	4.44981e-09	2.61309e-08	cytochrome b2
id_80932	1.14119	3.63714	23.0669	1.56457e-06	6.33051e-06	acyl- thioesterase ii
id_300441	1.14003	7.15871	74.6962	5.49024e-18	7.68357e-17	cyclin domain-containing protein
id_290427	1.13857	4.88034	43.7615	3.70937e-11	2.80799e-10	f-box lrr repeat containing protein 2
id_284947	1.13482	6.7819	67.0464	2.65198e-16	3.25228e-15	transcriptional regulator vib-1
id_301605	1.1339	5.49812	48.366	3.53647e-12	2.95665e-11	ubiquitin-conjugating enzyme
id_284850	1.13273	4.74133	30.2627	3.77305e-08	1.94179e-07	hypothetical protein TRIATDRAFT_284850 [Trichoderma atroviride IMI 206040]
id_223264	1.13168	5.62299	67.3403	2.28466e-16	2.81843e-15	stam-binding protein
id_166674	1.12929	5.49783	71.6555	2.56251e-17	3.36561e-16	pi31 proteasome regulator
id_314615	1.12912	3.28883	18.8708	1.39875e-05	4.83493e-05	gnat family
id_158423	1.12896	5.60466	34.1047	5.22243e-09	3.03047e-08	succinate-semialdehyde dehydrogenase
id_304179	1.12853	4.28501	31.8964	1.62622e-08	8.89721e-08	hypothetical protein TRIATDRAFT_304179 [Trichoderma atroviride IMI 206040]
id_89523	1.12837	4.82992	36.4394	1.57489e-09	9.81597e-09	hypothetical protein TRIATDRAFT_89523 [Trichoderma atroviride IMI 206040]
id_217038	1.12832	4.18934	29.1335	6.75574e-08	3.34255e-07	high affinity methionine permease
id_214099	1.12826	5.59737	69.9419	6.10781e-17	7.81255e-16	kinesin family protein
id_160436	1.12745	3.14692	18.0197	2.18627e-05	7.34074e-05	hypothetical protein TRIATDRAFT_160436, partial [Trichoderma atroviride IMI 206040]
id_301760	1.12716	7.81771	29.56	5.42127e-08	2.72602e-07	cytidine deaminase
id_303059	1.12625	4.9282	47.851	4.5987e-12	3.79518e-11	fas1 domain-containing protein
id_149340	1.12582	6.67176	59.2055	1.42039e-14	1.48963e-13	wd domain containing protein
id_34761	1.12365	3.50986	19.608	9.50714e-06	3.36304e-05	c6 zinc finger domain-containing protein
id_42986	1.1228	2.59375	7.33626	0.00675773	0.0137516	beta-glucosidase 1 precursor
id_226070	1.1215	3.40581	20.2842	6.67493e-06	2.44103e-05	ring-like domain-containing protein
id_197706	1.12109	4.82268	39.571	3.16344e-10	2.15564e-09	mitochondrial carrier protein
id_7600	1.11979	4.84603	52.3616	4.61662e-13	4.19679e-12	hypothetical protein TRIATDRAFT_7600, partial [Trichoderma atroviride IMI 206040]
id_288892	1.11967	4.99054	50.4702	1.20988e-12	1.05716e-11	subunit of the rna polymerase ii mediator complex
id_139614	1.11845	4.48785	36.2344	1.74951e-09	1.08314e-08	n-terminal binuclear zn cluster-containing dna binding domain-containing protein
id_155272	1.11693	4.71279	42.8718	5.84464e-11	4.32992e-10	dehydrogenase reductase sdr family member 8
id_281251	1.11589	4.26015	21.0488	4.47729e-06	1.68775e-05	c2h2 type zinc finger containing protein
id_28910	1.11568	3.09245	12.0484	0.000518373	0.00134848	family taurine catabolism dioxygenase
id_295810	1.11469	5.25245	61.8825	3.64571e-15	3.99445e-14	zinc c2h2 type domain containing protein
id_164074	1.11437	4.76472	7.89396	0.00496002	0.0104404	major facilitator superfamily transporter
id_298596	1.11433	3.26219	15.2732	9.30285e-05	0.000277552	actin cortical patch protein
id_150201	1.11253	7.6946	58.4956	2.03751e-14	2.11287e-13	metallothionein expression activator
id_153608	1.11144	5.4793	40.0899	2.42544e-10	1.68611e-09	pumilio domain-containing protein
id_33568	1.11041	5.7391	59.177	1.44106e-14	1.5075e-13	tafazzin-like protein
id_128532	1.11038	5.22402	41.935	9.43601e-11	6.82655e-10	hypothetical protein TRIATDRAFT_128532 [Trichoderma atroviride IMI 206040]
id_298750	1.1054	4.60967	31.9257	1.60186e-08	8.78124e-08	nudix domain-containing protein
id_42665	1.10337	6.20977	27.638	1.46274e-07	6.86599e-07	enoyl- hydratase isomerase
id_316879	1.10303	4.88305	16.6805	4.42345e-05	0.00014016	amino acid permease
id_320737	1.10232	3.64702	29.7554	4.90129e-08	2.48406e-07	f-box domain-containing protein
id_215171	1.10209	5.71862	28.7938	8.05077e-08	3.9181e-07	ankyrin repeat protein
id_301006	1.10047	6.93938	25.669	4.05285e-07	1.79416e-06	thioredoxin-like protein
id_41700	1.09878	3.43074	16.471	4.93998e-05	0.000154644	acyl- n-acyltransferase
id_284095	1.0985	4.93854	49.2226	2.28505e-12	1.93764e-11	gpi anchored
id_300525	1.09667	7.18852	46.0611	1.14623e-11	9.12493e-11	2-nitropropane dioxygenase
id_145015	1.09554	4.98371	44.1291	3.07422e-11	2.35069e-10	alpha beta hydrolase fold family
id_280585	1.09543	6.03527	77.8664	1.10253e-18	1.62491e-17	checkpoint protein kinase
id_244777	1.09246	2.99476	13.3505	0.000258353	0.000715194	haloacid dehalogenase
id_37419	1.09124	6.19045	30.8233	2.82627e-08	1.48952e-07	ubiquitin carboxyl-terminal hydrolase 14
id_82864	1.09122	5.50469	62.7493	2.34763e-15	2.62047e-14	glucan 4-alpha-glucosidase
id_222514	1.09012	6.05452	71.7367	2.45911e-17	3.24003e-16	ubiquitin fusion degradation protein
id_319205	1.08972	2.00204	4.77159	0.0289331	0.0499019	hypothetical protein TRIATDRAFT_319205 [Trichoderma atroviride IMI 206040]
id_295192	1.08615	7.07002	56.3006	6.21963e-14	6.17293e-13	hypothetical protein TRIATDRAFT_295192 [Trichoderma atroviride IMI 206040]
id_226497	1.08574	6.67349	55.7352	8.29215e-14	8.13295e-13	zinc finger protein
id_242764	1.08409	5.38803	56.1383	6.75491e-14	6.67237e-13	c2hc5 finger protein
id_230271	1.08372	6.89742	61.5588	4.29712e-15	4.67741e-14	rna recognition motif-containing protein
id_299986	1.08207	6.8288	8.35927	0.00383725	0.00828221	heat shock protein 30
id_302018	1.08097	4.38132	30.2005	3.89611e-08	2.00265e-07	mfs quinate transporter
id_150843	1.08043	8.03782	32.2844	1.33178e-08	7.3637e-08	neutral ceramidase precursor
id_134071	1.0803	5.77497	53.9521	2.05435e-13	1.95504e-12	hypothetical protein TRIATDRAFT_134071 [Trichoderma atroviride IMI 206040]
id_166982	1.07993	2.97079	15.3544	8.91113e-05	0.000266821	insig domain-containing protein
id_131513	1.07854	5.15276	20.6579	5.491e-06	2.04032e-05	alpha-aminoadipate reductase large
id_35591	1.07809	3.74549	27.6987	1.41759e-07	6.66531e-07	hypothetical protein TRIATDRAFT_35591 [Trichoderma atroviride IMI 206040]
id_150281	1.07734	6.89347	42.3289	7.71429e-11	5.63481e-10	k(+) h(+) antiporter 1
id_36554	1.07684	3.17989	12.121	0.000498572	0.00130144	beta-mannosidase
id_300981	1.07666	8.39267	20.1975	6.98445e-06	2.54416e-05	f-box domain protein
id_48434	1.07665	3.4589	22.6276	1.9664e-06	7.82456e-06	arylsulfatase
id_300255	1.07558	5.03379	33.32	7.81752e-09	4.45866e-08	hypothetical protein TRIATDRAFT_300255 [Trichoderma atroviride IMI 206040]
id_164460	1.07465	5.85685	44.3642	2.72626e-11	2.10005e-10	clock controlled protein
id_132010	1.07332	5.6103	52.5192	4.26058e-13	3.90296e-12	ankyrin repeat containing protein
id_154139	1.07285	5.73599	39.7179	2.93424e-10	2.01429e-09	glycoside hydrolase family 3 protein
id_253055	1.07199	7.57728	54.2687	1.74861e-13	1.6775e-12	pex13 protein
id_293559	1.07077	5.23994	50.6482	1.10496e-12	9.71595e-12	glycoside hydrolase family 5 protein
id_195741	1.06921	2.01638	7.78456	0.00526945	0.0110054	aminotransferase family protein
id_84710	1.06918	4.30445	36.9444	1.21546e-09	7.67914e-09	protein
id_297914	1.06853	3.39828	24.7531	6.51624e-07	2.79119e-06	hypothetical protein TRIATDRAFT_297914 [Trichoderma atroviride IMI 206040]
id_230982	1.06645	2.25318	14.1717	0.000166863	0.000476327	hypothetical protein TRIATDRAFT_230982 [Trichoderma atroviride IMI 206040]
id_55037	1.06438	2.98336	14.5707	0.000135	0.000392508	pyridoxal-dependent decarboxylase
id_127525	1.06398	7.41379	35.4884	2.56574e-09	1.55721e-08	small oligopeptide opt family
id_297134	1.06365	6.45035	46.1329	1.10498e-11	8.8134e-11	pq loop repeat protein
id_29055	1.06307	2.72835	16.1925	5.72215e-05	0.000177197	mechanosensitive ion channel
id_290581	1.06294	2.37515	12.6643	0.000372712	0.000999218	swim zinc finger family protein
id_188007	1.06243	2.25175	11.4747	0.000705488	0.00178613	horma domain-containing protein
id_79361	1.06187	5.72004	13.394	0.000252428	0.000700188	n-acetylglucosamine-6-phosphate deacetylase
id_298439	1.06121	2.77877	6.85793	0.00882487	0.0175047	hypothetical protein TRIATDRAFT_298439 [Trichoderma atroviride IMI 206040]
id_42539	1.05948	5.46082	24.3786	7.91424e-07	3.34019e-06	purine permease
id_149910	1.05945	2.91603	14.7104	0.00012535	0.000365474	g-protein beta wd-40 repeats containing
id_307656	1.05752	3.4635	10.8288	0.000999321	0.0024489	hypothetical protein TRIATDRAFT_307656 [Trichoderma atroviride IMI 206040]
id_84459	1.05577	4.92326	35.1321	3.08079e-09	1.84825e-08	glutamine amidotransferase
id_227644	1.05551	2.16316	13.4677	0.000242706	0.000675697	hypothetical protein TRIATDRAFT_227644 [Trichoderma atroviride IMI 206040]
id_247507	1.05518	4.7284	27.3789	1.67244e-07	7.78444e-07	abc transporter
id_142040	1.05515	1.96191	10.8307	0.0009983	0.00244855	endothiapepsin precursor
id_33839	1.05467	4.36892	34.1273	5.16218e-09	3.00033e-08	cenp-o kinetochore centromere component
id_229660	1.05344	7.12295	9.59613	0.00194988	0.00448897	nad dependent epimerase dehydratase
id_15838	1.05306	6.78933	42.5172	7.00627e-11	5.14565e-10	peroxisomal membrane anchor protein
id_14662	1.05279	3.65129	25.6828	4.02407e-07	1.78331e-06	hypothetical protein TRIATDRAFT_14662, partial [Trichoderma atroviride IMI 206040]
id_224301	1.05271	1.98607	11.6588	0.000639003	0.0016297	hypothetical protein TRIATDRAFT_224301 [Trichoderma atroviride IMI 206040]
id_300694	1.05227	3.5004	13.6927	0.000215288	0.000604011	hypothetical protein TRIATDRAFT_300694 [Trichoderma atroviride IMI 206040]
id_238619	1.05092	3.61093	23.4261	1.29807e-06	5.31157e-06	pq loop repeat protein
id_152123	1.04967	4.05461	7.51196	0.00612906	0.0125985	nad dependent epimerase dehydratase
id_235502	1.04889	2.26203	6.36661	0.0116288	0.0223117	major facilitator superfamily transporter
id_161168	1.04848	5.06285	11.0233	0.00089975	0.00222651	glycoside hydrolase family 55 protein
id_298903	1.04729	6.46026	50.2548	1.35026e-12	1.17243e-11	urease accessory protein ureg
id_262057	1.04693	6.00581	30.208	3.881e-08	1.99611e-07	btb poz domain containing protein
id_194221	1.04684	4.96332	13.8637	0.000196556	0.000555009	aldo keto reductase
id_181516	1.04648	4.14383	10.9606	0.000930717	0.00229632	nb-arc and ankyrin domain protein
id_89776	1.04555	4.6254	22.0345	2.67796e-06	1.04008e-05	3-oxoacyl-acyl carrier protein reductase
id_174746	1.04374	5.58168	37.4327	9.4621e-10	6.06084e-09	las seventeen-binding protein
id_279957	1.04355	2.06922	9.17186	0.00245765	0.00554903	hypothetical protein TRIATDRAFT_279957 [Trichoderma atroviride IMI 206040]
id_149817	1.04333	7.35924	60.5408	7.20687e-15	7.71358e-14	snf7 family protein
id_229715	1.04311	5.59722	30.6963	3.01737e-08	1.58023e-07	hypothetical protein TRIATDRAFT_229715 [Trichoderma atroviride IMI 206040]
id_320124	1.0429	4.95114	41.7885	1.01699e-10	7.30668e-10	sorbitol dehydrogenase
id_31624	1.04258	5.94911	4.90156	0.0268324	0.0467433	ec86 protein
id_78647	1.0423	3.96795	32.0288	1.51906e-08	8.35482e-08	ras-like gtp-binding
id_39597	1.0421	6.25367	63.3054	1.77018e-15	2.00004e-14	acyl- dehydrogenase
id_284504	1.04169	1.8113	11.7211	0.000617951	0.00158475	duf167 domain protein
id_11189	1.04152	1.94188	10.1766	0.00142231	0.00336466	c6 transcription
id_239629	1.04149	3.60917	7.27137	0.00700623	0.0142225	ankyrin repeat protein
id_33929	1.03956	4.22312	32.3487	1.28843e-08	7.13349e-08	hypothetical protein TRIATDRAFT_33929 [Trichoderma atroviride IMI 206040]
id_150676	1.03922	6.85942	37.2402	1.04437e-09	6.64867e-09	glycoside hydrolase family 18 protein
id_281337	1.03824	4.13706	20.841	4.99034e-06	1.86678e-05	flavin-containing amine
id_45881	1.03808	4.05327	9.03085	0.00265461	0.00594059	nb-arc and ankyrin domain protein
id_83315	1.03666	2.48224	11.1958	0.000819812	0.00204511	glycoside hydrolase family 93 protein
id_92626	1.03625	3.9608	10.3495	0.00129508	0.00308912	hypothetical protein TRIATDRAFT_92626 [Trichoderma atroviride IMI 206040]
id_90465	1.03604	3.7944	5.2552	0.0218813	0.039125	short-chain dehydrogenase reductase sdr
id_297573	1.03541	2.43785	6.40938	0.0113519	0.021856	hypothetical protein TRIATDRAFT_297573 [Trichoderma atroviride IMI 206040]
id_82772	1.03535	3.34062	19.4288	1.04423e-05	3.67666e-05	alpha-galactosidase
id_317637	1.0337	4.15902	31.7092	1.7907e-08	9.75222e-08	brca1 c terminus domain-containing protein
id_138279	1.0337	6.05601	59.1298	1.47609e-14	1.54028e-13	spherulin-1b precursor
id_224782	1.03363	2.51771	13.5015	0.00023837	0.000664516	short-chain dehydrogenase reductase
id_292221	1.03258	6.18343	47.1338	6.63007e-12	5.39674e-11	spg20 protein
id_89413	1.03101	6.56233	33.2008	8.31159e-09	4.70181e-08	urease
id_323151	1.03073	3.35986	6.40729	0.0113653	0.0218767	glyoxalase bleomycin resistance protein dioxygenase superfamily
id_297078	1.02956	3.16498	16.0013	6.32976e-05	0.000193922	hypothetical protein TRIATDRAFT_297078 [Trichoderma atroviride IMI 206040]
id_80040	1.02864	2.58893	12.5815	0.000389577	0.00103975	nucleoside-diphosphate-sugar
id_145930	1.02782	8.2523	22.4423	2.16547e-06	8.56621e-06	protease s8 tripeptidyl peptidase
id_299749	1.02698	6.49883	49.0238	2.5288e-12	2.13563e-11	dihydrodipicolinate synthase
id_247050	1.02663	2.20962	7.93301	0.0048541	0.0102459	oxidoreductase domain containing protein
id_52881	1.0253	4.25637	31.3681	2.13458e-08	1.14898e-07	emopamil binding protein
id_279975	1.02472	6.6939	42.8841	5.80816e-11	4.30673e-10	gas2 domain-containing protein
id_47141	1.02336	4.72097	28.1728	1.10956e-07	5.27958e-07	chy zinc finger domain-containing protein
id_301227	1.02243	4.92664	27.0282	2.00509e-07	9.22964e-07	protein
id_280742	1.02226	4.40237	29.0295	7.12862e-08	3.50413e-07	zinc finger
id_299458	1.02184	5.99308	49.8935	1.62324e-12	1.39347e-11	hypothetical protein TRIATDRAFT_299458 [Trichoderma atroviride IMI 206040]
id_174364	1.02157	5.27515	37.664	8.40401e-10	5.45017e-09	only prolin and serin are matching in the corresponding protein
id_299195	1.02105	4.98579	34.118	5.18704e-09	3.01203e-08	glycan biosynthesis protein
id_89843	1.01943	4.69092	30.0366	4.23962e-08	2.17251e-07	duf1000 domain protein
id_29925	1.01898	6.03488	48.4444	3.39794e-12	2.84368e-11	integral membrane protein duf92
id_301904	1.01573	7.06762	47.8155	4.68278e-12	3.85693e-11	haloacid dehalogenase-like hydrolase
id_52286	1.01571	5.17963	56.0293	7.13975e-14	7.04416e-13	cytochrome b561 ferric reductase transmembrane
id_239853	1.01521	7.18406	43.6697	3.8875e-11	2.9375e-10	cmgc dyrk yak protein kinase
id_318377	1.01389	5.71802	45.9505	1.21279e-11	9.63639e-11	upf0326 protein hag1
id_168459	1.01316	2.09139	10.4155	0.00124963	0.00299358	hypothetical protein TRIATDRAFT_168459, partial [Trichoderma atroviride IMI 206040]
id_152454	1.01312	4.83853	25.4784	4.47355e-07	1.9668e-06	small s protein
id_82480	1.01212	4.11576	27.4371	1.62286e-07	7.5706e-07	acyl binding family protein
id_154753	1.01164	6.51428	38.7992	4.69716e-10	3.14163e-09	mfs quinate
id_260254	1.00926	1.82663	8.19833	0.0041929	0.0089754	hypothetical protein TRIATDRAFT_260254 [Trichoderma atroviride IMI 206040]
id_143259	1.00882	7.46296	41.2167	1.3625e-10	9.63938e-10	atg c terminal domain-containing protein
id_42036	1.00724	3.76568	26.076	3.28239e-07	1.46949e-06	hypothetical protein TRIATDRAFT_42036 [Trichoderma atroviride IMI 206040]
id_130835	1.00705	5.19463	53.013	3.31351e-13	3.07599e-12	rad5-like protein
id_38060	1.00654	3.49459	12.8429	0.000338756	0.00091496	beta-lactamase family protein
id_35164	1.00432	5.44883	32.335	1.29755e-08	7.17923e-08	double-stranded dna-binding domain-containing protein
id_300041	1.00397	7.17062	49.8306	1.67609e-12	1.43737e-11	charged multivesicular body protein 3
id_301047	1.00257	8.26537	31.1195	2.42618e-08	1.29174e-07	argininosuccinate synthase
id_52227	1.00242	3.8698	14.3766	0.000149652	0.000431941	ribosomal assembly complex component
id_132065	1.0013	8.73298	17.2454	3.285e-05	0.000106561	5-oxoprolinase
id_297555	1.00037	5.56939	9.29404	0.00229901	0.00522485	hypothetical protein TRIATDRAFT_297555 [Trichoderma atroviride IMI 206040]

## Sheet: Down-eATPvsWTC
Deferentially expressed genes in the comparison WT-eATP vs WT-Control
Gene identification	logFC	logCPM	LR	PValue	FDR	Annotation
id_291934	-1.0003	4.80741	32.9566	9.42404e-09	5.30837e-08	hypothetical protein TRIATDRAFT_291934 [Trichoderma atroviride IMI 206040]
id_32450	-1.00079	5.7879	48.6827	3.00911e-12	2.52589e-11	60s ribosomal protein mitochondrial precursor
id_305515	-1.00138	8.10446	21.9213	2.84066e-06	1.09917e-05	ricin-type beta-trefoil lectin domain-containing protein
id_45305	-1.00172	1.98446	11.7155	0.000619833	0.00158811	hypothetical protein TRIATDRAFT_45305 [Trichoderma atroviride IMI 206040]
id_255265	-1.00181	1.709	9.71359	0.0018291	0.00423669	aminoglycoside phosphotransferase
id_251030	-1.00211	6.88885	33.5365	6.99405e-09	4.01098e-08	mfs multidrug
id_299186	-1.0033	8.26602	37.7409	8.07945e-10	5.26017e-09	paxu protein
id_33405	-1.00387	5.92344	63.2936	1.78083e-15	2.00935e-14	coxi translation protein cya5
id_130310	-1.00528	6.5276	52.1372	5.17556e-13	4.67429e-12	filamentation protein
id_137289	-1.00572	7.02315	15.2261	9.53769e-05	0.000283847	extracellular guanyl-specific ribonuclease
id_37030	-1.00625	1.57631	11.5063	0.00069359	0.00175708	hypothetical protein TRIATDRAFT_37030, partial [Trichoderma atroviride IMI 206040]
id_86403	-1.0065	6.37585	47.1395	6.61094e-12	5.38642e-11	clavaminate synthase-like protein
id_268974	-1.00661	10.3021	15.0361	0.000105476	0.000311944	short chain dehydrogenase reductase family
id_89596	-1.00698	5.17031	21.436	3.65842e-06	1.39806e-05	subtilisin-like protease
id_302090	-1.00737	3.75901	24.6664	6.81635e-07	2.90183e-06	hypothetical protein TRIATDRAFT_302090 [Trichoderma atroviride IMI 206040]
id_282014	-1.00774	5.25016	47.0333	6.97917e-12	5.66429e-11	leucine carboxyl methyltransferase 2
id_173488	-1.00783	7.44534	60.9529	5.84558e-15	6.3052e-14	atp-dependent rna helicase ded1
id_83340	-1.00834	3.37289	20.076	7.44261e-06	2.70042e-05	endoribonuclease l-
id_286021	-1.00899	4.73483	30.9606	2.63316e-08	1.39546e-07	hypothetical protein TRIATDRAFT_286021 [Trichoderma atroviride IMI 206040]
id_80347	-1.00905	4.62366	12.2577	0.000463341	0.00121865	pyridine nucleotide-disulfide oxidoreductase amid-
id_302419	-1.00938	11.0284	10.7115	0.00106474	0.00259622	alkaline proteinase
id_301301	-1.00944	8.51139	30.4616	3.40547e-08	1.76242e-07	rnp domain protein
id_227718	-1.01036	6.27083	58.2106	2.35511e-14	2.4241e-13	gtp-binding protein rbg1
id_302149	-1.01078	5.18848	48.2644	3.72445e-12	3.09825e-11	mitochondrial import inner membrane translocase subunit tim-22
id_37012	-1.01177	3.99394	28.5507	9.12763e-08	4.39848e-07	hypothetical protein TRIATDRAFT_37012 [Trichoderma atroviride IMI 206040]
id_149530	-1.01196	5.80999	62.5652	2.57763e-15	2.86568e-14	hypothetical protein TRIATDRAFT_149530 [Trichoderma atroviride IMI 206040]
id_257690	-1.01385	9.74893	34.3555	4.59093e-09	2.69216e-08	60s ribosomal protein l13
id_84093	-1.01402	2.12476	9.63996	0.00190389	0.00439039	tpr domain containing protein
id_160345	-1.01459	8.46784	28.7651	8.17101e-08	3.97198e-07	uncharacterized protein loc100382687 precursor
id_251725	-1.01532	4.93508	44.5441	2.48692e-11	1.92102e-10	catechol o-methyltransferase
id_138825	-1.01549	7.19656	53.637	2.41175e-13	2.26411e-12	n-acetylglucosamine-phosphate mutase
id_41093	-1.01667	6.2585	46.2317	1.05062e-11	8.40397e-11	duf1690 domain-containing protein
id_300560	-1.01737	8.59601	39.8781	2.70311e-10	1.86177e-09	cytochrome b5
id_237231	-1.01793	4.31949	32.8908	9.74844e-09	5.47741e-08	metalloprotease atp23
id_301753	-1.01986	6.19243	42.9098	5.73218e-11	4.25797e-10	hypothetical protein TRIATDRAFT_301753 [Trichoderma atroviride IMI 206040]
id_280857	-1.02009	7.0248	44.1751	3.00273e-11	2.30025e-10	nitroreductase family protein
id_159166	-1.02104	5.82138	19.0404	1.27982e-05	4.44787e-05	infection structure specific protein
id_14480	-1.02129	4.64965	12.3301	0.000445718	0.001179	nacht and ankyrin domain containing protein
id_300221	-1.02191	7.3188	51.5255	7.06714e-13	6.26044e-12	hypoxanthine guanine phosphoribosyltransferase
id_265161	-1.02196	3.88299	26.7198	2.35197e-07	1.0715e-06	ribosomal protein mitochondrial
id_302021	-1.02265	9.48107	35.0155	3.27097e-09	1.95671e-08	40s ribosomal protein s7
id_274660	-1.02306	4.35261	38.6409	5.0939e-10	3.38793e-09	zinc knuckle domain-containing protein
id_213158	-1.02528	4.83389	25.6473	4.09861e-07	1.81153e-06	sterol o-acyltransferase 2
id_297445	-1.02679	9.99952	36.7593	1.33649e-09	8.38026e-09	40s ribosomal protein s23
id_131981	-1.02781	7.12313	54.3863	1.64705e-13	1.58372e-12	cral trio domain-containing protein
id_316866	-1.02796	5.46007	31.2882	2.22431e-08	1.19188e-07	heterokaryon incompatibility protein
id_318025	-1.02895	5.6895	55.3801	9.93383e-14	9.68607e-13	protein
id_146288	-1.03006	5.12429	37.1165	1.11278e-09	7.06257e-09	riboflavin kinase
id_318290	-1.03547	6.4849	61.911	3.59338e-15	3.9423e-14	non-ribosomal peptide synthetase
id_299167	-1.03576	6.12015	60.6326	6.87867e-15	7.3908e-14	transcription initiation factor tfiid subunit 14
id_37707	-1.03622	1.80781	5.73489	0.0166311	0.0306863	glyoxalase bleomycin resistance protein dioxygenase
id_43449	-1.03657	3.92657	22.3492	2.27303e-06	8.9365e-06	c6 finger domain
id_229979	-1.03711	5.74126	15.7968	7.05226e-05	0.000214635	ctr copper transporter family protein
id_238021	-1.03731	5.90456	52.6639	3.9581e-13	3.63386e-12	molybdenum cofactor synthesis domain-containing protein
id_285140	-1.03936	2.47419	11.7693	0.000602153	0.00154614	glycoside hydrolase family 76 protein
id_143403	-1.03977	4.93522	39.5182	3.25019e-10	2.21295e-09	glycoside hydrolase family 95 protein
id_214328	-1.04008	7.1355	71.7079	2.49531e-17	3.28253e-16	vitamin h
id_279760	-1.04077	3.16331	13.3473	0.000258791	0.00071617	nad-dependent epimerase dehydratase family protein
id_298345	-1.04299	8.55477	48.5758	3.17766e-12	2.66469e-11	cytochrome mitochondrial precursor
id_141234	-1.0434	10.5104	23.7664	1.08764e-06	4.50587e-06	plasma membrane atpase
id_299456	-1.04438	1.68061	9.19265	0.00242989	0.0054953	hypothetical protein TRIATDRAFT_299456 [Trichoderma atroviride IMI 206040]
id_80781	-1.04457	5.35994	36.408	1.60045e-09	9.94548e-09	dicarboxylate carrier protein
id_44843	-1.04474	3.97323	14.7029	0.000125855	0.000366816	u-box domain-containing protein
id_314149	-1.04512	3.48165	8.20758	0.00417158	0.00893436	d-isomer specific 2-hydroxyacid dehydrogenase
id_314008	-1.0456	3.18288	5.12775	0.0235462	0.0416548	alpha-glucosidase
id_302160	-1.04592	3.41043	29.3152	6.15106e-08	3.06339e-07	hypothetical protein TRIATDRAFT_302160 [Trichoderma atroviride IMI 206040]
id_300726	-1.0461	8.13632	63.1302	1.93488e-15	2.17726e-14	integral membrane
id_32471	-1.0463	2.97934	14.8505	0.00011638	0.000341111	ribosomal l32p family protein
id_299966	-1.04631	8.92888	44.2623	2.87194e-11	2.20209e-10	pci domain-containing protein
id_298369	-1.04712	7.38384	63.8059	1.37302e-15	1.57265e-14	eukaryotic translation initiation factor 2 alpha subunit
id_257320	-1.04762	10.5185	34.0972	5.24265e-09	3.03796e-08	60s ribosomal protein l9
id_257264	-1.0481	7.99103	30.9054	2.70917e-08	1.43325e-07	aldolase citrate lyase family protein
id_167710	-1.04916	2.21685	8.58586	0.00338783	0.00740433	hypothetical protein TRIATDRAFT_167710, partial [Trichoderma atroviride IMI 206040]
id_236813	-1.04937	4.85666	26.2288	3.03263e-07	1.3628e-06	membrane zinc transporter
id_299178	-1.04941	9.66881	42.2219	8.14819e-11	5.94133e-10	60s ribosomal protein l32
id_130396	-1.05023	5.6604	19.6991	9.06446e-06	3.22425e-05	multidrug resistant protein
id_300976	-1.05027	4.51202	16.5167	4.82222e-05	0.000151527	hypothetical protein TRIATDRAFT_300976 [Trichoderma atroviride IMI 206040]
id_300082	-1.05153	8.31287	58.1721	2.4016e-14	2.46209e-13	succinyl- ligase
id_300135	-1.05188	6.05485	42.1392	8.50007e-11	6.18166e-10	ribosomal protein s17
id_129935	-1.05244	7.10847	21.3033	3.92058e-06	1.49413e-05	sphinganine hydroxylase
id_82743	-1.05312	4.908	31.9702	1.56555e-08	8.59347e-08	oxidoreductase
id_299433	-1.05324	6.96428	53.3706	2.76205e-13	2.58422e-12	protein sco1
id_319911	-1.05433	2.82715	17.9961	2.21355e-05	7.42337e-05	hypothetical protein TRIATDRAFT_319911 [Trichoderma atroviride IMI 206040]
id_147797	-1.0549	4.27107	29.5705	5.39193e-08	2.71455e-07	mitochondrial import inner membrane translocase subunit tim-14
id_316189	-1.05497	3.11845	15.5647	7.97313e-05	0.000240639	sphingolipid long chain base-responsive protein lsp1
id_317625	-1.05622	5.30569	33.2313	8.18218e-09	4.63805e-08	carboxy- -muconate cyclase
id_290364	-1.05652	2.05208	7.40433	0.00650672	0.0132895	hypothetical protein TRIATDRAFT_290364 [Trichoderma atroviride IMI 206040]
id_226078	-1.05696	6.13487	51.9799	5.6071e-13	5.03128e-12	hypothetical protein TRIATDRAFT_226078 [Trichoderma atroviride IMI 206040]
id_128481	-1.05794	4.89124	30.017	4.28272e-08	2.19325e-07	trna-dihydrouridine synthase 3
id_156579	-1.05808	6.07854	42.806	6.04451e-11	4.46211e-10	integral membrane protein
id_302868	-1.05885	5.74457	27.0794	1.95266e-07	8.99825e-07	aspartic-type endopeptidase
id_247013	-1.05892	6.28633	53.1757	3.05005e-13	2.8441e-12	urea transporter
id_283278	-1.05897	5.3541	45.6492	1.4144e-11	1.11637e-10	seryl-trna synthetase
id_300407	-1.05921	4.68048	27.1707	1.86261e-07	8.60706e-07	methyltransferase domain-containing protein
id_162830	-1.06163	4.61837	12.6962	0.000366391	0.000984808	yfw family protein 5
id_298484	-1.06281	8.88146	42.5169	7.00753e-11	5.14565e-10	heat shock protein
id_259066	-1.06431	6.56497	62.212	3.08397e-15	3.41038e-14	phosphoribosylglycinamide formyltransferase
id_130542	-1.06526	7.69208	56.7544	4.93791e-14	4.94206e-13	translation initiation factor rli1
id_260329	-1.06553	9.47997	35.8556	2.125e-09	1.30109e-08	60s ribosomal protein l22
id_145999	-1.06605	7.21809	70.303	5.08599e-17	6.55589e-16	polysaccharide pyruvyl transferase
id_300024	-1.06724	9.93763	36.8662	1.26521e-09	7.96326e-09	60s ribosomal protein l5
id_83775	-1.06726	5.47595	37.2349	1.04723e-09	6.66177e-09	alcohol zinc-
id_301841	-1.0675	5.16376	34.6003	4.04842e-09	2.38917e-08	mitochondrial import inner membrane translocase subunit tim13
id_298165	-1.06795	6.74119	62.8556	2.22428e-15	2.49281e-14	nitrate reductase
id_161557	-1.06809	5.01778	14.1511	0.0001687	0.000481083	nuclear migration protein
id_149835	-1.06826	8.51334	51.6346	6.68518e-13	5.9347e-12	sterol 24-c-methyltransferase
id_281697	-1.07067	4.03363	35.4762	2.58181e-09	1.56582e-08	uv excision repair protein
id_291379	-1.07076	5.71977	30.7201	2.98059e-08	1.56195e-07	hypothetical protein TRIATDRAFT_291379 [Trichoderma atroviride IMI 206040]
id_263253	-1.07081	1.95173	12.3195	0.000448249	0.00118389	casein kinase ii subunit alpha
id_41299	-1.07116	2.60793	8.84135	0.00294481	0.00653035	fungal transcriptional regulatory protein
id_300299	-1.07126	8.79453	22.5868	2.00857e-06	7.97585e-06	isotrichodermin c-15 hydroxylase
id_81982	-1.07179	4.04533	30.8479	2.7907e-08	1.47357e-07	nadh:ubiquinone subunit
id_297034	-1.07211	9.21543	48.3607	3.54602e-12	2.96165e-11	hypothetical protein TRIATDRAFT_297034 [Trichoderma atroviride IMI 206040]
id_300263	-1.07237	2.51077	17.2851	3.21705e-05	0.00010456	hypothetical protein TRIATDRAFT_300263 [Trichoderma atroviride IMI 206040]
id_300183	-1.0735	1.85647	9.19024	0.00243309	0.00550104	hypothetical protein TRIATDRAFT_300183 [Trichoderma atroviride IMI 206040]
id_149578	-1.07393	4.68325	33.4721	7.22953e-09	4.13748e-08	exosome-associated family protein
id_302941	-1.07396	7.88986	46.2281	1.05254e-11	8.41126e-11	cellular nucleic acid-binding protein
id_48282	-1.07412	2.214	6.30429	0.0120446	0.0230458	cupin 2 conserved barrel domain protein
id_251581	-1.07511	3.26215	22.1803	2.48206e-06	9.68515e-06	mfs multidrug
id_302571	-1.07593	5.50129	67.8108	1.79962e-16	2.2467e-15	protoheme ix farnesyltransferase
id_303076	-1.07617	3.5521	16.9644	3.80883e-05	0.000122126	hypothetical protein TRIATDRAFT_303076 [Trichoderma atroviride IMI 206040]
id_301992	-1.07704	9.41725	40.774	1.70891e-10	1.20492e-09	elicitor protein
id_30590	-1.07721	2.30747	16.894	3.95262e-05	0.00012625	fungal specific transcription
id_302112	-1.07768	7.96796	42.6806	6.4448e-11	4.74499e-10	glycogen synthase
id_295401	-1.07789	4.36566	23.9236	1.00235e-06	4.17326e-06	pyridine nucleotide-disulfide
id_227804	-1.07852	4.12365	25.6474	4.09855e-07	1.81153e-06	fungal specific transcription
id_297237	-1.07922	5.05317	58.4797	2.05401e-14	2.12469e-13	phosphatidylethanolamine-binding protein
id_295978	-1.07963	4.98495	41.9185	9.51576e-11	6.87231e-10	dna-directed rna polymerase iii subunit rpc6
id_164996	-1.07972	5.35935	38.6817	4.98852e-10	3.3205e-09	protein arginine n-methyltransferase
id_318364	-1.08027	3.49503	26.8269	2.22519e-07	1.01809e-06	ubiquitin-conjugating enzyme
id_301353	-1.08036	7.07027	83.2528	7.2204e-20	1.17201e-18	mitochondrial large ribosomal subunit
id_53428	-1.08038	2.45888	12.2771	0.000458538	0.00120792	increased rdna silencing protein 4
id_297928	-1.08161	5.96943	24.3091	8.20521e-07	3.45424e-06	nadh:flavin oxidoreductase nadh oxidase family protein
id_300054	-1.08305	9.5995	44.0167	3.25578e-11	2.48268e-10	60s ribosomal protein l26
id_297358	-1.08332	9.37235	40.0458	2.48074e-10	1.72287e-09	60s ribosomal protein l35
id_178950	-1.08344	1.37504	7.96006	0.00478208	0.0101093	heterokaryon incompatibility protein
id_299393	-1.08347	6.62555	80.3458	3.14292e-19	4.86451e-18	phosphoadenosine phosphosulfate reductase
id_300293	-1.08552	7.89093	75.3718	3.89922e-18	5.4846e-17	eukaryotic translation initiation factor 3 subunit 6
id_258333	-1.08638	9.78948	39.2009	3.82366e-10	2.57602e-09	60s ribosomal protein l37
id_281055	-1.08643	6.29712	52.7681	3.75358e-13	3.46136e-12	mitochondrial co-chaperone
id_257324	-1.0865	7.60346	41.1149	1.43539e-10	1.01464e-09	cyanate hydratase
id_281185	-1.08663	2.23691	12.3907	0.000431483	0.00114462	2-oxoglutarate-dependent ethylene succinate-forming enzyme
id_281104	-1.08719	3.84395	25.5518	4.30653e-07	1.89638e-06	transcription regulator pab1642
id_173221	-1.08752	4.71489	23.6693	1.14394e-06	4.71096e-06	transient receptor potential domain containing protein
id_300938	-1.08788	6.48726	64.3017	1.06751e-15	1.23977e-14	sulfate adenylyltransferase
id_131960	-1.08811	5.88744	38.0906	6.75363e-10	4.43513e-09	siderophore iron transporter 1
id_257287	-1.08979	6.62005	57.6834	3.07885e-14	3.11136e-13	ubiquinol-cytochrome c reductase complex kda protein
id_144531	-1.09194	10.2981	35.5695	2.46106e-09	1.49695e-08	atp synthase subunit alpha
id_301694	-1.09216	9.94121	38.1371	6.59453e-10	4.33749e-09	40s ribosomal protein s13
id_253006	-1.09314	5.26532	66.1077	4.26952e-16	5.13762e-15	ribosomal protein l36
id_301154	-1.09334	7.89898	24.5386	7.28345e-07	3.0912e-06	glycosyl hydrolase
id_141702	-1.09465	4.5608	39.7276	2.91973e-10	2.00599e-09	increased loss of mitochondrial dna protein 1
id_78654	-1.09497	6.21351	60.3399	7.98117e-15	8.5095e-14	flavodoxin and radical sam domain protein
id_298054	-1.09566	8.25835	67.4517	2.15911e-16	2.6675e-15	eukaryotic translation initiation factor 3
id_46772	-1.10049	5.15627	49.1872	2.32669e-12	1.97094e-11	atp-dependent rna helicase dbp8
id_77776	-1.10234	4.50142	35.284	2.84966e-09	1.71826e-08	translation initiation factor eif4e3
id_316132	-1.10334	6.11306	56.6777	5.13427e-14	5.12627e-13	mitochondrial distribution and morphology protein 34
id_302457	-1.10389	8.36195	62.5754	2.56432e-15	2.85469e-14	deoxyribodipyrimidine photo-lyase
id_156719	-1.10484	4.85946	51.1447	8.58013e-13	7.56851e-12	5 -nucleotidase precursor
id_133938	-1.10507	5.54118	31.8859	1.63502e-08	8.9395e-08	glutathione s-
id_28836	-1.10525	4.63101	36.9227	1.22906e-09	7.75917e-09	mitochondrial nuclease
id_203336	-1.10527	5.91797	78.3007	8.8492e-19	1.3182e-17	mitochondrial chaperone
id_213571	-1.10667	4.99893	44.5454	2.48523e-11	1.92102e-10	glutamine-dependent nad(+) synthetase synthase
id_154464	-1.10716	8.76938	64.2393	1.10189e-15	1.27792e-14	eukaryotic translation initiation factor 3
id_315729	-1.10872	7.46254	65.498	5.81734e-16	6.89061e-15	#NAME?
id_293325	-1.10963	2.3265	11.2538	0.000794584	0.00198993	upf0665 family protein c
id_303098	-1.11076	8.13054	74.2895	6.74601e-18	9.37797e-17	squalene synthase
id_297334	-1.11364	3.51105	23.1921	1.46601e-06	5.96359e-06	hypothetical protein TRIATDRAFT_297334 [Trichoderma atroviride IMI 206040]
id_140053	-1.11462	4.08307	26.6719	2.41107e-07	1.09651e-06	3 exoribonuclease
id_160197	-1.1149	7.78357	55.8462	7.83679e-14	7.71358e-13	cytochrome b-c1 complex subunit 7
id_150642	-1.1152	5.46744	73.1588	1.19625e-17	1.61445e-16	heavy metal translocating p-type atpase
id_133927	-1.11558	10.3812	43.7393	3.75153e-11	2.83733e-10	atp synthase beta mitochondrial precursor
id_301461	-1.11569	9.8431	47.1009	6.74243e-12	5.48283e-11	60s ribosomal protein l33
id_283940	-1.11661	4.33023	27.5477	1.53268e-07	7.17004e-07	cytochrome p450
id_297037	-1.11751	7.04894	32.8517	9.94617e-09	5.58474e-08	trafficking pga2
id_297137	-1.1186	2.32268	15.2286	9.52523e-05	0.000283577	hypothetical protein TRIATDRAFT_297137 [Trichoderma atroviride IMI 206040]
id_129847	-1.11919	8.56844	54.0561	1.94847e-13	1.8564e-12	eukaryotic translation initiation factor 3
id_51172	-1.12041	3.70317	19.8475	8.38742e-06	3.01173e-05	amino-acid transporter arg-13
id_184750	-1.12048	1.99945	17.4003	3.02786e-05	9.88357e-05	het-e
id_161924	-1.12308	8.2461	65.994	4.52297e-16	5.42691e-15	eukaryotic translation initiation factor 3 subunit a
id_211121	-1.12311	6.67318	69.7585	6.70295e-17	8.54754e-16	hypothetical protein TRIATDRAFT_211121 [Trichoderma atroviride IMI 206040]
id_298324	-1.12413	5.44309	30.4396	3.44432e-08	1.77986e-07	pre-mrna splicing factor clf1
id_78073	-1.1244	5.01302	45.2759	1.71141e-11	1.33686e-10	dihydrouridine synthase
id_320168	-1.12442	4.42158	39.9292	2.63335e-10	1.81744e-09	popld domain-containing protein
id_81690	-1.12516	2.13937	6.52004	0.0106666	0.0206511	radc family protein
id_229881	-1.12547	3.16356	10.0614	0.00151406	0.00356381	toxin biosynthesis
id_322845	-1.12698	4.15224	31.8695	1.6489e-08	9.00945e-08	transcription factor
id_238203	-1.12779	2.68138	16.5099	4.83967e-05	0.00015196	pal1 cell morphology protein
id_297233	-1.12817	5.70433	5.46851	0.0193621	0.0350648	hypothetical protein TRIATDRAFT_254555 [Trichoderma atroviride IMI 206040]
id_259948	-1.12834	9.78596	48.5216	3.26678e-12	2.73667e-11	60s ribosomal protein l28
id_223235	-1.12851	5.17811	72.0892	2.05683e-17	2.73866e-16	essential cytoplasmic protein
id_302762	-1.12861	7.83677	48.9766	2.59035e-12	2.1854e-11	udp-n-acetylglucosamine pyrophosphorylase
id_298891	-1.1289	9.6017	55.1543	1.11431e-13	1.08145e-12	elongation factor 1-beta
id_282267	-1.13157	5.21946	51.635	6.68409e-13	5.9347e-12	capsular associated protein
id_254670	-1.13198	9.24337	44.9263	2.0459e-11	1.59217e-10	60s ribosomal protein l6
id_150924	-1.13264	6.28427	35.7187	2.27965e-09	1.39067e-08	lipase esterase
id_297405	-1.13337	9.32182	38.4464	5.62783e-10	3.72224e-09	60s ribosomal protein l11
id_51481	-1.135	5.9734	66.9804	2.74223e-16	3.35309e-15	drug resistance protein
id_282469	-1.13509	2.56728	5.62832	0.0176726	0.0323926	tim phosphate binding protein
id_298639	-1.13524	8.63315	55.4575	9.55031e-14	9.33397e-13	peroxisomal nadh pyrophosphatase nudt12
id_301208	-1.13528	6.8526	84.616	3.62324e-20	6.01011e-19	mitochondrial import receptor subunit tom-20
id_322812	-1.13652	4.63146	44.5477	2.48232e-11	1.92102e-10	trna guanylyltransferase
id_148960	-1.13862	5.49541	54.0796	1.92526e-13	1.83639e-12	afg1-like atpase
id_301429	-1.13876	6.55482	24.4809	7.50483e-07	3.17706e-06	acetate kinase
id_42121	-1.13913	3.04183	19.677	9.17005e-06	3.25764e-05	diphthamide biosynthesis protein 2
id_238686	-1.13936	3.1544	30.8759	2.75061e-08	1.45332e-07	cytidine deoxycytidylate zinc-binding region
id_255903	-1.13958	5.24961	46.3223	1.00313e-11	8.03181e-11	nadh-ubiquinone oxidoreductase kda subunit
id_150107	-1.1407	5.81402	70.2747	5.15964e-17	6.64055e-16	phosphatidylserine synthase
id_192999	-1.14074	2.81019	18.8394	1.42199e-05	4.90511e-05	mitochondrial 54s ribosomal protein 31
id_256403	-1.14092	1.50808	6.65016	0.00991468	0.0194304	hypothetical protein TRIATDRAFT_256403 [Trichoderma atroviride IMI 206040]
id_256444	-1.14232	6.98212	81.6763	1.60302e-19	2.5377e-18	50s ribosomal protein l3
id_260803	-1.14301	7.64583	58.3954	2.14388e-14	2.21215e-13	hydroxyacylglutathione hydrolase
id_317057	-1.14424	5.28176	5.57519	0.0182167	0.0332478	ankyrin repeat protein
id_35699	-1.1443	2.90619	22.4104	2.20182e-06	8.68936e-06	integral membrane protein
id_197115	-1.14541	2.70186	14.4019	0.000147656	0.000426476	mitochondrial gtpase
id_258121	-1.14751	4.64747	31.1008	2.44972e-08	1.30344e-07	mzm1_nech7 ame: full=mitochondrial zinc maintenance protein mitochondrial flags: precursor
id_259796	-1.14873	8.41272	44.0088	3.26897e-11	2.49046e-10	60s ribosomal protein l23
id_255747	-1.1508	7.38099	18.0353	2.1685e-05	7.28696e-05	siderophore biosynthesis
id_259294	-1.15154	6.03665	60.3632	7.88748e-15	8.42039e-14	duf543 domain protein
id_127223	-1.15424	6.92312	80.6606	2.68013e-19	4.1637e-18	tubulin alpha chain
id_78525	-1.15509	5.30936	64.9496	7.68375e-16	9.02434e-15	mitochondrial 54s ribosomal protein rml2
id_284709	-1.15538	3.88129	31.366	2.13691e-08	1.14948e-07	grc3 protein
id_216621	-1.15562	6.07597	25.2177	5.12093e-07	2.22209e-06	glycosyltransferase family 31 protein
id_136132	-1.15633	8.04345	65.967	4.58528e-16	5.48587e-15	eukaryotic translation initiation factor 3
id_315943	-1.15882	7.32028	58.1896	2.38037e-14	2.44406e-13	nadph oxidase regulator
id_299655	-1.15919	8.43311	64.8937	7.90499e-16	9.25807e-15	gtp-binding protein
id_258439	-1.16074	1.42251	8.95452	0.00276784	0.00617406	hypothetical protein TRIATDRAFT_258439 [Trichoderma atroviride IMI 206040]
id_89892	-1.16192	5.38327	63.5441	1.56813e-15	1.78385e-14	trna (adenine-n -)-methyltransferase non-catalytic subunit trm6
id_299023	-1.1626	9.45463	46.6982	8.28051e-12	6.70086e-11	60s ribosomal protein l15
id_36898	-1.16423	7.10508	84.6723	3.5215e-20	5.86471e-19	eukaryotic translation initiation factor subunit
id_38605	-1.16609	5.50401	50.4837	1.20161e-12	1.05103e-11	lim domain-containing protein
id_93963	-1.16693	3.45731	16.8956	3.94939e-05	0.000126196	alpha beta-hydrolase
id_317938	-1.16954	2.34967	7.63564	0.00572261	0.0118508	0
id_137221	-1.16962	4.82961	36.2016	1.77923e-09	1.10072e-08	hypothetical protein TRIATDRAFT_137221 [Trichoderma atroviride IMI 206040]
id_302494	-1.16987	10.1736	41.5356	1.15741e-10	8.26566e-10	thiosulfate sulfurtransferase
id_161811	-1.17046	4.69038	28.7811	8.10367e-08	3.94155e-07	swi snf family dna-dependent atpase
id_35866	-1.17093	5.01974	30.8243	2.82475e-08	1.48952e-07	allantoate transport protein
id_46163	-1.17328	4.31209	38.2026	6.37667e-10	4.20083e-09	cytochrome c1 heme lyase
id_136872	-1.17425	6.01509	76.2652	2.48014e-18	3.54848e-17	orotate phosphoribosyltransferase
id_301844	-1.1745	7.66983	49.963	1.56675e-12	1.34916e-11	mrna processing protein
id_165146	-1.17498	6.60756	22.8562	1.74589e-06	7.00291e-06	wsc domain-containing protein
id_148429	-1.17516	5.0051	37.4799	9.23579e-10	5.92499e-09	hypothetical protein TRIATDRAFT_148429 [Trichoderma atroviride IMI 206040]
id_307550	-1.17529	4.13211	28.6984	8.45729e-08	4.09679e-07	gcn5-related n-acetyltransferase
id_296324	-1.17533	5.81573	51.8193	6.08513e-13	5.44848e-12	hypothetical protein TRIATDRAFT_296324 [Trichoderma atroviride IMI 206040]
id_81251	-1.17568	2.61666	9.04339	0.00263646	0.00590632	3-beta hydroxysteroid dehydrogenase
id_52627	-1.17641	6.1061	55.0737	1.16095e-13	1.12541e-12	ribosomal l5p family protein
id_218493	-1.17657	6.85105	43.4745	4.2952e-11	3.22508e-10	ankyrin repeat protein nuc-2
id_90323	-1.17796	1.72865	14.5415	0.000137109	0.000398222	hypothetical protein TRIATDRAFT_90323 [Trichoderma atroviride IMI 206040]
id_299263	-1.17818	5.55007	9.18234	0.00244362	0.00551885	hypothetical protein TRIATDRAFT_299263 [Trichoderma atroviride IMI 206040]
id_298082	-1.17925	9.16706	49.8976	1.61987e-12	1.39201e-11	60s ribosomal protein l34
id_82820	-1.17936	5.28038	15.5687	7.95594e-05	0.000240207	manganese superoxide dismutase
id_45281	-1.17937	2.98343	15.0596	0.000104168	0.000308466	aaa family atpase
id_296952	-1.1796	6.45586	53.1093	3.15488e-13	2.93528e-12	actin binding protein
id_298366	-1.181	3.77974	32.0928	1.46978e-08	8.09982e-08	mitochondrial inner membrane protease subunit 2
id_259372	-1.18114	8.48506	62.0174	3.40437e-15	3.7448e-14	zinc-binding oxidoreductase
id_149068	-1.18139	5.08898	40.9957	1.52563e-10	1.07752e-09	hypothetical protein TRIATDRAFT_149068 [Trichoderma atroviride IMI 206040]
id_305972	-1.1839	1.72693	12.8768	0.000332681	0.000900598	ras guanyl-nucleotide exchange factor
id_161170	-1.18566	5.61221	8.61349	0.00333683	0.00731397	glycoside hydrolase family 55 protein
id_298307	-1.18586	6.96232	94.8767	2.02622e-22	3.97932e-21	domain-containing protein
id_300091	-1.18594	7.50849	41.6346	1.10029e-10	7.87803e-10	ribosomal protein ymr-31
id_219088	-1.18703	5.85143	24.5122	7.38396e-07	3.13226e-06	siderophore iron transporter
id_214816	-1.18712	3.75254	37.8979	7.45451e-10	4.8609e-09	conserved fungal protein
id_130480	-1.18811	6.24621	66.2168	4.03962e-16	4.87506e-15	nucleolar protein 12
id_235666	-1.18836	7.83752	76.8516	1.84294e-18	2.67355e-17	pyruvate dehydrogenase complex dihydrolipoamide acetyltransferase
id_46463	-1.18877	5.14733	17.4307	2.97972e-05	9.73814e-05	secretory phospholipase a2
id_90424	-1.18946	2.57602	18.0137	2.19315e-05	7.35793e-05	hypothetical protein TRIATDRAFT_90424 [Trichoderma atroviride IMI 206040]
id_90317	-1.19	6.29073	19.6464	9.31801e-06	3.30175e-05	nucleoside-diphosphate-sugar epimerase
id_298977	-1.19154	7.98779	66.3952	3.69e-16	4.49219e-15	ribose-phosphate pyrophosphokinase
id_133202	-1.19273	5.70461	79.3684	5.15442e-19	7.83228e-18	aspartyl-trna synthetase
id_301070	-1.19329	8.40445	10.8044	0.00101259	0.00247922	ubiquitin carrier protein
id_81934	-1.19336	2.59292	20.8536	4.95772e-06	1.85792e-05	peptidyl-prolyl cis-trans isomerase pin4
id_163679	-1.19396	4.92348	9.95195	0.00160679	0.00376575	hypothetical protein TRIATDRAFT_163679, partial [Trichoderma atroviride IMI 206040]
id_300836	-1.19431	2.88508	16.9181	3.90276e-05	0.000124801	hypothetical protein TRIATDRAFT_300836 [Trichoderma atroviride IMI 206040]
id_298657	-1.19506	4.17154	42.498	7.07542e-11	5.19093e-10	---NA---
id_299060	-1.19545	4.37108	39.4701	3.33122e-10	2.26441e-09	hypothetical protein TRIATDRAFT_299060 [Trichoderma atroviride IMI 206040]
id_301380	-1.19656	9.67958	44.1608	3.0248e-11	2.31503e-10	60s ribosomal protein l18
id_216568	-1.19798	7.14269	70.7846	3.98437e-17	5.19215e-16	negative regulator of differentiation 1
id_174005	-1.19799	4.46026	57.6726	3.09582e-14	3.12471e-13	adenosine deaminase
id_142233	-1.19801	5.10375	73.9029	8.20542e-18	1.13123e-16	37s ribosomal protein mrp10
id_302739	-1.19857	4.28218	6.42106	0.0112775	0.0217177	hypothetical protein TRIATDRAFT_260071 [Trichoderma atroviride IMI 206040]
id_214144	-1.19875	5.05804	61.7015	3.99678e-15	4.36189e-14	xpa-binding protein
id_290277	-1.20038	2.3911	9.53541	0.00201545	0.0046297	acetate transporter
id_293679	-1.2026	3.39528	24.3113	8.19589e-07	3.45206e-06	alpha-acetolactate decarboxylase
id_299470	-1.20491	4.75915	52.0275	5.47278e-13	4.92668e-12	hypothetical protein TRIATDRAFT_299470 [Trichoderma atroviride IMI 206040]
id_169156	-1.20577	3.62652	23.2319	1.43598e-06	5.85002e-06	nuclear protein involved in pre-rrna
id_165223	-1.20593	5.48096	67.1522	2.51334e-16	3.08682e-15	mitochondrial inner membrane translocase subunit tim44
id_53479	-1.20694	2.30902	14.2488	0.00016016	0.000459089	cupin domain protein
id_175017	-1.20734	5.54514	74.2304	6.95123e-18	9.64715e-17	mitochondrial import inner membrane translocase subunit tim-50
id_297946	-1.21059	8.38271	73.7355	8.93181e-18	1.22127e-16	aldehyde dehydrogenase
id_298634	-1.21103	8.45965	73.5846	9.64162e-18	1.31401e-16	pyruvate dehydrogenase e1 component subunit alpha
id_77445	-1.21369	6.16185	56.2831	6.27516e-14	6.22062e-13	s-adenosylmethionine decarboxylase proenzyme
id_130013	-1.21635	4.17697	37.5852	8.75047e-10	5.66436e-09	dopa -dioxygenase
id_297039	-1.2167	9.49612	42.7417	6.24654e-11	4.6031e-10	60s ribosomal protein l4
id_304628	-1.21714	2.00907	21.9859	2.74665e-06	1.06477e-05	hypothetical protein TRIATDRAFT_304628 [Trichoderma atroviride IMI 206040]
id_300780	-1.21722	7.66153	34.672	3.90196e-09	2.30928e-08	globin-like protein
id_35261	-1.21825	1.86875	16.292	5.42927e-05	0.000168755	pterin 4 alpha carbinolamine dehydratase
id_302820	-1.21896	9.50195	24.7928	6.38347e-07	2.73996e-06	polyketide synthase
id_299200	-1.21934	6.68686	90.2948	2.05194e-21	3.81395e-20	hypothetical protein TRIATDRAFT_299200 [Trichoderma atroviride IMI 206040]
id_139709	-1.22065	5.27361	73.7313	8.95097e-18	1.22188e-16	hypothetical protein TRIATDRAFT_139709 [Trichoderma atroviride IMI 206040]
id_302765	-1.22131	8.73588	59.5112	1.21601e-14	1.28499e-13	mitochondrial-processing peptidase subunit beta
id_221915	-1.22186	4.46324	39.1342	3.95662e-10	2.66344e-09	trna (uracil-5-)-methyltransferase
id_47543	-1.2221	2.11783	14.3682	0.00015032	0.000433569	mitochondrial ribosomal protein l44
id_301633	-1.22224	7.66	94.9142	1.98818e-22	3.91384e-21	eukaryotic translation initiation factor 3 subunit m
id_128614	-1.22408	5.28442	82.8918	8.66691e-20	1.39863e-18	histidine kinase hhk3p
id_221080	-1.22419	4.69073	50.5601	1.15573e-12	1.01303e-11	pentatricopeptide repeat protein
id_81416	-1.22638	3.72969	37.0083	1.17629e-09	7.44296e-09	s-adenosylmethionine-dependent methyltransferase
id_162972	-1.22743	5.25559	67.7013	1.90238e-16	2.36787e-15	la domain family
id_84263	-1.22778	5.96405	69.3704	8.16023e-17	1.03425e-15	50s ribosomal protein l27
id_297486	-1.22845	5.83844	52.1982	5.01726e-13	4.54116e-12	dsba oxidoreductase
id_146064	-1.23014	5.70459	82.7725	9.20608e-20	1.48277e-18	50s ribosomal protein l1
id_301574	-1.2308	7.36744	33.5618	6.90344e-09	3.96175e-08	gns1 sur4 family protein
id_31089	-1.2319	6.17583	72.1269	2.01791e-17	2.69281e-16	mitochondrial protein
id_45317	-1.23291	4.53621	39.8116	2.79682e-10	1.92472e-09	glycoside hydrolase family 18 protein
id_319558	-1.23348	3.30385	27.1787	1.8549e-07	8.58096e-07	hypothetical protein TRIATDRAFT_319558 [Trichoderma atroviride IMI 206040]
id_48521	-1.23435	8.51504	47.6695	5.04475e-12	4.14685e-11	mfs monocarboxylate transporter
id_298463	-1.23466	7.53581	82.4053	1.10857e-19	1.7752e-18	rna-binding la domain protein
id_79627	-1.23502	5.02168	45.7696	1.3301e-11	1.05183e-10	ribose-phosphate pyrophosphokinase
id_294184	-1.2355	6.00881	70.5122	4.57425e-17	5.92376e-16	dead deah box helicase
id_129308	-1.23598	8.73529	39.2484	3.73178e-10	2.52036e-09	inositolphosphorylceramide-b c-26 hydroxylase
id_29824	-1.23696	4.88771	61.7245	3.95036e-15	4.31689e-14	rnase iii domain-containing protein
id_85208	-1.23755	4.28613	31.9243	1.60303e-08	8.78187e-08	hypothetical protein TRIATDRAFT_85208 [Trichoderma atroviride IMI 206040]
id_78617	-1.23842	3.26798	30.4397	3.44416e-08	1.77986e-07	zn 2cys6 transcription factor
id_217087	-1.24011	3.81174	14.3709	0.000150102	0.000433091	nad dependent epimerase
id_135826	-1.24336	5.3136	37.4911	9.1833e-10	5.89586e-09	f-box and domain-containing protein
id_302804	-1.24445	4.90924	26.1061	3.23161e-07	1.44753e-06	hypothetical protein TRIATDRAFT_302804 [Trichoderma atroviride IMI 206040]
id_299161	-1.24472	7.17778	17.826	2.42054e-05	8.05588e-05	hypothetical protein TRIATDRAFT_299161, partial [Trichoderma atroviride IMI 206040]
id_297126	-1.24479	4.82497	27.8462	1.31354e-07	6.20764e-07	fad-dependent oxygenase
id_45615	-1.24496	4.82466	14.9918	0.000107982	0.000318965	pyridoxal-dependent decarboxylase
id_130416	-1.24521	6.95126	66.3295	3.815e-16	4.63083e-15	5-aminolevulinate synthase
id_268498	-1.24681	4.48072	40.9506	1.56125e-10	1.10174e-09	nad-dependent malic enzyme
id_297090	-1.24825	5.78753	28.8222	7.93375e-08	3.87669e-07	o-methyltransferase
id_300337	-1.24859	8.06339	73.4547	1.02974e-17	1.3988e-16	serine hydroxymethyltransferase
id_302714	-1.24982	9.48071	48.222	3.80591e-12	3.1597e-11	40s ribosomal protein s11
id_299703	-1.25182	8.52391	45.4573	1.56004e-11	1.22667e-10	thiazole biosynthetic enzyme
id_50183	-1.25198	6.38827	45.3088	1.68289e-11	1.31705e-10	urease accessory protein
id_129438	-1.25331	3.84385	58.0757	2.52227e-14	2.57704e-13	fad-binding domain protein
id_314204	-1.25387	5.55838	8.35812	0.00383967	0.0082853	hypothetical protein TRIATDRAFT_314204 [Trichoderma atroviride IMI 206040]
id_299714	-1.25393	2.755	25.5555	4.29837e-07	1.89378e-06	hypothetical protein TRIATDRAFT_299714 [Trichoderma atroviride IMI 206040]
id_233988	-1.25432	3.68071	22.385	2.23114e-06	8.79257e-06	hypothetical protein TRIATDRAFT_233988 [Trichoderma atroviride IMI 206040]
id_132473	-1.25592	6.25083	67.4911	2.11645e-16	2.61868e-15	37s ribosomal protein s5
id_140128	-1.25888	4.24959	55.4495	9.58922e-14	9.36101e-13	short chain dehydrogenase
id_89278	-1.25945	3.46668	24.291	8.2824e-07	3.48321e-06	fumarylacetoacetate hydrolase
id_297958	-1.25955	5.95264	42.1669	8.38055e-11	6.10008e-10	30s ribosomal protein s10
id_42879	-1.2609	2.968	18.8826	1.39018e-05	4.80732e-05	enoyl- hydratase isomerase family protein
id_321245	-1.26125	2.54276	16.5726	4.68233e-05	0.000147409	hypothetical protein TRIATDRAFT_321245 [Trichoderma atroviride IMI 206040]
id_316571	-1.26174	6.3755	94.5379	2.40449e-22	4.70004e-21	tyrosine-protein phosphatase non-receptor type 6
id_286484	-1.26407	3.4523	25.9905	3.43099e-07	1.53025e-06	hypothetical protein TRIATDRAFT_286484, partial [Trichoderma atroviride IMI 206040]
id_137391	-1.26495	3.24773	18.1914	1.99779e-05	6.74325e-05	cyclohexanone monooxygenase
id_314373	-1.26499	3.22927	27.22	1.81567e-07	8.40882e-07	uncharacterized protein
id_184325	-1.26829	2.61318	19.2139	1.1686e-05	4.09206e-05	alkylated dna repair protein
id_302500	-1.26867	9.56156	60.6542	6.80332e-15	7.31928e-14	60s ribosomal protein l31
id_161047	-1.26958	8.14631	71.0801	3.43017e-17	4.47697e-16	heavy-metal-associated domain-containing protein
id_298483	-1.27166	7.07396	73.7574	8.83333e-18	1.20979e-16	eukaryotic translation initiation factor 5b
id_157393	-1.2726	6.3348	84.1243	4.64624e-20	7.67644e-19	gpi ethanolamine phosphate transferase
id_300361	-1.27326	5.72977	79.24	5.50062e-19	8.31282e-18	mitochondrial import inner membrane translocase subunit tim16
id_299431	-1.27357	6.25676	86.4277	1.44938e-20	2.47823e-19	60s ribosome biogenesis protein sqt1
id_248295	-1.277	6.18008	73.2932	1.1175e-17	1.51554e-16	bromodomain associated domain-containing protein
id_301930	-1.27774	9.58597	46.0636	1.14477e-11	9.12202e-11	40s ribosomal protein s0
id_192509	-1.27831	4.82164	45.7628	1.33477e-11	1.05452e-10	developmental regulator flba
id_52148	-1.27895	6.12176	55.5074	9.31083e-14	9.11061e-13	fungal transcriptional regulatory protein
id_298383	-1.28298	8.12722	59.2289	1.40359e-14	1.47386e-13	ubiquinol-cytochrome c reductase complex 17 kd protein
id_226203	-1.2832	5.17782	46.3497	9.89203e-12	7.93554e-11	glycosyl hydrolase
id_300420	-1.28545	9.67665	48.7584	2.89509e-12	2.43509e-11	60s ribosomal protein l8
id_163421	-1.28688	3.42189	22.1319	2.54545e-06	9.91392e-06	pentatricopeptide repeat protein
id_225264	-1.28705	5.3514	88.0843	6.27249e-21	1.11367e-19	50s ribosomal protein l4
id_154409	-1.28795	1.4344	8.7454	0.00310383	0.0068556	ankyrin repeat protein
id_297668	-1.28911	9.36705	59.9446	9.7564e-15	1.03492e-13	peroxisomal catalase
id_267421	-1.29127	1.59379	16.1098	5.97737e-05	0.000184551	glyoxylate reductase
id_299599	-1.29236	7.34243	66.9609	2.76942e-16	3.38137e-15	hypothetical protein TRIATDRAFT_299599 [Trichoderma atroviride IMI 206040]
id_301007	-1.29392	3.08815	14.8868	0.000114161	0.000335197	hypothetical protein TRIATDRAFT_301007 [Trichoderma atroviride IMI 206040]
id_285880	-1.2977	6.56757	94.7133	2.20061e-22	4.31164e-21	nol1 nop2 sun family protein
id_207350	-1.29819	3.04262	30.5821	3.20033e-08	1.66557e-07	#NAME?
id_159580	-1.30164	8.47845	24.8581	6.17099e-07	2.65697e-06	killer kp4
id_174938	-1.30253	2.55163	26.1194	3.20938e-07	1.43835e-06	hypothetical protein TRIATDRAFT_174938, partial [Trichoderma atroviride IMI 206040]
id_296905	-1.30407	12.5049	28.1812	1.10473e-07	5.2596e-07	peptidase a4 family protein
id_132221	-1.30413	3.14965	9.45678	0.0021037	0.00481647	btb poz domain containing protein
id_127155	-1.30615	4.6636	51.9967	5.5594e-13	4.99768e-12	hypothetical protein TRIATDRAFT_127155 [Trichoderma atroviride IMI 206040]
id_302987	-1.30725	9.3872	55.1629	1.10945e-13	1.07799e-12	60s ribosomal protein l30
id_146396	-1.3085	9.19783	51.8841	5.88738e-13	5.27709e-12	60s ribosomal protein l20
id_44528	-1.30967	3.3738	33.2636	8.04748e-09	4.57396e-08	glycosyltransferase family 32 protein
id_42616	-1.31155	5.22698	91.2578	1.26124e-21	2.3654e-20	tyrosyl-trna synthetase
id_88567	-1.31294	1.4473	13.0006	0.000311386	0.000848243	dienelactone hydrolase
id_298228	-1.31303	8.74595	59.2936	1.35817e-14	1.42796e-13	40s ribosomal protein s22
id_86460	-1.31403	5.64505	77.0332	1.68106e-18	2.44859e-17	dna-directed rna polymerase iii subunit rpc1
id_322236	-1.3142	5.86203	14.0833	0.000174887	0.000497876	nacht and wd domain protein
id_245406	-1.31467	4.64588	50.538	1.16879e-12	1.0234e-11	hypothetical protein TRIATDRAFT_257860, partial [Trichoderma atroviride IMI 206040]
id_53497	-1.31504	5.13605	78.5866	7.65651e-19	1.14258e-17	37s ribosomal protein rsm25
id_298040	-1.31575	9.77026	71.7643	2.42495e-17	3.2045e-16	60s ribosomal protein l7
id_297692	-1.31666	6.26571	79.1674	5.70652e-19	8.57729e-18	dna-directed rna polymerases i and iii subunit rpac2
id_154018	-1.3177	11.0105	49.4032	2.08404e-12	1.7726e-11	plasma membrane h+-atpase pma1
id_280261	-1.31846	3.12588	21.2373	4.05792e-06	1.54364e-05	hypothetical protein TRIATDRAFT_280261 [Trichoderma atroviride IMI 206040]
id_316102	-1.31862	4.08928	51.2466	8.14598e-13	7.2008e-12	transcription factor tfiiib component
id_302775	-1.31931	5.35053	77.1415	1.59142e-18	2.32486e-17	hypothetical protein TRIATDRAFT_302775 [Trichoderma atroviride IMI 206040]
id_297859	-1.31997	8.90003	56.4598	5.73587e-14	5.69959e-13	tpa: domain (afu_orthologue afua_5g03980)
id_299558	-1.32064	7.61285	113.761	1.46964e-26	3.74241e-25	ctp synthase
id_287903	-1.3213	4.38733	39.5058	3.27087e-10	2.2252e-09	endo-beta- -galactanase
id_54080	-1.32204	4.35465	20.3661	6.39535e-06	2.3491e-05	dj-1 family protein
id_208224	-1.32702	4.87289	64.9451	7.70152e-16	9.03247e-15	peptide methionine sulfoxide reductase
id_297459	-1.32897	4.40488	62.5278	2.62709e-15	2.91289e-14	sorbitol utilization protein sou2
id_292337	-1.32904	4.46042	25.0581	5.56281e-07	2.40756e-06	carbohydrate esterase family 3 protein
id_297301	-1.32945	8.78099	9.57829	0.00196892	0.00452905	hypothetical protein TRIATDRAFT_297301 [Trichoderma atroviride IMI 206040]
id_315186	-1.33072	3.82054	23.0376	1.58866e-06	6.41239e-06	hypothetical protein TRIATDRAFT_315186 [Trichoderma atroviride IMI 206040]
id_297372	-1.3342	2.59819	16.5842	4.65369e-05	0.000146785	hypothetical protein TRIATDRAFT_297372 [Trichoderma atroviride IMI 206040]
id_146895	-1.33491	8.17777	36.9103	1.23689e-09	7.8027e-09	hexose transporter-like protein
id_154210	-1.33639	5.8608	27.7553	1.37668e-07	6.48761e-07	short chain dehydrogenase
id_36309	-1.3381	4.78719	52.9715	3.38426e-13	3.13817e-12	br serine threonine-protein kinase
id_288672	-1.34176	1.97498	21.5806	3.3927e-06	1.30429e-05	hypothetical protein TRIATDRAFT_288672 [Trichoderma atroviride IMI 206040]
id_142566	-1.34387	3.92747	19.5689	9.70367e-06	3.4311e-05	glutathione s-transferase
id_151269	-1.34649	6.58928	47.5462	5.37241e-12	4.41184e-11	cytochrome c oxidase assembly protein cox11
id_293826	-1.34989	3.86193	45.9324	1.22403e-11	9.71641e-11	acyl- dehydrogenase
id_229044	-1.35117	4.02687	43.0227	5.41073e-11	4.02637e-10	ankyrin repeat protein
id_256532	-1.35269	6.9887	97.8821	4.4406e-23	9.10761e-22	thioredoxin m-type
id_136196	-1.35329	5.53313	91.7669	9.75127e-22	1.83708e-20	hemolysin-iii family protein
id_285511	-1.35396	4.76098	75.8524	3.05686e-18	4.35119e-17	exosome complex exonuclease rrp40
id_300975	-1.3549	9.55878	66.0206	4.46242e-16	5.36198e-15	40s ribosomal protein s4
id_130836	-1.35517	5.81223	59.3541	1.31705e-14	1.38648e-13	family c-likeg-protein-coupled receptor
id_289470	-1.35568	3.96028	60.581	7.06121e-15	7.5674e-14	alkaline phytoceramidase
id_217566	-1.35579	4.4371	16.958	3.82152e-05	0.000122439	duf1665 domain containing protein
id_88456	-1.3567	7.24434	31.4033	2.09621e-08	1.12978e-07	cyclohexanone monooxygenase
id_255317	-1.35745	9.36633	65.0356	7.35585e-16	8.66367e-15	60s ribosomal protein l23a
id_28029	-1.36244	2.78121	29.8007	4.78829e-08	2.43123e-07	mitochondrial large ribosomal subunit l49
id_38598	-1.36256	3.27752	16.8094	4.13272e-05	0.0001317	short chain dehydrogenase reductase
id_143968	-1.36256	5.71013	64.1929	1.12816e-15	1.30294e-14	metallothionein-i transcription activator
id_314932	-1.36368	2.3613	21.861	2.93124e-06	1.13317e-05	acetate non-utilizing protein
id_54835	-1.3642	2.65007	22.432	2.17712e-06	8.60822e-06	nrps-like enzyme
id_298230	-1.36948	10.3204	49.2961	2.201e-12	1.86827e-11	40s ribosomal protein s12
id_256937	-1.36969	6.59134	44.045	3.20915e-11	2.44937e-10	oxidoreductase -like protein
id_297834	-1.37019	6.40485	75.6376	3.40805e-18	4.81814e-17	high affinity methionine permease
id_85094	-1.3712	4.545	35.0061	3.2868e-09	1.96477e-08	methylenetetrahydrofolate dehydrogenase
id_297121	-1.37231	10.1531	44.3447	2.7536e-11	2.1172e-10	fatty acid desaturase
id_82700	-1.37375	2.88706	34.9346	3.40968e-09	2.0353e-08	ibr finger domain protein
id_298637	-1.3746	2.9937	9.86313	0.00168624	0.00393095	hypothetical protein TRIATDRAFT_298637 [Trichoderma atroviride IMI 206040]
id_41305	-1.37531	2.8445	27.6337	1.46602e-07	6.87751e-07	f-box domain containing protein
id_244768	-1.37586	7.96669	79.1762	5.6809e-19	8.56972e-18	threonine aldolase
id_160410	-1.37621	5.27984	19.0964	1.2428e-05	4.32823e-05	hypothetical protein TRIATDRAFT_160410 [Trichoderma atroviride IMI 206040]
id_299852	-1.37744	5.83144	76.3287	2.40164e-18	3.44208e-17	rna recognition domain-containing protein
id_46050	-1.38007	7.76079	17.0817	3.58064e-05	0.000115209	gnat family
id_301080	-1.38008	7.0306	89.6498	2.84271e-21	5.20246e-20	nonsense-mediated mrna decay protein 3
id_260071	-1.38063	6.89335	79.29	5.36306e-19	8.13446e-18	duf1909-domain-containing protein
id_169023	-1.3823	4.71754	57.7221	3.01887e-14	3.05445e-13	hypothetical protein TRIATDRAFT_169023, partial [Trichoderma atroviride IMI 206040]
id_198898	-1.38326	4.93053	40.2349	2.25186e-10	1.57177e-09	helix-loop-helix dna-binding domain-containing protein
id_80327	-1.38523	2.41143	19.3918	1.06463e-05	3.74059e-05	hypothetical protein TRIATDRAFT_80327 [Trichoderma atroviride IMI 206040]
id_247741	-1.3859	4.78217	68.2076	1.4716e-16	1.84549e-15	tetratricopeptide repeat domain-containing protein
id_281461	-1.38646	7.14479	126.417	2.49177e-29	7.71337e-28	translation initiation factor 4b
id_37736	-1.38735	5.4146	38.7713	4.76492e-10	3.17928e-09	l-ornithine 5-monooxygenase
id_53302	-1.38787	5.16918	79.6264	4.52331e-19	6.89846e-18	thiamin biosynthesis protein (thi-4)
id_78054	-1.393	7.12959	87.4822	8.50426e-21	1.48771e-19	ph-response transcription factor pacc rim101
id_132261	-1.39764	5.48874	75.8462	3.06637e-18	4.35728e-17	oxidoreductase family protein
id_301789	-1.40092	4.64656	71.7616	2.4283e-17	3.2045e-16	duf858 domain-containing protein
id_286302	-1.40186	6.32057	130.684	2.90344e-30	9.78824e-29	glutamate-cysteine ligase
id_222316	-1.40278	5.35128	92.9524	5.35661e-22	1.03013e-20	translation initiation factor if-2
id_157697	-1.40445	5.55329	60.1654	8.72138e-15	9.28682e-14	trna pseudouridine synthase b
id_237298	-1.40474	9.72496	42.8275	5.97862e-11	4.41739e-10	wsc domain
id_299176	-1.40535	7.38404	79.0848	5.95015e-19	8.91132e-18	mitochondrial import receptor subunit tom-22
id_243745	-1.40595	7.15166	107.202	4.02058e-25	9.59295e-24	hnrnp arginine n-methyltransferase
id_86270	-1.41248	4.8772	63.6321	1.49966e-15	1.71065e-14	mitochondrial carrier protein rim2
id_297394	-1.41274	7.63173	81.4207	1.82439e-19	2.87178e-18	fumarate hydratase
id_319393	-1.41362	2.30528	13.2159	0.000277579	0.000763595	ankyrin repeat-containing
id_299407	-1.41463	8.58104	86.5506	1.36205e-20	2.34335e-19	benzoate 4-monooxygenase cytochrome p450
id_251018	-1.41526	2.84058	32.9425	9.49243e-09	5.34078e-08	ankyrin repeat protein
id_300979	-1.41639	6.52565	143.713	4.10575e-33	1.7623e-31	cdp-alcohol phosphatidyltransferase
id_258822	-1.42049	1.74343	13.5422	0.000233263	0.000651807	hypothetical protein TRIATDRAFT_258822 [Trichoderma atroviride IMI 206040]
id_297460	-1.4213	8.00718	90.2372	2.11257e-21	3.9179e-20	acetolactate synthase
id_84789	-1.42154	3.41338	37.3173	1.00388e-09	6.40561e-09	hypothetical protein TRIATDRAFT_84789 [Trichoderma atroviride IMI 206040]
id_300018	-1.4224	10.1136	42.8921	5.7844e-11	4.29293e-10	hypothetical protein TRIATDRAFT_300018, partial [Trichoderma atroviride IMI 206040]
id_322122	-1.42296	5.32073	41.4374	1.21705e-10	8.66184e-10	kievitone hydratase
id_44017	-1.42323	2.72002	22.8272	1.7724e-06	7.1024e-06	mitochondrion organization and biogenesis protein
id_88854	-1.4242	4.50864	65.6861	5.28788e-16	6.28133e-15	d-arabinono- -lactone oxidase
id_129811	-1.42487	9.9323	95.224	1.70014e-22	3.37877e-21	elongation factor 1-gamma
id_148743	-1.4254	9.76521	60.1311	8.87458e-15	9.43788e-14	guanine nucleotide-binding protein subunit beta-like protein
id_302949	-1.42583	3.723	31.4292	2.06843e-08	1.11626e-07	hypothetical protein TRIATDRAFT_302949 [Trichoderma atroviride IMI 206040]
id_288010	-1.43134	7.73126	108.298	2.31211e-25	5.5968e-24	mitochondrion protein
id_300609	-1.43192	7.34168	38.0642	6.84546e-10	4.4919e-09	tetraspanin
id_298587	-1.43372	6.03496	82.3103	1.16312e-19	1.85542e-18	cytochrome c oxidase assembly protein
id_30423	-1.43429	5.42262	84.981	3.01243e-20	5.04718e-19	platelet-activating factor acetylhydrolase
id_297650	-1.43435	7.75149	95.0668	1.84071e-22	3.63899e-21	gmp synthase
id_289148	-1.4348	4.52637	6.74985	0.00937556	0.0184651	heterokaryon incompatibility protein
id_83012	-1.43528	3.22022	26.0717	3.28971e-07	1.47197e-06	sucrose transport protein
id_301557	-1.4356	8.153	104.532	1.54706e-24	3.5391e-23	hypothetical protein TRIATDRAFT_301557 [Trichoderma atroviride IMI 206040]
id_218178	-1.43624	3.50615	43.6138	4.00013e-11	3.01987e-10	hypothetical protein TRIATDRAFT_218178 [Trichoderma atroviride IMI 206040]
id_302904	-1.43645	5.26971	70.6521	4.26103e-17	5.53535e-16	60s ribosomal protein l20
id_298298	-1.43727	5.35408	58.0108	2.60685e-14	2.65046e-13	phosphoribosylaminoimidazole-succinocarboxamide synthase
id_281602	-1.43852	4.46678	74.6379	5.6547e-18	7.90045e-17	glycosyltransferase family 1 protein
id_42522	-1.43954	3.55069	41.2376	1.34807e-10	9.54537e-10	duf614 domain protein
id_279999	-1.44007	5.3708	85.6047	2.19748e-20	3.71919e-19	3 -5 exoribonuclease csl4
id_321565	-1.44208	6.39474	100.574	1.14076e-23	2.46729e-22	pre-mrna splicing factor atp-dependent rna helicase prp43
id_298362	-1.44458	6.01747	105.477	9.60183e-25	2.23336e-23	ribosomal protein l23
id_258356	-1.44503	6.48067	97.5136	5.34879e-23	1.08898e-21	hypothetical protein TRIATDRAFT_258356 [Trichoderma atroviride IMI 206040]
id_146625	-1.44535	8.52081	60.8318	6.21658e-15	6.69669e-14	stress responsive a b barrel domain protein
id_45973	-1.44555	3.71708	6.15138	0.0131309	0.0248842	polyketide synthase
id_301954	-1.44616	4.89597	67.0191	2.68886e-16	3.29267e-15	mitochondrial 54s ribosomal protein mrpl51
id_195782	-1.44694	6.39169	97.9409	4.31051e-23	8.86262e-22	rna polymerase iii subunit rpc82
id_128554	-1.44711	4.5256	43.7901	3.65547e-11	2.77223e-10	zinc finger protein zpr1
id_231146	-1.44754	3.44811	51.655	6.61631e-13	5.89241e-12	protein kinase domain-containing protein
id_297755	-1.44856	4.89263	81.7688	1.52975e-19	2.43096e-18	50s ribosomal protein mrp49
id_127171	-1.44936	6.29605	115.323	6.68762e-27	1.74024e-25	54s ribosomal protein l12
id_225666	-1.45091	6.30789	100.139	1.42094e-23	3.05741e-22	deoxyhypusine hydroxylase
id_129980	-1.45198	6.72088	83.5906	6.08605e-20	9.95649e-19	hypothetical protein TRIATDRAFT_129980 [Trichoderma atroviride IMI 206040]
id_32371	-1.45275	2.84928	41.7557	1.0342e-10	7.42392e-10	mitochondrial seryl-trna synthetase
id_232460	-1.45538	6.04572	79.1414	5.78201e-19	8.6751e-18	esterase family protein
id_301472	-1.45799	8.6793	90.3258	2.02004e-21	3.76305e-20	60s ribosomal protein l36
id_129932	-1.4591	4.49751	59.664	1.12517e-14	1.19202e-13	gpi ethanolamine phosphate transferase
id_40597	-1.46124	3.00653	28.7291	8.32416e-08	4.037e-07	alcohol dehydrogenase
id_300562	-1.46289	2.19436	20.8467	4.97548e-06	1.86206e-05	hypothetical protein TRIATDRAFT_257891 [Trichoderma atroviride IMI 206040]
id_285826	-1.46483	5.97849	77.5196	1.31415e-18	1.92657e-17	arm-like repeat-containing protein
id_173959	-1.46537	1.56343	21.4726	3.58915e-06	1.37474e-05	heterokaryon incompatibility protein
id_51515	-1.46643	6.83147	76.6569	2.0339e-18	2.93523e-17	cutinase negative acting protein
id_228328	-1.47159	6.79643	127.028	1.832e-29	5.77843e-28	trna pseudouridine synthase
id_303984	-1.4738	2.85175	23.0388	1.58761e-06	6.41125e-06	hypothetical protein TRIATDRAFT_303984 [Trichoderma atroviride IMI 206040]
id_300794	-1.47404	8.03554	86.3993	1.47034e-20	2.50893e-19	pyruvate dehydrogenase e1 component beta subunit
id_140136	-1.47416	6.66024	109.812	1.0775e-25	2.6312e-24	major facilitator superfamily transporter
id_83457	-1.47493	2.3214	22.2731	2.36495e-06	9.27163e-06	hypothetical protein TRIATDRAFT_83457 [Trichoderma atroviride IMI 206040]
id_130709	-1.47716	8.54072	85.029	2.94022e-20	4.9461e-19	hydroxymethylglutaryl- synthase
id_300121	-1.4781	6.81949	140.601	1.9674e-32	7.91429e-31	atp phosphoribosyltransferase
id_45696	-1.47861	3.39445	19.4355	1.04053e-05	3.6652e-05	hypothetical protein TRIATDRAFT_45696 [Trichoderma atroviride IMI 206040]
id_52592	-1.47991	2.38451	16.3185	5.35386e-05	0.000166598	chitinase-like protein
id_79024	-1.48024	4.67909	72.0814	2.06498e-17	2.74244e-16	pdcd2_c domain-containing protein
id_148863	-1.48084	7.21172	129.04	6.64789e-30	2.15397e-28	30s ribosomal subunit
id_44123	-1.4809	5.85541	23.1748	1.47924e-06	6.00948e-06	alpha- -glucanase
id_290744	-1.48111	5.18558	81.2856	1.95342e-19	3.0633e-18	ribosome biogenesis protein urb1
id_50815	-1.48208	1.73835	11.4423	0.000717914	0.00181373	hypothetical protein TRIATDRAFT_50815 [Trichoderma atroviride IMI 206040]
id_301437	-1.48346	8.67778	44.4928	2.55297e-11	1.97021e-10	mfs transporter
id_169823	-1.48355	2.61281	27.3265	1.71839e-07	7.98496e-07	duf498 domain protein
id_223153	-1.48587	7.24338	73.2435	1.14605e-17	1.55173e-16	sulfite reductase flavoprotein component
id_219391	-1.48813	4.06878	53.1202	3.13745e-13	2.92232e-12	dna polymerase gamma
id_301217	-1.48931	10.2571	42.1	8.67223e-11	6.29587e-10	c-4 sterol methyl oxidase
id_292168	-1.4899	6.47459	151.719	7.29942e-35	3.61799e-33	dna-directed rna polymerase
id_302420	-1.49058	5.6091	68.9116	1.02977e-16	1.30119e-15	nitroreductase family protein
id_223967	-1.4911	3.86116	30.3598	3.58895e-08	1.85048e-07	carotenoid cleavage dioxygenase 1
id_43537	-1.49151	1.73603	17.9624	2.25316e-05	7.54103e-05	meiotic chromosome segregation protein
id_149409	-1.49178	5.28476	105.961	7.52194e-25	1.76437e-23	inner membrane magnesium transporter mrs2
id_139428	-1.49374	9.1875	108.203	2.42652e-25	5.85669e-24	ncs1 nucleoside transporter family protein
id_297774	-1.49403	10.3508	67.3	2.33179e-16	2.87231e-15	60s ribosomal protein l3
id_297464	-1.49468	6.976	81.7001	1.58386e-19	2.51215e-18	integral membrane protein
id_296847	-1.49474	6.51167	7.59725	0.00584575	0.0120818	ccch zinc finger dna binding protein
id_148346	-1.49609	6.91201	123.356	1.16563e-28	3.46651e-27	oxysterol-binding protein
id_295625	-1.49645	3.59947	40.0896	2.42579e-10	1.68611e-09	gtpase family protein
id_175141	-1.49865	4.54885	67.4921	2.11537e-16	2.61868e-15	rna polymerase iii rpc4
id_89381	-1.4996	2.07486	16.6352	4.53014e-05	0.000143268	het domain-containing protein
id_298461	-1.50083	5.94628	140.182	2.42874e-32	9.58489e-31	54s ribosomal protein l3
id_211192	-1.50084	6.03064	106.825	4.86321e-25	1.15703e-23	nucleolar gtp-binding protein
id_147452	-1.50209	5.0378	32.4819	1.20308e-08	6.6876e-08	delta -sterol reductase
id_299566	-1.50305	6.2418	66.265	3.94187e-16	4.764e-15	mfs phospholipid transporter git1
id_91074	-1.50396	6.62634	36.2956	1.69543e-09	1.05122e-08	glutathione s-
id_257586	-1.50492	5.40448	126.119	2.89659e-29	8.93331e-28	cytochrome c subunit vib
id_282906	-1.50505	6.60082	124.332	7.12757e-29	2.15823e-27	glycerophosphodiester phosphodiesterase gde1
id_300169	-1.50525	7.42972	87.5565	8.19064e-21	1.43586e-19	h aca ribonucleoprotein complex subunit 1
id_322621	-1.50641	4.12401	10.0695	0.00150747	0.00355098	ankyrin repeat protein
id_299771	-1.50677	6.86824	95.2263	1.69823e-22	3.37877e-21	vacuolar transporter chaperone 1
id_230299	-1.50761	5.60958	103.293	2.89027e-24	6.48714e-23	40s ribosomal protein s8
id_31975	-1.50765	1.70245	20.3206	6.5491e-06	2.40239e-05	general amidase
id_301772	-1.50931	7.51256	134.522	4.20092e-31	1.49562e-29	atp synthase subunit e
id_134224	-1.51027	11.9907	37.5761	8.7916e-10	5.67501e-09	polyketide synthase
id_146823	-1.51072	2.46714	12.1793	0.000483233	0.00126577	sulphydryl oxidase
id_302682	-1.51123	2.83254	25.3859	4.69338e-07	2.05369e-06	hypothetical protein TRIATDRAFT_302682 [Trichoderma atroviride IMI 206040]
id_242673	-1.51308	3.57576	75.693	3.31375e-18	4.70079e-17	amidase family protein
id_40648	-1.51332	4.43399	16.4253	5.06046e-05	0.000158237	#NAME?
id_317544	-1.51538	4.95479	98.8455	2.72985e-23	5.71141e-22	adenosine deaminase
id_152507	-1.51553	3.21312	41.624	1.10628e-10	7.91408e-10	trna wybutosine-synthesizing protein
id_302204	-1.51577	6.21865	6.55209	0.0104761	0.0203323	hypothetical protein TRIATDRAFT_302204 [Trichoderma atroviride IMI 206040]
id_298923	-1.51702	3.90989	50.165	1.41346e-12	1.22348e-11	protein
id_155551	-1.51848	6.17977	72.5106	1.66134e-17	2.2277e-16	nicotinate phosphoribosyltransferase
id_45896	-1.51902	3.55057	31.5503	1.94339e-08	1.05493e-07	glycerol dehydrogenase
id_144062	-1.52293	8.5938	69.6155	7.20698e-17	9.16221e-16	major facilitator superfamily protein
id_289460	-1.52368	4.13923	43.7785	3.6772e-11	2.78617e-10	atp-dependent rna helicase
id_217096	-1.52449	2.73694	23.202	1.45843e-06	5.93566e-06	bile-acid 7-alpha dehydratase
id_301188	-1.52482	9.91213	34.3625	4.57442e-09	2.68437e-08	acyl- desaturase
id_280678	-1.52511	5.21096	80.7382	2.57695e-19	4.0184e-18	fmn-dependent nitrilotriacetate monooxygenase family
id_248464	-1.52572	6.3764	57.8106	2.8861e-14	2.92366e-13	c2h2 transcription factor
id_254905	-1.5259	6.95515	66.3636	3.74965e-16	4.55815e-15	endonuclease exonuclease phosphatase family protein
id_316156	-1.52804	1.98757	23.317	1.37382e-06	5.60499e-06	classes i and ii family
id_139257	-1.52849	6.81523	122.412	1.87526e-28	5.45989e-27	eukaryotic translation initiation factor 3 subunit f
id_173030	-1.52901	5.68841	87.1336	1.01431e-20	1.76329e-19	eukaryotic ribosome biogenesis protein 1
id_52401	-1.53034	3.83454	50.2759	1.33579e-12	1.16229e-11	iron-regulated transporter
id_94162	-1.53265	2.66778	31.255	2.26259e-08	1.21083e-07	set domain-containing protein 5
id_300075	-1.53412	5.86197	125.882	3.26291e-29	1.00259e-27	hypothetical protein TRIATDRAFT_300075 [Trichoderma atroviride IMI 206040]
id_162993	-1.53549	2.33392	10.1193	0.00146727	0.00346413	gtpase-activator protein for ras-like gtpase containing protein
id_127924	-1.53735	2.93838	11.4684	0.000707892	0.00179113	glycoside hydrolase family 54 protein
id_301894	-1.53742	7.30359	139.334	3.72255e-32	1.44175e-30	eukaryotic translation initiation factor 3 subunit 2
id_42174	-1.53766	5.61476	92.4208	7.00755e-22	1.32618e-20	purine-cytosine permease fcy21
id_299540	-1.53879	9.35893	44.117	3.09322e-11	2.36305e-10	3-octaprenyl-4-hydroxybenzoate carboxy-
id_144612	-1.53961	3.67257	50.4527	1.22069e-12	1.06437e-11	mitochondrial atpase complex subunit atp10
id_299895	-1.53988	10.1096	83.868	5.2895e-20	8.70467e-19	cytochrome c peroxidase
id_33403	-1.54057	6.67292	86.8932	1.14544e-20	1.98709e-19	isocitrate dehydrogenase subunit 2
id_302071	-1.54253	4.21189	73.8353	8.49164e-18	1.16683e-16	acyl-coenzyme a thioesterase 13
id_321843	-1.54318	6.08935	114.822	8.60705e-27	2.22581e-25	hypothetical protein TRIATDRAFT_321843 [Trichoderma atroviride IMI 206040]
id_315510	-1.54473	3.31713	34.1978	4.97862e-09	2.90111e-08	hypothetical protein TRIATDRAFT_315510 [Trichoderma atroviride IMI 206040]
id_298020	-1.54498	9.4338	87.4266	8.74677e-21	1.52373e-19	translationally-controlled tumor protein
id_16904	-1.54597	2.50029	19.3412	1.09324e-05	3.83788e-05	ribonuclease p complex subunit
id_183582	-1.54625	4.6676	63.666	1.47406e-15	1.68606e-14	nadh-ubiquinone oxidoreductase kda subunit
id_297029	-1.548	5.3623	102.856	3.60354e-24	8.06632e-23	hypothetical protein TRIATDRAFT_297029 [Trichoderma atroviride IMI 206040]
id_128143	-1.54922	6.22659	142.381	8.02866e-33	3.39364e-31	37s ribosomal protein
id_28889	-1.54966	5.52628	86.6202	1.31495e-20	2.267e-19	dna-directed rna polymerases i and iii 40 kda polypeptide
id_7539	-1.55028	2.44231	33.2082	8.27994e-09	4.69028e-08	integral membrane protein
id_315389	-1.55091	3.9609	63.8995	1.30929e-15	1.50378e-14	gtp-binding protein
id_134949	-1.55848	6.56142	92.9454	5.37568e-22	1.03141e-20	cystathionine beta-synthase
id_280713	-1.56266	2.78851	15.2439	9.44837e-05	0.000281591	hypothetical protein TRIATDRAFT_280713 [Trichoderma atroviride IMI 206040]
id_49509	-1.56583	5.09776	71.2191	3.19682e-17	4.18552e-16	heat repeat protein
id_299863	-1.56749	10.0028	70.5376	4.51577e-17	5.85713e-16	myo-inositol-1-phosphate synthase
id_222925	-1.56761	5.61143	149.248	2.53124e-34	1.20444e-32	mitochondrial genome maintenance protein mgm101
id_302964	-1.56836	2.95023	19.4229	1.04742e-05	3.68476e-05	family protein
id_146407	-1.56901	5.19318	104.021	2.00223e-24	4.51831e-23	hypothetical protein TRIATDRAFT_146407 [Trichoderma atroviride IMI 206040]
id_131909	-1.57185	6.55697	147.245	6.93795e-34	3.1398e-32	mitochondrial import inner membrane translocase subunit tim-17
id_156322	-1.57657	5.60202	83.4345	6.58636e-20	1.07118e-18	deoxyhypusine synthase
id_258186	-1.57979	6.65731	83.8455	5.34999e-20	8.78685e-19	hsp10-like protein
id_300396	-1.58005	5.89167	134.267	4.77516e-31	1.69203e-29	cytochrome c heme lyase
id_157836	-1.58029	7.15557	153.898	2.43821e-35	1.29318e-33	calcium-binding mitochondrial carrier protein aralar1
id_259599	-1.58116	6.80863	151.174	9.60178e-35	4.73101e-33	hypothetical protein TRIATDRAFT_259599 [Trichoderma atroviride IMI 206040]
id_228807	-1.58592	4.73283	95.4316	1.53094e-22	3.0571e-21	exs family protein
id_302735	-1.58704	7.55298	43.8085	3.62136e-11	2.75137e-10	hypothetical protein TRIATDRAFT_302735 [Trichoderma atroviride IMI 206040]
id_271418	-1.58877	5.86543	101.633	6.68333e-24	1.47618e-22	mboat family protein
id_302110	-1.5889	1.66395	19.8526	8.36487e-06	3.00623e-05	hypothetical protein TRIATDRAFT_302110 [Trichoderma atroviride IMI 206040]
id_297421	-1.58915	6.60466	127.044	1.8169e-29	5.75259e-28	pre-rrna-processing protein pno1
id_300026	-1.58947	7.16829	42.8575	5.88765e-11	4.35791e-10	hypothetical protein TRIATDRAFT_300026 [Trichoderma atroviride IMI 206040]
id_52101	-1.5916	5.30332	38.4466	5.62733e-10	3.72224e-09	glycosyltransferase family 2 protein
id_310665	-1.5926	2.30145	26.1823	3.10651e-07	1.3945e-06	protein
id_300321	-1.59672	8.6088	39.6148	3.09324e-10	2.10953e-09	hypothetical protein TRIATDRAFT_300321 [Trichoderma atroviride IMI 206040]
id_292812	-1.59685	4.91664	101.64	6.65923e-24	1.47477e-22	mitochondrial import inner membrane translocase subunit tim-54
id_301932	-1.59767	6.42265	142.083	9.32698e-33	3.9028e-31	ribosomal protein s15 precursor-like protein
id_314256	-1.59933	5.76519	65.8202	4.94e-16	5.89332e-15	amino acid
id_172944	-1.60039	6.06206	136.754	1.36484e-31	5.09643e-30	atp-dependent rna helicase mak5
id_137104	-1.60049	5.17468	84.3336	4.17944e-20	6.91893e-19	replication regulator
id_314512	-1.60097	5.2236	67.6924	1.91103e-16	2.37509e-15	sas10 utp3 c1d family protein
id_88054	-1.6023	6.2706	135.337	2.78667e-31	1.02223e-29	hypothetical protein TRIATDRAFT_88054 [Trichoderma atroviride IMI 206040]
id_301492	-1.60275	7.18572	206.85	6.68647e-47	8.56588e-45	g protein alpha subunit
id_322924	-1.60291	4.22412	11.613	0.000654915	0.00166468	hypothetical protein TRIATDRAFT_322924 [Trichoderma atroviride IMI 206040]
id_152715	-1.60752	6.64078	99.2653	2.20849e-23	4.65573e-22	ribosome biogenesis protein brx1
id_128510	-1.608	9.17603	79.6339	4.50627e-19	6.88508e-18	sulfite reductase beta subunit
id_250124	-1.61077	4.02058	43.3012	4.69294e-11	3.50791e-10	armadillo-type fold domain containing protein
id_301128	-1.61167	4.76606	5.02245	0.0250207	0.0440108	acyl- n-acyltransferase
id_91484	-1.61186	4.20504	62.0089	3.41916e-15	3.75611e-14	nol1 nop2 sun family protein
id_301316	-1.61358	2.7891	23.6782	1.13865e-06	4.6915e-06	hypothetical protein TRIATDRAFT_301316 [Trichoderma atroviride IMI 206040]
id_302105	-1.61496	6.29944	117.453	2.28479e-27	6.21746e-26	hypothetical protein TRIATDRAFT_259435 [Trichoderma atroviride IMI 206040]
id_291734	-1.61524	8.72471	140.678	1.89199e-32	7.64788e-31	atp-dependent rna helicase dbp-2
id_216629	-1.6213	5.75137	77.3315	1.44542e-18	2.11529e-17	60s ribosome biogenesis protein
id_44124	-1.62155	5.92816	86.4721	1.41726e-20	2.4283e-19	60s ribosomal biogenesis protein
id_145656	-1.62173	5.14501	36.1183	1.8569e-09	1.14536e-08	carbonate dehydratase
id_141719	-1.62443	4.5623	77.5871	1.26995e-18	1.86505e-17	methyltransferase domain-containing protein
id_300851	-1.62626	5.39795	100.975	9.3148e-24	2.03048e-22	mitochondrial 54s ribosomal protein 19
id_300850	-1.62851	5.73421	105.402	9.97145e-25	2.30645e-23	ribosomal rna assembly protein mis3
id_83919	-1.63802	1.52247	21.1496	4.24787e-06	1.61148e-05	glycoside hydrolase family 27 protein
id_314158	-1.6392	5.30117	73.4892	1.01186e-17	1.37676e-16	wound-responsive protein ked
id_80552	-1.64136	3.43863	41.8401	9.90511e-11	7.13493e-10	rna polymerase i specific transcription initiation factor
id_301148	-1.64492	6.85695	170.242	6.55243e-39	4.54684e-37	nuclear segregation protein
id_302812	-1.64524	4.91936	72.0873	2.05884e-17	2.73866e-16	alpha beta hydrolase fold protein
id_51260	-1.64528	6.71778	33.2393	8.14851e-09	4.62211e-08	alternative oxidase
id_213515	-1.64579	3.43801	48.7483	2.91005e-12	2.44521e-11	hit zinc finger
id_146818	-1.64746	4.15765	23.8356	1.04922e-06	4.35536e-06	pfs nb-arc and ankyrin-domain-containing protein
id_147496	-1.64817	7.37431	56.6836	5.11882e-14	5.11697e-13	high affinity zinc ion
id_300453	-1.65067	9.67087	64.7866	8.34661e-16	9.76154e-15	helix-turn-helix domain-containing protein
id_297930	-1.651	6.47676	41.6388	1.09794e-10	7.86795e-10	l-xylulose reductase
id_79164	-1.65602	3.72342	45.0868	1.88488e-11	1.46961e-10	translation machinery-associated
id_292956	-1.65727	4.98026	87.6259	7.90824e-21	1.38928e-19	ribosome biogenesis atpase rix7
id_211738	-1.65918	2.56231	22.381	2.23574e-06	8.80655e-06	ankyrin repeat protein
id_283122	-1.66047	1.71442	31.1914	2.33799e-08	1.24798e-07	fungal specific transcription
id_132616	-1.66183	6.3205	120.894	4.03146e-28	1.14184e-26	atp-dependent rna helicase dbp9
id_294009	-1.66325	3.88357	63.3521	1.72869e-15	1.95596e-14	aaa family atpase
id_46148	-1.66439	4.45	59.3788	1.30063e-14	1.37093e-13	protein
id_142705	-1.66586	3.36778	43.1511	5.06701e-11	3.77735e-10	arginine n-methyltransferase
id_169228	-1.66633	3.79137	55.3187	1.02487e-13	9.98137e-13	peptide alpha-n-acetyltransferase
id_87276	-1.67047	4.79851	114.611	9.57603e-27	2.4611e-25	nad -binding protein
id_146041	-1.67167	8.16166	140.54	2.02835e-32	8.09684e-31	glycosyltransferase family 20 protein
id_310473	-1.67239	4.67332	86.8754	1.15576e-20	2.00083e-19	metabolite transport
id_168625	-1.67504	3.89815	61.1344	5.33095e-15	5.76504e-14	hypothetical protein TRIATDRAFT_168625, partial [Trichoderma atroviride IMI 206040]
id_225995	-1.67777	2.24321	23.8313	1.05157e-06	4.36294e-06	ankyrin repeat containing protein
id_39887	-1.67811	3.80199	35.2467	2.90471e-09	1.74892e-08	peptide synthetase
id_44219	-1.67826	2.94683	22.715	1.87891e-06	7.50032e-06	oxidoreductase fad-binding protein
id_297066	-1.68076	6.66126	194.43	3.43119e-44	3.57144e-42	mitochondrial import receptor subunit tom-40
id_131977	-1.68176	6.32016	131.167	2.27631e-30	7.76839e-29	electron transfer flavoprotein alpha-subunit
id_132795	-1.6823	9.40071	29.6815	5.09192e-08	2.56972e-07	hypothetical protein TRIATDRAFT_132795 [Trichoderma atroviride IMI 206040]
id_206230	-1.68596	7.2926	55.048	1.17622e-13	1.13756e-12	abc transporter transmembrane region
id_34472	-1.68676	3.21966	21.0762	4.41377e-06	1.66607e-05	umta methyltransferase
id_282959	-1.69117	4.10445	34.3128	4.69281e-09	2.74803e-08	nonselective cation channel
id_81358	-1.69448	3.71173	57.8387	2.84523e-14	2.88578e-13	amino acid
id_92601	-1.69467	2.53938	18.417	1.77465e-05	6.04644e-05	hypothetical protein TRIATDRAFT_92601 [Trichoderma atroviride IMI 206040]
id_296804	-1.69479	2.02466	21.9982	2.72909e-06	1.05846e-05	mfs transporter
id_292334	-1.6952	2.97144	65.7627	5.08615e-16	6.05034e-15	c6 transcription
id_172208	-1.696	2.31379	27.729	1.39556e-07	6.57287e-07	subtilisin-like serine protease pr1c
id_134836	-1.6971	7.50088	164.587	1.12621e-37	7.21384e-36	farnesyl pyrophosphate synthetase
id_151594	-1.69878	7.61779	121.537	2.91467e-28	8.31179e-27	delta(24(24 ))-sterol reductase
id_298638	-1.70429	6.42497	213.293	2.62646e-48	3.77078e-46	mitochondrial import inner membrane translocase subunit tim23
id_297546	-1.70631	3.93578	29.9943	4.33329e-08	2.21506e-07	short chain dehydrogenase
id_140711	-1.70755	6.65776	160.062	1.09658e-36	6.66514e-35	mitochondrial import inner membrane translocase subunit tim10
id_285581	-1.70815	1.41291	7.99134	0.00470015	0.00996135	fungal specific transcription factor
id_131929	-1.70875	5.50377	81.6317	1.63966e-19	2.59079e-18	amidase family protein
id_302814	-1.71003	11.4321	45.3684	1.63247e-11	1.2812e-10	fad binding domain-containing protein
id_285321	-1.71009	2.96914	9.32038	0.0022662	0.00515591	alcohol dehydrogenase
id_316836	-1.71048	1.68509	5.15731	0.0231488	0.0410564	ankyrin repeat protein
id_302640	-1.71056	8.10581	51.7937	6.16499e-13	5.51406e-12	l-psp endoribonuclease family
id_302767	-1.71128	6.55562	171.391	3.67517e-39	2.6382e-37	lysyl-trna synthetase
id_302001	-1.71171	6.88989	112.249	3.15186e-26	7.95318e-25	hypothetical protein TRIATDRAFT_302001 [Trichoderma atroviride IMI 206040]
id_300421	-1.71236	3.99278	62.5518	2.5953e-15	2.88147e-14	veg136 protein
id_222224	-1.71298	4.43563	62.1226	3.22718e-15	3.56403e-14	augmenter of liver regeneration
id_140264	-1.71379	4.47545	84.8633	3.19726e-20	5.34609e-19	#NAME?
id_301918	-1.71439	5.72819	152.394	5.19572e-35	2.63809e-33	peptidyl-trna hydrolase
id_154787	-1.71477	5.51425	26.8483	2.2007e-07	1.00743e-06	flavoprotein involved in k+ transport
id_302297	-1.71512	5.42197	9.14454	0.00249462	0.00561727	hypothetical protein TRIATDRAFT_302297 [Trichoderma atroviride IMI 206040]
id_217846	-1.71567	7.39433	96.3079	9.83363e-23	1.97312e-21	eukaryotic translation initiation factor subunit eif-
id_133737	-1.71659	6.57939	129.785	4.56621e-30	1.51485e-28	bifunctional purine biosynthesis protein
id_302532	-1.71858	6.35142	46.5753	8.81658e-12	7.10703e-11	minor allergen alt a 7
id_299952	-1.72106	8.09075	76.9603	1.74427e-18	2.53482e-17	fatty acid hydroxylase
id_153029	-1.72231	5.78307	129.095	6.46431e-30	2.10267e-28	wd repeat domain-containing protein jip5
id_321611	-1.72277	5.7258	99.846	1.64717e-23	3.53504e-22	urb2 npa2 family protein
id_85662	-1.72322	10.0666	66.2966	3.87924e-16	4.70196e-15	fatty acid synthase subunit alpha
id_23913	-1.72448	2.26587	23.5141	1.24e-06	5.08896e-06	serine threonine protein
id_299475	-1.72501	6.75845	152.788	4.26157e-35	2.21788e-33	short-chain dehydrogenase
id_182356	-1.72983	5.64096	35.8662	2.11346e-09	1.29498e-08	multicopper oxidase family protein
id_85568	-1.73016	6.30894	44.2922	2.82842e-11	2.17071e-10	integral membrane
id_50132	-1.73295	5.29019	47.8306	4.64691e-12	3.83117e-11	nadph-dependent alpha-keto amide
id_47941	-1.73306	5.92943	93.8723	3.36559e-22	6.53269e-21	serine protease
id_147790	-1.73573	7.80965	148.678	3.37216e-34	1.59545e-32	4-nitrophenylphosphatase
id_151203	-1.73798	3.64507	63.9884	1.25151e-15	1.44024e-14	membrane transporter
id_50952	-1.74143	2.01416	20.7574	5.21303e-06	1.94223e-05	alcohol dehydrogenase
id_297734	-1.74177	8.01893	127.324	1.57779e-29	5.01459e-28	heat shock protein 60
id_155381	-1.74323	5.91926	140.705	1.86667e-32	7.58233e-31	50s ribosomal subunit l30
id_54382	-1.74411	1.72114	22.6862	1.90729e-06	7.60633e-06	x-pro dipeptidyl-peptidase (s15 family) protein
id_221166	-1.74475	6.49813	155.118	1.31961e-35	7.22918e-34	pyridoxal-dependent decarboxylase
id_52927	-1.74678	4.11658	69.9867	5.97062e-17	7.64883e-16	rrna-processing protein fcf1
id_297217	-1.75049	8.53596	166.283	4.79797e-38	3.14588e-36	isocitrate dehydrogenase subunit 1
id_91075	-1.75655	6.09851	72.6963	1.51218e-17	2.03096e-16	beta- -glucanase
id_257431	-1.76449	5.70466	123.79	9.36395e-29	2.80481e-27	50s ribosomal protein l24
id_147054	-1.76476	6.09275	83.8848	5.24473e-20	8.6481e-19	pdr16 protein
id_193089	-1.76631	1.90978	36.8494	1.27614e-09	8.01994e-09	hypothetical protein TRIATDRAFT_193089 [Trichoderma atroviride IMI 206040]
id_146241	-1.7668	8.95268	110.455	7.7886e-26	1.91315e-24	zuotin
id_53332	-1.76758	2.96605	20.0476	7.55393e-06	2.73842e-05	hypothetical protein TRIATDRAFT_53332 [Trichoderma atroviride IMI 206040]
id_258871	-1.7723	3.48562	30.1984	3.90038e-08	2.00361e-07	---NA---
id_86733	-1.7768	1.43165	20.294	6.64086e-06	2.43177e-05	c6 transcription factor
id_298730	-1.7809	8.52234	27.8389	1.31847e-07	6.22386e-07	hypothetical protein TRIATDRAFT_298730 [Trichoderma atroviride IMI 206040]
id_222018	-1.78113	6.54275	152.629	4.61674e-35	2.37306e-33	bifunctional purine biosynthetic protein
id_296657	-1.78585	5.08038	35.2623	2.88153e-09	1.73622e-08	glycoside hydrolase family 76 protein
id_247404	-1.78687	4.8775	89.3712	3.27261e-21	5.97609e-20	pre-rrna-processing protein esf2
id_297951	-1.78756	6.07119	131.297	2.13195e-30	7.30567e-29	nucleolus protein required for cell viability
id_302097	-1.78786	5.93978	67.2535	2.38747e-16	2.93655e-15	duf1348-domain-containing protein
id_299311	-1.78795	2.23507	22.7542	1.84097e-06	7.35947e-06	hypothetical protein TRIATDRAFT_299311 [Trichoderma atroviride IMI 206040]
id_300397	-1.79699	5.24312	139.737	3.03964e-32	1.19392e-30	suppressor protein srp40
id_79840	-1.79799	3.6965	53.874	2.13767e-13	2.02507e-12	rrna methylase
id_297726	-1.79908	2.93269	36.8129	1.30027e-09	8.16541e-09	hypothetical protein TRIATDRAFT_297726 [Trichoderma atroviride IMI 206040]
id_292723	-1.79993	6.18311	120.53	4.84275e-28	1.36235e-26	u3 small nucleolar ribonucleoprotein protein imp4
id_298475	-1.80306	9.42457	118.919	1.09108e-27	2.99849e-26	cytochrome p450 61
id_302330	-1.80385	6.43967	138.89	4.65633e-32	1.77047e-30	trna-splicing endonuclease subunit
id_301229	-1.80941	6.91938	58.0325	2.57825e-14	2.6278e-13	dienelactone hydrolase family protein
id_151744	-1.8135	5.33706	99.1076	2.39149e-23	5.01609e-22	small nucleolar ribonucleoprotein complex subunit
id_291316	-1.81694	6.62818	180.813	3.21964e-41	2.681e-39	u3 small nucleolar rna-associated protein 5
id_42070	-1.82169	7.20059	50.2241	1.37153e-12	1.18966e-11	fad fmn-containing isoamyl alcohol oxidase
id_257915	-1.82541	4.77854	5.66788	0.0172783	0.0317678	hypothetical protein TRIATDRAFT_257915 [Trichoderma atroviride IMI 206040]
id_209582	-1.82707	6.29896	150.027	1.71024e-34	8.27977e-33	h aca ribonucleoprotein complex subunit 2
id_39393	-1.82741	5.67328	118.717	1.20804e-27	3.29816e-26	nuclear gtp-binding protein nug1
id_218183	-1.82765	6.56163	92.3633	7.21379e-22	1.36211e-20	carnitine acetyl transferase
id_51273	-1.82805	4.20062	90.1743	2.18081e-21	4.03546e-20	pentatricopeptide repeat domain-containing protein
id_129664	-1.82902	9.16161	157.308	4.38299e-36	2.4998e-34	adenosylhomocysteinase
id_285595	-1.83395	4.96027	97.1866	6.3092e-23	1.27826e-21	rna binding protein
id_153359	-1.83592	6.71202	174.207	8.91867e-40	6.51454e-38	pre-rrna processing protein
id_229066	-1.84183	5.26525	110.911	6.18958e-26	1.53395e-24	nop16-like protein
id_243742	-1.85137	6.3593	122.079	2.21774e-28	6.39002e-27	ribosomal large subunit
id_146928	-1.85376	5.46808	142.556	7.35039e-33	3.12279e-31	mitochondrial export translocase oxa1
id_226146	-1.85462	9.77249	90.0409	2.33293e-21	4.29785e-20	fatty acid synthase beta subunit dehydratase
id_148127	-1.85802	5.09772	120.37	5.24871e-28	1.47158e-26	nucleolar complex protein 4
id_149341	-1.85902	8.50421	147.75	5.3791e-34	2.47468e-32	hsp70-like protein
id_132378	-1.85972	5.69119	185.066	3.79632e-42	3.32758e-40	glucose-inducible sam-dependent methyltransferase
id_134653	-1.85998	4.92301	118.93	1.08497e-27	2.99157e-26	trna methyltransferase complex gcd14 subunit
id_319584	-1.86165	3.42586	49.8056	1.69755e-12	1.45427e-11	nicotinamide n-methyltransferase
id_321049	-1.86238	3.97075	70.7797	3.99431e-17	5.19698e-16	diphthamide biosynthesis protein 3
id_46546	-1.86449	5.9747	34.7464	3.75573e-09	2.23067e-08	hypothetical protein TRIATDRAFT_46546 [Trichoderma atroviride IMI 206040]
id_44629	-1.865	7.45604	87.4557	8.61902e-21	1.50462e-19	acid phosphatase
id_133503	-1.86532	4.62739	36.9081	1.23828e-09	7.80547e-09	hypothetical protein TRIATDRAFT_133503 [Trichoderma atroviride IMI 206040]
id_158094	-1.8678	6.17186	193.227	6.28159e-44	6.37888e-42	prephenate dehydrogenase
id_301541	-1.86806	11.6779	95.063	1.84419e-22	3.63899e-21	carrier protein
id_156634	-1.86878	4.71413	104.36	1.68737e-24	3.839e-23	60s ribosome subunit biogenesis protein nip7
id_138132	-1.87281	4.36699	88.518	5.03733e-21	9.00125e-20	mucin-like protein
id_84221	-1.87428	1.77381	21.5638	3.42245e-06	1.31512e-05	hypothetical protein TRIATDRAFT_84221 [Trichoderma atroviride IMI 206040]
id_214542	-1.87678	5.93187	244.567	3.97068e-55	9.72467e-53	uncharacterized oxidoreductase
id_319185	-1.87738	4.91624	29.9538	4.42462e-08	2.26036e-07	ferric-chelate reductase
id_321154	-1.87837	4.46121	68.403	1.33273e-16	1.67639e-15	rrna-processing protein cgr1
id_127105	-1.87953	5.57741	110.955	6.05144e-26	1.50419e-24	mrna turnover protein 4
id_138435	-1.87963	6.23077	69.7211	6.83115e-17	8.6977e-16	cytochrome c oxidase assembly
id_172602	-1.88173	5.3597	140.536	2.03223e-32	8.09684e-31	exosome complex exonuclease rrp
id_163411	-1.88445	6.00949	136.53	1.52799e-31	5.68016e-30	ribosome biogenesis protein kri1
id_128101	-1.88467	6.51656	92.6236	6.32471e-22	1.20793e-20	abc1 family protein
id_47485	-1.8853	5.12222	87.9842	6.59797e-21	1.16896e-19	u3 small nucleolar rna-associated protein
id_301493	-1.88805	7.54214	155.104	1.32915e-35	7.23389e-34	spermidine synthase
id_41214	-1.89181	5.64946	140.364	2.216e-32	8.78697e-31	brix domain-containing protein
id_301787	-1.89184	2.92718	30.5584	3.2396e-08	1.68496e-07	hypothetical protein TRIATDRAFT_301787 [Trichoderma atroviride IMI 206040]
id_302407	-1.8944	1.60888	21.1177	4.31919e-06	1.63645e-05	hypothetical protein TRIATDRAFT_302407 [Trichoderma atroviride IMI 206040]
id_217206	-1.89543	1.93566	14.1982	0.000164529	0.000470478	exo-rhamnogalacturonase b
id_2956	-1.89545	5.15385	111.263	5.18143e-26	1.29567e-24	wd g-beta repeat containing protein
id_254651	-1.89742	8.75462	70.2511	5.22161e-17	6.70994e-16	cytochrome p450 51b
id_45960	-1.89757	5.3336	129.463	5.37133e-30	1.76787e-28	small nucleolar ribonucleoprotein complex subunit
id_302790	-1.89796	10.2592	83.7517	5.60981e-20	9.19545e-19	mitochondrial hypoxia responsive domain-containing protein
id_32758	-1.90402	5.56835	136.872	1.28623e-31	4.82453e-30	atp-dependent rna helicase dbp10
id_302255	-1.90574	8.00179	238.454	8.54864e-54	1.77961e-51	ornithine decarboxylase
id_301399	-1.91323	9.85456	30.1283	4.0438e-08	2.076e-07	short-chain dehydrogenase reductase sdr
id_86643	-1.91854	1.90319	41.9005	9.60397e-11	6.93001e-10	hypothetical protein TRIATDRAFT_86643 [Trichoderma atroviride IMI 206040]
id_143973	-1.91871	5.26045	122.727	1.6e-28	4.69126e-27	atp-dependent rrna helicase rrp3
id_129766	-1.9262	7.28474	145.907	1.36051e-33	6.09086e-32	centromere microtubule-binding protein cbf5
id_174792	-1.92829	4.75607	104.05	1.97234e-24	4.46296e-23	wd repeat domain-containing protein
id_251069	-1.92859	3.31569	23.9063	1.01139e-06	4.20253e-06	hypothetical protein TRIATDRAFT_251069 [Trichoderma atroviride IMI 206040]
id_246378	-1.93545	8.53847	13.8042	0.000202882	0.000571902	abc transporter cdr4
id_300672	-1.93899	6.81885	172.07	2.61309e-39	1.89211e-37	atp-dependent rna helicase dbp3
id_301763	-1.93999	8.50526	184.684	4.60005e-42	3.94893e-40	s-adenosylmethionine synthetase
id_172095	-1.94094	5.39511	154.81	1.54044e-35	8.27565e-34	dna polymerase
id_94342	-1.94217	4.5475	80.1845	3.41037e-19	5.25891e-18	snornp assembly factor
id_301643	-1.9466	5.562	182.898	1.12897e-41	9.59276e-40	ribosome biogenesis protein
id_42245	-1.94873	4.59847	50.1137	1.45088e-12	1.25327e-11	digeranylgeranylglyceryl phosphate synthase
id_79898	-1.95042	4.77576	116.816	3.14924e-27	8.48663e-26	digestive organ expansion factor
id_299257	-1.95129	6.41026	101.521	7.07136e-24	1.55365e-22	alcohol dehydrogenase
id_151225	-1.95244	4.87897	141.327	1.36448e-32	5.62475e-31	nudix family protein
id_238239	-1.95255	6.09568	148.212	4.26451e-34	1.98383e-32	chlorophenol o-methyltransferase
id_78950	-1.9531	7.20164	84.6426	3.57484e-20	5.94165e-19	integral membrane protein
id_82974	-1.95462	4.40528	48.3477	3.56965e-12	2.97543e-11	adenylyl-sulfate kinase
id_7567	-1.95564	3.92319	36.4377	1.57624e-09	9.81703e-09	yhl026c-like protein
id_39549	-1.95717	5.8558	73.1041	1.22991e-17	1.6572e-16	siderophore iron transporter
id_218512	-1.95809	6.36614	132.121	1.40744e-30	4.88323e-29	ribosomal rna-processing protein 12
id_322622	-1.96723	3.40694	13.7997	0.000203371	0.000572313	aaa family protein
id_300712	-1.96911	8.3053	128.472	8.85067e-30	2.85657e-28	ribonuclease t2
id_283564	-1.96951	1.95516	28.1614	1.1161e-07	5.30465e-07	mip transporter
id_299234	-1.97012	2.04887	22.133	2.54401e-06	9.91294e-06	hypothetical protein TRIATDRAFT_299234 [Trichoderma atroviride IMI 206040]
id_220898	-1.97424	1.61644	26.7196	2.35223e-07	1.0715e-06	oxalate formate
id_301679	-1.97449	1.8005	43.5836	4.06238e-11	3.06408e-10	hypothetical protein TRIATDRAFT_301679 [Trichoderma atroviride IMI 206040]
id_296851	-1.97514	7.5025	68.0183	1.61983e-16	2.02527e-15	delta fatty acid desaturase
id_46082	-1.97987	6.44846	126.521	2.36545e-29	7.40492e-28	mfs transporter
id_87430	-1.97989	4.51404	117.396	2.3509e-27	6.35584e-26	pre-rrna-processing protein ipi1
id_83513	-1.982	4.42925	104.143	1.88222e-24	4.27064e-23	nucleolar protein 12
id_300355	-1.98328	8.31036	177.439	1.75669e-40	1.34201e-38	phospho-2-dehydro-3-deoxyheptonate aldolase
id_300471	-1.98368	5.87861	116.18	4.33992e-27	1.15091e-25	hypothetical protein TRIATDRAFT_300471 [Trichoderma atroviride IMI 206040]
id_302863	-1.98754	5.04977	83.5562	6.19298e-20	1.00918e-18	alpha beta
id_34931	-1.98817	4.76108	111.519	4.55531e-26	1.14598e-24	ribosomal rna-processing protein 8
id_31227	-1.98822	3.18389	61.4872	4.45638e-15	4.8381e-14	membrane protein
id_299003	-1.98835	6.89115	164.719	1.0535e-37	6.80039e-36	ribosome biogenesis protein rlp24
id_181886	-1.99199	3.28014	53.7873	2.23409e-13	2.10921e-12	mitochondrial membrane protein pet127
id_259219	-1.99304	4.10308	21.1159	4.32335e-06	1.63713e-05	hypothetical protein TRIATDRAFT_259219 [Trichoderma atroviride IMI 206040]
id_53649	-1.99602	5.68581	154.995	1.40374e-35	7.59023e-34	atp-dependent rna helicase dob1
id_133720	-1.99658	6.00204	178.283	1.14927e-40	9.11428e-39	g-patch domain-containing protein
id_286000	-1.99712	7.20158	124.256	7.40452e-29	2.23397e-27	bifunctional pyrimidine biosynthesis protein
id_230117	-1.99858	4.22639	58.4007	2.13819e-14	2.20902e-13	hypothetical protein TRIATDRAFT_230117 [Trichoderma atroviride IMI 206040]
id_162817	-1.99871	5.98006	123.899	8.8625e-29	2.66419e-27	dead deah box helicase
id_133870	-2.00094	7.9805	21.433	3.66414e-06	1.3996e-05	glycoside hydrolase family 18 protein
id_145463	-2.00112	7.20014	141.943	1.0008e-32	4.16683e-31	rrna biogenesis protein rrp5
id_78088	-2.00933	4.93958	31.3608	2.14269e-08	1.15185e-07	hypothetical protein TRIATDRAFT_78088 [Trichoderma atroviride IMI 206040]
id_40957	-2.01014	5.30035	148.619	3.47332e-34	1.63403e-32	atp-dependent rna helicase dbp4
id_132105	-2.01142	5.98169	145.394	1.76149e-33	7.71995e-32	sas10 utp3 family protein
id_300475	-2.01154	6.24741	211.853	5.41454e-48	7.51448e-46	methylthioadenosine phosphorylase
id_300751	-2.01893	6.08698	17.4978	2.8764e-05	9.43726e-05	hypothetical protein TRIATDRAFT_300751 [Trichoderma atroviride IMI 206040]
id_297648	-2.01895	7.02624	135.302	2.8352e-31	1.03547e-29	rrna processing protein
id_298114	-2.02083	8.96695	80.7055	2.61988e-19	4.07771e-18	nad dependent epimerase
id_150078	-2.02093	9.87279	27.1178	1.91429e-07	8.83121e-07	pyruvate decarboxylase
id_219237	-2.02219	4.60189	94.209	2.83901e-22	5.52347e-21	nucleolar complex-associated protein
id_142588	-2.02248	4.54525	96.5471	8.7147e-23	1.75708e-21	duf383-domain-containing protein
id_273644	-2.02403	4.27531	52.2615	4.85802e-13	4.40182e-12	aerobactin siderophore biosynthesis protein iucb
id_43203	-2.02445	5.84268	121.547	2.90024e-28	8.29907e-27	sda1 domain-containing protein
id_127354	-2.02726	5.12087	141.227	1.43538e-32	5.8879e-31	meiotic recombination protein dmc1
id_32437	-2.02735	6.64021	150.106	1.64387e-34	8.00499e-33	u3 small nucleolar rna-associated protein
id_231783	-2.03722	4.56628	98.3813	3.45097e-23	7.13058e-22	dimethyladenosine transferase dimethyltransferase
id_33894	-2.03967	6.69313	207.665	4.43915e-47	5.91657e-45	nucleolar gtp-binding protein
id_236383	-2.04717	6.79963	161.347	5.7453e-37	3.51773e-35	dna-directed rna polymerase i subunit rpa1
id_149115	-2.04869	4.82812	113.039	2.1159e-26	5.35536e-25	rio1 family protein
id_132525	-2.05112	6.94182	177.765	1.49065e-40	1.16006e-38	vacuolar transporter chaperone 2
id_129231	-2.05191	6.24229	74.1967	7.07088e-18	9.79687e-17	glutaminase
id_135724	-2.05356	5.65054	203.29	3.99819e-46	4.82507e-44	superoxide dismutase
id_291839	-2.05443	2.85476	62.7711	2.32183e-15	2.59515e-14	integral membrane protein
id_251604	-2.06022	6.5286	257.68	5.49867e-58	1.76106e-55	atp-dependent rna helicase has1
id_259624	-2.06107	1.63399	11.3437	0.000757043	0.00190278	hypothetical protein TRIATDRAFT_259624 [Trichoderma atroviride IMI 206040]
id_299189	-2.06114	10.8964	86.3809	1.48413e-20	2.52727e-19	isoamyl alcohol oxidase
id_321954	-2.07242	5.6216	147.294	6.76871e-34	3.07995e-32	ribosomal large subunit biogenesis protein
id_259281	-2.07416	3.77627	17.5758	2.76083e-05	9.09751e-05	hypothetical protein TRIATDRAFT_259281 [Trichoderma atroviride IMI 206040]
id_143226	-2.07716	5.02242	111.024	5.84574e-26	1.45741e-24	u3 small nucleolar ribonucleoprotein imp3
id_297484	-2.07773	6.58388	147.514	6.05747e-34	2.77146e-32	nadh oxidase
id_154058	-2.08114	5.27029	58.0132	2.60363e-14	2.65042e-13	major facilitator superfamily protein
id_319383	-2.08198	6.33156	111.273	5.15483e-26	1.2929e-24	protein bfr2
id_29756	-2.08938	3.3576	13.4809	0.000240998	0.000671167	abc multidrug transporter
id_290334	-2.09034	5.7069	193.152	6.52286e-44	6.54408e-42	alternative nadh-dehydrogenase
id_78010	-2.09263	4.59253	106.579	5.50531e-25	1.30606e-23	atp-dependent rrna helicase spb4
id_133161	-2.09282	5.63096	152.866	4.09743e-35	2.14587e-33	u3 small nucleolar rna-associated protein
id_298785	-2.098	4.93797	88.7561	4.46612e-21	8.01495e-20	s-adenosylmethionine-dependent methyltransferase
id_41548	-2.09917	6.13747	159.612	1.37547e-36	8.18112e-35	ribosome assembly protein
id_140864	-2.10998	8.65298	223.346	1.68458e-50	2.55045e-48	inosine-5 -monophosphate dehydrogenase imd2
id_318140	-2.11335	2.41561	10.9191	0.00095179	0.00234276	short-chain dehydrogenase reductase sdr
id_33630	-2.11986	5.75093	144.083	3.40735e-33	1.4701e-31	ribosome biogenesis protein
id_178753	-2.12243	4.436	93.1357	4.88301e-22	9.43406e-21	rrna processing protein
id_234511	-2.12307	3.59831	54.506	1.54977e-13	1.49363e-12	rna-3 -phosphate cyclase family protein
id_318101	-2.12379	2.40607	14.3031	0.000155606	0.000447575	ferric-chelate reductase
id_47858	-2.12497	11.2533	86.339	1.51588e-20	2.57607e-19	pyoverdine dityrosine biosynthesis
id_298095	-2.13104	7.04118	142.84	6.37016e-33	2.72022e-31	hypothetical protein TRIATDRAFT_298095 [Trichoderma atroviride IMI 206040]
id_54251	-2.13626	7.68185	106.559	5.56146e-25	1.31563e-23	c-5 sterol desaturase
id_316270	-2.13652	6.58573	185.628	2.86238e-42	2.56291e-40	heat repeat protein
id_52504	-2.14254	5.65673	122.7	1.62199e-28	4.73905e-27	low-temperature viability protein ltv1
id_199741	-2.14826	5.76381	192.105	1.10398e-43	1.09439e-41	surfeit locus protein 6
id_153347	-2.15507	5.63676	132.211	1.3456e-30	4.6882e-29	sporulation protein
id_297601	-2.1553	7.85469	254.385	2.87409e-57	7.97753e-55	fibrillarin
id_302704	-2.1557	6.78126	197.166	8.67505e-45	9.63162e-43	pescadillo development protein
id_218882	-2.15953	6.02283	141.773	1.09014e-32	4.51623e-31	hypothetical protein TRIATDRAFT_218882 [Trichoderma atroviride IMI 206040]
id_144250	-2.15991	5.49316	152.663	4.53854e-35	2.34736e-33	histidine acid
id_138916	-2.16508	5.85772	130.564	3.08464e-30	1.03156e-28	brix domain-containing protein
id_152499	-2.16586	4.60231	127.824	1.22675e-29	3.9153e-28	deoxyribose-phosphate aldolase 2
id_297385	-2.16718	7.83633	196.075	1.50081e-44	1.58193e-42	fkbp-type peptidyl-prolyl
id_154783	-2.16876	8.49974	13.0485	0.000303533	0.000829783	cyanide hydratase
id_134430	-2.16915	4.95469	131.674	1.76316e-30	6.09206e-29	ankyrin repeat containing protein yar1
id_132468	-2.16943	5.56056	243.584	6.50519e-55	1.54768e-52	dna-directed rna polymerase iii 130 kda polypeptide
id_301614	-2.17005	10.2518	196.108	1.47662e-44	1.57639e-42	atp-dependent rna helicase eif4a
id_292877	-2.17099	6.20593	241.448	1.90054e-54	4.39605e-52	u3 small nucleolar ribonucleoprotein mpp10
id_152520	-2.17174	8.11552	226.047	4.33937e-51	6.94883e-49	elongation factor 3
id_132650	-2.17194	6.34585	197.327	8.00144e-45	9.00378e-43	dna-directed rna polymerase i 135 kda polypeptide
id_143977	-2.17351	5.9283	166.961	3.41224e-38	2.25506e-36	ribosome biogenesis protein ssf1
id_300716	-2.17545	8.49173	29.8411	4.68942e-08	2.38685e-07	Hypothetical protein TRIATDRAFT_300716 [Trichoderma atroviride IMI 206040]
id_138308	-2.17807	5.31584	116.366	3.95216e-27	1.0616e-25	wd repeat-containing protein
id_46903	-2.17985	6.24345	127.823	1.2272e-29	3.9153e-28	vacuolar transporter chaperone 4
id_289654	-2.18049	2.81522	45.404	1.60303e-11	1.25929e-10	trna (adenine-n -)-methyltransferase
id_300080	-2.18127	7.08698	69.4333	7.90413e-17	1.00332e-15	phosphotransferase enzyme family protein
id_294322	-2.18134	6.17784	186.236	2.10806e-42	1.90803e-40	wd repeat containing protein 36
id_284828	-2.18317	4.684	149.86	1.86001e-34	8.95277e-33	methyltransferase oms1
id_295832	-2.18476	4.57475	115.639	5.70258e-27	1.5027e-25	deah-box rna helicase
id_91649	-2.18906	3.79165	88.8441	4.27186e-21	7.69952e-20	u3 snornp-associated protein utp11
id_137219	-2.19343	7.34511	157.841	3.35195e-36	1.95187e-34	hsp70-like protein
id_236581	-2.19735	5.48743	177.728	1.51861e-40	1.17088e-38	nucleolar protein
id_288311	-2.19792	5.40795	25.9557	3.49336e-07	1.5564e-06	subtilisin-like protease
id_41642	-2.19968	5.03031	139.602	3.25197e-32	1.27132e-30	atp-dependent rna helicase rok1
id_279891	-2.20064	5.80969	178.729	9.1808e-41	7.35082e-39	periodic tryptophan protein 2
id_285850	-2.20749	4.78483	128.352	9.40146e-30	3.02262e-28	#NAME?
id_132866	-2.213	6.39596	204.841	1.83429e-46	2.2462e-44	pre-rrna processing protein
id_254555	-2.22318	4.38956	13.4451	0.000245644	0.000682737	bzip transcription
id_299967	-2.22406	6.32344	250.291	2.24364e-56	6.02671e-54	cystathionine gamma-lyase
id_162360	-2.22496	5.73477	207.648	4.47633e-47	5.91657e-45	small nucleolar ribonucleoprotein complex subunit utp14
id_48293	-2.22547	5.00998	135.674	2.35132e-31	8.66348e-30	dna-dependent rna polymerase i subunit a43
id_137799	-2.22747	4.45341	129.699	4.76814e-30	1.57557e-28	methyltransferase type 11
id_35979	-2.22864	5.55502	186.536	1.81379e-42	1.65972e-40	u3 small nucleolar rna-associated protein 6
id_78256	-2.22935	5.79544	132.659	1.07374e-30	3.75673e-29	wd domain-containing protein
id_129473	-2.22945	8.13278	308.711	4.16921e-69	2.67054e-66	atp-binding cassette sub-family f member 2
id_48755	-2.2319	7.30674	101.458	7.29774e-24	1.59917e-22	indoleamine -dioxygenase family protein
id_48100	-2.2324	3.34058	76.1234	2.66483e-18	3.80619e-17	zn-dependent hydrolases of the beta-lactamase
id_302781	-2.23464	7.34608	274.942	9.50182e-62	3.95608e-59	atp synthase subunit g
id_148795	-2.23717	6.25803	168.194	1.83525e-38	1.22257e-36	cpl domain-containing protein
id_49434	-2.23805	4.82448	120.031	6.22696e-28	1.74e-26	nucleolar protein nop52 variant
id_240367	-2.23908	5.29942	170.885	4.74068e-39	3.34539e-37	u3 small nucleolar rna associated protein
id_140468	-2.23996	8.11568	232.648	1.57709e-52	2.85488e-50	nucleolar gtp-binding protein 2
id_299030	-2.24107	7.45607	267.854	3.33139e-60	1.20611e-57	mitochondrial carrier protein yhm1
id_139576	-2.2432	8.36143	238.177	9.82279e-54	1.99499e-51	karyopherin kap123
id_299349	-2.2457	5.72343	207.583	4.62534e-47	6.018e-45	a49-like rna polymerase i associated factor
id_132354	-2.24664	6.58493	188.508	6.7302e-43	6.36845e-41	n-acetyltransferase 10
id_299408	-2.24838	6.9097	254.707	2.4456e-57	7.02224e-55	hypothetical protein TRIATDRAFT_299408 [Trichoderma atroviride IMI 206040]
id_239679	-2.25039	6.28674	202.479	6.0113e-46	7.15087e-44	mki67 fha domain-interacting nucleolar phosphoprotein
id_79372	-2.2557	7.54632	255.578	1.57939e-57	4.697e-55	polyadenylate-binding protein
id_130544	-2.25716	5.4737	148.503	3.68246e-34	1.72269e-32	37s ribosomal protein s23
id_133538	-2.2616	2.49968	35.7486	2.24491e-09	1.37048e-08	---NA---
id_297238	-2.26197	2.18652	33.1744	8.42533e-09	4.76292e-08	hypothetical protein TRIATDRAFT_297238 [Trichoderma atroviride IMI 206040]
id_282604	-2.26229	8.51309	24.3701	7.94913e-07	3.35321e-06	alkaline serine protease
id_295257	-2.26242	6.46705	205.71	1.18517e-46	1.49529e-44	amidophosphoribosyltransferase
id_31529	-2.26655	5.27657	157.169	4.70071e-36	2.64479e-34	small nucleolar ribonucleoprotein complex subunit
id_222809	-2.2683	5.28408	134.747	3.74973e-31	1.35169e-29	rrna processing protein
id_226055	-2.26885	5.73697	162.463	3.27714e-37	2.08311e-35	cytosine deaminase fcy1
id_290919	-2.2692	5.87678	145.652	1.54706e-33	6.88898e-32	hypothetical protein TRIATDRAFT_290919 [Trichoderma atroviride IMI 206040]
id_165753	-2.27033	5.06065	161.859	4.442e-37	2.78109e-35	20s-pre-rrna d-site endonuclease nob1
id_292179	-2.27053	5.14435	153.106	3.63173e-35	1.91401e-33	pre-rrna-processing protein esf1
id_164463	-2.27681	5.6081	228.106	1.54294e-51	2.67668e-49	hypothetical protein TRIATDRAFT_164463, partial [Trichoderma atroviride IMI 206040]
id_284439	-2.27721	4.57011	125.827	3.35529e-29	1.02719e-27	suppressor of glycerol defect protein
id_141239	-2.27861	9.1747	227.163	2.4779e-51	4.04578e-49	citrate synthase
id_43598	-2.28139	7.7092	15.2896	9.22244e-05	0.000275351	cytochrome p450 61
id_299588	-2.2834	6.66364	182.247	1.56637e-41	1.31749e-39	peptidase m24
id_281093	-2.29269	4.31004	108.425	2.16956e-25	5.26703e-24	tpr repeat-containing protein
id_316106	-2.30177	4.54413	135.049	3.22079e-31	1.17116e-29	hypothetical protein TRIATDRAFT_316106 [Trichoderma atroviride IMI 206040]
id_77850	-2.31582	1.97987	26.9862	2.04909e-07	9.41136e-07	glutathione s-transferase
id_145306	-2.31625	7.55859	115.702	5.52499e-27	1.46053e-25	nap family protein
id_33182	-2.31639	5.02258	152.221	5.66836e-35	2.86063e-33	dead deah box helicase
id_131489	-2.31645	8.99306	126.498	2.39279e-29	7.46246e-28	epoxide hydrolase
id_281490	-2.31894	3.36529	79.4776	4.87726e-19	7.42467e-18	gnat family
id_210492	-2.31977	7.09948	238.835	7.05901e-54	1.50719e-51	eukaryotic translation initiation factor 3 135 kda subunit
id_302080	-2.32403	8.31317	116.224	4.24474e-27	1.12926e-25	hypothetical protein TRIATDRAFT_302080 [Trichoderma atroviride IMI 206040]
id_44659	-2.32417	2.84539	50.0776	1.47782e-12	1.2739e-11	cation-transporting atpase 4
id_298191	-2.32708	4.79114	25.4466	4.5481e-07	1.99536e-06	6-phosphogluconolactonase
id_32234	-2.33574	5.00767	157.729	3.5475e-36	2.03724e-34	c2h2 transcription factor
id_260298	-2.33685	11.5138	35.897	2.08027e-09	1.27652e-08	protein
id_128976	-2.33731	6.21006	247.632	8.5246e-56	2.15104e-53	rrna processing protein
id_256968	-2.34719	5.46001	188.865	5.62562e-43	5.38443e-41	srp40 domain-containing protein
id_51448	-2.3482	5.64507	233.236	1.17389e-52	2.22159e-50	ribosome biogenesis protein mak21
id_321349	-2.35185	4.45436	137.704	8.45842e-32	3.20151e-30	rrna-processing protein utp23
id_286247	-2.3557	3.95672	72.3112	1.83798e-17	2.46059e-16	hypothetical protein TRIATDRAFT_286247 [Trichoderma atroviride IMI 206040]
id_127809	-2.3559	7.98193	310.241	1.93503e-69	1.46482e-66	nosic domain-containing protein
id_296879	-2.35731	5.33427	110.459	7.77318e-26	1.91315e-24	hypothetical protein TRIATDRAFT_296879 [Trichoderma atroviride IMI 206040]
id_169966	-2.35894	4.02397	131.459	1.96488e-30	6.76098e-29	mitochondrial intermembrane space import and assembly protein 40
id_140671	-2.35933	8.89847	82.9091	8.59145e-20	1.38915e-18	s-adenosylmethionine:diacylglycerol 3-amino-3-carboxypropyl transferase btaa
id_146925	-2.36446	6.43662	144.325	3.01748e-33	1.30867e-31	conserved fungal protein
id_126865	-2.37228	4.38896	133.22	8.09145e-31	2.84293e-29	hypothetical protein TRIATDRAFT_126865 [Trichoderma atroviride IMI 206040]
id_300573	-2.37561	5.21112	83.5745	6.13602e-20	1.00186e-18	pre-rrna-processing protein tsr2
id_302818	-2.37698	10.0597	117.42	2.32236e-27	6.29911e-26	alpha methylacyl-
id_157949	-2.38174	6.74532	224.186	1.1049e-50	1.72968e-48	et-dependent rrna methyltransferase spb1
id_31864	-2.38851	4.1715	52.8894	3.52874e-13	3.2685e-12	glycoside hydrolase family 31
id_297558	-2.39153	5.58575	157.024	5.05722e-36	2.82627e-34	hypothetical protein TRIATDRAFT_297558 [Trichoderma atroviride IMI 206040]
id_178789	-2.39273	3.47998	100.734	1.05219e-23	2.28166e-22	mitochondrial outer membrane protein
id_157738	-2.39361	6.7538	228.548	1.236e-51	2.18983e-49	trna (cytosine-5-)-methyltransferase ncl1
id_50326	-2.40148	3.23622	57.9266	2.72086e-14	2.763e-13	succinyl- :3-ketoacid-coenzyme a transferase
id_128447	-2.40201	10.3659	204.914	1.76829e-46	2.1977e-44	heat shock protein 70
id_37969	-2.40231	4.55998	41.4134	1.23209e-10	8.75395e-10	endo- -beta-
id_241440	-2.41174	1.92193	43.4901	4.26112e-11	3.20238e-10	hypothetical protein TRIATDRAFT_241440 [Trichoderma atroviride IMI 206040]
id_319290	-2.41383	6.57294	289.358	6.86085e-65	3.1739e-62	mitochondrial glycoprotein
id_145887	-2.41477	7.75475	188.045	8.49367e-43	7.94683e-41	tyrosyl-trna synthetase
id_80432	-2.41492	7.13308	322.268	4.64449e-72	4.83434e-69	elongation factor g 1
id_314266	-2.4167	7.97306	262.498	4.89853e-59	1.6316e-56	elongation factor tu
id_87681	-2.42229	3.87295	97.6791	4.91988e-23	1.00658e-21	hypothetical protein TRIATDRAFT_87681 [Trichoderma atroviride IMI 206040]
id_127206	-2.42309	5.60205	196.234	1.38607e-44	1.49894e-42	transducin family protein
id_46525	-2.42812	3.0828	99.1389	2.35395e-23	4.94984e-22	heme peroxidase
id_152707	-2.43922	4.187	78.2578	9.0431e-19	1.33751e-17	amp-binding enzyme
id_129632	-2.43935	6.64632	151.799	7.01001e-35	3.49535e-33	pkhd-type hydroxylase tpa1
id_220733	-2.44459	8.11446	307.663	7.05154e-69	4.19416e-66	hydantoinase
id_268486	-2.44644	4.49264	33.9022	5.79541e-09	3.33968e-08	expression library immunization antigen 1
id_34572	-2.46918	3.23399	115.559	5.93711e-27	1.55957e-25	acyl- n-acyltransferase
id_137483	-2.47672	6.04726	58.0637	2.53771e-14	2.58965e-13	hypothetical protein TRIATDRAFT_137483, partial [Trichoderma atroviride IMI 206040]
id_296908	-2.49461	3.95667	15.5713	7.94497e-05	0.000239963	proteasome-activating nucleotidase
id_282317	-2.49825	3.45398	97.2754	6.03253e-23	1.22519e-21	acyl-thioesterase 2
id_298599	-2.50421	6.85045	26.2358	3.02174e-07	1.35864e-06	---NA---
id_284539	-2.50862	4.70392	80.2705	3.26508e-19	5.04422e-18	domain protein
id_302472	-2.5121	7.51247	98.6297	3.04418e-23	6.32143e-22	upf0047 domain protein
id_147695	-2.51229	7.50676	298.932	5.63037e-67	2.75789e-64	nucleolar protein nop58
id_298340	-2.53787	6.65833	277.135	3.1624e-62	1.38597e-59	cox17 protein
id_302393	-2.53826	2.70985	52.4843	4.33697e-13	3.96857e-12	ankyrin repeat protein
id_172421	-2.55222	5.62158	186.843	1.55382e-42	1.43763e-40	nop14-like family protein
id_47800	-2.55436	3.03968	55.7753	8.12458e-14	7.978e-13	duf1275 domain protein
id_301836	-2.55558	2.4114	38.9922	4.25511e-10	2.85745e-09	atpase protein
id_300285	-2.56094	9.33099	122.35	1.93499e-28	5.61418e-27	atp synthase subunit 9
id_222293	-2.58036	5.15371	185.147	3.64599e-42	3.22981e-40	pre-rrna processing protein utp22
id_180292	-2.59337	4.61949	191.601	1.42196e-43	1.39302e-41	60s ribosomal subunit assembly export protein loc1
id_39843	-2.60071	5.52847	232.763	1.48831e-52	2.75403e-50	tpr domain-containing protein
id_302901	-2.60519	1.82903	28.8212	7.93774e-08	3.87669e-07	hypothetical protein TRIATDRAFT_302901 [Trichoderma atroviride IMI 206040]
id_218754	-2.61032	5.21001	155.832	9.21126e-36	5.11348e-34	ribosome assembly protein rrb1
id_296838	-2.61747	5.70421	170.548	5.61601e-39	3.92979e-37	triose phosphate transporter
id_298910	-2.63238	5.83035	86.3085	1.53946e-20	2.61081e-19	terpenoid synthase
id_299735	-2.63705	7.95608	102.357	4.63574e-24	1.03213e-22	non-hemolytic phospholipase c
id_322224	-2.65063	2.05925	78.286	8.91499e-19	1.32563e-17	1h-3-hydroxy-4-oxoquinaldine -dioxygenase
id_300077	-2.66181	9.89913	149.518	2.20929e-34	1.05729e-32	cytochrome c
id_163577	-2.67805	6.09038	299.332	4.60588e-67	2.39707e-64	atp-dependent rna helicase mss116
id_300333	-2.69064	4.88747	222.125	3.11068e-50	4.62547e-48	dna-directed rna polymerase i subunit
id_156340	-2.70634	10.3378	256.915	8.07134e-58	2.48926e-55	elongation factor 3
id_298306	-2.71325	7.85708	145.606	1.58263e-33	7.00986e-32	hypothetical protein TRIATDRAFT_298306 [Trichoderma atroviride IMI 206040]
id_302304	-2.71393	4.60289	52.3749	4.58551e-13	4.17763e-12	cutinase
id_299151	-2.71419	9.54029	310.372	1.8125e-69	1.46482e-66	mitochondrial phosphate carrier protein
id_48371	-2.71527	5.25915	29.7712	4.8615e-08	2.46689e-07	glycoside hydrolase
id_239712	-2.71846	5.49045	50.6381	1.1107e-12	9.75611e-12	domain-containing protein
id_128429	-2.76303	4.10329	28.8023	8.01562e-08	3.90556e-07	d-lactate dehydrogenase
id_35776	-2.77259	5.27852	202.115	7.21712e-46	8.46437e-44	duf1446 domain-containing protein
id_252670	-2.77571	1.79285	9.13459	0.00250822	0.00564332	hypothetical protein TRIATDRAFT_252670 [Trichoderma atroviride IMI 206040]
id_168477	-2.78408	2.77875	80.4742	2.94526e-19	4.56708e-18	conidiation-specific protein (con-13)
id_29846	-2.78486	4.43264	200.386	1.72029e-45	1.98957e-43	duf1665 domain-containing protein
id_53756	-2.79686	2.25172	102.565	4.17353e-24	9.31715e-23	p-hydroxylaminobenzoate lyase
id_35890	-2.8027	3.48944	91.3204	1.22194e-21	2.29685e-20	nmral1 protein
id_44429	-2.81441	3.95865	75.5499	3.56284e-18	5.02843e-17	glycoside hydrolase family 12 protein
id_287819	-2.83742	6.36026	113.349	1.80959e-26	4.59404e-25	protein
id_288145	-2.84745	4.03252	22.7077	1.88609e-06	7.52537e-06	hypothetical protein TRIATDRAFT_288145 [Trichoderma atroviride IMI 206040]
id_286890	-2.86751	6.06772	227.336	2.27125e-51	3.78253e-49	fungal zn binuclear cluster domain containing protein
id_223009	-2.87617	3.74704	16.9596	3.8184e-05	0.000122386	#NAME?
id_85011	-2.88552	3.09725	24.8036	6.34789e-07	2.7275e-06	fibronectin type iii domain-containing protein
id_84469	-2.89468	2.40794	44.5462	2.48426e-11	1.92102e-10	peroxisomal catalase
id_84128	-2.93657	1.72577	93.1578	4.8286e-22	9.35064e-21	cytochrome p450 monooxigenase -
id_77454	-2.94015	3.80092	122.134	2.15729e-28	6.23742e-27	neutral alpha-glucosidase ab precursor
id_284275	-2.94113	5.34537	365.842	1.50468e-81	2.08825e-78	vacuolar endopolyphosphatase
id_319208	-2.97947	3.20835	18.3765	1.81282e-05	6.1664e-05	hypothetical protein TRIATDRAFT_319208 [Trichoderma atroviride IMI 206040]
id_178399	-2.98439	4.51226	272.425	3.36088e-61	1.32429e-58	gnat family
id_291077	-3.04028	8.73815	28.3127	1.03216e-07	4.9452e-07	fad binding domain-containing protein
id_302305	-3.05067	10.5562	37.5767	8.78892e-10	5.67501e-09	might be a transmembrane protein
id_299589	-3.10325	2.85218	76.8453	1.84887e-18	2.67748e-17	chaperone protein
id_301031	-3.11145	3.10738	115.455	6.25543e-27	1.63288e-25	hypothetical protein TRIATDRAFT_301031 [Trichoderma atroviride IMI 206040]
id_297087	-3.12886	7.07067	184.77	4.40657e-42	3.82224e-40	secretory phospholipase a2
id_256544	-3.15126	3.49404	12.6916	0.000367305	0.000986311	hypothetical protein TRIATDRAFT_256544 [Trichoderma atroviride IMI 206040]
id_91815	-3.15371	3.17493	54.0904	1.91471e-13	1.83052e-12	hypothetical protein TRIATDRAFT_91815 [Trichoderma atroviride IMI 206040]
id_305582	-3.20267	2.49376	51.7364	6.34762e-13	5.66523e-12	tpa_inf: gpr1 fun34 -class plasma membrane protein
id_161123	-3.22976	2.76078	96.4758	9.03422e-23	1.8171e-21	glycoside hydrolase family 93 protein
id_18328	-3.26053	4.60653	80.7736	2.53113e-19	3.95435e-18	extracellular protein
id_155981	-3.29192	5.89327	146.176	1.18786e-33	5.34664e-32	phosphoglycerate mutase
id_88236	-3.352	4.11003	105.757	8.33539e-25	1.94422e-23	#NAME?
id_297988	-3.40008	3.06731	36.9956	1.18397e-09	7.4859e-09	hypothetical protein TRIATDRAFT_297988 [Trichoderma atroviride IMI 206040]
id_159587	-3.41727	2.71657	17.9731	2.24045e-05	7.50148e-05	hypothetical protein TRIATDRAFT_159587 [Trichoderma atroviride IMI 206040]
id_131462	-3.44005	5.63299	309.934	2.2574e-69	1.56645e-66	high-affinity nicotinic acid transporter
id_227276	-3.45184	4.80219	43.8015	3.63426e-11	2.75865e-10	subtilisin-like serine protease pr1c
id_40256	-3.45686	5.0891	303.677	5.20743e-68	2.89082e-65	histidinol-phosphatase
id_314392	-3.51865	4.57681	175.502	4.65093e-40	3.42728e-38	glycoside hydrolase family 5 protein
id_147364	-3.58232	5.4006	193.629	5.13118e-44	5.27498e-42	ribosome biogenesis protein ytm1
id_323012	-3.6268	3.52031	248.891	4.53008e-56	1.17881e-53	metal dependent phosphohydrolase
id_43297	-3.64296	3.88997	155.174	1.28311e-35	7.07578e-34	delta( )-delta( )-dienoyl- isomerase
id_299102	-3.6648	5.68922	11.9702	0.000540572	0.00140098	transposable element tc3
id_300972	-3.68001	2.11864	13.0434	0.000304347	0.000831463	hypothetical protein TRIATDRAFT_300972 [Trichoderma atroviride IMI 206040]
id_293449	-3.72151	3.65998	33.4021	7.49438e-09	4.2861e-08	hexaprenyldihydroxybenzoate methyltransferase
id_300292	-3.72202	4.37209	144.722	2.47011e-33	1.07689e-31	gpr1 family protein
id_131946	-3.74783	5.1342	316.722	7.49617e-71	6.93563e-68	scytalone dehydratase
id_288238	-3.7975	4.49936	99.6248	1.84187e-23	3.93264e-22	hypothetical protein TRIATDRAFT_288238 [Trichoderma atroviride IMI 206040]
id_250440	-3.80921	4.76234	74.524	5.99068e-18	8.35584e-17	cyclohexanone monooxygenase
id_299653	-3.83279	5.00309	64.2258	1.10945e-15	1.2849e-14	37s ribosomal protein s11
id_35193	-3.87048	2.64121	139.007	4.38897e-32	1.67646e-30	nadph dehydrogenase
id_35700	-3.90622	4.82667	179.347	6.72863e-41	5.43974e-39	secreted protein
id_300245	-3.91192	9.10062	170.922	4.65459e-39	3.31271e-37	inorganic phosphate transporter pho84
id_224184	-3.97324	3.90044	94.404	2.57277e-22	5.01721e-21	hypothetical protein TRIATDRAFT_224184 [Trichoderma atroviride IMI 206040]
id_43092	-3.99802	5.36917	208.424	3.03151e-47	4.13826e-45	nadh-dependent flavin oxidoreductase
id_211641	-4.042	2.32014	39.2773	3.67687e-10	2.48719e-09	conserved hypothetical protein [Trichoderma atroviride IMI 206040]
id_33348	-4.04827	3.29667	119.81	6.96153e-28	1.93875e-26	cell wall protein o-glucosyl hydrolase
id_32298	-4.08895	4.03214	239.761	4.43361e-54	9.97803e-52	alpha-n-
id_43329	-4.22753	4.55636	114.665	9.31988e-27	2.40268e-25	d-amino acid
id_302543	-4.33016	5.58521	80.0358	3.67681e-19	5.62809e-18	hypothetical protein TRIATDRAFT_302543 [Trichoderma atroviride IMI 206040]
id_42544	-4.35909	5.04733	129.451	5.40226e-30	1.77105e-28	glycerophosphoryl diester phosphodiesterase family protein
id_145654	-4.5022	3.18861	76.7514	1.93891e-18	2.80301e-17	lipase esterase family
id_302876	-4.73191	6.14165	616.001	5.54123e-136	1.53806e-132	phosphodiesterase alkaline phosphatase d
id_298819	-4.84936	7.09217	475.167	2.40717e-105	5.01113e-102	inorganic pyrophosphatase
id_39427	-4.97133	5.24278	56.9463	4.47887e-14	4.49344e-13	glycosyltransferase family 4 protein
id_147095	-4.98284	6.98483	239.34	5.47707e-54	1.2002e-51	acid
id_302736	-5.14732	3.25288	43.1259	5.13296e-11	3.82309e-10	dna-directed rna polymerase ii subunit rpb1
id_144050	-5.19002	8.33893	176.095	3.45179e-40	2.58947e-38	sodium phosphate
id_314346	-5.33422	2.94154	120.774	4.28164e-28	1.20858e-26	fmn-dependent dehydrogenase family protein
id_53012	-5.46993	4.57656	50.1527	1.42236e-12	1.22991e-11	mfs dha1 multidrug resistance protein
id_301083	-5.92304	2.84132	40.3829	2.08757e-10	1.46077e-09	---NA---
id_90126	-6.01132	4.80054	168.537	1.54408e-38	1.04533e-36	amp dependent ligase
id_130788	-6.07238	6.86682	126.444	2.45838e-29	7.6384e-28	alpha- -mannosidase family protein
id_296856	-6.10319	5.64922	32.5844	1.14124e-08	6.37366e-08	hypothetical protein TRIATDRAFT_296856 [Trichoderma atroviride IMI 206040]
id_151059	-6.44872	6.7606	954.362	1.49473e-209	1.24466e-205	acid phosphatase
id_302413	-6.53085	6.63578	645.627	1.99647e-142	8.3123e-139	acid
id_299342	-6.61693	5.75242	266.098	8.04049e-60	2.78971e-57	calcineurin-like phosphoesterase
id_297561	-7.88571	3.57253	31.5329	1.96088e-08	1.06373e-07	50s ribosomal protein
id_284689	-8.20298	5.87328	28.9263	7.51848e-08	3.68707e-07	ammecr1 family protein
id_255645	-9.28714	1.43401	15.4089	8.65776e-05	0.000259515	transcription factor pcc1
id_150692	-9.86615	3.12365	71.8171	2.361e-17	3.1256e-16	ebp domain-containing protein
id_299314	-10.2918	2.79112	99.2674	2.20609e-23	4.65573e-22	mitochondrial s-adenosylmethionine transporter
id_260119	-11.0795	3.35646	68.6478	1.17713e-16	1.4829e-15	hypothetical protein TRIATDRAFT_260119 [Trichoderma atroviride IMI 206040]
id_260353	-11.444	3.3424	40.6085	1.85995e-10	1.30699e-09	thiol methyltransferase
id_143084	-12.177	3.80421	89.7774	2.6652e-21	4.88835e-20	cytochrome c oxidase biogenesis protein
id_303019	-12.7613	3.66389	134.798	3.65512e-31	1.32331e-29	---NA---
id_300648	-12.7861	4.91644	272.345	3.49878e-61	1.32429e-58	---NA---
