# Supplementary material for: Danger signals activate a putative innate immune system during regeneration in a filamentous fungus
Source: PLoS Genet. 2018 Nov 30;14(11):e1007390. doi: 10.1371/journal.pgen.1007390 (PMC6291166; doi:10.1371/journal.pgen.1007390)
Supplement: S6 Dataset — The table includes data on expression level and statistical support summary for expression differences. (XLSX) [file pgen.1007390.s012.xlsx]

## Sheet: Up_tmk1IvsTmk1C
Deferentially expressed genes in the comparison tmk1-Injury vs tmk1-Control
Gene identification	logFC	logCPM	LR	PValue	FDR	Annotation
id_254535	9.5265	1.63795	26.883	2.16155e-07	1.25781e-06	hypothetical protein TRIATDRAFT_254535 [Trichoderma atroviride IMI 206040]
id_270635	5.99887	3.64683	269.935	1.17244e-60	9.7629e-58	tpa: uncharacterized proteinsndb
id_126859	5.30386	5.14617	152.755	4.33314e-35	3.50312e-33	cytochrome b5
id_158159	4.79632	5.03567	11.3935	0.000737021	0.00210682	autophagy-related protein 27
id_53983	4.71578	6.2638	215.364	9.28465e-49	2.34283e-46	26s proteasome regulatory subunit-like protein
id_302736	4.64972	3.25288	38.4262	5.68643e-10	4.89668e-09	dna-directed rna polymerase ii subunit rpb1
id_299161	4.5317	7.17778	190.802	2.12511e-43	3.76506e-41	hypothetical protein TRIATDRAFT_299161, partial [Trichoderma atroviride IMI 206040]
id_134328	4.24709	6.19069	127.412	1.50931e-29	8.16107e-28	cytochrome p450
id_127833	4.15586	8.21872	512.855	1.51748e-113	1.2636e-109	nadp-dependent leukotriene b4 12-hydroxydehydrogenase
id_214762	4.03131	4.13535	282.909	1.74413e-63	2.07477e-60	fad fmn-containing isoamyl alcohol oxidase
id_297699	3.98295	7.51673	267.792	3.43679e-60	2.60165e-57	cfem domain containing protein
id_299314	3.82304	2.79112	31.3636	2.13949e-08	1.4651e-07	mitochondrial s-adenosylmethionine transporter
id_44933	3.77291	5.19628	114.524	1.0004e-26	4.52735e-25	fungal specific transcription factor
id_134218	3.68402	5.45381	481.819	8.59062e-107	3.5767e-103	adenosine deaminase
id_81501	3.48095	5.06405	102.237	4.92625e-24	1.76814e-22	amino acid transporter
id_299980	3.47399	3.9994	17.6164	2.70245e-05	0.000104472	hypothetical protein TRIATDRAFT_299980 [Trichoderma atroviride IMI 206040]
id_54918	3.46562	5.31064	53.0871	3.19086e-13	4.39178e-12	nrps-like enzyme
id_301968	3.39327	5.29387	122.487	1.80558e-28	9.16773e-27	hypothetical protein TRIATDRAFT_301968 [Trichoderma atroviride IMI 206040]
id_314604	3.37261	4.84559	100.151	1.41187e-23	4.83813e-22	transcriptional regulator
id_297127	3.34772	3.80952	98.6996	2.93866e-23	9.86701e-22	hypothetical protein TRIATDRAFT_297127, partial [Trichoderma atroviride IMI 206040]
id_316685	3.33757	2.06374	73.224	1.1574e-17	2.45859e-16	hypothetical protein TRIATDRAFT_316685 [Trichoderma atroviride IMI 206040]
id_43714	3.27702	7.65545	92.9497	5.36409e-22	1.61746e-20	alcohol dehydrogenase
id_154438	3.17596	5.51571	303.451	5.83478e-68	8.0977e-65	amp deaminase
id_297969	3.12841	5.9824	138.982	4.44547e-32	2.78326e-30	hypothetical protein TRIATDRAFT_297969 [Trichoderma atroviride IMI 206040]
id_139870	3.11369	4.06686	244.605	3.89665e-55	2.02796e-52	hypothetical protein TRIATDRAFT_139870 [Trichoderma atroviride IMI 206040]
id_254673	3.10278	4.97483	64.3296	1.05252e-15	1.89705e-14	thermoresistant gluconokinase
id_234511	3.10196	3.59831	235.751	3.32085e-53	1.45541e-50	rna-3 -phosphate cyclase family protein
id_91168	3.10088	8.35958	160.261	9.92284e-37	9.18083e-35	bifunctional p-450:nadph-p450 reductase
id_314204	3.07878	5.55838	47.9128	4.45605e-12	5.30079e-11	hypothetical protein TRIATDRAFT_314204 [Trichoderma atroviride IMI 206040]
id_37304	2.96506	3.63093	167.658	2.40309e-38	2.74116e-36	bzip transcription factor
id_49023	2.89174	5.26698	167.988	2.03481e-38	2.35331e-36	hypothetical protein TRIATDRAFT_49023 [Trichoderma atroviride IMI 206040]
id_297555	2.85994	5.56939	77.8673	1.10203e-18	2.542e-17	hypothetical protein TRIATDRAFT_297555 [Trichoderma atroviride IMI 206040]
id_226644	2.84496	3.53882	116.734	3.28227e-27	1.5269e-25	hypothetical protein TRIATDRAFT_226644 [Trichoderma atroviride IMI 206040]
id_323015	2.8128	2.74458	77.6488	1.23088e-18	2.83137e-17	zinc alcohol
id_227962	2.74509	4.39033	74.3566	6.52082e-18	1.42517e-16	hypothetical protein TRIATDRAFT_227962 [Trichoderma atroviride IMI 206040]
id_288159	2.69184	5.21391	165.753	6.26484e-38	6.86413e-36	very large low complexity protein
id_298439	2.65114	2.77877	62.1631	3.16164e-15	5.45072e-14	hypothetical protein TRIATDRAFT_298439 [Trichoderma atroviride IMI 206040]
id_302305	2.63366	10.5562	29.0716	6.97533e-08	4.37376e-07	might be a transmembrane protein
id_145306	2.6244	7.55859	152.13	5.93535e-35	4.66261e-33	nap family protein
id_80439	2.6216	4.2448	92.9096	5.47377e-22	1.63957e-20	bax-like protein
id_147364	2.61056	5.4006	149.46	2.27451e-34	1.7218e-32	ribosome biogenesis protein ytm1
id_171921	2.48664	7.31946	90.8744	1.53091e-21	4.39582e-20	het-s domain-containing protein
id_217932	2.47644	4.54708	105.427	9.84454e-25	3.77767e-23	ph domain-containing protein
id_139683	2.46998	6.85418	13.0202	0.000308155	0.000959556	hypothetical protein TRIATDRAFT_139683 [Trichoderma atroviride IMI 206040]
id_39646	2.46002	2.29743	65.1454	6.95703e-16	1.27321e-14	glycoside hydrolase family 76
id_51515	2.4511	6.83147	231.117	3.40252e-52	1.34918e-49	cutinase negative acting protein
id_260301	2.42375	6.52951	36.7754	1.32553e-09	1.08425e-08	plasma membrane proteolipid 3
id_173030	2.34264	5.68841	324.872	1.25775e-72	3.49109e-69	eukaryotic ribosome biogenesis protein 1
id_41548	2.33995	6.13747	255.004	2.10609e-57	1.34903e-54	ribosome assembly protein
id_90885	2.33978	6.57927	100.674	1.08438e-23	3.73124e-22	hydroxyproline-rich glycoprotein dz-hrgp
id_49156	2.33442	3.34634	115.63	5.72643e-27	2.64911e-25	mfs multidrug resistance
id_86403	2.32662	6.37585	320.264	1.26865e-71	2.64102e-68	clavaminate synthase-like protein
id_145463	2.31307	7.20014	206.332	8.67452e-47	1.95224e-44	rrna biogenesis protein rrp5
id_32437	2.30799	6.64021	227.21	2.42034e-51	8.06166e-49	u3 small nucleolar rna-associated protein
id_33350	2.30331	10.3497	49.6956	1.79551e-12	2.21828e-11	related to lipoxygenase 1
id_77441	2.29412	3.974	16.2781	5.46914e-05	0.000199219	glycosyltransferase family 4 protein
id_43203	2.29287	5.84268	196.622	1.14015e-44	2.26048e-42	sda1 domain-containing protein
id_44429	2.26814	3.95865	6.84014	0.00891319	0.0197394	glycoside hydrolase family 12 protein
id_33894	2.2597	6.69313	308.314	5.08698e-69	8.47186e-66	nucleolar gtp-binding protein
id_129632	2.25493	6.64632	142.851	6.33564e-33	4.32433e-31	pkhd-type hydroxylase tpa1
id_222809	2.2477	5.28408	185.459	3.11523e-42	4.63223e-40	rrna processing protein
id_219237	2.24296	4.60189	221.299	4.71077e-50	1.35264e-47	nucleolar complex-associated protein
id_292337	2.24289	4.46042	77.879	1.09548e-18	2.5339e-17	carbohydrate esterase family 3 protein
id_172421	2.24169	5.62158	187.299	1.23602e-42	1.90598e-40	nop14-like family protein
id_132354	2.22332	6.58493	217.525	3.13585e-49	8.16007e-47	n-acetyltransferase 10
id_302363	2.22327	7.46361	61.4593	4.52001e-15	7.69696e-14	glycoside hydrolase
id_243299	2.22106	3.38674	55.7719	8.13857e-14	1.20587e-12	hypothetical protein TRIATDRAFT_243299, partial [Trichoderma atroviride IMI 206040]
id_43329	2.20636	4.55636	37.4353	9.44979e-10	7.90838e-09	d-amino acid
id_132650	2.20477	6.34585	262.792	4.22617e-59	2.93261e-56	dna-directed rna polymerase i 135 kda polypeptide
id_218882	2.19185	6.02283	168.697	1.42496e-38	1.67122e-36	hypothetical protein TRIATDRAFT_218882 [Trichoderma atroviride IMI 206040]
id_211836	2.1878	7.68454	12.7029	0.000365097	0.00111647	snf2 family domain-containing protein
id_316270	2.18355	6.58573	229.875	6.34739e-52	2.20228e-49	heat repeat protein
id_208275	2.17326	4.69919	158.019	3.06563e-36	2.6871e-34	phospho-2-dehydro-3-deoxyheptonate aldolase
id_283564	2.17283	1.95516	101.542	6.99513e-24	2.46815e-22	mip transporter
id_286000	2.17244	7.20158	162.039	4.05761e-37	4.02234e-35	bifunctional pyrimidine biosynthesis protein
id_39393	2.16538	5.67328	234.992	4.86143e-53	2.02406e-50	nuclear gtp-binding protein nug1
id_138308	2.16077	5.31584	159.868	1.20945e-36	1.10671e-34	wd repeat-containing protein
id_218754	2.15919	5.21001	158.454	2.46343e-36	2.20569e-34	ribosome assembly protein rrb1
id_139793	2.15901	6.51345	129.068	6.55321e-30	3.61381e-28	phosphate metabolism protein
id_157738	2.1548	6.7538	222.375	2.74437e-50	8.16155e-48	trna (cytosine-5-)-methyltransferase ncl1
id_33630	2.14353	5.75093	190.108	3.01178e-43	5.01582e-41	ribosome biogenesis protein
id_218512	2.14038	6.36614	190.152	2.94612e-43	5.00659e-41	ribosomal rna-processing protein 12
id_299326	2.13473	6.87437	51.2677	8.05899e-13	1.05019e-11	hypothetical protein TRIATDRAFT_299326 [Trichoderma atroviride IMI 206040]
id_250124	2.13117	4.02058	190.539	2.42541e-43	4.20759e-41	armadillo-type fold domain containing protein
id_256968	2.12039	5.46001	230.128	5.59022e-52	2.0239e-49	srp40 domain-containing protein
id_216629	2.08858	5.75137	164.028	1.49156e-37	1.53336e-35	60s ribosome biogenesis protein
id_94342	2.06486	4.5475	140.673	1.89701e-32	1.22453e-30	snornp assembly factor
id_138916	2.05908	5.85772	152.331	5.36511e-35	4.25479e-33	brix domain-containing protein
id_34931	2.05629	4.76108	199.714	2.41142e-45	5.28418e-43	ribosomal rna-processing protein 8
id_137219	2.05551	7.34511	152.458	5.03298e-35	4.02977e-33	hsp70-like protein
id_143973	2.05381	5.26045	218.533	1.88998e-49	5.07674e-47	atp-dependent rrna helicase rrp3
id_321565	2.05108	6.39474	252.528	7.30094e-57	4.3425e-54	pre-mrna splicing factor atp-dependent rna helicase prp43
id_145570	2.04231	9.6038	85.7789	2.01226e-20	5.18765e-19	uricase
id_32234	2.03839	5.00767	182.3	1.52479e-41	2.04789e-39	c2h2 transcription factor
id_236383	2.03155	6.79963	182.812	1.17914e-41	1.66419e-39	dna-directed rna polymerase i subunit rpa1
id_128101	2.03137	6.51656	119.493	8.16652e-28	3.93079e-26	abc1 family protein
id_131960	2.02067	5.88744	160.63	8.23941e-37	7.70894e-35	siderophore iron transporter 1
id_51448	2.01839	5.64507	277.451	2.69794e-62	2.49619e-59	ribosome biogenesis protein mak21
id_78256	2.01749	5.79544	131.09	2.3667e-30	1.38165e-28	wd domain-containing protein
id_31529	2.01214	5.27657	189.624	3.83992e-43	6.14905e-41	small nucleolar ribonucleoprotein complex subunit
id_127105	1.99278	5.57741	182.778	1.19918e-41	1.66427e-39	mrna turnover protein 4
id_131977	1.99195	6.32016	242.491	1.12607e-54	5.20934e-52	electron transfer flavoprotein alpha-subunit
id_162993	1.98918	2.33392	20.7976	5.10462e-06	2.31768e-05	gtpase-activator protein for ras-like gtpase containing protein
id_131910	1.98552	6.9955	52.5246	4.24883e-13	5.74351e-12	valyl-trna synthetase
id_163577	1.98281	6.09038	242.744	9.91983e-55	4.85897e-52	atp-dependent rna helicase mss116
id_300672	1.98069	6.81885	207.874	3.99722e-47	9.2458e-45	atp-dependent rna helicase dbp3
id_153347	1.98055	5.63676	148.082	4.55121e-34	3.41422e-32	sporulation protein
id_292179	1.97947	5.14435	174.247	8.74138e-40	1.08641e-37	pre-rrna-processing protein esf1
id_316963	1.97034	9.34788	96.1631	1.058e-22	3.38845e-21	wsc domain-containing protein
id_301737	1.96595	6.64544	18.2323	1.9553e-05	7.83156e-05	heat shock protein 30
id_143977	1.96323	5.9283	177.816	1.4532e-40	1.89074e-38	ribosome biogenesis protein ssf1
id_297385	1.96228	7.83633	174.575	7.41355e-40	9.35342e-38	fkbp-type peptidyl-prolyl
id_243895	1.9607	4.78205	224.837	7.96859e-51	2.5521e-48	zn2cys6 transcription factor
id_152520	1.95881	8.11552	196.414	1.26609e-44	2.4518e-42	elongation factor 3
id_87489	1.9496	2.3743	18.2724	1.91459e-05	7.68325e-05	hypothetical protein TRIATDRAFT_87489 [Trichoderma atroviride IMI 206040]
id_78010	1.94713	4.59253	150.201	1.56651e-34	1.20781e-32	atp-dependent rrna helicase spb4
id_279891	1.94682	5.80969	199.442	2.76465e-45	5.90288e-43	periodic tryptophan protein 2
id_129766	1.94604	7.28474	164.54	1.1527e-37	1.23058e-35	centromere microtubule-binding protein cbf5
id_39552	1.93741	8.83523	135.313	2.82039e-31	1.6896e-29	mfs peptide transporter
id_295832	1.93571	4.57475	155.774	9.48524e-36	8.14264e-34	deah-box rna helicase
id_80432	1.92886	7.13308	245.524	2.45686e-55	1.36388e-52	elongation factor g 1
id_298812	1.92739	4.85755	68.1848	1.48869e-16	2.84319e-15	hypothetical protein TRIATDRAFT_298812 [Trichoderma atroviride IMI 206040]
id_300716	1.92198	8.49173	18.0752	2.12354e-05	8.41232e-05	Hypothetical protein TRIATDRAFT_300716 [Trichoderma atroviride IMI 206040]
id_53493	1.92122	3.66261	11.7082	0.000622251	0.00180894	signal peptide-containing protein
id_302132	1.91878	7.83166	49.0026	2.55626e-12	3.10292e-11	dnase1 protein
id_302704	1.91686	6.78126	184.525	4.98299e-42	7.27954e-40	pescadillo development protein
id_32758	1.91635	5.56835	223.549	1.52156e-50	4.69259e-48	atp-dependent rna helicase dbp10
id_45073	1.91377	5.05876	52.2688	4.8401e-13	6.51107e-12	epoxide hydrolase
id_226144	1.90922	5.62864	73.6206	9.46694e-18	2.02651e-16	guanine deaminase
id_163941	1.90432	3.49032	43.9859	3.30742e-11	3.48278e-10	yt521-b-like splicing
id_40957	1.90184	5.30035	230.97	3.66185e-52	1.38601e-49	atp-dependent rna helicase dbp4
id_162360	1.90053	5.73477	212.777	3.404e-48	8.09861e-46	small nucleolar ribonucleoprotein complex subunit utp14
id_318123	1.89644	3.17417	35.4299	2.64395e-09	2.06919e-08	protein kinase-like domain
id_222293	1.89554	5.15371	154.164	2.1328e-35	1.77598e-33	pre-rrna processing protein utp22
id_216470	1.8883	2.88193	24.5631	7.19145e-07	3.79728e-06	aig2 family protein
id_81097	1.88156	8.77235	67.9678	1.66191e-16	3.15952e-15	alpha- -glucanase
id_148795	1.87944	6.25803	144.805	2.36915e-33	1.65781e-31	cpl domain-containing protein
id_45960	1.87807	5.3336	214.237	1.635e-48	4.00431e-46	small nucleolar ribonucleoprotein complex subunit
id_163421	1.86857	3.42189	146.379	1.07296e-33	7.83731e-32	pentatricopeptide repeat protein
id_294322	1.86798	6.17784	181.323	2.49217e-41	3.29402e-39	wd repeat containing protein 36
id_257532	1.86718	8.60756	21.7473	3.11033e-06	1.47241e-05	d-xylulose 5-phosphate d-fructose 6-phosphate phosphoketolase-like protein
id_251604	1.86584	6.5286	281.054	4.42429e-63	4.60513e-60	atp-dependent rna helicase has1
id_220898	1.86491	1.61644	49.6019	1.88328e-12	2.31641e-11	oxalate formate
id_162817	1.85921	5.98006	136.636	1.44831e-31	8.86768e-30	dead deah box helicase
id_41214	1.8574	5.64946	197.306	8.08592e-45	1.64223e-42	brix domain-containing protein
id_127206	1.85594	5.60205	166.397	4.53162e-38	5.0313e-36	transducin family protein
id_80052	1.85414	2.977	91.5875	1.06767e-21	3.11946e-20	trna guanosine-2 -o-methyltransferase trm11
id_132616	1.84058	6.3205	188.666	6.21491e-43	9.76445e-41	atp-dependent rna helicase dbp9
id_178776	1.84029	3.15886	69.5013	7.63657e-17	1.49623e-15	hypothetical protein TRIATDRAFT_178776, partial [Trichoderma atroviride IMI 206040]
id_221436	1.83938	4.05716	131.368	2.0573e-30	1.21498e-28	mitochondrial protein cyt-4
id_292633	1.83162	5.13745	19.9969	7.75661e-06	3.37987e-05	dead deah box helicase
id_133161	1.82617	5.63096	162.008	4.12055e-37	4.03668e-35	u3 small nucleolar rna-associated protein
id_46772	1.82515	5.15627	192.06	1.12898e-43	2.0437e-41	atp-dependent rna helicase dbp8
id_295780	1.81148	5.87415	20.8479	4.97236e-06	2.26503e-05	poly polymerase 2 adp-ribosyltransferase 2
id_301006	1.81051	6.93938	71.7903	2.39323e-17	4.9946e-16	thioredoxin-like protein
id_164926	1.80516	5.76321	20.6447	5.52892e-06	2.49428e-05	hypothetical protein TRIATDRAFT_164926, partial [Trichoderma atroviride IMI 206040]
id_302407	1.80187	1.60888	43.9854	3.30837e-11	3.48278e-10	hypothetical protein TRIATDRAFT_302407 [Trichoderma atroviride IMI 206040]
id_318307	1.79662	4.44307	14.6283	0.000130937	0.000440738	ankyrin repeat-containing protein
id_291316	1.79238	6.62818	221.085	5.24417e-50	1.45561e-47	u3 small nucleolar rna-associated protein 5
id_172602	1.78675	5.3597	192.346	9.77917e-44	1.80958e-41	exosome complex exonuclease rrp
id_300664	1.78604	7.30923	11.6519	0.000641366	0.00186021	small secreted protein
id_317750	1.7857	4.64019	142.628	7.09028e-33	4.80006e-31	kh domain-containing protein
id_314512	1.78537	5.2236	122.023	2.28234e-28	1.15182e-26	sas10 utp3 c1d family protein
id_146809	1.7844	6.21637	19.3564	1.08456e-05	4.60304e-05	3-hydroxyacyl- nad binding
id_33182	1.78083	5.02258	131.085	2.37271e-30	1.38165e-28	dead deah box helicase
id_199741	1.78009	5.76381	182.869	1.14587e-41	1.64512e-39	surfeit locus protein 6
id_130396	1.77593	5.6604	74.8195	5.15785e-18	1.14227e-16	multidrug resistant protein
id_39843	1.77581	5.52847	182.505	1.37596e-41	1.87829e-39	tpr domain-containing protein
id_300333	1.771	4.88747	163.113	2.36296e-37	2.39956e-35	dna-directed rna polymerase i subunit
id_319185	1.77064	4.91624	29.2628	6.3196e-08	4.01704e-07	ferric-chelate reductase
id_152715	1.7703	6.64078	139.538	3.35895e-32	2.13511e-30	ribosome biogenesis protein brx1
id_299986	1.76769	6.8288	21.4621	3.60896e-06	1.69211e-05	heat shock protein 30
id_48293	1.7591	5.00998	129.666	4.84756e-30	2.72741e-28	dna-dependent rna polymerase i subunit a43
id_138295	1.75802	7.02572	118.316	1.47871e-27	7.07657e-26	arrestin domain-containing protein
id_209582	1.75729	6.29896	176.455	2.88072e-40	3.69042e-38	h aca ribonucleoprotein complex subunit 2
id_298741	1.75494	4.25229	64.2979	1.0696e-15	1.92366e-14	hypothetical protein TRIATDRAFT_298741 [Trichoderma atroviride IMI 206040]
id_178753	1.75493	4.436	99.7008	1.77248e-23	5.99979e-22	rrna processing protein
id_319383	1.75287	6.33156	88.7269	4.53266e-21	1.24978e-19	protein bfr2
id_87681	1.74673	3.87295	82.1884	1.23717e-19	3.0479e-18	hypothetical protein TRIATDRAFT_87681 [Trichoderma atroviride IMI 206040]
id_297648	1.74657	7.02624	111.76	4.03336e-26	1.75842e-24	rrna processing protein
id_47485	1.74615	5.12222	108.998	1.62469e-25	6.73075e-24	u3 small nucleolar rna-associated protein
id_297601	1.74031	7.85469	185.581	2.93095e-42	4.43746e-40	fibrillarin
id_301031	1.73416	3.10738	81.5788	1.6841e-19	4.04136e-18	hypothetical protein TRIATDRAFT_301031 [Trichoderma atroviride IMI 206040]
id_29846	1.73373	4.43264	147.039	7.69512e-34	5.67056e-32	duf1665 domain-containing protein
id_290919	1.73111	5.87678	90.4672	1.88069e-21	5.3546e-20	hypothetical protein TRIATDRAFT_290919 [Trichoderma atroviride IMI 206040]
id_79372	1.73045	7.54632	171.076	4.30646e-39	5.19708e-37	polyadenylate-binding protein
id_139576	1.72983	8.36143	153.581	2.85953e-35	2.35755e-33	karyopherin kap123
id_147695	1.72904	7.50676	161.15	6.34485e-37	6.07282e-35	nucleolar protein nop58
id_285880	1.72619	6.56757	198.121	5.36984e-45	1.11787e-42	nol1 nop2 sun family protein
id_297835	1.71855	7.44846	22.1629	2.50471e-06	1.20908e-05	hypothetical protein TRIATDRAFT_297835 [Trichoderma atroviride IMI 206040]
id_2956	1.71435	5.15385	145.991	1.30388e-33	9.44125e-32	wd g-beta repeat containing protein
id_290277	1.71173	2.3911	15.1164	0.000101083	0.000347963	acetate transporter
id_148127	1.7073	5.09772	165.109	8.66157e-38	9.36687e-36	nucleolar complex protein 4
id_163411	1.70481	6.00949	140.839	1.74507e-32	1.13525e-30	ribosome biogenesis protein kri1
id_291734	1.70212	8.72471	161.089	6.54291e-37	6.19123e-35	atp-dependent rna helicase dbp-2
id_157697	1.69841	5.55329	117.374	2.37765e-27	1.12493e-25	trna pseudouridine synthase b
id_298649	1.69815	8.0146	94.9393	1.96311e-22	6.1224e-21	hypothetical protein TRIATDRAFT_298649 [Trichoderma atroviride IMI 206040]
id_146895	1.69638	8.17777	59.4087	1.28103e-14	2.09159e-13	hexose transporter-like protein
id_132105	1.69224	5.98169	137.039	1.18225e-31	7.2923e-30	sas10 utp3 family protein
id_128554	1.69134	4.5256	91.3869	1.18154e-21	3.4401e-20	zinc finger protein zpr1
id_172095	1.68894	5.39511	190.04	3.11603e-43	5.08768e-41	dna polymerase
id_140468	1.67791	8.11568	142.062	9.42574e-33	6.27905e-31	nucleolar gtp-binding protein 2
id_172944	1.67476	6.06206	196.318	1.32858e-44	2.51433e-42	atp-dependent rna helicase mak5
id_79898	1.67094	4.77576	147.202	7.08805e-34	5.26984e-32	digestive organ expansion factor
id_49434	1.67016	4.82448	108.027	2.65152e-25	1.06663e-23	nucleolar protein nop52 variant
id_318333	1.66985	7.38844	139.089	4.21114e-32	2.65653e-30	zinc finger protein yan
id_298437	1.66806	7.81628	99.6439	1.82413e-23	6.14962e-22	helix-loop-helix dna-binding domain-containing protein
id_157949	1.66566	6.74532	129.339	5.71827e-30	3.1744e-28	et-dependent rrna methyltransferase spb1
id_288880	1.66323	5.84674	155.059	1.35949e-35	1.14348e-33	tuberin
id_260217	1.66272	5.46128	34.8598	3.54317e-09	2.71176e-08	hypothetical protein TRIATDRAFT_260217 [Trichoderma atroviride IMI 206040]
id_299349	1.66092	5.72343	164.043	1.4805e-37	1.53336e-35	a49-like rna polymerase i associated factor
id_153029	1.65273	5.78307	161.22	6.12366e-37	5.92927e-35	wd repeat domain-containing protein jip5
id_321611	1.65	5.7258	124.093	8.03947e-29	4.15806e-27	urb2 npa2 family protein
id_260298	1.64973	11.5138	18.7493	1.4908e-05	6.10619e-05	protein
id_93713	1.64655	4.44346	33.8211	6.04191e-09	4.47606e-08	pfs nacht and ankyrin-domain-containing protein
id_299151	1.64475	9.54029	124.65	6.06992e-29	3.17888e-27	mitochondrial phosphate carrier protein
id_318124	1.64426	1.89664	18.1347	2.05819e-05	8.1807e-05	duf323 domain-containing protein
id_127809	1.64411	7.98193	170.167	6.80448e-39	8.09442e-37	nosic domain-containing protein
id_51172	1.64085	3.70317	103.011	3.33279e-24	1.21189e-22	amino-acid transporter arg-13
id_44124	1.63359	5.92816	111.956	3.65403e-26	1.60143e-24	60s ribosomal biogenesis protein
id_88379	1.63318	7.97436	64.5098	9.60549e-16	1.7464e-14	peroxidase catalase
id_28889	1.62995	5.52628	159.57	1.4049e-36	1.27158e-34	dna-directed rna polymerases i and iii 40 kda polypeptide
id_144050	1.6254	8.33893	23.4137	1.30645e-06	6.62533e-06	sodium phosphate
id_135826	1.62346	5.3136	78.0755	9.91775e-19	2.31981e-17	f-box and domain-containing protein
id_53649	1.62283	5.68581	135.931	2.06632e-31	1.24683e-29	atp-dependent rna helicase dob1
id_285595	1.62235	4.96027	107.514	3.43437e-25	1.36181e-23	rna binding protein
id_90465	1.61978	3.7944	10.2482	0.00136822	0.00366929	short-chain dehydrogenase reductase sdr
id_151744	1.61841	5.33706	113.059	2.09408e-26	9.37495e-25	small nucleolar ribonucleoprotein complex subunit
id_236581	1.61395	5.48743	153.305	3.28594e-35	2.68255e-33	nucleolar protein
id_300780	1.6122	7.66153	62.0523	3.34452e-15	5.74223e-14	globin-like protein
id_222315	1.61154	1.85491	37.8869	7.49654e-10	6.35032e-09	mitochondrial translation initiation
id_323007	1.61109	4.85038	12.4611	0.000415519	0.00125682	cyclopropane-fatty-acyl-phospholipid synthase
id_35979	1.6108	5.55502	143.771	3.9876e-33	2.7442e-31	u3 small nucleolar rna-associated protein 6
id_49167	1.6059	4.64596	60.6451	6.83492e-15	1.14747e-13	fmn binding
id_289148	1.60557	4.52637	8.5164	0.0035196	0.0085645	heterokaryon incompatibility protein
id_321954	1.60504	5.6216	122.841	1.51053e-28	7.71666e-27	ribosomal large subunit biogenesis protein
id_298410	1.60411	8.02035	157.99	3.11036e-36	2.69791e-34	transcription factor bzip
id_138132	1.60188	4.36699	131.069	2.39144e-30	1.38289e-28	mucin-like protein
id_174792	1.59937	4.75607	130.165	3.77038e-30	2.13578e-28	wd repeat domain-containing protein
id_173488	1.59497	7.44534	164.219	1.35495e-37	1.42819e-35	atp-dependent rna helicase ded1
id_79164	1.59311	3.72342	77.3975	1.39795e-18	3.20682e-17	translation machinery-associated
id_300221	1.59096	7.3188	135.01	3.2843e-31	1.95345e-29	hypoxanthine guanine phosphoribosyltransferase
id_152499	1.59088	4.60231	129.603	5.00532e-30	2.79727e-28	deoxyribose-phosphate aldolase 2
id_44261	1.58951	6.88683	56.4977	5.62646e-14	8.54955e-13	iron transport multicopper oxidase fet3
id_321349	1.58805	4.45436	108.726	1.86358e-25	7.64434e-24	rrna-processing protein utp23
id_300169	1.587	7.42972	105.276	1.06271e-24	4.05926e-23	h aca ribonucleoprotein complex subunit 1
id_322845	1.57709	4.15224	96.5685	8.62071e-23	2.79318e-21	transcription factor
id_211948	1.57339	3.48159	78.8913	6.56247e-19	1.53932e-17	interferon-induced gtp-binding protein mx
id_179154	1.57299	7.59278	46.9632	7.23334e-12	8.33085e-11	hypothetical protein TRIATDRAFT_179154, partial [Trichoderma atroviride IMI 206040]
id_301836	1.56546	2.4114	36.9419	1.217e-09	1.00138e-08	atpase protein
id_80552	1.56529	3.43863	77.1609	1.57582e-18	3.59503e-17	rna polymerase i specific transcription initiation factor
id_129135	1.56469	7.47486	26.447	2.70867e-07	1.54275e-06	endoplasmic oxidoreductin-1
id_49937	1.56043	3.01391	37.6084	8.64695e-10	7.2804e-09	fungal transcriptional regulatory protein
id_44928	1.56002	6.2193	108.36	2.24112e-25	9.10332e-24	rta1 like protein
id_128481	1.55987	4.89124	96.74	7.90539e-23	2.57141e-21	trna-dihydrouridine synthase 3
id_128976	1.55829	6.21006	144.059	3.4491e-33	2.39339e-31	rrna processing protein
id_169966	1.54696	4.02397	103.686	2.37068e-24	8.81279e-23	mitochondrial intermembrane space import and assembly protein 40
id_313346	1.54637	3.5109	85.5561	2.25226e-20	5.78844e-19	wd repeat protein
id_231783	1.54572	4.56628	95.9908	1.15418e-22	3.68232e-21	dimethyladenosine transferase dimethyltransferase
id_86270	1.54379	4.8772	117.501	2.22961e-27	1.06091e-25	mitochondrial carrier protein rim2
id_36898	1.54363	7.10508	171.502	3.4768e-39	4.25755e-37	eukaryotic translation initiation factor subunit
id_299852	1.54265	5.83144	125.876	3.27384e-29	1.73638e-27	rna recognition domain-containing protein
id_153450	1.53996	6.22974	127.193	1.68547e-29	9.05476e-28	12-oxophytodienoate reductase
id_168625	1.5396	3.89815	101.917	5.79003e-24	2.05164e-22	hypothetical protein TRIATDRAFT_168625, partial [Trichoderma atroviride IMI 206040]
id_91649	1.53934	3.79165	85.9409	1.85391e-20	4.79425e-19	u3 snornp-associated protein utp11
id_318713	1.53911	6.76323	34.1086	5.21204e-09	3.88199e-08	glycerophosphoryl diester phosphodiesterase
id_301307	1.53898	6.05304	44.2159	2.94089e-11	3.12756e-10	gpi-anchored cell wall beta- -endoglucanase
id_31436	1.53892	5.01054	17.2154	3.33717e-05	0.000126542	ankyrin repeat protein
id_319584	1.53543	3.42586	90.4875	1.86149e-21	5.32668e-20	nicotinamide n-methyltransferase
id_162972	1.53312	5.25559	167.109	3.16682e-38	3.56353e-36	la domain family
id_145242	1.53214	8.94133	50.8998	9.72057e-13	1.25493e-11	wsc domain containing protein
id_130480	1.5306	6.24621	130.389	3.36891e-30	1.92143e-28	nucleolar protein 12
id_292899	1.52704	3.99104	42.1104	8.6264e-11	8.46078e-10	c2h2 finger domain
id_296952	1.52523	6.45586	102.78	3.74497e-24	1.35584e-22	actin binding protein
id_239679	1.52347	6.28674	117.226	2.56127e-27	1.20495e-25	mki67 fha domain-interacting nucleolar phosphoprotein
id_127354	1.52059	5.12087	121.279	3.32077e-28	1.63622e-26	meiotic recombination protein dmc1
id_91484	1.51917	4.20504	124.421	6.8147e-29	3.54663e-27	nol1 nop2 sun family protein
id_156340	1.51703	10.3378	88.311	5.59309e-21	1.52202e-19	elongation factor 3
id_168762	1.51521	2.92902	13.3755	0.000254937	0.000810305	hypothetical protein TRIATDRAFT_168762, partial [Trichoderma atroviride IMI 206040]
id_292723	1.51122	6.18311	102.218	4.97453e-24	1.77121e-22	u3 small nucleolar ribonucleoprotein protein imp4
id_292877	1.51105	6.20593	162.854	2.69165e-37	2.7004e-35	u3 small nucleolar ribonucleoprotein mpp10
id_301316	1.50878	2.7891	39.8612	2.72666e-10	2.4733e-09	hypothetical protein TRIATDRAFT_301316 [Trichoderma atroviride IMI 206040]
id_156634	1.50641	4.71413	140.921	1.67408e-32	1.09764e-30	60s ribosome subunit biogenesis protein nip7
id_295257	1.50519	6.46705	110.566	7.36413e-26	3.14467e-24	amidophosphoribosyltransferase
id_148711	1.50216	7.73003	74.5794	5.82474e-18	1.28314e-16	snrnp and snornp protein
id_36137	1.49689	1.63217	11.8224	0.000585227	0.0017141	extracellular serine-rich protein
id_131476	1.49613	4.15177	31.9944	1.54618e-08	1.07922e-07	polyol transporter 5
id_41642	1.49357	5.03031	97.7594	4.72426e-23	1.56107e-21	atp-dependent rna helicase rok1
id_293325	1.49009	2.3265	55.4255	9.70691e-14	1.42808e-12	upf0665 family protein c
id_143226	1.49003	5.02242	81.7866	1.51602e-19	3.65909e-18	u3 small nucleolar ribonucleoprotein imp3
id_299520	1.48725	7.42998	39.6929	2.97202e-10	2.67835e-09	---NA---
id_210492	1.48636	7.09948	115.285	6.8156e-27	3.11832e-25	eukaryotic translation initiation factor 3 135 kda subunit
id_256069	1.48238	2.34552	32.8457	9.97699e-09	7.1496e-08	hypothetical protein TRIATDRAFT_256069 [Trichoderma atroviride IMI 206040]
id_152979	1.48077	5.27662	137.592	8.9486e-32	5.56082e-30	kynurenine 3-monooxygenase
id_317063	1.48041	1.49952	18.3986	1.79188e-05	7.24321e-05	glycoside hydrolase family 5 protein
id_292956	1.47697	4.98026	104.297	1.74149e-24	6.5617e-23	ribosome biogenesis atpase rix7
id_34572	1.47666	3.23399	53.3044	2.85666e-13	3.97118e-12	acyl- n-acyltransferase
id_235183	1.46823	6.01133	72.6799	1.52483e-17	3.20637e-16	sugar transporter
id_316106	1.46697	4.54413	96.5026	8.91283e-23	2.87663e-21	hypothetical protein TRIATDRAFT_316106 [Trichoderma atroviride IMI 206040]
id_128447	1.46692	10.3659	81.9464	1.39826e-19	3.40447e-18	heat shock protein 70
id_285850	1.46668	4.78483	87.983	6.60211e-21	1.78493e-19	#NAME?
id_299799	1.4653	3.39766	88.5304	5.006e-21	1.37122e-19	hypothetical protein TRIATDRAFT_299799 [Trichoderma atroviride IMI 206040]
id_201166	1.46501	3.11955	44.6283	2.38228e-11	2.56959e-10	phosphoglycerate mutase
id_256403	1.46301	1.50808	40.3593	2.11293e-10	1.96366e-09	hypothetical protein TRIATDRAFT_256403 [Trichoderma atroviride IMI 206040]
id_221915	1.46235	4.46324	109.592	1.20362e-25	5.01128e-24	trna (uracil-5-)-methyltransferase
id_201537	1.46125	6.83817	26.5482	2.57042e-07	1.47207e-06	squalene monooxygenase
id_191487	1.45993	1.85241	27.4037	1.65111e-07	9.74694e-07	glutathione s-transferase i
id_297279	1.45515	9.09113	56.3627	6.02625e-14	9.09068e-13	d-arabinitol 2-dehydrogenase
id_284439	1.45441	4.57011	88.2471	5.77693e-21	1.56692e-19	suppressor of glycerol defect protein
id_147574	1.45256	4.84094	103.432	2.69551e-24	9.93163e-23	trna processing endoribonuclease
id_153359	1.44996	6.71202	130.484	3.21077e-30	1.84387e-28	pre-rrna processing protein
id_302717	1.44537	5.63727	73.6655	9.25434e-18	1.98843e-16	integral membrane mpv17 pmp22
id_140864	1.43879	8.65298	112.9	2.26973e-26	1.0107e-24	inosine-5 -monophosphate dehydrogenase imd2
id_298463	1.43746	7.53581	121.479	3.00138e-28	1.49656e-26	rna-binding la domain protein
id_300337	1.43695	8.06339	102.217	4.97734e-24	1.77121e-22	serine hydroxymethyltransferase
id_299030	1.43216	7.45607	128.734	7.75625e-30	4.2491e-28	mitochondrial carrier protein yhm1
id_220698	1.43072	3.196	10.7498	0.0010429	0.00288131	het domain protein
id_321974	1.42747	3.70629	6.08618	0.0136243	0.0285337	ankyrin repeat protein
id_300850	1.42735	5.73421	111.116	5.58004e-26	2.40751e-24	ribosomal rna assembly protein mis3
id_161427	1.4217	5.78433	98.2412	3.70394e-23	1.23371e-21	cortical actin cytoskeleton protein asp1
id_51260	1.4189	6.71778	27.4888	1.58006e-07	9.39125e-07	alternative oxidase
id_78073	1.41861	5.01302	105.192	1.10834e-24	4.21422e-23	dihydrouridine synthase
id_298755	1.41727	7.74419	25.7037	3.98073e-07	2.21279e-06	plasma membrane iron permease
id_149341	1.41697	8.50421	91.0597	1.39402e-21	4.03056e-20	hsp70-like protein
id_300397	1.41585	5.24312	135.942	2.05439e-31	1.24683e-29	suppressor protein srp40
id_319971	1.41513	6.49901	76.3316	2.39821e-18	5.42136e-17	membrane transporter
id_47858	1.41435	11.2533	39.992	2.5501e-10	2.33862e-09	pyoverdine dityrosine biosynthesis
id_129821	1.41048	5.396	123.556	1.05394e-28	5.41741e-27	aspartate kinase
id_180292	1.40883	4.61949	112.438	2.86538e-26	1.26915e-24	60s ribosomal subunit assembly export protein loc1
id_321154	1.40825	4.46121	53.4634	2.63459e-13	3.68091e-12	rrna-processing protein cgr1
id_163392	1.40543	8.78239	62.0322	3.37879e-15	5.78913e-14	glyoxal oxidase precursor
id_190964	1.40292	6.0281	7.28349	0.00695912	0.0158373	hypothetical protein TRIATDRAFT_190964 [Trichoderma atroviride IMI 206040]
id_16904	1.40252	2.50029	55.7035	8.42686e-14	1.24637e-12	ribonuclease p complex subunit
id_89892	1.4013	5.38327	150.271	1.51255e-34	1.17711e-32	trna (adenine-n -)-methyltransferase non-catalytic subunit trm6
id_240367	1.39966	5.29942	94.7495	2.16073e-22	6.68864e-21	u3 small nucleolar rna associated protein
id_39887	1.3981	3.80199	37.4429	9.41286e-10	7.8854e-09	peptide synthetase
id_192688	1.39704	7.12342	64.608	9.13846e-16	1.66512e-14	mfs multidrug
id_91076	1.39561	4.30214	24.5376	7.28755e-07	3.8383e-06	cat eye syndrome critical region protein 5 precursor
id_253068	1.39321	6.19567	7.82537	0.00515179	0.0120774	hypothetical protein TRIATDRAFT_253068 [Trichoderma atroviride IMI 206040]
id_291230	1.3927	3.68433	25.7604	3.86543e-07	2.15156e-06	hypothetical protein TRIATDRAFT_291230 [Trichoderma atroviride IMI 206040]
id_299003	1.39267	6.89115	94.9078	1.99458e-22	6.19734e-21	ribosome biogenesis protein rlp24
id_319290	1.39222	6.57294	126.21	2.76607e-29	1.47648e-27	mitochondrial glycoprotein
id_219088	1.38346	5.85143	36.2507	1.73494e-09	1.39583e-08	siderophore iron transporter
id_79977	1.38288	6.24922	50.553	1.15991e-12	1.47459e-11	glycerol-3-phosphate dehydrogenase
id_273644	1.38117	4.27531	41.5708	1.13676e-10	1.10324e-09	aerobactin siderophore biosynthesis protein iucb
id_297123	1.37995	6.75383	81.9283	1.41117e-19	3.42589e-18	nad fad-binding protein
id_132866	1.37986	6.39596	97.0705	6.69009e-23	2.19324e-21	pre-rrna processing protein
id_128805	1.37955	3.15254	62.1819	3.13155e-15	5.41005e-14	cytoplasmic trna 2-thiolation protein 2
id_126865	1.37893	4.38896	83.3242	6.96421e-20	1.72592e-18	hypothetical protein TRIATDRAFT_126865 [Trichoderma atroviride IMI 206040]
id_43314	1.37806	3.38059	54.478	1.57199e-13	2.26863e-12	trna-specific adenosine-34 deaminase subunit
id_247404	1.37739	4.8775	80.9951	2.26281e-19	5.38356e-18	pre-rrna-processing protein esf2
id_203737	1.37655	2.03341	11.5552	0.000675594	0.00194593	ankyrin repeat domain protein
id_44518	1.3761	5.15386	149.649	2.06825e-34	1.58003e-32	duf914 domain membrane protein
id_213515	1.37502	3.43801	80.6675	2.67085e-19	6.31823e-18	hit zinc finger
id_292154	1.37316	2.24784	38.6379	5.10192e-10	4.43153e-09	abc transporter
id_317359	1.37294	1.9281	36.9842	1.19093e-09	9.81866e-09	hypothetical protein TRIATDRAFT_317359 [Trichoderma atroviride IMI 206040]
id_214040	1.36875	10.5257	50.9307	9.56857e-13	1.23723e-11	bacteriodes thetaiotaomicron symbiotic
id_286198	1.36827	7.21959	47.8883	4.51216e-12	5.35988e-11	bcs1 protein precursor
id_89381	1.36802	2.07486	20.8171	5.053e-06	2.29674e-05	het domain-containing protein
id_220452	1.36613	3.87887	40.6508	1.82015e-10	1.71258e-09	dihydroxyacid dehydratase
id_152656	1.36517	6.79352	68.8737	1.04976e-16	2.0376e-15	elongator complex protein
id_281093	1.36119	4.31004	69.8295	6.46578e-17	1.27283e-15	tpr repeat-containing protein
id_217846	1.35893	7.39433	65.5173	5.76059e-16	1.0636e-14	eukaryotic translation initiation factor subunit eif-
id_158094	1.35405	6.17186	121.941	2.37777e-28	1.19275e-26	prephenate dehydrogenase
id_285826	1.35254	5.97849	83.5631	6.17129e-20	1.53857e-18	arm-like repeat-containing protein
id_320793	1.34952	2.44161	22.527	2.07205e-06	1.01256e-05	major facilitator superfamily transporter
id_144791	1.34887	3.81012	26.1824	3.10633e-07	1.75128e-06	major facilitator superfamily transporter
id_193684	1.3472	5.78614	100.136	1.42282e-23	4.85568e-22	phosphoethanolamine n-
id_300064	1.34643	10.2737	12.8911	0.000330141	0.00101969	alcohol dehydrogenase i
id_315637	1.34377	6.6795	22.5352	2.06323e-06	1.00943e-05	glycoside hydrolase family 55 protein
id_53468	1.34351	5.92187	14.6345	0.0001305	0.000439594	abc multidrug
id_49159	1.34274	5.15637	145.236	1.90719e-33	1.35736e-31	ccch zinc finger dna binding protein
id_164463	1.34016	5.6081	113.552	1.63328e-26	7.35154e-25	hypothetical protein TRIATDRAFT_164463, partial [Trichoderma atroviride IMI 206040]
id_80771	1.34004	4.58331	71.0147	3.54575e-17	7.21895e-16	hypothetical protein TRIATDRAFT_80771 [Trichoderma atroviride IMI 206040]
id_135389	1.33802	6.48999	49.2663	2.2347e-12	2.72052e-11	pyrroline-5-carboxylate reductase
id_82743	1.33697	4.908	86.0376	1.76544e-20	4.59399e-19	oxidoreductase
id_152522	1.33369	10.2594	50.1713	1.40894e-12	1.77493e-11	glycosyltransferase family 2 protein
id_21428	1.33151	4.73125	28.9125	7.57219e-08	4.72666e-07	serine threonine protein kinase
id_141239	1.33008	9.1747	84.3124	4.2245e-20	1.06598e-18	citrate synthase
id_163506	1.32892	6.02309	88.3215	5.56355e-21	1.51894e-19	zinc finger protein
id_299234	1.32886	2.04887	24.1342	8.98495e-07	4.68196e-06	hypothetical protein TRIATDRAFT_299234 [Trichoderma atroviride IMI 206040]
id_297951	1.32772	6.07119	92.9436	5.38052e-22	1.61746e-20	nucleolus protein required for cell viability
id_294009	1.32618	3.88357	81.9607	1.38822e-19	3.38995e-18	aaa family atpase
id_229066	1.32559	5.26525	89.4161	3.19923e-21	8.93959e-20	nop16-like protein
id_47283	1.32031	4.80284	86.2142	1.61466e-20	4.22808e-19	tyrosine-protein phosphatase pmp1
id_288617	1.31953	5.07038	15.406	8.67124e-05	0.000303257	hypothetical protein TRIATDRAFT_288617 [Trichoderma atroviride IMI 206040]
id_79361	1.31943	5.72004	22.561	2.03571e-06	9.97726e-06	n-acetylglucosamine-6-phosphate deacetylase
id_302330	1.31509	6.43967	87.5329	8.2889e-21	2.23371e-19	trna-splicing endonuclease subunit
id_79627	1.3147	5.02168	71.5181	2.7472e-17	5.66761e-16	ribose-phosphate pyrophosphokinase
id_41236	1.31307	3.50929	50.1463	1.42699e-12	1.79482e-11	regulator of g-protein signaling
id_77696	1.3125	4.30489	107.3	3.82659e-25	1.51014e-23	aminodeoxychorismate synthase
id_152585	1.31213	6.48903	60.7086	6.61816e-15	1.11332e-13	heavy metal tolerance protein
id_229475	1.31175	2.34204	37.9014	7.44105e-10	6.30974e-09	hypothetical protein TRIATDRAFT_229475 [Trichoderma atroviride IMI 206040]
id_301643	1.30783	5.562	121.311	3.26676e-28	1.61918e-26	ribosome biogenesis protein
id_156160	1.3071	6.75702	29.1033	6.86214e-08	4.32232e-07	multicopper oxidase
id_48876	1.30549	3.03428	5.33914	0.0208518	0.0413707	polyamine transport protein
id_292168	1.30421	6.47459	145.618	1.57323e-33	1.12934e-31	dna-directed rna polymerase
id_290744	1.30189	5.18558	88.858	4.24199e-21	1.17352e-19	ribosome biogenesis protein urb1
id_299982	1.30146	5.19252	64.2714	1.0841e-15	1.94555e-14	hypothetical protein TRIATDRAFT_299982 [Trichoderma atroviride IMI 206040]
id_228328	1.3002	6.79643	120.995	3.83067e-28	1.87202e-26	trna pseudouridine synthase
id_297710	1.29921	5.30091	20.8903	4.86353e-06	2.22032e-05	hypothetical protein TRIATDRAFT_297710 [Trichoderma atroviride IMI 206040]
id_302001	1.29827	6.88989	72.584	1.60069e-17	3.35742e-16	hypothetical protein TRIATDRAFT_302001 [Trichoderma atroviride IMI 206040]
id_46620	1.29805	2.9711	34.6684	3.9092e-09	2.97278e-08	amidase-like protein
id_33403	1.29739	6.67292	70.0876	5.67285e-17	1.12471e-15	isocitrate dehydrogenase subunit 2
id_86460	1.29478	5.64505	103.334	2.8312e-24	1.03401e-22	dna-directed rna polymerase iii subunit rpc1
id_87430	1.29433	4.51404	103.784	2.25596e-24	8.46189e-23	pre-rrna-processing protein ipi1
id_292870	1.29383	4.9269	32.8236	1.00914e-08	7.21295e-08	ferric reductase like transmembrane component
id_285082	1.29381	5.22633	8.43417	0.00368235	0.00892922	---NA---
id_181886	1.2898	3.28014	36.6362	1.42365e-09	1.16e-08	mitochondrial membrane protein pet127
id_225330	1.2871	5.21414	59.9614	9.67349e-15	1.59507e-13	mfs multidrug
id_302964	1.28534	2.95023	18.1119	2.08291e-05	8.27105e-05	family protein
id_302649	1.28527	8.42221	28.4811	9.46193e-08	5.82332e-07	mitochondrial phosphate carrier protein
id_134653	1.28228	4.92301	91.1419	1.33731e-21	3.88006e-20	trna methyltransferase complex gcd14 subunit
id_141719	1.28201	4.5623	105.745	8.38748e-25	3.24849e-23	methyltransferase domain-containing protein
id_91430	1.28199	4.15448	58.883	1.67335e-14	2.68477e-13	trna pseudouridine synthase d
id_301619	1.27867	8.48527	19.8503	8.37492e-06	3.62275e-05	chaperone dnaj 2
id_299347	1.27504	5.78592	56.271	6.31389e-14	9.49021e-13	protein
id_49509	1.27362	5.09776	63.2203	1.84833e-15	3.26082e-14	heat repeat protein
id_289460	1.27359	4.13923	44.1723	3.00706e-11	3.19386e-10	atp-dependent rna helicase
id_31591	1.27124	4.25449	29.1495	6.7003e-08	4.22998e-07	glycoside hydrolase family 18 protein
id_230117	1.27097	4.22639	29.0976	6.88205e-08	4.32831e-07	hypothetical protein TRIATDRAFT_230117 [Trichoderma atroviride IMI 206040]
id_166209	1.25886	6.02093	93.6981	3.67522e-22	1.11692e-20	sir2 family protein
id_199130	1.2583	1.67344	14.191	0.000165157	0.000545307	pfs domain-containing protein
id_45979	1.25786	2.53045	22.8708	1.73266e-06	8.57779e-06	hypothetical protein TRIATDRAFT_45979 [Trichoderma atroviride IMI 206040]
id_52504	1.25482	5.65673	53.9814	2.02394e-13	2.8711e-12	low-temperature viability protein ltv1
id_152707	1.2546	4.187	38.6727	5.01164e-10	4.36526e-09	amp-binding enzyme
id_157836	1.25368	7.15557	107.007	4.43547e-25	1.734e-23	calcium-binding mitochondrial carrier protein aralar1
id_251278	1.25362	4.52277	57.4828	3.40954e-14	5.29688e-13	uv-damage endonuclease
id_160266	1.25285	3.56532	29.7544	4.90393e-08	3.19023e-07	hypothetical protein TRIATDRAFT_160266 [Trichoderma atroviride IMI 206040]
id_164996	1.25161	5.35935	70.6685	4.22586e-17	8.45884e-16	protein arginine n-methyltransferase
id_286043	1.25099	5.0445	60.9618	5.81927e-15	9.82902e-14	zinc finger protein
id_243742	1.24909	6.3593	66.6034	3.32016e-16	6.2268e-15	ribosomal large subunit
id_161115	1.24584	8.14462	53.9002	2.1094e-13	2.97711e-12	glycoside hydrolase family 16 protein
id_172208	1.2438	2.31379	22.355	2.26618e-06	1.09968e-05	subtilisin-like serine protease pr1c
id_195782	1.24036	6.39169	87.2631	9.50041e-21	2.52747e-19	rna polymerase iii subunit rpc82
id_183582	1.23708	4.6676	59.367	1.30845e-14	2.13219e-13	nadh-ubiquinone oxidoreductase kda subunit
id_184786	1.23571	5.74775	62.8765	2.2008e-15	3.87443e-14	hypothetical protein TRIATDRAFT_184786, partial [Trichoderma atroviride IMI 206040]
id_194077	1.23425	2.34797	19.9205	8.07294e-06	3.50304e-05	ankyrin unc44
id_300077	1.2341	9.89913	35.4616	2.60128e-09	2.03771e-08	cytochrome c
id_34655	1.23126	3.60316	43.2049	4.92973e-11	5.03062e-10	nadph-dependent fmn fad containing
id_165753	1.22831	5.06065	70.2208	5.30256e-17	1.05381e-15	20s-pre-rrna d-site endonuclease nob1
id_146241	1.22782	8.95268	56.3675	6.01148e-14	9.09068e-13	zuotin
id_51777	1.22607	6.37609	119.546	7.95379e-28	3.85065e-26	c6 finger domain
id_297859	1.22508	8.90003	49.9615	1.56791e-12	1.95743e-11	tpa: domain (afu_orthologue afua_5g03980)
id_132378	1.22172	5.69119	108.244	2.37683e-25	9.60768e-24	glucose-inducible sam-dependent methyltransferase
id_300396	1.22036	5.89167	103.397	2.74233e-24	1.00596e-22	cytochrome c heme lyase
id_175873	1.21962	2.32734	28.8593	7.78322e-08	4.85475e-07	wlm domain-containing protein
id_279763	1.21585	4.55675	53.4415	2.66406e-13	3.71585e-12	ankyrin partial
id_172559	1.21565	5.24205	28.5926	8.93227e-08	5.52165e-07	transcription termination factor 2
id_284709	1.21563	3.88129	64.4878	9.71327e-16	1.76214e-14	grc3 protein
id_129473	1.21382	8.13278	103.718	2.33275e-24	8.71068e-23	atp-binding cassette sub-family f member 2
id_185114	1.21215	2.96313	15.0599	0.000104155	0.000357813	dsba oxidoreductase
id_171594	1.21165	5.37639	34.2245	4.91058e-09	3.6706e-08	methyltransferase domain-containing protein
id_80347	1.21085	4.62366	25.1027	5.4358e-07	2.9297e-06	pyridine nucleotide-disulfide oxidoreductase amid-
id_317057	1.2105	5.28176	6.2579	0.0123641	0.0262977	ankyrin repeat protein
id_86336	1.20625	5.19421	86.0701	1.73666e-20	4.53329e-19	helicase sen1
id_212797	1.20303	4.04384	26.5047	2.62896e-07	1.50147e-06	hypothetical protein TRIATDRAFT_212797 [Trichoderma atroviride IMI 206040]
id_297873	1.19987	9.4098	39.4789	3.31631e-10	2.96297e-09	hypothetical protein TRIATDRAFT_297873 [Trichoderma atroviride IMI 206040]
id_236441	1.19718	2.25155	24.2628	8.40476e-07	4.3989e-06	nacht domain protein
id_297238	1.19418	2.18652	10.3974	0.0012619	0.00341718	hypothetical protein TRIATDRAFT_297238 [Trichoderma atroviride IMI 206040]
id_320168	1.19388	4.42158	75.1987	4.25639e-18	9.47672e-17	popld domain-containing protein
id_299558	1.193	7.61285	103.572	2.51066e-24	9.29169e-23	ctp synthase
id_155595	1.1929	4.59363	57.6802	3.08396e-14	4.8271e-13	hypothetical protein TRIATDRAFT_155595 [Trichoderma atroviride IMI 206040]
id_302589	1.19145	9.52257	8.63984	0.00328891	0.00805256	aaa family
id_45896	1.1914	3.55057	52.1555	5.12748e-13	6.86439e-12	glycerol dehydrogenase
id_52037	1.1914	3.47363	34.9458	3.39016e-09	2.60904e-08	hypothetical protein TRIATDRAFT_52037 [Trichoderma atroviride IMI 206040]
id_44017	1.19117	2.72002	42.4666	7.19014e-11	7.14466e-10	mitochondrion organization and biogenesis protein
id_31030	1.19085	3.29464	46.3106	1.00915e-11	1.1371e-10	snf2 family helicase
id_302818	1.18942	10.0597	31.6817	1.81624e-08	1.25822e-07	alpha methylacyl-
id_161728	1.18268	5.16341	59.1548	1.45742e-14	2.36108e-13	choriogenin hminor
id_87275	1.18144	5.28557	29.3108	6.16502e-08	3.92178e-07	rta1 like protein
id_172645	1.18104	8.03936	43.0317	5.38612e-11	5.45623e-10	helix-loop-helix dna-binding domain-containing protein
id_192509	1.18018	4.82164	47.1587	6.54641e-12	7.58163e-11	developmental regulator flba
id_225666	1.18017	6.30789	82.1771	1.24425e-19	3.05631e-18	deoxyhypusine hydroxylase
id_52927	1.17361	4.11658	53.0333	3.27933e-13	4.50611e-12	rrna-processing protein fcf1
id_297558	1.17196	5.58575	46.9129	7.42118e-12	8.51187e-11	hypothetical protein TRIATDRAFT_297558 [Trichoderma atroviride IMI 206040]
id_133720	1.16906	6.00204	78.0477	1.0058e-18	2.34603e-17	g-patch domain-containing protein
id_29228	1.1641	5.44664	95.3128	1.62562e-22	5.12847e-21	tubulin-specific chaperone e
id_88541	1.16305	4.81205	86.535	1.37284e-20	3.61761e-19	atp-dependent rna helicase suv3
id_51273	1.16245	4.20062	59.9944	9.51289e-15	1.5717e-13	pentatricopeptide repeat domain-containing protein
id_24056	1.16124	1.8808	13.0804	0.0002984	0.000933426	peptidase aspartic
id_284828	1.16105	4.684	67.0836	2.60228e-16	4.91365e-15	methyltransferase oms1
id_302767	1.15877	6.55562	93.9123	3.29812e-22	1.00599e-20	lysyl-trna synthetase
id_319771	1.15874	1.80744	20.631	5.56877e-06	2.5079e-05	cyanovirin-n
id_169228	1.1576	3.79137	52.1103	5.24687e-13	7.00172e-12	peptide alpha-n-acetyltransferase
id_144612	1.15709	3.67257	68.8081	1.08525e-16	2.09673e-15	mitochondrial atpase complex subunit atp10
id_321432	1.15669	4.89796	40.4524	2.01465e-10	1.88494e-09	hypothetical protein TRIATDRAFT_321432 [Trichoderma atroviride IMI 206040]
id_157793	1.15656	4.64954	25.0574	5.56479e-07	2.99341e-06	serine family amino acid catabolism-related protein
id_79840	1.15366	3.6965	42.9012	5.75752e-11	5.81126e-10	rrna methylase
id_282872	1.1498	5.26381	41.311	1.29833e-10	1.24124e-09	glycoside hydrolase family 18 protein
id_129932	1.14899	4.49751	65.5582	5.64216e-16	1.04405e-14	gpi ethanolamine phosphate transferase
id_141550	1.14853	7.17927	43.0867	5.23683e-11	5.31793e-10	dipeptidyl aminopeptidase
id_300080	1.14852	7.08698	21.2863	3.95551e-06	1.83803e-05	phosphotransferase enzyme family protein
id_222018	1.14842	6.54275	76.9561	1.74798e-18	3.96607e-17	bifunctional purine biosynthetic protein
id_317345	1.1474	2.71056	27.1389	1.89354e-07	1.11039e-06	hypothetical protein TRIATDRAFT_317345 [Trichoderma atroviride IMI 206040]
id_300471	1.14685	5.87861	46.1322	1.10538e-11	1.23716e-10	hypothetical protein TRIATDRAFT_300471 [Trichoderma atroviride IMI 206040]
id_250440	1.14216	4.76234	8.23073	0.00411868	0.00987512	cyclohexanone monooxygenase
id_303984	1.14177	2.85175	31.9508	1.5813e-08	1.10188e-07	hypothetical protein TRIATDRAFT_303984 [Trichoderma atroviride IMI 206040]
id_84116	1.14139	6.04552	26.6252	2.47002e-07	1.4224e-06	fad binding domain protein
id_299311	1.13526	2.23507	24.1384	8.96545e-07	4.67523e-06	hypothetical protein TRIATDRAFT_299311 [Trichoderma atroviride IMI 206040]
id_29791	1.13428	2.62423	36.315	1.67869e-09	1.35713e-08	rna cap guanine-n2 methyltransferase
id_33348	1.13211	3.29667	12.4564	0.000416556	0.00125904	cell wall protein o-glucosyl hydrolase
id_245069	1.13184	4.42493	62.726	2.37554e-15	4.17323e-14	#NAME?
id_164017	1.13148	4.65114	81.9016	1.43037e-19	3.46241e-18	ribosomal rna adenine methylase transferase
id_80140	1.1306	2.05062	5.90611	0.0150885	0.0312309	integral membrane protein pth11
id_300854	1.13	7.30981	17.8932	2.33654e-05	9.13873e-05	zinc finger
id_88957	1.12984	2.89333	42.3145	7.77138e-11	7.70385e-10	c6 transcription factor
id_155097	1.12982	4.80394	71.6722	2.5409e-17	5.28952e-16	solute carrier family 25 member 38
id_88381	1.12643	3.94334	12.2353	0.000468931	0.00140309	atp-binding cassette transporter abc1
id_257866	1.12628	6.51729	20.9907	4.61515e-06	2.11738e-05	glucosamine-6-phosphate isomerase
id_137104	1.12282	5.17468	57.9542	2.68296e-14	4.23125e-13	replication regulator
id_300026	1.12097	7.16829	22.4623	2.14312e-06	1.04545e-05	hypothetical protein TRIATDRAFT_300026 [Trichoderma atroviride IMI 206040]
id_45725	1.11997	3.753	12.4911	0.0004089	0.0012386	metallo-beta-lactamase domain
id_150078	1.11955	9.87279	8.77747	0.00304974	0.00752005	pyruvate decarboxylase
id_47800	1.118	3.03968	12.6735	0.00037088	0.0011325	duf1275 domain protein
id_146928	1.11686	5.46808	76.9895	1.71871e-18	3.91029e-17	mitochondrial export translocase oxa1
id_259188	1.11606	4.19559	31.0573	2.50522e-08	1.69617e-07	hypothetical protein TRIATDRAFT_259188 [Trichoderma atroviride IMI 206040]
id_300107	1.1145	8.38737	13.0196	0.000308252	0.000959556	coproporphyrinogen iii oxidase
id_47789	1.11199	1.95741	26.291	2.93655e-07	1.66345e-06	ankyrin repeat-containing
id_131929	1.11127	5.50377	38.002	7.0672e-10	6.0234e-09	amidase family protein
id_297977	1.11049	7.20171	37.6235	8.5804e-10	7.23168e-09	hypothetical protein TRIATDRAFT_297977, partial [Trichoderma atroviride IMI 206040]
id_83393	1.11015	5.78311	71.5061	2.76406e-17	5.68305e-16	hypothetical protein TRIATDRAFT_83393 [Trichoderma atroviride IMI 206040]
id_177518	1.10931	3.50706	53.1009	3.16853e-13	4.37551e-12	mni1p protein
id_16265	1.10885	7.67115	41.6841	1.0728e-10	1.0436e-09	beta- -endoglucanase
id_255165	1.10456	2.43994	13.2632	0.000270671	0.000855362	hypothetical protein TRIATDRAFT_255165, partial [Trichoderma atroviride IMI 206040]
id_38398	1.10367	3.75385	34.9498	3.38315e-09	2.60606e-08	mfs multidrug
id_257612	1.10343	6.97131	24.4802	7.50768e-07	3.95174e-06	leucine rich repeat protein
id_283940	1.10261	4.33023	38.9183	4.41927e-10	3.88999e-09	cytochrome p450
id_300421	1.1017	3.99278	43.2344	4.85604e-11	4.97371e-10	veg136 protein
id_297623	1.09893	6.275	20.5333	5.8602e-06	2.62495e-05	mapeg family protein
id_284330	1.0976	4.36333	47.2802	6.153e-12	7.18598e-11	pseudouridine synthase 3
id_301541	1.09521	11.6779	34.1333	5.14636e-09	3.8365e-08	carrier protein
id_219478	1.09391	7.17553	54.396	1.63895e-13	2.36117e-12	fasciclin domain-containing protein
id_175965	1.09181	2.04802	40.8004	1.68602e-10	1.59178e-09	cytidine and deoxycytidylate deaminase zinc-binding region
id_236452	1.09048	8.56298	63.9675	1.26486e-15	2.25053e-14	pentafunctional arom polypeptide
id_140885	1.08826	6.24271	47.7758	4.77859e-12	5.66022e-11	c2h2 transcription factor
id_169156	1.08774	3.62652	28.3014	1.03818e-07	6.35191e-07	nuclear protein involved in pre-rrna
id_219144	1.08733	4.41934	43.8163	3.6069e-11	3.75478e-10	pp-loop family protein
id_89145	1.08618	4.49575	44.2487	2.89201e-11	3.09535e-10	serine threonine-protein kinase chk1
id_38569	1.08426	6.52853	60.0216	9.38233e-15	1.55321e-13	transcription factor
id_300055	1.08383	6.82956	52.9551	3.41258e-13	4.6661e-12	amine oxidase
id_295625	1.08247	3.59947	44.5027	2.54003e-11	2.73621e-10	gtpase family protein
id_299653	1.082	5.00309	6.60228	0.0101848	0.022213	37s ribosomal protein s11
id_46525	1.08187	3.0828	26.4434	2.71368e-07	1.5435e-06	heme peroxidase
id_210856	1.08007	3.02746	26.0425	3.33991e-07	1.87408e-06	tyrosine serine protein phosphatase
id_288775	1.07994	4.44672	46.9227	7.38421e-12	8.49287e-11	trm112p-like protein
id_48732	1.07939	4.13028	19.7425	8.86083e-06	3.82103e-05	oxidoreductase domain containing protein
id_162472	1.07919	5.64748	68.3803	1.34819e-16	2.58077e-15	phd finger domain
id_300355	1.07914	8.31036	56.2219	6.47379e-14	9.71302e-13	phospho-2-dehydro-3-deoxyheptonate aldolase
id_142588	1.07857	4.54525	41.3439	1.27669e-10	1.22619e-09	duf383-domain-containing protein
id_297734	1.07572	8.01893	52.4256	4.46853e-13	6.02095e-12	heat shock protein 60
id_298259	1.07558	9.45833	17.1568	3.44179e-05	0.000130272	phenol 2-monooxygenase
id_302255	1.07511	8.00179	84.7464	3.39202e-20	8.58523e-19	ornithine decarboxylase
id_255747	1.07501	7.38099	15.917	6.61829e-05	0.000237545	siderophore biosynthesis
id_229979	1.07493	5.74126	17.3292	3.14326e-05	0.000120119	ctr copper transporter family protein
id_165061	1.07402	4.75265	32.586	1.14034e-08	8.12286e-08	hypothetical protein TRIATDRAFT_165061, partial [Trichoderma atroviride IMI 206040]
id_154663	1.07317	5.81477	19.4919	1.01028e-05	4.30973e-05	pyruvate dehydrogenase kinase
id_285432	1.07161	1.97778	10.7204	0.00105959	0.00292063	hypothetical protein TRIATDRAFT_285432 [Trichoderma atroviride IMI 206040]
id_299189	1.07116	10.8964	24.6685	6.80869e-07	3.61581e-06	isoamyl alcohol oxidase
id_219391	1.06749	4.06878	47.4278	5.70679e-12	6.68361e-11	dna polymerase gamma
id_249429	1.06614	4.81949	43.8306	3.58057e-11	3.73627e-10	aldo keto reductase
id_281697	1.06584	4.03363	57.2893	3.76198e-14	5.83352e-13	uv excision repair protein
id_42303	1.06567	4.16805	56.3628	6.02592e-14	9.09068e-13	hypothetical protein TRIATDRAFT_42303 [Trichoderma atroviride IMI 206040]
id_149115	1.06534	4.82812	44.0303	3.23329e-11	3.41743e-10	rio1 family protein
id_299790	1.06323	7.48895	77.2754	1.48709e-18	3.40193e-17	delta-aminolevulinic acid dehydratase
id_43708	1.06179	3.10235	23.5584	1.21181e-06	6.1717e-06	pumilio domain-containing protein
id_256937	1.05703	6.59134	28.249	1.06669e-07	6.5072e-07	oxidoreductase -like protein
id_224184	1.05465	3.90044	8.48037	0.00359	0.00872306	hypothetical protein TRIATDRAFT_224184 [Trichoderma atroviride IMI 206040]
id_297066	1.05215	6.66126	95.1021	1.80815e-22	5.68168e-21	mitochondrial import receptor subunit tom-40
id_253378	1.04946	4.55917	57.6446	3.14028e-14	4.90603e-13	atp-dependent rna helicase dhx8
id_173440	1.04866	6.62795	43.5149	4.20736e-11	4.33061e-10	dnaj domain containing protein
id_43816	1.04796	2.43311	22.3897	2.22565e-06	1.0819e-05	mip family channel protein
id_130066	1.04585	2.50639	21.5468	3.45293e-06	1.62996e-05	hypothetical protein TRIATDRAFT_130066 [Trichoderma atroviride IMI 206040]
id_80336	1.04576	3.37345	22.9804	1.63658e-06	8.15546e-06	monooxygenase
id_175141	1.04477	4.54885	52.8258	3.64488e-13	4.95121e-12	rna polymerase iii rpc4
id_297126	1.04359	4.82497	23.1234	1.51934e-06	7.6398e-06	fad-dependent oxygenase
id_302949	1.04309	3.723	21.3171	3.89249e-06	1.81077e-05	hypothetical protein TRIATDRAFT_302949 [Trichoderma atroviride IMI 206040]
id_40423	1.04275	3.76211	12.988	0.000313491	0.000973318	gpcr -type
id_323151	1.04268	3.35986	16.5673	4.69545e-05	0.000172775	glyoxalase bleomycin resistance protein dioxygenase superfamily
id_297834	1.04153	6.40485	51.7635	6.26053e-13	8.24865e-12	high affinity methionine permease
id_22056	1.04143	2.60029	28.6257	8.78068e-08	5.43619e-07	tpa: zn 2cys6 transcription factor
id_134949	1.04059	6.56142	47.5602	5.33395e-12	6.27342e-11	cystathionine beta-synthase
id_236267	1.03835	4.12506	6.52986	0.0106078	0.023021	duf500 domain protein
id_132468	1.0373	5.56056	83.3466	6.88567e-20	1.71155e-18	dna-directed rna polymerase iii 130 kda polypeptide
id_293326	1.0331	8.52569	33.9514	5.6506e-09	4.19737e-08	brefeldin a resistance protein
id_92285	1.03277	4.12486	11.0547	0.000884625	0.00248777	hypothetical protein TRIATDRAFT_92285 [Trichoderma atroviride IMI 206040]
id_42616	1.0318	5.22698	91.785	9.66236e-22	2.83305e-20	tyrosyl-trna synthetase
id_152868	1.03164	3.29458	28.1294	1.13466e-07	6.87077e-07	histidine kinase hhk6p
id_255726	1.02948	8.5092	16.7238	4.32361e-05	0.000160226	hsp90 co-chaperone aha1
id_233988	1.02585	3.68071	16.5356	4.77456e-05	0.000175299	hypothetical protein TRIATDRAFT_233988 [Trichoderma atroviride IMI 206040]
id_94114	1.0256	3.15023	9.2098	0.00240723	0.00610942	nad-dependent epimerase dehydratase
id_300087	1.02426	5.30157	8.69826	0.00318513	0.00781686	hypothetical protein TRIATDRAFT_300087 [Trichoderma atroviride IMI 206040]
id_302781	1.02344	7.34608	66.8786	2.88754e-16	5.43994e-15	atp synthase subunit g
id_289756	1.02247	7.08808	69.0876	9.41841e-17	1.8367e-15	ubiquitin carboxyl-terminal hydrolase
id_53809	1.02151	2.73073	10.5037	0.00119137	0.00324731	af323584_1beta transducin-like protein het-e2c*40
id_47239	1.0204	3.90979	53.1338	3.11585e-13	4.30991e-12	translation initiation protein sua5
id_285492	1.01957	4.45692	59.2303	1.4026e-14	2.28113e-13	abc1 domain containing protein
id_291209	1.01765	6.103	68.3998	1.33489e-16	2.5612e-15	c2h2 finger domain
id_137935	1.01688	3.74294	22.78	1.81644e-06	8.97653e-06	glutamate decarboxylase
id_77445	1.01646	6.16185	49.9236	1.59854e-12	1.98672e-11	s-adenosylmethionine decarboxylase proenzyme
id_322916	1.01599	4.66823	42.4708	7.17448e-11	7.13762e-10	integral membrane protein
id_243019	1.01253	4.46522	51.4429	7.37088e-13	9.65052e-12	exosome complex exonuclease rrp4
id_319832	1.01227	7.65503	25.4318	4.58304e-07	2.50907e-06	homocitrate synthase
id_133633	1.01147	7.90373	26.2508	2.99829e-07	1.69726e-06	c6 transcription factor
id_150449	1.00999	5.43591	73.0531	1.26209e-17	2.66737e-16	mrna 3 -end-processing protein rna-14
id_301614	1.00988	10.2518	45.7515	1.34247e-11	1.48851e-10	atp-dependent rna helicase eif4a
id_207453	1.00608	4.0102	38.7143	4.90613e-10	4.28681e-09	nf-x1-type zinc finger protein nfxl1
id_301205	1.00591	8.08671	38.0365	6.94321e-10	5.92378e-09	chorismate synthase
id_284250	1.0034	4.71034	74.7052	5.46515e-18	1.20712e-16	rna exonuclease
id_161752	1.00251	4.11727	30.1694	3.95898e-08	2.61431e-07	protein family upf0592
id_281342	1.00173	3.92755	47.0313	6.98606e-12	8.05719e-11	nucleolus protein
id_300967	1.00153	4.35907	55.9693	7.36097e-14	1.09455e-12	pre-mrna splicing factor cwc24

## Sheet: Down_tmk1Ivstmk1C
Deferentially expressed genes in the comparison tmk1-Injury vs tmk1-control
Gene Identification	logFC	logCPM	LR	PValue	FDR	Annotation
id_127162	-10.7749	3.03115	44.9	2.07353e-11	2.24529e-10	3-oxo-5-alpha-steroid 4-dehydrogenase
id_298835	-4.77955	4.3758	20.3458	6.46331e-06	2.86582e-05	hypothetical protein TRIATDRAFT_298835 [Trichoderma atroviride IMI 206040]
id_305582	-3.53512	2.49376	60.1158	8.94363e-15	1.4865e-13	tpa_inf: gpr1 fun34 -class plasma membrane protein
id_217206	-3.50904	1.93566	42.268	7.95857e-11	7.87067e-10	exo-rhamnogalacturonase b
id_254555	-3.48317	4.38956	29.2253	6.44325e-08	4.08007e-07	bzip transcription
id_86980	-2.99746	2.06095	31.5387	1.95509e-08	1.34657e-07	dash complex subunit spc34
id_257822	-2.96036	5.88697	8.62973	0.00330721	0.00809049	glutaryl- dehydrogenase
id_303019	-2.93406	3.66389	21.9422	2.80979e-06	1.34235e-05	---NA---
id_210609	-2.9291	6.25678	144.921	2.23494e-33	1.57715e-31	mfs transporter
id_300292	-2.88889	4.37209	91.9985	8.67418e-22	2.56134e-20	gpr1 family protein
id_210776	-2.85858	6.24643	158.237	2.74658e-36	2.43306e-34	polyamine oxidase
id_217405	-2.81349	5.30084	125.583	3.7944e-29	1.99974e-27	hexose transporter
id_54431	-2.78895	5.01824	120.988	3.8443e-28	1.87202e-26	gaba permease
id_287830	-2.69914	5.1494	89.6508	2.84134e-21	7.9932e-20	amino acid permease family
id_79225	-2.5993	4.80401	66.0717	4.3481e-16	8.11807e-15	inorganic phosphate transporter
id_302587	-2.59907	6.53513	57.1386	4.06151e-14	6.25142e-13	uncharacterized protein loc100274375 precursor
id_296901	-2.50628	4.95824	74.3621	6.50256e-18	1.42492e-16	duf1237 domain protein
id_88743	-2.42174	8.23958	58.5173	2.01507e-14	3.22062e-13	copper amine oxidase
id_36554	-2.38784	3.17989	69.8491	6.40186e-17	1.26323e-15	beta-mannosidase
id_131482	-2.32948	4.55698	98.4398	3.35056e-23	1.12049e-21	c2h2 transcription factor
id_300400	-2.30325	7.18564	115.415	6.38215e-27	2.93614e-25	mitochondrial 2-oxoglutarate malate carrier protein
id_158499	-2.29683	5.19018	12.8409	0.000339116	0.0010447	negative regulator of the pho system
id_224178	-2.25738	5.22912	75.7236	3.26291e-18	7.28426e-17	amino acid
id_301747	-2.24223	4.74957	5.47708	0.0192674	0.0386323	streptomycin biosynthesis protein
id_152800	-2.19499	2.79935	85.1228	2.80404e-20	7.14045e-19	mfs
id_288238	-2.179	4.49936	38.687	4.97508e-10	4.33796e-09	hypothetical protein TRIATDRAFT_288238 [Trichoderma atroviride IMI 206040]
id_48025	-2.16668	4.16147	50.7122	1.06952e-12	1.36923e-11	hypothetical protein TRIATDRAFT_48025 [Trichoderma atroviride IMI 206040]
id_41510	-2.15592	3.76049	46.803	7.84923e-12	8.94125e-11	catechol dioxygenase
id_77489	-2.14023	1.78091	64.1369	1.16066e-15	2.07845e-14	hypothetical protein TRIATDRAFT_77489 [Trichoderma atroviride IMI 206040]
id_86591	-2.12457	3.047	74.2298	6.95326e-18	1.5157e-16	3-hydroxyacyl- dehydrogenase
id_297501	-2.11579	2.80402	39.9361	2.62405e-10	2.39851e-09	dcp1-like decapping family protein
id_319878	-2.11279	4.83913	101.389	7.5601e-24	2.65624e-22	mitochondrial precursor
id_88508	-2.09813	5.84068	88.6519	4.70767e-21	1.29376e-19	alcohol oxidase
id_287570	-2.09723	1.75647	41.3323	1.28429e-10	1.23206e-09	allantoate permease
id_289358	-2.09156	6.02516	9.35398	0.00222502	0.00567117	hypothetical protein TRIATDRAFT_289358 [Trichoderma atroviride IMI 206040]
id_302901	-2.07756	1.82903	19.967	7.87907e-06	3.42606e-05	hypothetical protein TRIATDRAFT_302901 [Trichoderma atroviride IMI 206040]
id_152486	-2.07752	7.91578	81.3708	1.87099e-19	4.47694e-18	mfs transporter
id_234843	-2.07545	7.07666	94.5259	2.41905e-22	7.43299e-21	gamma-glutamyltranspeptidase
id_137809	-2.06335	6.0871	69.5812	7.33342e-17	1.44022e-15	alpha- -mannosidase family
id_302591	-2.05671	6.36854	51.9182	5.78604e-13	7.68141e-12	amidohydrolase family protein
id_294933	-2.0537	1.87886	49.9284	1.59464e-12	1.98672e-11	duf1445 domain-containing protein
id_86655	-2.05196	6.12908	105.503	9.477e-25	3.65347e-23	c6 transcription factor
id_300046	-2.03112	3.23196	49.8978	1.61965e-12	2.00697e-11	phosphatidylinositol n-acetylglucosaminyltransferase
id_302043	-2.0299	8.0198	155.109	1.32572e-35	1.12646e-33	mfs allantoate
id_259624	-2.01196	1.63399	15.4598	8.42789e-05	0.000295864	hypothetical protein TRIATDRAFT_259624 [Trichoderma atroviride IMI 206040]
id_219964	-2.00106	5.57564	94.9466	1.95586e-22	6.1224e-21	potassium sodium efflux p-type atpase
id_301086	-1.98587	7.27525	38.9618	4.32189e-10	3.81233e-09	hypothetical protein TRIATDRAFT_301086 [Trichoderma atroviride IMI 206040]
id_89308	-1.98447	6.29909	87.415	8.79803e-21	2.36327e-19	salicylate hydroxylase
id_49834	-1.96068	6.64442	48.2588	3.73525e-12	4.46888e-11	alpha- - subfamily
id_134316	-1.95962	5.84313	109.872	1.04541e-25	4.37446e-24	glycoside hydrolase family 2 protein
id_289568	-1.95935	5.15239	101.359	7.67282e-24	2.68452e-22	beta-mannosidase
id_127924	-1.95232	2.93838	18.7626	1.48044e-05	6.07466e-05	glycoside hydrolase family 54 protein
id_145861	-1.93693	5.78027	95.6875	1.34529e-22	4.27567e-21	acetamidase
id_297389	-1.92297	4.1507	64.4319	9.99253e-16	1.80886e-14	hypothetical protein TRIATDRAFT_297389 [Trichoderma atroviride IMI 206040]
id_152183	-1.91026	3.94969	51.7094	6.43546e-13	8.46573e-12	alpha-ketoglutarate-dependent taurine dioxygenase
id_30031	-1.91013	2.33065	56.3055	6.20409e-14	9.34204e-13	metallopeptidase
id_31654	-1.90092	3.78304	140.309	2.27867e-32	1.45958e-30	c6 zinc finger domain protein
id_157100	-1.89558	8.16849	96.7756	7.7647e-23	2.53556e-21	dipeptidyl peptidase
id_33428	-1.89413	4.43901	5.65579	0.0173978	0.0354037	translocation protein sec62
id_37892	-1.88834	7.03636	107.191	4.04341e-25	1.58818e-23	delta 1-pyrroline-5-carboxylate dehydrogenase
id_10744	-1.87373	1.70679	71.5163	2.74975e-17	5.66761e-16	c2h2 type zinc finger domain protein
id_83165	-1.85512	4.50567	95.3124	1.62593e-22	5.12847e-21	mfs transporter
id_158423	-1.84355	5.60466	99.7148	1.76004e-23	5.98197e-22	succinate-semialdehyde dehydrogenase
id_290563	-1.8343	2.48878	55.2529	1.05978e-13	1.55093e-12	hypothetical protein TRIATDRAFT_290563 [Trichoderma atroviride IMI 206040]
id_319191	-1.83056	3.11475	37.3608	9.81745e-10	8.19137e-09	amino acid transporter
id_132911	-1.82105	7.86024	70.8702	3.81524e-17	7.65531e-16	cytochrome p450 phenylacetate 2-hydroxylase
id_323107	-1.81873	4.28332	106.965	4.53159e-25	1.7633e-23	hypothetical protein TRIATDRAFT_323107 [Trichoderma atroviride IMI 206040]
id_132493	-1.81851	3.17031	62.7002	2.40689e-15	4.2194e-14	fad fmn-containing dehydrogenase
id_299717	-1.81673	5.70581	91.0089	1.43027e-21	4.12106e-20	alcohol dehydrogenase
id_302328	-1.80774	3.38087	12.2419	0.000467292	0.00139869	hypothetical protein TRIATDRAFT_302328 [Trichoderma atroviride IMI 206040]
id_224301	-1.8047	1.98607	55.0698	1.16327e-13	1.6994e-12	hypothetical protein TRIATDRAFT_224301 [Trichoderma atroviride IMI 206040]
id_302624	-1.80225	4.54846	7.97053	0.00475449	0.011241	hypothetical protein TRIATDRAFT_302624 [Trichoderma atroviride IMI 206040]
id_154814	-1.79211	4.26345	58.9829	1.59051e-14	2.56173e-13	pyruvate decarboxylase
id_158420	-1.78206	3.93479	81.9921	1.3663e-19	3.34624e-18	short-chain dehydrogenase reductase family
id_282517	-1.78027	5.99528	112.176	3.27033e-26	1.44085e-24	domain-containing protein
id_138587	-1.77756	5.93026	89.752	2.69965e-21	7.62033e-20	flavin-binding monooxygenase
id_211304	-1.77626	4.57698	94.4089	2.56635e-22	7.85662e-21	hexose transport-related protein
id_247137	-1.77336	4.46188	73.422	1.04692e-17	2.22959e-16	mfs transporter
id_78405	-1.76172	1.64351	31.5271	1.96675e-08	1.35348e-07	cytochrome b561
id_232557	-1.76103	8.41643	44.092	3.13305e-11	3.3192e-10	oligopeptide transporter
id_54382	-1.75895	1.72114	23.4257	1.29831e-06	6.59211e-06	x-pro dipeptidyl-peptidase (s15 family) protein
id_299691	-1.75642	10.6594	58.1089	2.48008e-14	3.92616e-13	formamidase
id_149595	-1.74107	5.44841	92.5752	6.48135e-22	1.92065e-20	high-affinity nicotinic acid transporter
id_235172	-1.73372	3.66102	91.8346	9.42335e-22	2.77273e-20	major facilitator superfamily transporter
id_233320	-1.71929	5.51592	32.0388	1.51126e-08	1.05662e-07	oligopeptide transporter
id_234786	-1.7186	3.89867	101.282	7.97867e-24	2.77985e-22	mfs transporter
id_41946	-1.71767	4.00656	116.961	2.92795e-27	1.36972e-25	fungal specific transcription
id_287311	-1.71495	3.76337	46.3377	9.95298e-12	1.12301e-10	hypothetical protein TRIATDRAFT_287311 [Trichoderma atroviride IMI 206040]
id_144950	-1.70847	8.6584	73.7792	8.73635e-18	1.88955e-16	urea active transporter
id_92394	-1.70811	3.85877	101.166	8.45784e-24	2.93452e-22	mfs sugar
id_235832	-1.707	5.98472	142.156	8.98869e-33	6.0362e-31	aldo-keto reductase
id_298756	-1.692	8.95989	49.554	1.92983e-12	2.37017e-11	acetamidase
id_94162	-1.68788	2.66778	45.4853	1.53791e-11	1.6917e-10	set domain-containing protein 5
id_40980	-1.68604	4.50007	39.597	3.12166e-10	2.80109e-09	acyl- dehydrogenase
id_37750	-1.68527	2.00041	49.6677	1.8212e-12	2.24669e-11	cytochrome p450 monooxygenase
id_210684	-1.68481	2.50474	62.574	2.56613e-15	4.47033e-14	3-isopropylmalate dehydrogenase
id_145866	-1.68328	5.74296	84.8421	3.2317e-20	8.20437e-19	pantothenate transporter
id_259219	-1.68039	4.10308	16.0921	6.03366e-05	0.000217876	hypothetical protein TRIATDRAFT_259219 [Trichoderma atroviride IMI 206040]
id_135431	-1.67814	4.53255	51.2092	8.30284e-13	1.07859e-11	family protein
id_48471	-1.67606	4.38881	73.0605	1.25735e-17	2.6641e-16	tat pathway signal sequence
id_231681	-1.67275	1.64193	48.851	2.76165e-12	3.34734e-11	c6 zinc finger domain protein
id_302304	-1.67208	4.60289	21.4064	3.71523e-06	1.73607e-05	cutinase
id_295128	-1.67207	3.33081	70.9007	3.75656e-17	7.55576e-16	allantoate permease
id_93380	-1.67077	3.01276	40.5061	1.96003e-10	1.83797e-09	mercuric reductase
id_300671	-1.66676	6.86826	97.3496	5.81078e-23	1.9125e-21	homoserine acetyltransferase family protein
id_300941	-1.6658	3.81753	84.2786	4.29748e-20	1.08112e-18	lactose permease
id_133590	-1.65872	6.36357	51.9158	5.79311e-13	7.68141e-12	glucose transporter
id_154801	-1.65867	4.91352	141.466	1.2723e-32	8.40829e-31	general alpha-glucoside permease
id_44225	-1.65723	2.92902	56.8098	4.8008e-14	7.33509e-13	high-affinity glucose transporter
id_129231	-1.65076	6.24229	48.7648	2.88567e-12	3.48439e-11	glutaminase
id_291412	-1.6479	5.71987	82.8999	8.63155e-20	2.13279e-18	cytochrome p450
id_78045	-1.63566	3.47833	70.9026	3.75303e-17	7.55576e-16	cytochrome p450
id_178317	-1.63273	2.13582	43.7792	3.67587e-11	3.81658e-10	vps9-ankyrin repeat-containing
id_11189	-1.60752	1.94188	44.8579	2.11867e-11	2.29119e-10	c6 transcription
id_31975	-1.60238	1.70245	30.7477	2.93859e-08	1.97018e-07	general amidase
id_129946	-1.59715	5.85698	111.003	5.90808e-26	2.53591e-24	tpa: zn 2cys6 transcription
id_128708	-1.5871	5.44013	39.539	3.21565e-10	2.87922e-09	aldehyde dehydrogenase
id_280678	-1.57369	5.21096	93.0042	5.21838e-22	1.58012e-20	fmn-dependent nitrilotriacetate monooxygenase family
id_302053	-1.57362	6.93995	110.131	9.17157e-26	3.87673e-24	high affinity nickel transport protein nic1
id_151203	-1.57061	3.64507	53.1955	3.01943e-13	4.19047e-12	membrane transporter
id_48755	-1.5671	7.30674	54.1619	1.84633e-13	2.63712e-12	indoleamine -dioxygenase family protein
id_198407	-1.56628	6.62516	85.5061	2.30992e-20	5.9002e-19	hypothetical protein TRIATDRAFT_198407 [Trichoderma atroviride IMI 206040]
id_152448	-1.56502	6.13698	108.624	1.96151e-25	8.0066e-24	nipsnap family protein
id_225436	-1.56135	4.18677	85.986	1.81213e-20	4.70081e-19	hypothetical protein TRIATDRAFT_225436 [Trichoderma atroviride IMI 206040]
id_228935	-1.55896	5.47934	127.496	1.44671e-29	7.87369e-28	uncharacterized conserved protein ucp014753
id_156683	-1.55547	6.64875	104.433	1.62579e-24	6.15361e-23	allantoate permease
id_285447	-1.55175	2.51774	60.5938	7.01564e-15	1.17544e-13	secreted protein
id_146802	-1.55065	4.2303	42.2419	8.06518e-11	7.9572e-10	d-xylose-proton symporter
id_40728	-1.55005	1.97226	26.3587	2.83543e-07	1.60835e-06	general amino-acid permease gap1
id_295125	-1.54625	4.59157	59.1247	1.47994e-14	2.3929e-13	cytochrome p450
id_47911	-1.54516	3.83594	55.9009	7.62195e-14	1.13134e-12	cytochrome b2
id_296510	-1.54423	5.41781	72.848	1.4003e-17	2.95198e-16	acylase acy 1
id_37159	-1.54409	3.09793	31.8504	1.66514e-08	1.1574e-07	mfs transporter
id_154956	-1.54184	5.96946	75.7776	3.17477e-18	7.10654e-17	alpha- -
id_302018	-1.54053	4.38132	80.4486	2.98359e-19	7.03807e-18	mfs quinate transporter
id_301802	-1.53954	6.84881	92.624	6.32349e-22	1.8873e-20	thymine dioxygenase
id_300299	-1.53651	8.79453	45.6853	1.38858e-11	1.5376e-10	isotrichodermin c-15 hydroxylase
id_300872	-1.5356	7.40813	84.0531	4.81667e-20	1.20809e-18	hypothetical protein TRIATDRAFT_300872 [Trichoderma atroviride IMI 206040]
id_302595	-1.53315	5.84145	80.9603	2.30293e-19	5.46339e-18	alpha beta
id_291159	-1.52954	4.95361	81.7455	1.54787e-19	3.72518e-18	nitrate reductase
id_83999	-1.52891	4.37579	17.1199	3.50934e-05	0.000132647	chitinase chi18- partial
id_288310	-1.52373	2.4744	58.4424	2.09334e-14	3.33293e-13	adp-ribosylglycohydrolase family protein
id_139690	-1.52135	4.83051	31.2081	2.31796e-08	1.5798e-07	family taurine catabolism dioxygenase
id_181995	-1.52066	3.49951	70.2856	5.13119e-17	1.02223e-15	ankyrin repeat and sam domain containing protein 6
id_94511	-1.51958	9.60255	29.0017	7.23162e-08	4.53106e-07	family protein
id_221344	-1.51465	2.18256	39.1346	3.95566e-10	3.50785e-09	had-like protein
id_302231	-1.51105	3.39931	33.103	8.74035e-09	6.32328e-08	hypothetical protein TRIATDRAFT_302231 [Trichoderma atroviride IMI 206040]
id_300625	-1.51066	6.4656	109.88	1.04099e-25	4.37446e-24	duf718 domain protein
id_131348	-1.51013	3.45528	59.1851	1.43519e-14	2.32959e-13	hypothetical protein TRIATDRAFT_131348 [Trichoderma atroviride IMI 206040]
id_131307	-1.50935	1.90298	6.70459	0.00961649	0.0211284	nacht and wd domain protein
id_45536	-1.5062	1.81384	11.2181	0.000810025	0.00229581	cytochrome p450 alkane hydroxylase
id_130881	-1.50375	6.46306	70.9921	3.58651e-17	7.2841e-16	gnat family
id_302422	-1.50262	3.99917	30.7646	2.91306e-08	1.95464e-07	gluconolactonase
id_304993	-1.5007	4.95198	57.7496	2.97697e-14	4.67722e-13	short chain dehydrogenase reductase family
id_217165	-1.49767	4.88396	49.4062	2.08091e-12	2.55195e-11	high affinity nitrate transporter
id_133589	-1.49758	4.86618	51.7697	6.24064e-13	8.23547e-12	guanine deaminase
id_80700	-1.49593	1.84561	36.2558	1.73048e-09	1.39359e-08	integral membrane mpv17 pmp22
id_296879	-1.48997	5.33427	47.2572	6.22564e-12	7.25047e-11	hypothetical protein TRIATDRAFT_296879 [Trichoderma atroviride IMI 206040]
id_222998	-1.48829	3.68195	35.9088	2.06768e-09	1.6429e-08	xaa-pro dipeptidase
id_94131	-1.48809	3.08078	37.9919	7.10386e-10	6.04845e-09	bahd acyltransferase dcr-like
id_314322	-1.48618	3.715	48.2212	3.80752e-12	4.54881e-11	mfs transporter
id_149584	-1.48451	7.70466	111.386	4.87072e-26	2.11242e-24	hypothetical protein TRIATDRAFT_149584 [Trichoderma atroviride IMI 206040]
id_82663	-1.4831	6.90255	50.7294	1.06017e-12	1.36026e-11	proline oxidase
id_314657	-1.48253	3.41447	35.3751	2.71936e-09	2.12222e-08	antigenic cell wall
id_146607	-1.48127	6.69165	71.1504	3.31002e-17	6.75553e-16	acetolactate synthase small subunit
id_297930	-1.47995	6.47676	35.5978	2.42557e-09	1.90905e-08	l-xylulose reductase
id_317313	-1.47978	2.44773	65.5691	5.61115e-16	1.04063e-14	msf superfamily transporter
id_297186	-1.47927	4.15097	26.5414	2.57948e-07	1.47624e-06	hypothetical protein TRIATDRAFT_297186 [Trichoderma atroviride IMI 206040]
id_319201	-1.47524	2.80772	6.55232	0.0104747	0.0227499	hypothetical protein TRIATDRAFT_319201 [Trichoderma atroviride IMI 206040]
id_251669	-1.47215	4.65655	59.8767	1.00988e-14	1.65863e-13	efflux pump antibiotic resistance
id_152285	-1.47047	9.46837	16.7176	4.3376e-05	0.000160672	o-methylsterigmatocystin oxidoreductase
id_316032	-1.46287	3.43966	39.522	3.24387e-10	2.90137e-09	methionine synthase vitamin-b12 independent
id_322622	-1.45919	3.40694	7.87706	0.00500657	0.0117801	aaa family protein
id_228379	-1.44832	4.93866	54.0503	1.95425e-13	2.77697e-12	adp-ribosylation crystallin j1
id_175603	-1.44796	3.86702	29.0952	6.89074e-08	4.33051e-07	ankyrin repeat protein
id_154515	-1.44597	2.25108	36.2178	1.76455e-09	1.41691e-08	fad dependent oxidoreductase
id_302069	-1.44565	6.87807	57.252	3.8339e-14	5.92539e-13	hypothetical protein TRIATDRAFT_302069 [Trichoderma atroviride IMI 206040]
id_78049	-1.43744	2.91662	53.4766	2.61697e-13	3.66244e-12	hydrogen voltage-gated channel 1
id_300981	-1.43728	8.39267	35.8361	2.14635e-09	1.69892e-08	f-box domain protein
id_296153	-1.43627	2.81746	54.0964	1.90888e-13	2.72179e-12	fad binding domain protein
id_153866	-1.43306	4.62073	69.3761	8.13697e-17	1.59053e-15	glucose galactose transporter
id_315898	-1.4267	2.82851	29.5219	5.52879e-08	3.54959e-07	intracellular serine protease
id_150261	-1.4227	5.74731	107.79	2.98829e-25	1.19632e-23	mfs transporter
id_212161	-1.42241	1.71122	25.9428	3.51676e-07	1.96537e-06	choline transport
id_287810	-1.41852	2.94614	39.9088	2.66101e-10	2.42167e-09	set domain-containing protein 5
id_297822	-1.41749	4.45699	59.5341	1.20191e-14	1.97015e-13	glutathione s-transferase
id_32165	-1.41643	4.33389	47.5422	5.38317e-12	6.32238e-11	l-galactonate dehydratase
id_276615	-1.4161	2.94804	28.3618	1.00629e-07	6.1704e-07	duf427 domain protein
id_146984	-1.41466	4.21898	27.6366	1.46384e-07	8.75674e-07	hypothetical protein TRIATDRAFT_146984 [Trichoderma atroviride IMI 206040]
id_154796	-1.41012	7.09947	38.5859	5.23973e-10	4.53547e-09	aldehyde dehydrogenase aldh
id_144904	-1.40983	4.83833	61.6466	4.1097e-15	7.0126e-14	dihydrodipicolinate synthetase family protein
id_146350	-1.40951	7.74281	36.8514	1.27487e-09	1.04693e-08	nadh-cytochrome b5
id_83987	-1.40779	4.425	49.8668	1.64542e-12	2.03587e-11	n-terminal fungal transcription regulatory domain-containing protein
id_297454	-1.40724	6.81234	40.0766	2.44193e-10	2.24933e-09	vegetative incompatibility protein 4
id_322594	-1.40514	3.37669	42.4055	7.41819e-11	7.36249e-10	amp-binding enzyme
id_302227	-1.40079	6.61634	86.6884	1.27041e-20	3.35833e-19	haloacid dehalogenase-like hydrolase
id_282456	-1.39854	3.14264	52.1563	5.12539e-13	6.86439e-12	acetylornithine aminotransferase
id_244574	-1.39821	6.62801	108.942	1.67088e-25	6.88781e-24	aldehyde dehydrogenase
id_88501	-1.39643	3.71038	58.4282	2.10844e-14	3.35057e-13	beta-n-
id_319921	-1.39581	7.4059	14.0173	0.00018114	0.000594308	zinc finger protein
id_180413	-1.39435	6.06025	41.304	1.30305e-10	1.24432e-09	duf614 domain protein
id_32328	-1.39287	3.62184	30.7878	2.87848e-08	1.93299e-07	urea carboxylase
id_298832	-1.39158	6.96026	41.8997	9.60775e-11	9.36812e-10	s1 p1 nuclease
id_77454	-1.3912	3.80092	27.4069	1.64841e-07	9.74681e-07	neutral alpha-glucosidase ab precursor
id_84128	-1.39102	1.72577	26.0984	3.24452e-07	1.82301e-06	cytochrome p450 monooxigenase -
id_44123	-1.39079	5.85541	20.6447	5.52908e-06	2.49428e-05	alpha- -glucanase
id_28591	-1.38857	5.36408	74.0867	7.47596e-18	1.62539e-16	2-nitropropane dioxygenase
id_37606	-1.38833	4.96243	85.5414	2.26903e-20	5.81361e-19	arylsulfatase
id_220727	-1.38691	1.66738	39.9875	2.55598e-10	2.34143e-09	triosephosphate isomerase
id_20695	-1.38523	2.9522	35.8793	2.09928e-09	1.66483e-08	subtilisin-like protease
id_297304	-1.3851	7.1866	34.2849	4.76059e-09	3.5713e-08	hypothetical protein TRIATDRAFT_297304 [Trichoderma atroviride IMI 206040]
id_300444	-1.38282	8.22974	87.28	9.4194e-21	2.51395e-19	arginase
id_93227	-1.37939	3.45072	50.8635	9.90192e-13	1.27637e-11	octanoyltransferase-like protein
id_147558	-1.37873	5.78812	44.0299	3.23398e-11	3.41743e-10	alcohol dehydrogenase -like domain-containing protein
id_146844	-1.37505	6.97972	36.948	1.21323e-09	9.99261e-09	nad transhydrogenase
id_34379	-1.3743	3.41109	39.8489	2.74387e-10	2.4862e-09	phospholipase d p1
id_93906	-1.37025	2.96931	17.0711	3.60061e-05	0.000135851	sugar transporter
id_191725	-1.3682	4.61183	94.7059	2.20883e-22	6.81221e-21	c6 transcription factor
id_222602	-1.36719	2.25324	5.00696	0.0252456	0.0487411	ankyrin repeat protein
id_297833	-1.3668	3.34509	70.9389	3.68459e-17	7.46511e-16	hypothetical protein TRIATDRAFT_297833 [Trichoderma atroviride IMI 206040]
id_255156	-1.3668	3.34509	70.9058	3.74692e-17	7.55576e-16	---NA---
id_299404	-1.36172	8.03251	88.9789	3.99041e-21	1.10761e-19	proline-specific permease
id_301803	-1.36047	7.12056	107.649	3.20908e-25	1.27856e-23	uracil-5-carboxylate decarboxylase
id_299776	-1.35999	7.15842	35.6445	2.36817e-09	1.8674e-08	wd40 domain-containing protein
id_127670	-1.35764	5.19749	62.6225	2.50373e-15	4.37077e-14	c6 transcription
id_255265	-1.35747	1.709	25.2628	5.00263e-07	2.71735e-06	aminoglycoside phosphotransferase
id_298534	-1.35665	7.69346	56.9446	4.48257e-14	6.8741e-13	cysteine proteinase
id_292053	-1.35653	7.23735	51.6876	6.50724e-13	8.53667e-12	siroheme synthase
id_217798	-1.35531	1.45698	21.8406	2.9626e-06	1.40888e-05	protein-tyrosine phosphatase 2
id_300960	-1.35414	10.5073	26.4436	2.71352e-07	1.5435e-06	hypothetical protein TRIATDRAFT_300960 [Trichoderma atroviride IMI 206040]
id_233440	-1.35146	3.93765	28.3236	1.02639e-07	6.28438e-07	nad-binding rossmann fold oxidoreductase
id_257324	-1.35084	7.60346	63.939	1.28333e-15	2.27853e-14	cyanate hydratase
id_300807	-1.34902	6.36277	89.4302	3.17646e-21	8.90586e-20	nad-dependent 15-hydroxyprostaglandin dehydrogenase
id_301150	-1.34889	5.5793	54.7255	1.38599e-13	2.01416e-12	secretory lipase family protein
id_42157	-1.34858	5.27956	34.5033	4.25523e-09	3.22121e-08	maltose permease
id_298790	-1.34777	6.58274	31.4294	2.06825e-08	1.42098e-07	hypothetical protein TRIATDRAFT_298790 [Trichoderma atroviride IMI 206040]
id_297150	-1.34271	6.04874	36.8135	1.29985e-09	1.06534e-08	3-hydroxyisobutyrate dehydrogenase
id_152345	-1.34059	3.11185	18.5312	1.67147e-05	6.80602e-05	short-chain dehydrogenase reductase family
id_217096	-1.33827	2.73694	20.4424	6.14524e-06	2.74071e-05	bile-acid 7-alpha dehydratase
id_299212	-1.33768	7.24762	50.7105	1.07046e-12	1.36923e-11	dihydroxy-acid dehydratase
id_88984	-1.33488	4.39006	86.2201	1.6098e-20	4.22808e-19	histidine phosphotransferase hpt1p
id_298903	-1.33192	6.46026	90.4636	1.88411e-21	5.3546e-20	urease accessory protein ureg
id_130638	-1.33162	5.91714	60.2056	8.54472e-15	1.42875e-13	fha domain protein
id_317554	-1.32848	8.14016	45.444	1.57069e-11	1.7232e-10	rna-dependent rna polymerase
id_90315	-1.32588	2.34116	30.9828	2.60329e-08	1.75955e-07	zn 2cys6 transcription factor
id_37504	-1.32278	3.64361	61.1112	5.39402e-15	9.12928e-14	methionine vitamin-b12
id_77838	-1.32233	6.59288	29.2263	6.43993e-08	4.08007e-07	acetolactate synthase
id_232703	-1.32229	1.83766	27.4644	1.60013e-07	9.49696e-07	c6 transcription factor
id_302229	-1.32002	5.81551	40.3129	2.16379e-10	2.00421e-09	d-galacturonic acid reductase
id_155960	-1.31887	8.58645	51.0501	9.00374e-13	1.16601e-11	bifunctional catalase-peroxidase cat2
id_299323	-1.31838	5.9684	96.4876	8.98058e-23	2.88731e-21	hypothetical protein TRIATDRAFT_299323 [Trichoderma atroviride IMI 206040]
id_302277	-1.31767	7.20921	30.1944	3.90842e-08	2.58297e-07	hypothetical protein TRIATDRAFT_259608 [Trichoderma atroviride IMI 206040]
id_282426	-1.3162	4.54021	71.8491	2.32294e-17	4.86009e-16	major facilitator superfamily transporter
id_294319	-1.31595	3.1893	34.3124	4.69374e-09	3.53389e-08	mosc domain-containing protein
id_321733	-1.31588	3.85965	17.8939	2.33572e-05	9.13873e-05	peptidase family t4 protein
id_296912	-1.31237	8.4586	76.2695	2.47472e-18	5.55444e-17	carbon-nitrogen hydrolase
id_140096	-1.31151	7.70614	45.6366	1.42359e-11	1.57218e-10	4-aminobutyrate aminotransferase
id_213082	-1.31081	1.84854	25.0868	5.48058e-07	2.95193e-06	heme peroxidase
id_299668	-1.30822	5.51855	80.9961	2.26162e-19	5.38356e-18	hypothetical protein TRIATDRAFT_299668 [Trichoderma atroviride IMI 206040]
id_152423	-1.30154	3.59143	46.7492	8.06788e-12	9.16525e-11	phosphatidylinositol -bisphosphate-binding
id_44649	-1.30111	6.68247	35.0651	3.18861e-09	2.46304e-08	uracil permease
id_300565	-1.30107	5.87247	65.6575	5.36498e-16	9.97191e-15	short-chain dehydrogenase reductase sdr
id_299750	-1.29771	6.60815	89.07	3.81081e-21	1.06129e-19	amidohydrolase family protein
id_165727	-1.29654	5.74521	53.4787	2.6141e-13	3.66244e-12	alanine racemase domain protein
id_178757	-1.29448	6.23759	40.4624	2.00441e-10	1.87747e-09	isoflavone reductase
id_302573	-1.29262	2.37803	34.2657	4.80791e-09	3.60031e-08	hypothetical protein TRIATDRAFT_302573 [Trichoderma atroviride IMI 206040]
id_146811	-1.29171	4.7805	23.1967	1.46251e-06	7.37185e-06	exported protein
id_216884	-1.28962	3.69454	76.3025	2.43375e-18	5.47726e-17	fad binding domain containing protein
id_133938	-1.28631	5.54118	46.1639	1.08761e-11	1.22056e-10	glutathione s-
id_321492	-1.2839	4.84605	25.5262	4.36412e-07	2.40185e-06	ccch zinc finger dna binding protein
id_302146	-1.28148	7.12911	68.9403	1.0149e-16	1.97455e-15	sorbitol utilization protein sou2
id_282696	-1.28112	5.69992	41.5146	1.16996e-10	1.1302e-09	phytanoyl- dioxygenase family protein
id_320890	-1.28021	1.9522	33.4529	7.30096e-09	5.33758e-08	serine threonine protein kinase
id_289259	-1.27982	5.57242	39.0426	4.14661e-10	3.66937e-09	hypothetical protein TRIATDRAFT_289259 [Trichoderma atroviride IMI 206040]
id_146790	-1.27424	5.4868	68.0697	1.57817e-16	3.00718e-15	tartrate transporter
id_318579	-1.273	4.48204	68.4467	1.30351e-16	2.50677e-15	amidohydrolase 3
id_224782	-1.27271	2.51771	29.2337	6.41526e-08	4.07474e-07	short-chain dehydrogenase reductase
id_152882	-1.27079	5.83306	77.8929	1.08782e-18	2.5232e-17	memo-like protein
id_284598	-1.26959	2.98156	31.8452	1.66964e-08	1.15956e-07	glycoside hydrolase family 43 protein
id_38560	-1.26802	5.7034	110.394	8.03301e-26	3.4128e-24	c6 transcription factor
id_322224	-1.26471	2.05925	23.2364	1.43262e-06	7.22994e-06	1h-3-hydroxy-4-oxoquinaldine -dioxygenase
id_302534	-1.26435	6.10995	50.6933	1.07985e-12	1.37913e-11	arginase family protein
id_179014	-1.26115	3.48917	55.5741	9.00027e-14	1.32882e-12	aldolase citrate lyase family protein
id_84085	-1.26067	3.56242	29.3867	5.92827e-08	3.77984e-07	glutathione s-transferase
id_35700	-1.25906	4.82667	23.9037	1.01278e-06	5.23029e-06	secreted protein
id_300906	-1.2576	7.68951	65.3306	6.3329e-16	1.16154e-14	glycoside hydrolase family 71 protein
id_297183	-1.25316	4.38234	73.6893	9.14339e-18	1.97246e-16	d-lactate dehydrogenase
id_262365	-1.25195	1.4044	21.5087	3.52236e-06	1.65898e-05	amino acid
id_50119	-1.25184	5.73391	102.6	4.10149e-24	1.47849e-22	duf1338 domain protein
id_173455	-1.25101	2.6628	24.5459	7.25621e-07	3.82421e-06	c6 transcription factor
id_299538	-1.2486	3.44262	14.5465	0.00013674	0.000457961	hypothetical protein TRIATDRAFT_299538 [Trichoderma atroviride IMI 206040]
id_266978	-1.24512	3.73438	50.8443	9.99938e-13	1.28694e-11	phosphorylase superfamily protein
id_152298	-1.24434	6.15963	100.888	9.73498e-24	3.36362e-22	class i glutamine
id_319844	-1.24261	4.98648	87.307	9.29207e-21	2.48794e-19	c6 zinc finger domain-containing protein
id_300386	-1.24172	10.2668	17.3521	3.10558e-05	0.000118733	hypothetical protein TRIATDRAFT_300386 [Trichoderma atroviride IMI 206040]
id_316189	-1.2399	3.11845	42.8388	5.94414e-11	5.98511e-10	sphingolipid long chain base-responsive protein lsp1
id_179700	-1.23947	2.58647	31.1139	2.43317e-08	1.65127e-07	sodium nucleoside cotransporter
id_300620	-1.23871	7.20408	83.7825	5.52311e-20	1.38111e-18	vacuolar membrane pq loop repeat protein
id_256104	-1.23827	6.10163	51.8918	5.86439e-13	7.76356e-12	nitrite reductase
id_201838	-1.23788	4.31224	74.4749	6.14134e-18	1.34931e-16	ankyrin repeat protein
id_130690	-1.23651	2.26409	36.1902	1.78969e-09	1.43433e-08	cytochrome p450 52a11
id_48996	-1.23099	5.38495	30.2447	3.80826e-08	2.5272e-07	dienelactone hydrolase
id_176663	-1.2306	3.40552	46.9163	7.40832e-12	8.50884e-11	carboxymethylenebutenolidase
id_302361	-1.23006	5.77265	71.5373	2.72067e-17	5.63557e-16	disease resistance protein
id_139677	-1.22713	5.81768	68.6996	1.14665e-16	2.21022e-15	d-aminoacylase
id_89433	-1.22678	2.80142	36.3878	1.61716e-09	1.31248e-08	c-3 sterol dehydrogenase c-4 decarboxylase
id_296954	-1.22675	2.29224	38.7174	4.89833e-10	4.28449e-09	related to tol protein
id_127412	-1.2264	6.77525	23.119	1.52277e-06	7.64783e-06	glycoside hydrolase family 47 protein
id_90499	-1.22389	7.21738	34.8739	3.51768e-09	2.69473e-08	mfs efflux
id_173849	-1.22339	2.08914	28.7694	8.15303e-08	5.07781e-07	tpr domain protein
id_42825	-1.22252	3.56596	35.2416	2.91243e-09	2.26441e-08	3-oxoadipate enol-lactonase i
id_217898	-1.22183	4.15136	23.0719	1.56057e-06	7.8141e-06	hypothetical protein TRIATDRAFT_217898 [Trichoderma atroviride IMI 206040]
id_161146	-1.2201	1.52837	20.376	6.36217e-06	2.8285e-05	salicylate hydroxylase
id_37648	-1.21996	5.5019	43.3071	4.67884e-11	4.80403e-10	succinyl- :3-ketoacid-coenzyme a transferase subunit a
id_297793	-1.21967	5.55584	62.1048	3.25658e-15	5.60281e-14	nadp:d-xylose dehydrogenase
id_280929	-1.21688	5.19137	26.8779	2.16725e-07	1.26024e-06	long chain fatty alcohol oxidase
id_257157	-1.21631	3.94175	9.63426	0.00190981	0.00493882	mll5682 protein
id_296993	-1.21574	3.80356	13.9251	0.000190243	0.000620993	hypothetical protein TRIATDRAFT_296993 [Trichoderma atroviride IMI 206040]
id_142486	-1.21309	5.33819	65.4532	5.951e-16	1.09391e-14	nitrilase cyanide hydratase
id_143900	-1.21254	5.69371	52.9227	3.46945e-13	4.73609e-12	translation machinery-associated protein 20
id_280713	-1.21114	2.78851	9.64488	0.00189881	0.00491647	hypothetical protein TRIATDRAFT_280713 [Trichoderma atroviride IMI 206040]
id_81200	-1.20979	4.53404	38.9562	4.33424e-10	3.81918e-09	n-terminal binuclear zn cluster-containing protein
id_258114	-1.20812	4.78328	40.3875	2.08268e-10	1.93771e-09	hypothetical protein TRIATDRAFT_258114 [Trichoderma atroviride IMI 206040]
id_320247	-1.20786	2.64188	28.1801	1.10534e-07	6.69881e-07	hypothetical protein TRIATDRAFT_320247 [Trichoderma atroviride IMI 206040]
id_219230	-1.20757	4.10869	12.135	0.000494847	0.00147269	phosphatidylserine decarboxylase family protein
id_146878	-1.20424	4.03062	15.6619	7.57328e-05	0.000268466	glycoside hydrolase family 79 protein
id_257930	-1.20216	7.89753	37.394	9.65176e-10	8.06121e-09	malate synthase
id_253517	-1.20167	4.28946	42.5816	6.77949e-11	6.77705e-10	trichothecene 3-o-acetyltransferase
id_231658	-1.20078	3.18261	22.6442	1.94951e-06	9.59997e-06	ankyrin repeat-containing protein
id_297477	-1.2006	4.83485	57.6117	3.19319e-14	4.97935e-13	acc synthase
id_301100	-1.19824	7.61779	29.7455	4.92637e-08	3.19734e-07	gcn5-related n-acetyltransferase-like protein
id_301910	-1.19655	5.91098	54.2238	1.78908e-13	2.56414e-12	yippee family protein
id_302452	-1.19653	6.21191	16.8204	4.1089e-05	0.000152881	cytochrome p450
id_154475	-1.19619	6.31719	57.0658	4.2148e-14	6.4754e-13	choline transport protein
id_297088	-1.19303	6.45985	37.2737	1.02661e-09	8.54006e-09	hypothetical protein TRIATDRAFT_297088 [Trichoderma atroviride IMI 206040]
id_90976	-1.1907	3.19462	18.0447	2.15784e-05	8.52386e-05	duf427-domain-containing protein
id_223991	-1.1849	6.12449	17.422	2.99345e-05	0.000114974	glycoside hydrolase family 31 protein
id_93027	-1.18398	2.86621	47.2286	6.31717e-12	7.33656e-11	methionine-r-sulfoxide reductase
id_256374	-1.18365	10.6005	35.4878	2.56652e-09	2.01427e-08	aldehyde dehydrogenase
id_132064	-1.18229	8.33287	37.9765	7.1601e-10	6.0901e-09	c6 transcription factor
id_229344	-1.18189	2.20752	10.5879	0.00113827	0.00311892	exo-beta- -
id_280742	-1.18002	4.40237	42.6961	6.39409e-11	6.42263e-10	zinc finger
id_297087	-1.17989	7.07067	30.3466	3.61346e-08	2.4033e-07	secretory phospholipase a2
id_304628	-1.17972	2.00907	42.1152	8.60499e-11	8.44973e-10	hypothetical protein TRIATDRAFT_304628 [Trichoderma atroviride IMI 206040]
id_150557	-1.17966	7.29217	48.7637	2.88727e-12	3.48439e-11	rhamnolipids biosynthesis 3-oxoacyl-
id_41669	-1.17857	3.42385	30.4207	3.47798e-08	2.31504e-07	glycosyl hydrolase
id_297535	-1.17745	7.17247	32.165	1.41618e-08	9.95988e-08	hypothetical protein TRIATDRAFT_297535 [Trichoderma atroviride IMI 206040]
id_211484	-1.17711	2.11471	9.40153	0.00216804	0.00554461	hrq family protein 2
id_300945	-1.17645	2.30361	14.5484	0.000136607	0.000457815	hypothetical protein TRIATDRAFT_300945 [Trichoderma atroviride IMI 206040]
id_132739	-1.17602	4.27112	65.7555	5.10475e-16	9.50946e-15	nad dependent epimerase dehydratase
id_295836	-1.17556	5.75074	39.8667	2.71894e-10	2.46898e-09	acetoacetate- ligase
id_322907	-1.17539	2.41886	26.953	2.0846e-07	1.21729e-06	major facilitator superfamily transporter
id_173325	-1.17386	6.3309	47.6332	5.13915e-12	6.06144e-11	transmembrane amino acid transporter
id_289931	-1.16914	3.33289	29.4711	5.67573e-08	3.63832e-07	hypothetical protein TRIATDRAFT_289931 [Trichoderma atroviride IMI 206040]
id_220221	-1.16856	3.61914	16.799	4.1556e-05	0.000154412	protease s8 tripeptidyl peptidase
id_222534	-1.16813	3.88369	41.3843	1.25061e-10	1.20252e-09	udp-glucoronosyl and udp-glucosyl transferase family protein
id_314648	-1.16675	3.39137	28.226	1.07945e-07	6.57058e-07	hypothetical protein TRIATDRAFT_314648 [Trichoderma atroviride IMI 206040]
id_314676	-1.16428	6.39464	43.4636	4.31928e-11	4.44032e-10	f-box domain-containing protein
id_315995	-1.16418	4.36956	52.0566	5.39226e-13	7.18421e-12	proline-specific peptidase
id_320433	-1.16179	3.83782	44.2392	2.906e-11	3.10331e-10	hypothetical protein TRIATDRAFT_320433, partial [Trichoderma atroviride IMI 206040]
id_7600	-1.16088	4.84603	87.2229	9.69532e-21	2.57111e-19	hypothetical protein TRIATDRAFT_7600, partial [Trichoderma atroviride IMI 206040]
id_291272	-1.16074	5.8844	17.8968	2.33216e-05	9.13018e-05	hypothetical protein TRIATDRAFT_291272 [Trichoderma atroviride IMI 206040]
id_215884	-1.16022	5.25866	35.5341	2.50621e-09	1.97065e-08	hypothetical protein TRIATDRAFT_142486, partial [Trichoderma atroviride IMI 206040]
id_296852	-1.15877	3.5876	22.7044	1.88936e-06	9.3203e-06	ankyrin repeat and socs box protein 7
id_147471	-1.15834	5.30688	47.0974	6.75467e-12	7.80113e-11	malate l-lactate
id_299801	-1.15822	6.51468	44.9109	2.0621e-11	2.23583e-10	voltage-gated potassium channel subunit beta-2
id_316886	-1.15782	2.98676	25.6692	4.05253e-07	2.2452e-06	duf341 domain protein
id_159522	-1.15759	6.62816	75.005	4.69533e-18	1.04261e-16	nad -binding protein
id_211428	-1.15698	2.34666	20.8457	4.97819e-06	2.26645e-05	nonribosomal peptide synthase
id_132631	-1.15635	6.97281	64.3885	1.02153e-15	1.84518e-14	aldo keto reductase
id_229044	-1.15485	4.02687	37.4832	9.22024e-10	7.73181e-09	ankyrin repeat protein
id_140298	-1.15396	5.01564	61.4472	4.54782e-15	7.72851e-14	nudix family
id_299206	-1.15241	7.4584	63.685	1.45992e-15	2.58105e-14	#NAME?
id_81281	-1.15163	5.59621	62.3504	2.87469e-15	4.98698e-14	d-amino-acid oxidase
id_245854	-1.15123	2.90004	36.8157	1.29842e-09	1.06521e-08	major facilitator superfamily transporter
id_54658	-1.15113	1.90698	21.4677	3.59848e-06	1.69005e-05	bzip transcription factor
id_214995	-1.15088	2.98731	22.3793	2.23769e-06	1.08649e-05	hypothetical protein TRIATDRAFT_214995, partial [Trichoderma atroviride IMI 206040]
id_323150	-1.14968	4.09777	43.0382	5.36806e-11	5.44456e-10	nad -binding protein
id_24742	-1.14748	2.37386	21.4657	3.6021e-06	1.69079e-05	hypothetical protein TRIATDRAFT_24742, partial [Trichoderma atroviride IMI 206040]
id_231261	-1.14617	3.01859	37.1651	1.08539e-09	9.00207e-09	protein
id_257831	-1.14446	7.06301	31.6233	1.8717e-08	1.29449e-07	hypothetical protein TRIATDRAFT_257831 [Trichoderma atroviride IMI 206040]
id_301115	-1.14385	1.57075	20.9295	4.76503e-06	2.18013e-05	hypothetical protein TRIATDRAFT_301115 [Trichoderma atroviride IMI 206040]
id_228476	-1.14357	4.91127	78.0093	1.02557e-18	2.38546e-17	glyoxalase bleomycin resistance protein dioxygenase superfamily
id_257766	-1.14292	5.5751	16.8296	4.08902e-05	0.00015221	phenazine biosynthesis
id_317148	-1.14219	2.26934	13.7819	0.000205304	0.000667799	mfs
id_302240	-1.14183	4.50874	47.5146	5.45946e-12	6.40294e-11	2og-fe oxygenase superfamily protein
id_224393	-1.14062	4.64056	36.7787	1.3233e-09	1.0835e-08	zinc binding
id_316966	-1.13884	6.67089	46.7546	8.04573e-12	9.15257e-11	biotin synthase
id_131335	-1.13783	4.82842	44.6601	2.3438e-11	2.53136e-10	aldose 1-epimerase
id_131598	-1.136	7.25355	25.2918	4.92799e-07	2.68205e-06	42 kda partial
id_302346	-1.13445	6.99538	55.4798	9.44252e-14	1.39164e-12	duf636 domain protein
id_294571	-1.13278	1.59195	17.0341	3.67143e-05	0.00013821	c2h2 finger domain-containing protein
id_91815	-1.13099	3.17493	8.45504	0.00364034	0.00883764	hypothetical protein TRIATDRAFT_91815 [Trichoderma atroviride IMI 206040]
id_300344	-1.129	6.96557	25.5969	4.20707e-07	2.32156e-06	glutathione-dependent formaldehyde-activating enzyme
id_256768	-1.1261	2.05568	18.1743	2.01578e-05	8.03514e-05	hypothetical protein TRIATDRAFT_256768 [Trichoderma atroviride IMI 206040]
id_298596	-1.12499	3.26219	29.439	5.77045e-08	3.69335e-07	actin cortical patch protein
id_286660	-1.12261	6.81508	34.2546	4.83527e-09	3.61755e-08	cystathionine gamma-synthase
id_239372	-1.11961	5.12728	37.1462	1.09595e-09	9.08055e-09	aerobactin siderophore biosynthesis protein iucb
id_322912	-1.11883	4.60023	29.3708	5.97703e-08	3.80801e-07	hypothetical protein TRIATDRAFT_322912 [Trichoderma atroviride IMI 206040]
id_299589	-1.11853	2.85218	11.7945	0.000594074	0.00173635	chaperone protein
id_242204	-1.11429	5.90776	52.207	4.99484e-13	6.70839e-12	isoflavone reductase family protein
id_35776	-1.11341	5.27852	40.1085	2.40247e-10	2.21543e-09	duf1446 domain-containing protein
id_300968	-1.11273	7.18182	115.073	7.58488e-27	3.45133e-25	autophagy-like protein 3
id_155050	-1.11142	8.52486	71.6505	2.56903e-17	5.33474e-16	peptidase family m3
id_155272	-1.10764	4.71279	60.0263	9.35989e-15	1.55259e-13	dehydrogenase reductase sdr family member 8
id_296589	-1.10664	6.14188	43.2891	4.72199e-11	4.84237e-10	dicarboxylic amino acid permease
id_299826	-1.10643	4.08387	56.5881	5.37368e-14	8.19536e-13	hypothetical protein TRIATDRAFT_299826 [Trichoderma atroviride IMI 206040]
id_142446	-1.10573	3.36721	46.8513	7.65813e-12	8.75951e-11	polysaccharide deacetylase family protein
id_302588	-1.10457	7.22199	49.9006	1.61736e-12	2.00697e-11	glucan endo- -alpha-glucosidase agn1
id_226825	-1.0995	6.22265	52.5701	4.15155e-13	5.62113e-12	molybdenum cofactor biosynthesis protein 1 b
id_317695	-1.09862	1.73604	29.5442	5.46566e-08	3.52537e-07	d-xylulose reductase a
id_212733	-1.09759	1.9983	20.466	6.06999e-06	2.71391e-05	mfs
id_321282	-1.09758	5.43481	44.4121	2.66033e-11	2.8584e-10	calcium transporter
id_322621	-1.09673	4.12401	5.62286	0.0177277	0.0359782	ankyrin repeat protein
id_217538	-1.09612	6.65186	47.2452	6.26403e-12	7.285e-11	amino acid permease
id_153642	-1.09529	3.96454	27.7927	1.35036e-07	8.1129e-07	aldose 1-epimerase
id_300227	-1.09501	6.7041	19.5457	9.82221e-06	4.19864e-05	dihydrodipicolinate synthase
id_130029	-1.09425	4.52023	24.2476	8.47124e-07	4.43091e-06	cellular retinoic acid binding protein
id_228302	-1.09176	3.15846	32.0326	1.5161e-08	1.05911e-07	succinate fumarate mitochondrial transporter
id_90782	-1.08976	6.00321	97.8638	4.48179e-23	1.48685e-21	peptidase s8 subtilisin kexin sedolisin
id_298699	-1.08887	7.37147	48.037	4.18252e-12	4.98253e-11	m6 family metalloprotease domain-containing protein
id_29973	-1.08841	6.88389	38.9808	4.28002e-10	3.78341e-09	aromatic amino acid aminotransferase
id_137975	-1.08819	5.91008	62.3425	2.88634e-15	4.99679e-14	ibr finger domain protein
id_299351	-1.08753	7.85865	58.9712	1.59993e-14	2.57193e-13	ornithine aminotransferase
id_286011	-1.08746	2.74725	34.664	3.91806e-09	2.9768e-08	d-glycerate 3-kinase
id_219692	-1.08701	6.14569	73.6632	9.26517e-18	1.98843e-16	nicotinate-nucleotide pyrophosphorylase
id_319911	-1.08681	2.82715	24.4713	7.54256e-07	3.96758e-06	hypothetical protein TRIATDRAFT_319911 [Trichoderma atroviride IMI 206040]
id_223166	-1.08656	3.27302	18.5759	1.6327e-05	6.65794e-05	glutathione s-transferase
id_317538	-1.08578	4.11849	32.1934	1.39561e-08	9.83182e-08	ankyrin repeat domain-containing protein 50-like
id_317091	-1.08518	5.00487	73.5275	9.92431e-18	2.11897e-16	hypothetical protein TRIATDRAFT_317091 [Trichoderma atroviride IMI 206040]
id_50756	-1.08518	1.99408	14.3038	0.000155549	0.000515833	carbonic anhydrase
id_79211	-1.08367	4.68218	24.0409	9.43092e-07	4.88987e-06	hypothetical protein TRIATDRAFT_79211 [Trichoderma atroviride IMI 206040]
id_321796	-1.08321	5.53637	8.07385	0.00449086	0.0106966	ankyrin repeat protein
id_41024	-1.08307	3.70563	31.1355	2.4063e-08	1.63436e-07	dyp-type peroxidase family
id_147468	-1.08293	3.63345	39.786	2.83364e-10	2.56196e-09	acid phosphatase
id_300834	-1.08174	8.25627	52.4672	4.37492e-13	5.90436e-12	fmn-binding split barrel-related protein
id_132095	-1.08081	5.2957	54.0872	1.91786e-13	2.72991e-12	duf1760-domain-containing protein
id_129483	-1.08	5.67707	64.1067	1.17863e-15	2.1061e-14	duf89 domain protein
id_140128	-1.0783	4.24959	48.5926	3.15052e-12	3.78562e-11	short chain dehydrogenase
id_302751	-1.07798	5.66319	30.6321	3.11887e-08	2.081e-07	isopenicillin n
id_47695	-1.07572	5.04246	38.8815	4.50329e-10	3.95558e-09	l-xylulose reductase
id_302804	-1.07526	4.90924	21.3467	3.8329e-06	1.78604e-05	hypothetical protein TRIATDRAFT_302804 [Trichoderma atroviride IMI 206040]
id_300517	-1.07507	3.18411	21.2633	4.00315e-06	1.85603e-05	hypothetical protein TRIATDRAFT_300517 [Trichoderma atroviride IMI 206040]
id_291551	-1.07326	3.29283	29.4169	5.83671e-08	3.73289e-07	sister chromatid cohesion protein
id_218164	-1.07302	3.95857	36.302	1.68987e-09	1.36485e-08	alpha-galactosidase
id_237619	-1.07279	6.1779	62.4881	2.68059e-15	4.65997e-14	hypothetical protein TRIATDRAFT_237619 [Trichoderma atroviride IMI 206040]
id_314392	-1.07086	4.57681	10.6107	0.00112433	0.00308477	glycoside hydrolase family 5 protein
id_314008	-1.0705	3.18288	5.76327	0.0163646	0.0335718	alpha-glucosidase
id_234225	-1.06608	5.88265	24.1228	9.03858e-07	4.70696e-06	#NAME?
id_298838	-1.06448	3.60392	46.5067	9.13068e-12	1.03163e-10	glutathione s-transferase
id_79944	-1.06416	4.0774	32.6504	1.10317e-08	7.86478e-08	acetate- ligase
id_300452	-1.06312	5.40499	73.9323	8.0843e-18	1.75307e-16	deoxyribose-phosphate aldolase
id_282604	-1.06225	8.51309	5.84209	0.0156473	0.0322033	alkaline serine protease
id_79173	-1.06157	7.41478	58.7069	1.82997e-14	2.93042e-13	snare-dependent exocytosis protein
id_296888	-1.06148	7.85638	92.6042	6.3871e-22	1.89948e-20	duf1688 domain-containing protein
id_279683	-1.06123	7.32768	76.3281	2.4024e-18	5.42136e-17	c6 finger domain
id_85002	-1.06077	2.99144	17.2649	3.25145e-05	0.000123686	hypothetical protein TRIATDRAFT_85002 [Trichoderma atroviride IMI 206040]
id_129389	-1.06076	5.45326	62.6321	2.49156e-15	4.35867e-14	pua domain-containing protein
id_53479	-1.06073	2.30902	17.7404	2.53192e-05	9.8382e-05	cupin domain protein
id_80524	-1.05967	2.13375	24.6475	6.88329e-07	3.64845e-06	arsenate reductase
id_132249	-1.05956	8.13981	15.5586	7.99858e-05	0.000282341	4-coumarate:coenzyme a ligase
id_128472	-1.05881	7.16099	36.3986	1.60819e-09	1.30648e-08	succinate semialdehyde dehydrogenase
id_88135	-1.05851	2.88434	16.7586	4.24495e-05	0.000157451	catalase
id_296006	-1.05805	3.8048	42.1239	8.56686e-11	8.42223e-10	glycoside hydrolase family 2 protein
id_84035	-1.0579	1.91403	14.5419	0.00013708	0.000458788	stress responsive a b barrel domain protein
id_40796	-1.0569	1.91113	13.1647	0.000285265	0.000897056	glycosyl hydrolase
id_236852	-1.05644	7.76887	43.7572	3.71755e-11	3.85505e-10	carbohydrate esterase family 9 protein
id_36379	-1.05584	3.45224	25.6877	4.01386e-07	2.22823e-06	ankyrin domain containing protein
id_29546	-1.05469	4.89895	46.5434	8.96114e-12	1.01385e-10	mfs quinate
id_134074	-1.05313	6.65828	89.9364	2.45937e-21	6.96571e-20	cop9 signalosome complex subunit 5
id_156500	-1.05194	2.80791	15.7841	7.09966e-05	0.000253186	glycerate-and formate-dehydrogenase
id_44428	-1.05112	3.36264	31.6111	1.88354e-08	1.30159e-07	monoamine oxidase n
id_32621	-1.05088	7.18864	49.3378	2.15468e-12	2.62694e-11	dihydroxyacetone kinase
id_151996	-1.04988	4.1155	39.9192	2.64694e-10	2.41413e-09	stress response protein
id_257773	-1.0491	5.98479	34.7515	3.7459e-09	2.85642e-08	hypothetical protein TRIATDRAFT_257773 [Trichoderma atroviride IMI 206040]
id_34946	-1.04389	4.87931	29.7287	4.96929e-08	3.22159e-07	hypothetical protein TRIATDRAFT_34946 [Trichoderma atroviride IMI 206040]
id_258467	-1.04135	4.49367	42.485	7.12254e-11	7.09442e-10	hypothetical protein TRIATDRAFT_258467 [Trichoderma atroviride IMI 206040]
id_314977	-1.0413	3.16998	18.8724	1.39759e-05	5.77841e-05	d-stereospecific peptide hydrolase
id_153403	-1.03938	5.51134	69.9067	6.21755e-17	1.22978e-15	l-arabinitol 4-dehydrogenase
id_300815	-1.03849	5.50033	47.6231	5.16563e-12	6.08405e-11	d-galacturonic acid reductase
id_46333	-1.03763	4.34003	38.2062	6.36496e-10	5.45278e-09	benzoate 4-monooxygenase
id_297377	-1.0376	4.41813	45.9046	1.24156e-11	1.37846e-10	hypothetical protein TRIATDRAFT_297377 [Trichoderma atroviride IMI 206040]
id_156525	-1.03552	4.27902	31.4132	2.08556e-08	1.43052e-07	short-chain dehydrogenase reductase sdr
id_43597	-1.03551	2.03539	23.4528	1.28018e-06	6.51194e-06	hypothetical protein TRIATDRAFT_43597 [Trichoderma atroviride IMI 206040]
id_298929	-1.03407	2.25895	20.5355	5.85357e-06	2.62447e-05	alpha beta hydrolase fold protein
id_291137	-1.03219	4.08903	5.5589	0.018387	0.0371172	very large low complexity protein
id_91074	-1.03218	6.62634	17.9823	2.2297e-05	8.78691e-05	glutathione s-
id_303055	-1.03148	2.09708	18.2665	1.92059e-05	7.69992e-05	zinc fyve domain containing protein
id_48434	-1.03062	3.4589	35.737	2.25829e-09	1.78413e-08	arylsulfatase
id_49508	-1.02935	5.76335	12.0614	0.000514764	0.00152434	sugar transporter family protein
id_321380	-1.02925	1.48565	18.209	1.97944e-05	7.91682e-05	hypothetical protein TRIATDRAFT_321380 [Trichoderma atroviride IMI 206040]
id_52267	-1.02924	3.67936	34.2915	4.74446e-09	3.56241e-08	class ii aldolase
id_317516	-1.02883	1.9419	16.5028	4.85789e-05	0.000178123	serine threonine protein kinase
id_322726	-1.02745	4.95591	53.0169	3.30683e-13	4.5364e-12	multiple ankyrin repeats single kh domain
id_301114	-1.02644	5.3963	47.6701	5.04335e-12	5.95688e-11	import inner membrane translocase subunit tim-21
id_220011	-1.02569	4.10901	19.0451	1.27666e-05	5.31802e-05	gnat family n-
id_41962	-1.02397	2.92841	23.0279	1.5967e-06	7.97584e-06	bicyclomycin resistance
id_130738	-1.02323	2.96853	35.8708	2.10844e-09	1.6705e-08	short-chain dehydrogenase
id_300309	-1.02107	6.12669	43.7912	3.65335e-11	3.79793e-10	tubulin-specific chaperone c
id_255242	-1.02095	5.99622	18.1192	2.07501e-05	8.2436e-05	ubie coq5
id_37369	-1.02022	3.67443	29.7903	4.81405e-08	3.13421e-07	acyl- n-acyltransferase
id_301868	-1.0201	4.14808	27.5745	1.5116e-07	9.00365e-07	hypothetical protein TRIATDRAFT_301868 [Trichoderma atroviride IMI 206040]
id_142510	-1.01926	6.40253	42.9681	5.56405e-11	5.6228e-10	transcription factor
id_90366	-1.01869	3.53991	17.4932	2.88338e-05	0.000111106	acc synthase
id_138745	-1.01761	7.02094	37.1349	1.10235e-09	9.12217e-09	nonspecific lipid-transfer protein
id_138571	-1.01735	8.29394	51.2895	7.97018e-13	1.04188e-11	monodehydroascorbate reductase
id_211430	-1.01714	3.46167	24.3088	8.20644e-07	4.30593e-06	glycoside hydrolase family 92 protein
id_82221	-1.01653	4.54363	26.171	3.1248e-07	1.75931e-06	metal-dependent amidase aminoacylase carboxypeptidase
id_301237	-1.01627	10.1295	43.5912	4.04659e-11	4.18064e-10	glycogen phosphorylase
id_302719	-1.01535	4.69412	41.5421	1.15357e-10	1.11695e-09	hypothetical protein TRIATDRAFT_302719 [Trichoderma atroviride IMI 206040]
id_320124	-1.01519	4.95114	50.1435	1.42904e-12	1.79482e-11	sorbitol dehydrogenase
id_297306	-1.01397	7.17357	14.6486	0.000129532	0.000436864	hypothetical protein TRIATDRAFT_297306 [Trichoderma atroviride IMI 206040]
id_322669	-1.01294	2.82823	27.8802	1.29066e-07	7.77102e-07	af309689_11hypothetical gln pro-rich protein
id_148139	-1.01169	2.81189	26.7735	2.28747e-07	1.3246e-06	hypothetical protein TRIATDRAFT_148139 [Trichoderma atroviride IMI 206040]
id_49686	-1.01027	2.987	17.3255	3.14929e-05	0.000120294	acetamidase formamidase
id_211995	-1.01012	4.70192	34.1675	5.05661e-09	3.77297e-08	hypothetical protein TRIATDRAFT_211995 [Trichoderma atroviride IMI 206040]
id_147095	-1.01006	6.98483	13.3155	0.000263218	0.000834025	acid
id_316778	-1.00978	3.13826	17.3577	3.09649e-05	0.000118549	glutamyl-trna amidotransferase subunit a
id_251069	-1.0097	3.31569	7.36039	0.00666765	0.0152328	hypothetical protein TRIATDRAFT_251069 [Trichoderma atroviride IMI 206040]
id_292149	-1.00924	2.90188	23.0912	1.54498e-06	7.75001e-06	homocysteine s-methyltransferase
id_54661	-1.00886	2.52774	11.9093	0.000558548	0.00164058	maleylacetate
id_7394	-1.00816	4.14207	35.2078	2.96332e-09	2.29968e-08	sequence orphan
id_259310	-1.00798	6.3885	50.6597	1.09851e-12	1.39867e-11	calcium homeostasis protein
id_181383	-1.00692	2.9696	14.0911	0.000174165	0.000572552	nacht and wd domain protein
id_297885	-1.00662	5.73841	35.398	2.68764e-09	2.10013e-08	hypothetical protein TRIATDRAFT_297885 [Trichoderma atroviride IMI 206040]
id_35164	-1.00615	5.44883	37.7613	7.99526e-10	6.76591e-09	double-stranded dna-binding domain-containing protein
id_316306	-1.00521	2.50517	17.7641	2.50056e-05	9.73909e-05	chlorocatechol -dioxygenase
id_140608	-1.00478	4.83724	54.6715	1.42458e-13	2.06663e-12	glucosamine 6-phosphate n-acetyltransferase
id_218183	-1.00273	6.56163	29.6057	5.29487e-08	3.42051e-07	carnitine acetyl transferase
id_79481	-1.00144	3.72127	13.8086	0.000202409	0.000659156	zinc-binding dehydrogenase family superfamily
id_32766	-1.00142	5.56393	66.6049	3.31767e-16	6.2268e-15	hypothetical protein TRIATDRAFT_32766 [Trichoderma atroviride IMI 206040]
id_39796	-1.00115	4.08427	21.4367	3.65711e-06	1.71179e-05	hypothetical protein TRIATDRAFT_39796 [Trichoderma atroviride IMI 206040]
id_211696	-1.00086	1.38058	15.4094	8.65562e-05	0.000302965	rna polymerase 2 mediator complex component
