# Supplementary material for: Danger signals activate a putative innate immune system during regeneration in a filamentous fungus
Source: PLoS Genet. 2018 Nov 30;14(11):e1007390. doi: 10.1371/journal.pgen.1007390 (PMC6291166; doi:10.1371/journal.pgen.1007390)
Supplement: S7 Dataset — The table includes data on expression level and statistical support summary for expression differences. (XLSX) [file pgen.1007390.s013.xlsx]

## Sheet: Up_tmk3Ivstmk3C
Deferentially expressed genes in the comparison tmk3-Injury vs tmk3-Control
Gene identification	logFC	logCPM	LR	PValue	FDR	Annotation
id_254673	11.2895	4.97483	128.32	9.55269e-30	3.89928e-28	thermoresistant gluconokinase
id_280963	8.44278	8.35096	354.255	5.01769e-79	8.35646e-76	3-carboxymuconate cyclase
id_270635	8.08234	3.64683	184.573	4.86347e-42	6.04449e-40	tpa: uncharacterized proteinsndb
id_299087	7.27465	2.26681	6.85293	0.00884959	0.0177013	hypothetical protein TRIATDRAFT_299087, partial [Trichoderma atroviride IMI 206040]
id_126859	6.55519	5.14617	152.899	4.03022e-35	2.72843e-33	cytochrome b5
id_43714	5.64365	7.65545	167.176	3.06188e-38	2.68382e-36	alcohol dehydrogenase
id_134328	4.9587	6.19069	141.319	1.37021e-32	7.31396e-31	cytochrome p450
id_291077	4.82719	8.73815	59.7163	1.09563e-14	1.23288e-13	fad binding domain-containing protein
id_127833	4.8265	8.21872	585.654	2.20902e-129	9.19725e-126	nadp-dependent leukotriene b4 12-hydroxydehydrogenase
id_297127	4.66631	3.80952	107.635	3.23152e-25	8.68027e-24	hypothetical protein TRIATDRAFT_297127, partial [Trichoderma atroviride IMI 206040]
id_146809	4.66478	6.21637	89.9178	2.48265e-21	4.95756e-20	3-hydroxyacyl- nad binding
id_211836	4.62934	7.68454	45.7101	1.37116e-11	1.08224e-10	snf2 family domain-containing protein
id_158159	4.62398	5.03567	10.5722	0.00114804	0.00281417	autophagy-related protein 27
id_226644	4.57171	3.53882	190.866	2.05736e-43	2.95373e-41	hypothetical protein TRIATDRAFT_226644 [Trichoderma atroviride IMI 206040]
id_49779	4.49192	2.48584	141.323	1.36713e-32	7.31396e-31	carboxypeptidase
id_227962	4.45472	4.39033	138.734	5.0348e-32	2.5409e-30	hypothetical protein TRIATDRAFT_227962 [Trichoderma atroviride IMI 206040]
id_291343	4.33784	1.76489	44.8879	2.08638e-11	1.61612e-10	redoxin domain-containing protein
id_90644	4.32501	1.83326	46.3849	9.71604e-12	7.78686e-11	alcohol dehydrogenase
id_289148	4.20509	4.52637	45.8332	1.28765e-11	1.02117e-10	heterokaryon incompatibility protein
id_49023	4.19527	5.26698	235.337	4.08822e-53	1.30933e-50	hypothetical protein TRIATDRAFT_49023 [Trichoderma atroviride IMI 206040]
id_54918	4.18479	5.31064	66.0102	4.48606e-16	5.70312e-15	nrps-like enzyme
id_93880	4.09763	3.35111	80.5564	2.82528e-19	4.76237e-18	#NAME?
id_44933	4.09105	5.19628	111.814	3.92488e-26	1.16308e-24	fungal specific transcription factor
id_81501	4.04801	5.06405	94.6559	2.26526e-22	4.95088e-21	amino acid transporter
id_139870	4.01585	4.06686	168.592	1.5024e-38	1.39006e-36	hypothetical protein TRIATDRAFT_139870 [Trichoderma atroviride IMI 206040]
id_207541	3.86385	3.66594	22.4459	2.16149e-06	8.88825e-06	katanin p60 atpase-containing subunit
id_93713	3.83938	4.44346	138.225	6.50737e-32	3.24472e-30	pfs nacht and ankyrin-domain-containing protein
id_288159	3.774	5.21391	256.286	1.10699e-57	4.38948e-55	very large low complexity protein
id_224184	3.63936	3.90044	47.6638	5.05942e-12	4.23841e-11	hypothetical protein TRIATDRAFT_224184 [Trichoderma atroviride IMI 206040]
id_299980	3.6271	3.9994	17.9886	2.22228e-05	7.61833e-05	hypothetical protein TRIATDRAFT_299980 [Trichoderma atroviride IMI 206040]
id_177117	3.60007	4.01214	21.7631	3.08475e-06	1.23494e-05	uncharacterized oxidoreductase
id_46546	3.59215	5.9747	111.926	3.70841e-26	1.10285e-24	hypothetical protein TRIATDRAFT_46546 [Trichoderma atroviride IMI 206040]
id_301721	3.58591	3.08424	43.9648	3.34336e-11	2.52863e-10	acetyltransferase
id_299986	3.57039	6.8288	71.8424	2.33087e-17	3.30427e-16	heat shock protein 30
id_294334	3.56733	4.4224	104.987	1.22967e-24	3.12179e-23	het-s domain protein
id_220698	3.54902	3.196	53.3719	2.76012e-13	2.71994e-12	het domain protein
id_91168	3.4994	8.35958	191.827	1.26904e-43	1.85391e-41	bifunctional p-450:nadph-p450 reductase
id_53493	3.48914	3.66261	28.2402	1.07158e-07	5.2799e-07	signal peptide-containing protein
id_172559	3.48869	5.24205	184.821	4.29328e-42	5.41669e-40	transcription termination factor 2
id_318140	3.48335	2.41561	23.2578	1.41672e-06	5.98832e-06	short-chain dehydrogenase reductase sdr
id_53983	3.47257	6.2638	108.505	2.0836e-25	5.70727e-24	26s proteasome regulatory subunit-like protein
id_297699	3.46987	7.51673	194.459	3.3818e-44	5.41543e-42	cfem domain containing protein
id_318124	3.42112	1.89664	33.7574	6.24302e-09	3.6713e-08	duf323 domain-containing protein
id_87599	3.38665	1.70239	48.4833	3.33114e-12	2.86258e-11	hc-toxin synthetase
id_323007	3.36552	4.85038	38.8434	4.59205e-10	3.0862e-09	cyclopropane-fatty-acyl-phospholipid synthase
id_297561	3.35528	3.57253	8.97163	0.00274204	0.00618443	50s ribosomal protein
id_45728	3.33374	3.35406	64.9736	7.59078e-16	9.50502e-15	hypothetical protein TRIATDRAFT_45728 [Trichoderma atroviride IMI 206040]
id_31436	3.30611	5.01054	65.9318	4.66797e-16	5.90733e-15	ankyrin repeat protein
id_53468	3.30073	5.92187	73.8752	8.32141e-18	1.22859e-16	abc multidrug
id_44640	3.28065	3.19829	17.3745	3.06921e-05	0.000102929	cysteine-rich secreted protein
id_258206	3.27814	11.2936	22.2236	2.42676e-06	9.88633e-06	hydrophobin
id_283182	3.24585	2.21182	21.7106	3.17039e-06	1.26557e-05	carbohydrate-binding protein
id_318307	3.2392	4.44307	36.9439	1.21576e-09	7.76355e-09	ankyrin repeat-containing protein
id_220452	3.23475	3.87887	163.214	2.24687e-37	1.87097e-35	dihydroxyacid dehydratase
id_242992	3.21205	5.07009	24.152	8.90219e-07	3.87296e-06	f-box domain-containing protein
id_88568	3.20766	2.94864	18.4008	1.78984e-05	6.25956e-05	hypothetical protein TRIATDRAFT_88568 [Trichoderma atroviride IMI 206040]
id_314604	3.19336	4.84559	74.2971	6.72031e-18	1.00829e-16	transcriptional regulator
id_299314	3.18907	2.79112	14.0899	0.00017428	0.000507423	mitochondrial s-adenosylmethionine transporter
id_52592	3.18466	2.38451	38.76	4.79245e-10	3.21052e-09	chitinase-like protein
id_37304	3.1812	3.63093	106.949	4.56822e-25	1.19999e-23	bzip transcription factor
id_299161	3.15616	7.17778	99.9902	1.53156e-23	3.59248e-22	hypothetical protein TRIATDRAFT_299161, partial [Trichoderma atroviride IMI 206040]
id_45374	3.14968	6.27447	20.0269	7.63623e-06	2.88638e-05	major facilitator superfamily transporter
id_134218	3.14016	5.45381	263.454	3.03181e-59	1.32873e-56	adenosine deaminase
id_302363	3.12498	7.46361	115.852	5.12066e-27	1.62537e-25	glycoside hydrolase
id_50385	3.10247	3.63183	123.967	8.56625e-29	3.22765e-27	hypothetical protein TRIATDRAFT_50385 [Trichoderma atroviride IMI 206040]
id_292969	3.09698	5.99588	135.161	3.04381e-31	1.41597e-29	hypothetical protein TRIATDRAFT_292969 [Trichoderma atroviride IMI 206040]
id_147364	3.09615	5.4006	156.425	6.83721e-36	4.99416e-34	ribosome biogenesis protein ytm1
id_300714	3.07685	5.81543	44.477	2.57361e-11	1.9661e-10	protein
id_302325	3.07471	5.40786	17.0632	3.61554e-05	0.000120138	hypothetical protein TRIATDRAFT_302325 [Trichoderma atroviride IMI 206040]
id_269934	3.06534	3.64468	168.815	1.34258e-38	1.25614e-36	het-domain-containing protein
id_301968	3.0629	5.29387	88.5723	4.90108e-21	9.42524e-20	hypothetical protein TRIATDRAFT_301968 [Trichoderma atroviride IMI 206040]
id_300080	3.05817	7.08698	103.117	3.15932e-24	7.66988e-23	phosphotransferase enzyme family protein
id_79986	3.05049	3.65577	49.8159	1.68866e-12	1.51198e-11	malic acid transport protein
id_295477	3.04006	4.6635	32.0823	1.47779e-08	8.25325e-08	short chain type
id_84287	3.03017	5.14092	137.404	9.83808e-32	4.76289e-30	4-aminobutyrate aminotransferase
id_48371	3.01315	5.25915	34.077	5.29743e-09	3.14186e-08	glycoside hydrolase
id_178753	2.93968	4.436	165.816	6.06888e-38	5.20985e-36	rrna processing protein
id_284689	2.93753	5.87328	8.16032	0.00428168	0.00921757	ammecr1 family protein
id_234511	2.93683	3.59831	110.189	8.90836e-26	2.52313e-24	rna-3 -phosphate cyclase family protein
id_164926	2.93472	5.76321	48.7117	2.96492e-12	2.56109e-11	hypothetical protein TRIATDRAFT_164926, partial [Trichoderma atroviride IMI 206040]
id_92285	2.93283	4.12486	57.9273	2.71991e-14	2.97618e-13	hypothetical protein TRIATDRAFT_92285 [Trichoderma atroviride IMI 206040]
id_316685	2.92338	2.06374	34.1611	5.07322e-09	3.01533e-08	hypothetical protein TRIATDRAFT_316685 [Trichoderma atroviride IMI 206040]
id_258295	2.8989	4.07383	28.5347	9.20321e-08	4.59443e-07	hydrophobin
id_44769	2.89669	3.57434	70.1242	5.56867e-17	7.61417e-16	cyanamide hydratase
id_301006	2.89127	6.93938	155.335	1.18298e-35	8.41941e-34	thioredoxin-like protein
id_301836	2.86842	2.4114	49.294	2.20336e-12	1.94564e-11	atpase protein
id_28577	2.8512	4.45231	92.2141	7.77896e-22	1.62344e-20	calcium-independent phospholipase
id_52037	2.81602	3.47363	129.995	4.10915e-30	1.7369e-28	hypothetical protein TRIATDRAFT_52037 [Trichoderma atroviride IMI 206040]
id_231375	2.75768	2.00312	10.1345	0.00145517	0.00348797	protein kinase domain-containing protein
id_290327	2.75726	4.35878	51.4418	7.37513e-13	6.86943e-12	low affinity iron
id_81251	2.74118	2.61666	32.4068	1.25049e-08	7.07876e-08	3-beta hydroxysteroid dehydrogenase
id_216629	2.73708	5.75137	207.477	4.87907e-47	9.90928e-45	60s ribosome biogenesis protein
id_214762	2.73231	4.13535	100.147	1.41467e-23	3.32767e-22	fad fmn-containing isoamyl alcohol oxidase
id_252553	2.73187	7.57982	153.557	2.89424e-35	1.99177e-33	cfem domain-containing protein
id_280284	2.71373	3.18246	78.4647	8.14397e-19	1.31935e-17	hypothetical protein TRIATDRAFT_280284 [Trichoderma atroviride IMI 206040]
id_161168	2.71263	5.06285	62.5481	2.60017e-15	3.13338e-14	glycoside hydrolase family 55 protein
id_323015	2.71113	2.74458	46.863	7.61271e-12	6.27013e-11	zinc alcohol
id_203737	2.70918	2.03341	22.4723	2.132e-06	8.7887e-06	ankyrin repeat domain protein
id_258556	2.70891	5.41975	11.1675	0.000832436	0.00209797	histidinol-phosphate aminotransferase
id_81214	2.69884	1.62644	42.2118	8.19034e-11	5.9773e-10	hypothetical protein TRIATDRAFT_81214 [Trichoderma atroviride IMI 206040]
id_226144	2.68607	5.62864	115.847	5.13356e-27	1.62537e-25	guanine deaminase
id_319205	2.68191	2.00204	25.0485	5.59052e-07	2.49476e-06	hypothetical protein TRIATDRAFT_319205 [Trichoderma atroviride IMI 206040]
id_81372	2.67728	1.77695	49.5167	1.9669e-12	1.74983e-11	rta1 domain
id_260119	2.67548	3.35646	10.2364	0.00137693	0.00331859	hypothetical protein TRIATDRAFT_260119 [Trichoderma atroviride IMI 206040]
id_83873	2.6565	2.22934	15.8755	6.7648e-05	0.00021305	extracellular
id_140226	2.64206	4.56887	31.8143	1.69641e-08	9.39854e-08	oligomeric golgi complex subunit 6
id_152289	2.63126	2.50638	18.3492	1.83896e-05	6.42055e-05	catalase cat
id_46050	2.63082	7.76079	56.1662	6.6598e-14	6.94069e-13	gnat family
id_177455	2.6251	6.07469	41.1524	1.40807e-10	1.00299e-09	hypothetical protein TRIATDRAFT_177455, partial [Trichoderma atroviride IMI 206040]
id_321974	2.62453	3.70629	16.6522	4.48988e-05	0.000146789	ankyrin repeat protein
id_49167	2.60794	4.64596	111.237	5.25124e-26	1.53969e-24	fmn binding
id_179154	2.60793	7.59278	114.861	8.43952e-27	2.61249e-25	hypothetical protein TRIATDRAFT_179154, partial [Trichoderma atroviride IMI 206040]
id_216948	2.60271	2.7807	34.9134	3.44704e-09	2.07846e-08	nad dependent epimerase
id_224396	2.56035	4.3725	89.2249	3.52383e-21	6.92049e-20	membrane protein
id_160248	2.55725	2.79037	30.1031	4.0967e-08	2.13474e-07	hypothetical protein TRIATDRAFT_160248 [Trichoderma atroviride IMI 206040]
id_297887	2.54591	7.28301	89.0404	3.86835e-21	7.57923e-20	aspartate protease
id_83168	2.52999	4.56445	79.2306	5.52679e-19	9.07723e-18	upf0643 protein
id_286198	2.52561	7.21959	145.581	1.60267e-33	9.53245e-32	bcs1 protein precursor
id_319958	2.51917	3.13702	92.7098	6.0554e-22	1.27978e-20	hypothetical protein TRIATDRAFT_319958 [Trichoderma atroviride IMI 206040]
id_144106	2.51518	3.55186	52.0495	5.41191e-13	5.15028e-12	ankyrin repeat and sam domain containing protein 6
id_45615	2.49792	4.82466	49.2282	2.27849e-12	2.00348e-11	pyridoxal-dependent decarboxylase
id_33350	2.48458	10.3497	56.8653	4.66707e-14	4.96965e-13	related to lipoxygenase 1
id_45696	2.47779	3.39445	37.0393	1.15773e-09	7.41568e-09	hypothetical protein TRIATDRAFT_45696 [Trichoderma atroviride IMI 206040]
id_138308	2.47243	5.31584	158.085	2.96551e-36	2.26549e-34	wd repeat-containing protein
id_145570	2.46934	9.6038	120.218	5.66768e-28	1.95829e-26	uricase
id_233832	2.46881	6.44664	19.9833	7.81205e-06	2.94882e-05	zinc finger
id_45073	2.46243	5.05876	71.1107	3.3774e-17	4.72665e-16	epoxide hydrolase
id_212859	2.45737	2.29469	18.3464	1.8417e-05	6.42744e-05	-dichlorophenol 6-monooxygenase
id_33348	2.45369	3.29667	27.4527	1.60981e-07	7.72616e-07	cell wall protein o-glucosyl hydrolase
id_292870	2.43823	4.9269	53.724	2.30722e-13	2.2899e-12	ferric reductase like transmembrane component
id_44429	2.43386	3.95865	53.2858	2.88385e-13	2.83516e-12	glycoside hydrolase family 12 protein
id_220212	2.42808	3.74695	43.2709	4.76612e-11	3.54353e-10	integral membrane protein pth11-
id_127105	2.42089	5.57741	183.298	9.23355e-42	1.0984e-39	mrna turnover protein 4
id_138916	2.41605	5.85772	162.573	3.10116e-37	2.5317e-35	brix domain-containing protein
id_317057	2.40859	5.28176	22.3585	2.26204e-06	9.25603e-06	ankyrin repeat protein
id_79977	2.40454	6.24922	116.095	4.52969e-27	1.45072e-25	glycerol-3-phosphate dehydrogenase
id_314512	2.40374	5.2236	155.219	1.25415e-35	8.85023e-34	sas10 utp3 c1d family protein
id_41548	2.39486	6.13747	208.732	2.59731e-47	5.5456e-45	ribosome assembly protein
id_154787	2.39214	5.51425	45.6364	1.42374e-11	1.12268e-10	flavoprotein involved in k+ transport
id_233988	2.39094	3.68071	60.0835	9.09184e-15	1.03144e-13	hypothetical protein TRIATDRAFT_233988 [Trichoderma atroviride IMI 206040]
id_131910	2.37956	6.9955	71.0356	3.50831e-17	4.90163e-16	valyl-trna synthetase
id_229413	2.37834	3.91673	7.48244	0.00623036	0.0129023	p-loop containing nucleoside triphosphate hydrolase protein
id_43203	2.37118	5.84268	163.857	1.62593e-37	1.36759e-35	sda1 domain-containing protein
id_80439	2.36879	4.2448	61.5338	4.35206e-15	5.12583e-14	bax-like protein
id_279891	2.36151	5.80969	215.44	8.9354e-49	2.12586e-46	periodic tryptophan protein 2
id_49434	2.35392	4.82448	140.04	2.60865e-32	1.34921e-30	nucleolar protein nop52 variant
id_318965	2.34756	3.45019	15.855	6.83847e-05	0.000215208	protein kinase domain-containing protein
id_154438	2.3374	5.51571	149.878	1.84321e-34	1.1898e-32	amp deaminase
id_145463	2.32869	7.20014	189.248	4.64e-43	6.33398e-41	rrna biogenesis protein rrp5
id_143500	2.32586	11.8548	75.1526	4.35706e-18	6.68162e-17	fad monooxygenase
id_91076	2.32521	4.30214	38.8323	4.61813e-10	3.09872e-09	cat eye syndrome critical region protein 5 precursor
id_32437	2.32141	6.64021	198.367	4.74551e-45	8.06447e-43	u3 small nucleolar rna-associated protein
id_39552	2.31436	8.83523	180.501	3.76784e-41	4.29792e-39	mfs peptide transporter
id_159580	2.31368	8.47845	72.3375	1.81369e-17	2.59421e-16	killer kp4
id_51515	2.31233	6.83147	185.607	2.89233e-42	3.76319e-40	cutinase negative acting protein
id_153450	2.30787	6.22974	226.149	4.12324e-51	1.18394e-48	12-oxophytodienoate reductase
id_53291	2.30774	3.92426	18.8868	1.3871e-05	4.97217e-05	hypothetical protein TRIATDRAFT_53291 [Trichoderma atroviride IMI 206040]
id_145306	2.30586	7.55859	115.308	6.73898e-27	2.09386e-25	nap family protein
id_161123	2.30223	2.76078	20.7687	5.18219e-06	1.99871e-05	glycoside hydrolase family 93 protein
id_28889	2.30172	5.52628	202.746	5.25586e-46	9.72568e-44	dna-directed rna polymerases i and iii 40 kda polypeptide
id_51448	2.30019	5.64507	239.948	4.03661e-54	1.40053e-51	ribosome biogenesis protein mak21
id_297573	2.29803	2.43785	37.8307	7.71563e-10	5.05492e-09	hypothetical protein TRIATDRAFT_297573 [Trichoderma atroviride IMI 206040]
id_300087	2.29709	5.30157	39.6241	3.07862e-10	2.10993e-09	hypothetical protein TRIATDRAFT_300087 [Trichoderma atroviride IMI 206040]
id_38875	2.2953	5.06074	137.76	8.22222e-32	4.00388e-30	hypothetical protein TRIATDRAFT_38875 [Trichoderma atroviride IMI 206040]
id_299100	2.29449	6.01368	11.928	0.000552973	0.00144255	pfs domain protein
id_94342	2.2905	4.5475	116.585	3.53863e-27	1.15102e-25	snornp assembly factor
id_299520	2.28711	7.42998	86.6731	1.28025e-20	2.39028e-19	---NA---
id_282872	2.28706	5.26381	140.703	1.86835e-32	9.78477e-31	glycoside hydrolase family 18 protein
id_158746	2.2863	5.33626	93.4685	4.12719e-22	8.90339e-21	hypothetical protein TRIATDRAFT_158746, partial [Trichoderma atroviride IMI 206040]
id_220623	2.28125	6.87972	206.174	9.38873e-47	1.86143e-44	trna ligase
id_152715	2.2799	6.64078	194.979	2.60403e-44	4.25172e-42	ribosome biogenesis protein brx1
id_132105	2.27865	5.98169	189.197	4.7599e-43	6.39286e-41	sas10 utp3 family protein
id_298717	2.27572	8.244	46.3899	9.69144e-12	7.77463e-11	flavohemoglobin
id_78256	2.27102	5.79544	137.983	7.34867e-32	3.62085e-30	wd domain-containing protein
id_129729	2.2703	6.29756	193.75	4.82919e-44	7.44679e-42	inositol 5-phosphatase
id_294663	2.26407	4.79983	18.3861	1.80366e-05	6.30258e-05	pap2 domain containing protein
id_53012	2.26274	4.57656	8.6853	0.00320787	0.00712129	mfs dha1 multidrug resistance protein
id_131158	2.26019	7.36107	59.7497	1.07723e-14	1.21547e-13	hypothetical protein TRIATDRAFT_131158 [Trichoderma atroviride IMI 206040]
id_216470	2.25507	2.88193	28.5719	9.02806e-08	4.51511e-07	aig2 family protein
id_318123	2.25358	3.17417	42.1304	8.53842e-11	6.22042e-10	protein kinase-like domain
id_162817	2.25306	5.98006	162.299	3.55997e-37	2.87804e-35	dead deah box helicase
id_132616	2.24552	6.3205	220.871	5.83906e-50	1.47339e-47	atp-dependent rna helicase dbp9
id_297969	2.24433	5.9824	65.8293	4.91711e-16	6.21317e-15	hypothetical protein TRIATDRAFT_297969 [Trichoderma atroviride IMI 206040]
id_31529	2.24106	5.27657	160.086	1.08331e-36	8.59117e-35	small nucleolar ribonucleoprotein complex subunit
id_134170	2.23818	3.42654	14.0231	0.000180577	0.000523924	ankyrin repeat domain-containing protein 28
id_222809	2.2368	5.28408	141.194	1.45913e-32	7.73896e-31	rrna processing protein
id_195741	2.23541	2.01638	31.6712	1.82609e-08	1.00568e-07	aminotransferase family protein
id_40957	2.22258	5.30035	201.375	1.04656e-45	1.8945e-43	atp-dependent rna helicase dbp4
id_298755	2.21377	7.74419	58.0278	2.58444e-14	2.83167e-13	plasma membrane iron permease
id_41214	2.21128	5.64946	192.746	7.99754e-44	1.21083e-41	brix domain-containing protein
id_144791	2.2106	3.81012	52.0596	5.38423e-13	5.13568e-12	major facilitator superfamily transporter
id_297648	2.20981	7.02624	159.453	1.48962e-36	1.17019e-34	rrna processing protein
id_87968	2.19431	4.55204	22.2857	2.34945e-06	9.58545e-06	c2h2 finger domain
id_43092	2.19384	5.36917	56.3951	5.9279e-14	6.23253e-13	nadh-dependent flavin oxidoreductase
id_293872	2.18952	3.81175	39.5461	3.20408e-10	2.1905e-09	fad binding domain-containing protein
id_318101	2.18916	2.40607	13.821	0.00020108	0.000579375	ferric-chelate reductase
id_132793	2.18319	3.71168	18.4723	1.72391e-05	6.05697e-05	short-chain dehydrogenases
id_297385	2.18033	7.83633	198.837	3.74661e-45	6.49958e-43	fkbp-type peptidyl-prolyl
id_288710	2.16852	5.21798	72.5343	1.64152e-17	2.35672e-16	flotillin domain-containing protein
id_47485	2.16519	5.12222	121.732	2.64184e-28	9.52322e-27	u3 small nucleolar rna-associated protein
id_132354	2.16406	6.58493	180.843	3.17202e-41	3.66853e-39	n-acetyltransferase 10
id_39393	2.1638	5.67328	173.115	1.54455e-39	1.47833e-37	nuclear gtp-binding protein nug1
id_88381	2.16316	3.94334	37.9747	7.16691e-10	4.73266e-09	atp-binding cassette transporter abc1
id_317345	2.15412	2.71056	60.858	6.1343e-15	7.10435e-14	hypothetical protein TRIATDRAFT_317345 [Trichoderma atroviride IMI 206040]
id_185114	2.15141	2.96313	34.8661	3.53184e-09	2.12651e-08	dsba oxidoreductase
id_86403	2.14168	6.37585	226.839	2.9155e-51	8.6705e-49	clavaminate synthase-like protein
id_83999	2.13338	4.37579	19.3922	1.06439e-05	3.8976e-05	chitinase chi18- partial
id_323283	2.12564	3.6987	26.4536	2.69947e-07	1.25648e-06	conidiospore surface protein
id_33182	2.12393	5.02258	131.381	2.04346e-30	9.051e-29	dead deah box helicase
id_301827	2.12165	4.2472	52.8993	3.51099e-13	3.40349e-12	integral membrane protein
id_290919	2.11963	5.87678	110.688	6.92626e-26	1.97517e-24	hypothetical protein TRIATDRAFT_290919 [Trichoderma atroviride IMI 206040]
id_268974	2.11732	10.3021	62.3289	2.90636e-15	3.4822e-14	short chain dehydrogenase reductase family
id_94114	2.10979	3.15023	23.8374	1.04824e-06	4.51097e-06	nad-dependent epimerase dehydratase
id_143977	2.10903	5.9283	165.051	8.91533e-38	7.5753e-36	ribosome biogenesis protein ssf1
id_292633	2.10682	5.13745	25.7478	3.89064e-07	1.76745e-06	dead deah box helicase
id_172208	2.10231	2.31379	17.3127	3.17057e-05	0.000106157	subtilisin-like serine protease pr1c
id_321154	2.10182	4.46121	84.4485	3.94361e-20	7.07724e-19	rrna-processing protein cgr1
id_171594	2.09715	5.37639	81.7614	1.53551e-19	2.63633e-18	methyltransferase domain-containing protein
id_316963	2.09688	9.34788	106.615	5.40702e-25	1.39827e-23	wsc domain-containing protein
id_214096	2.09257	2.3942	41.8804	9.70297e-11	7.0258e-10	at dna binding protein
id_319185	2.08499	4.91624	31.297	2.21425e-08	1.20353e-07	ferric-chelate reductase
id_290277	2.07937	2.3911	17.7171	2.56317e-05	8.69745e-05	acetate transporter
id_172421	2.06955	5.62158	129.901	4.30728e-30	1.81145e-28	nop14-like family protein
id_295566	2.06256	4.91234	20.4753	6.04064e-06	2.3116e-05	hypothetical protein TRIATDRAFT_295566 [Trichoderma atroviride IMI 206040]
id_299540	2.06251	9.35893	76.0422	2.77667e-18	4.33796e-17	3-octaprenyl-4-hydroxybenzoate carboxy-
id_89381	2.06247	2.07486	28.4235	9.74758e-08	4.84585e-07	het domain-containing protein
id_44124	2.05882	5.92816	138.446	5.82227e-32	2.9206e-30	60s ribosomal biogenesis protein
id_222293	2.05352	5.15371	128.527	8.60617e-30	3.53023e-28	pre-rrna processing protein utp22
id_90885	2.04618	6.57927	67.5488	2.05534e-16	2.69101e-15	hydroxyproline-rich glycoprotein dz-hrgp
id_48876	2.03629	3.03428	11.2351	0.000802656	0.00203029	polyamine transport protein
id_290194	2.03583	3.52654	56.3621	6.02805e-14	6.32186e-13	thioredoxin reductase
id_86566	2.03139	2.68747	59.6101	1.15637e-14	1.29948e-13	histidine triad nucleotide-binding protein 3
id_43329	2.02974	4.55636	29.5411	5.47445e-08	2.8122e-07	d-amino acid
id_302704	2.02834	6.78126	177.868	1.41565e-40	1.53705e-38	pescadillo development protein
id_224421	2.02533	5.21032	18.5289	1.67348e-05	5.89718e-05	alpha- -mannosyltransferase
id_319971	2.02231	6.49901	123.314	1.19067e-28	4.42623e-27	membrane transporter
id_189969	2.02097	5.86049	25.6909	4.00702e-07	1.81636e-06	aaa family
id_285335	2.02026	4.51019	52.357	4.62746e-13	4.43416e-12	nacht and ankyrin domain containing protein
id_323151	2.01513	3.35986	41.5624	1.14167e-10	8.23092e-10	glyoxalase bleomycin resistance protein dioxygenase superfamily
id_29846	2.00731	4.43264	119.237	9.29416e-28	3.10813e-26	duf1665 domain-containing protein
id_157738	2.00393	6.7538	168.183	1.84485e-38	1.66979e-36	trna (cytosine-5-)-methyltransferase ncl1
id_84221	1.99878	1.77381	18.8713	1.39841e-05	5.01056e-05	hypothetical protein TRIATDRAFT_84221 [Trichoderma atroviride IMI 206040]
id_79164	1.99585	3.72342	76.4931	2.20979e-18	3.47187e-17	translation machinery-associated
id_47858	1.99537	11.2533	76.6664	2.02418e-18	3.18627e-17	pyoverdine dityrosine biosynthesis
id_302818	1.99522	10.0597	84.673	3.52024e-20	6.3724e-19	alpha methylacyl-
id_217038	1.99216	4.18934	70.8668	3.82174e-17	5.33059e-16	high affinity methionine permease
id_173130	1.98981	4.27109	70.7664	4.02132e-17	5.57163e-16	ankyrin repeat protein
id_156798	1.98925	4.94431	21.8735	2.91227e-06	1.16982e-05	enoyl- hydratase isomerase
id_33630	1.98857	5.75093	127.762	1.26526e-29	5.13942e-28	ribosome biogenesis protein
id_295780	1.98759	5.87415	24.6274	6.95548e-07	3.07748e-06	poly polymerase 2 adp-ribosyltransferase 2
id_34931	1.98637	4.76108	117.822	1.89652e-27	6.24203e-26	ribosomal rna-processing protein 8
id_236581	1.98147	5.48743	158.818	2.05071e-36	1.59591e-34	nucleolar protein
id_80005	1.9813	2.60484	36.345	1.65306e-09	1.0373e-08	protein
id_131977	1.97773	6.32016	188.314	7.41862e-43	9.80553e-41	electron transfer flavoprotein alpha-subunit
id_288579	1.97463	3.59823	52.1196	5.22214e-13	4.98679e-12	duf895 domain membrane protein
id_78010	1.97344	4.59253	103.831	2.20286e-24	5.47558e-23	atp-dependent rrna helicase spb4
id_48293	1.97053	5.00998	111.406	4.82041e-26	1.41836e-24	dna-dependent rna polymerase i subunit a43
id_41642	1.96942	5.03031	119.701	7.35684e-28	2.48018e-26	atp-dependent rna helicase rok1
id_132650	1.96819	6.34585	173.206	1.47548e-39	1.42864e-37	dna-directed rna polymerase i 135 kda polypeptide
id_291851	1.9662	3.78214	40.5708	1.89618e-10	1.32908e-09	efflux pump antibiotic resistance
id_256968	1.96325	5.46001	140.374	2.20466e-32	1.14739e-30	srp40 domain-containing protein
id_152157	1.96294	4.27954	52.782	3.72696e-13	3.60865e-12	gnat family
id_218882	1.96289	6.02283	118.479	1.36219e-27	4.50117e-26	hypothetical protein TRIATDRAFT_218882 [Trichoderma atroviride IMI 206040]
id_131874	1.96097	3.54021	58.835	1.71466e-14	1.90373e-13	tri15 protein
id_162993	1.95957	2.33392	12.805	0.000345701	0.000947549	gtpase-activator protein for ras-like gtpase containing protein
id_290350	1.95638	2.79195	20.5511	5.80593e-06	2.22485e-05	hypothetical protein TRIATDRAFT_290350 [Trichoderma atroviride IMI 206040]
id_135826	1.95409	5.3136	92.8861	5.53911e-22	1.17664e-20	f-box and domain-containing protein
id_292899	1.95158	3.99104	44.5236	2.51309e-11	1.92339e-10	c2h2 finger domain
id_319933	1.94629	6.94652	14.5295	0.000137984	0.000411529	intracellular serine protease
id_302814	1.94504	11.4321	57.7685	2.9486e-14	3.21796e-13	fad binding domain-containing protein
id_319383	1.94102	6.33156	97.9463	4.29879e-23	9.78033e-22	protein bfr2
id_148795	1.93781	6.25803	130.282	3.55534e-30	1.52605e-28	cpl domain-containing protein
id_219237	1.93034	4.60189	97.6736	4.93357e-23	1.11636e-21	nucleolar complex-associated protein
id_166159	1.92852	6.33897	52.405	4.51582e-13	4.33716e-12	integral membrane protein
id_302132	1.92574	7.83166	48.5965	3.14423e-12	2.70475e-11	dnase1 protein
id_302736	1.92091	3.25288	8.17728	0.00424184	0.00914599	dna-directed rna polymerase ii subunit rpb1
id_141071	1.91838	5.10803	23.9797	9.73583e-07	4.21144e-06	hypothetical protein TRIATDRAFT_141071 [Trichoderma atroviride IMI 206040]
id_224424	1.91577	4.89659	17.344	3.11886e-05	0.00010451	nacht domain protein
id_294322	1.91354	6.17784	157.109	4.84564e-36	3.60265e-34	wd repeat containing protein 36
id_218512	1.91325	6.36614	130.94	2.5522e-30	1.11268e-28	ribosomal rna-processing protein 12
id_236383	1.90752	6.79963	141.377	1.33109e-32	7.19737e-31	dna-directed rna polymerase i subunit rpa1
id_239679	1.90299	6.28674	149.227	2.55846e-34	1.61396e-32	mki67 fha domain-interacting nucleolar phosphoprotein
id_77531	1.90083	2.53921	31.2825	2.23082e-08	1.21016e-07	l-lactate dehydrogenase
id_299234	1.89756	2.04887	25.5887	4.22504e-07	1.91206e-06	hypothetical protein TRIATDRAFT_299234 [Trichoderma atroviride IMI 206040]
id_292723	1.89614	6.18311	134.074	5.2627e-31	2.42113e-29	u3 small nucleolar ribonucleoprotein protein imp4
id_292179	1.89566	5.14435	119.49	8.18226e-28	2.74733e-26	pre-rrna-processing protein esf1
id_90465	1.89495	3.7944	15.1652	9.84996e-05	0.000300442	short-chain dehydrogenase reductase sdr
id_291144	1.89485	3.06783	58.9325	1.63173e-14	1.81649e-13	hypothetical protein TRIATDRAFT_291144 [Trichoderma atroviride IMI 206040]
id_44345	1.89302	1.89056	26.2152	3.05407e-07	1.40971e-06	het domain protein
id_40604	1.89172	3.31114	72.6704	1.53217e-17	2.20734e-16	rna 3 -terminal phosphate cyclase
id_319208	1.88284	3.20835	7.90285	0.0049357	0.0104792	hypothetical protein TRIATDRAFT_319208 [Trichoderma atroviride IMI 206040]
id_84116	1.88002	6.04552	60.8105	6.28433e-15	7.25792e-14	fad binding domain protein
id_300672	1.87538	6.81885	166.051	5.39248e-38	4.67742e-36	atp-dependent rna helicase dbp3
id_297834	1.87111	6.40485	136.263	1.74809e-31	8.28577e-30	high affinity methionine permease
id_302477	1.8708	5.11674	73.9789	7.89555e-18	1.17404e-16	hypothetical protein TRIATDRAFT_302477 [Trichoderma atroviride IMI 206040]
id_156634	1.8698	4.71413	123.196	1.26352e-28	4.67615e-27	60s ribosome subunit biogenesis protein nip7
id_153347	1.86895	5.63676	108.168	2.46886e-25	6.69649e-24	sporulation protein
id_300169	1.86798	7.42972	133.836	5.9348e-31	2.70049e-29	h aca ribonucleoprotein complex subunit 1
id_129932	1.86068	4.49751	104.622	1.47792e-24	3.72929e-23	gpi ethanolamine phosphate transferase
id_173030	1.85982	5.68841	141.687	1.13861e-32	6.27894e-31	eukaryotic ribosome biogenesis protein 1
id_322916	1.85691	4.66823	92.0013	8.66207e-22	1.79425e-20	integral membrane protein
id_217154	1.8558	2.04551	14.139	0.000169788	0.000495557	conidial pigment polyketide synthase alb1
id_33894	1.85115	6.69313	177.777	1.48169e-40	1.5818e-38	nucleolar gtp-binding protein
id_45960	1.84906	5.3336	141.508	1.24577e-32	6.82469e-31	small nucleolar ribonucleoprotein complex subunit
id_39843	1.8481	5.52847	148.624	3.46568e-34	2.15364e-32	tpr domain-containing protein
id_35463	1.84257	3.35752	10.3431	0.00129961	0.00315046	hypothetical protein TRIATDRAFT_35463, partial [Trichoderma atroviride IMI 206040]
id_159587	1.84089	2.71657	5.69426	0.0170205	0.0316547	hypothetical protein TRIATDRAFT_159587 [Trichoderma atroviride IMI 206040]
id_168477	1.84031	2.77875	17.2064	3.35309e-05	0.000111819	conidiation-specific protein (con-13)
id_87275	1.8403	5.28557	57.4885	3.39968e-14	3.69089e-13	rta1 like protein
id_292337	1.8388	4.46042	40.0597	2.46314e-10	1.70779e-09	carbohydrate esterase family 3 protein
id_45317	1.83861	4.53621	64.6348	9.015e-16	1.12377e-14	glycoside hydrolase family 18 protein
id_81358	1.83582	3.71173	45.4539	1.56278e-11	1.22535e-10	amino acid
id_228873	1.83539	3.0349	57.0585	4.23037e-14	4.53947e-13	ankyrin repeat domain-containing protein 28
id_163411	1.83246	6.00949	129.718	4.72387e-30	1.97667e-28	ribosome biogenesis protein kri1
id_218754	1.82772	5.21001	92.4356	6.95531e-22	1.4552e-20	ribosome assembly protein rrb1
id_85646	1.82741	2.73382	21.3752	3.77634e-06	1.49385e-05	kinase domain containing protein
id_321611	1.82686	5.7258	121.928	2.39312e-28	8.66412e-27	urb2 npa2 family protein
id_45299	1.82654	5.47082	61.2538	5.01713e-15	5.8759e-14	endo- -beta-
id_302589	1.82505	9.52257	19.58	9.64734e-06	3.56246e-05	aaa family
id_157697	1.8249	5.55329	108.518	2.06928e-25	5.68675e-24	trna pseudouridine synthase b
id_285595	1.82458	4.96027	92.4537	6.89189e-22	1.44556e-20	rna binding protein
id_13574	1.82364	3.44045	47.4705	5.58373e-12	4.64493e-11	c6 zinc finger domain protein
id_302717	1.81907	5.63727	91.8446	9.37583e-22	1.93728e-20	integral membrane mpv17 pmp22
id_93963	1.81833	3.45731	42.0582	8.85955e-11	6.43748e-10	alpha beta-hydrolase
id_299852	1.81721	5.83144	132.835	9.82553e-31	4.44659e-29	rna recognition domain-containing protein
id_297951	1.81624	6.07119	142.573	7.28738e-33	4.12803e-31	nucleolus protein required for cell viability
id_315323	1.8131	4.00722	80.7097	2.61432e-19	4.41572e-18	bzip-type transcription factor
id_2956	1.80786	5.15385	109.198	1.46842e-25	4.08948e-24	wd g-beta repeat containing protein
id_251604	1.80596	6.5286	208.476	2.95413e-47	6.14976e-45	atp-dependent rna helicase has1
id_162360	1.80487	5.73477	146.565	9.76748e-34	5.93678e-32	small nucleolar ribonucleoprotein complex subunit utp14
id_78088	1.8033	4.93958	25.202	5.16288e-07	2.31509e-06	hypothetical protein TRIATDRAFT_78088 [Trichoderma atroviride IMI 206040]
id_43297	1.80294	3.88997	34.0726	5.30941e-09	3.14672e-08	delta( )-delta( )-dienoyl- isomerase
id_281230	1.80083	4.30518	54.3664	1.66383e-13	1.67327e-12	adp-ribosylglycohydrolase-like protein
id_31591	1.79774	4.25449	45.9244	1.22904e-11	9.7748e-11	glycoside hydrolase family 18 protein
id_297513	1.79641	7.60322	53.1168	3.14295e-13	3.06815e-12	lysophospholipase precursor
id_30137	1.79493	1.48333	12.3948	0.000430536	0.00115017	cfem domain-containing protein
id_216890	1.79334	6.2864	81.9324	1.40819e-19	2.43231e-18	glycoside hydrolase family 75 protein
id_223428	1.79306	5.87092	39.0498	4.13132e-10	2.80143e-09	hexokinase-1
id_152979	1.79239	5.27662	141.021	1.59229e-32	8.39178e-31	kynurenine 3-monooxygenase
id_291665	1.79166	4.53211	54.7796	1.34834e-13	1.37089e-12	mannosylphosphate transferase
id_32386	1.78984	4.50879	27.332	1.71354e-07	8.18628e-07	hypothetical protein TRIATDRAFT_32386 [Trichoderma atroviride IMI 206040]
id_250124	1.78954	4.02058	75.7706	3.18613e-18	4.9498e-17	armadillo-type fold domain containing protein
id_301031	1.78566	3.10738	46.7476	8.0744e-12	6.59819e-11	hypothetical protein TRIATDRAFT_301031 [Trichoderma atroviride IMI 206040]
id_315637	1.78443	6.6795	37.901	7.44274e-10	4.89153e-09	glycoside hydrolase family 55 protein
id_321954	1.78081	5.6216	121.948	2.37001e-28	8.61793e-27	ribosomal large subunit biogenesis protein
id_295832	1.77984	4.57475	91.6671	1.02554e-21	2.10856e-20	deah-box rna helicase
id_129766	1.77933	7.28474	127.624	1.3567e-29	5.45759e-28	centromere microtubule-binding protein cbf5
id_282697	1.77563	3.96664	64.4723	9.78996e-16	1.21673e-14	dna-binding protein hexbp
id_299349	1.77371	5.72343	141.386	1.32468e-32	7.19737e-31	a49-like rna polymerase i associated factor
id_219437	1.76411	5.41889	109.529	1.24258e-25	3.47213e-24	acyl- thioesterase ii
id_297555	1.75533	5.56939	30.3362	3.63285e-08	1.91097e-07	hypothetical protein TRIATDRAFT_297555 [Trichoderma atroviride IMI 206040]
id_288190	1.7538	3.03635	10.9215	0.00095056	0.00236915	subtilisin-like protein
id_91768	1.75142	4.76118	58.6373	1.89588e-14	2.09099e-13	amidohydrolase family protein
id_316270	1.74997	6.58573	134.61	4.01829e-31	1.8589e-29	heat repeat protein
id_298812	1.74749	4.85755	81.4009	1.84276e-19	3.13943e-18	hypothetical protein TRIATDRAFT_298812 [Trichoderma atroviride IMI 206040]
id_158198	1.74521	3.15209	13.6047	0.000225617	0.000643396	cmgc protein kinase
id_151744	1.74405	5.33706	100.811	1.01204e-23	2.40779e-22	small nucleolar ribonucleoprotein complex subunit
id_250440	1.74074	4.76234	17.4077	3.01603e-05	0.000101187	cyclohexanone monooxygenase
id_209582	1.7401	6.29896	143.675	4.18402e-33	2.40278e-31	h aca ribonucleoprotein complex subunit 2
id_88379	1.73662	7.97436	70.1779	5.41892e-17	7.4216e-16	peroxidase catalase
id_127052	1.73557	4.52709	68.861	1.05652e-16	1.40537e-15	hypothetical protein TRIATDRAFT_127052 [Trichoderma atroviride IMI 206040]
id_299003	1.7348	6.89115	131.094	2.36159e-30	1.035e-28	ribosome biogenesis protein rlp24
id_316118	1.73375	6.65678	135.206	2.97632e-31	1.39235e-29	plc-like phosphodiesterase
id_315798	1.72873	2.30712	28.4903	9.41709e-08	4.69277e-07	zinc-finger transcription factor
id_89627	1.72838	4.6649	67.9251	1.69826e-16	2.24111e-15	duf455 domain protein
id_300850	1.72618	5.73421	120.787	4.25398e-28	1.49464e-26	ribosomal rna assembly protein mis3
id_291316	1.72305	6.62818	168.218	1.81253e-38	1.65857e-36	u3 small nucleolar rna-associated protein 5
id_54080	1.71989	4.35465	28.25	1.06614e-07	5.26246e-07	dj-1 family protein
id_239749	1.7192	3.75926	70.5898	4.39779e-17	6.08312e-16	hypothetical protein TRIATDRAFT_239749, partial [Trichoderma atroviride IMI 206040]
id_319584	1.71662	3.42586	61.7628	3.87422e-15	4.62301e-14	nicotinamide n-methyltransferase
id_285308	1.7156	5.78466	12.7146	0.000362804	0.000990189	hypothetical protein TRIATDRAFT_285308 [Trichoderma atroviride IMI 206040]
id_209248	1.7131	8.23469	68.9412	1.01441e-16	1.35369e-15	peptidase s41 family protein
id_206189	1.713	4.27992	25.7728	3.84061e-07	1.74758e-06	mitochondrial chaperone bcs1
id_303063	1.71229	7.38785	127.59	1.37996e-29	5.52448e-28	hypothetical protein TRIATDRAFT_303063 [Trichoderma atroviride IMI 206040]
id_218763	1.71164	7.47429	6.40658	0.0113698	0.0220897	atpase family aaa domain-containing protein 3b
id_285826	1.71088	5.97849	108.564	2.02245e-25	5.57647e-24	arm-like repeat-containing protein
id_80347	1.69885	4.62366	28.8055	8.00225e-08	4.02627e-07	pyridine nucleotide-disulfide oxidoreductase amid-
id_35979	1.69656	5.55502	121.464	3.02429e-28	1.08083e-26	u3 small nucleolar rna-associated protein 6
id_227283	1.69556	4.35582	31.4156	2.08306e-08	1.13667e-07	nacht and wd domain protein
id_302405	1.69497	7.56201	84.5592	3.72888e-20	6.70634e-19	amino acid
id_300333	1.69489	4.88747	99.5167	1.9452e-23	4.51188e-22	dna-directed rna polymerase i subunit
id_180292	1.69338	4.61949	102.03	5.46821e-24	1.30916e-22	60s ribosomal subunit assembly export protein loc1
id_91649	1.69317	3.79165	62.5281	2.62666e-15	3.16072e-14	u3 snornp-associated protein utp11
id_48521	1.69298	8.51504	86.3776	1.48662e-20	2.76319e-19	mfs monocarboxylate transporter
id_317584	1.69258	5.29351	6.22641	0.0125859	0.0242355	ribonuclease p mrp
id_148711	1.68954	7.73003	88.7679	4.43963e-21	8.63756e-20	snrnp and snornp protein
id_318643	1.68944	5.28796	88.9148	4.12196e-21	8.03831e-20	major facilitator superfamily transporter
id_229066	1.68936	5.26525	102.9	3.52512e-24	8.53304e-23	nop16-like protein
id_130805	1.68495	6.09227	87.4785	8.52027e-21	1.61246e-19	carnitine acyl carnitine carrier
id_233020	1.68355	5.74139	89.683	2.79542e-21	5.54224e-20	sulfatase domain protein
id_137104	1.68241	5.17468	96.6234	8.38532e-23	1.87197e-21	replication regulator
id_251276	1.67788	4.32682	18.0396	2.16362e-05	7.43867e-05	hypothetical protein TRIATDRAFT_251276, partial [Trichoderma atroviride IMI 206040]
id_169156	1.67709	3.62652	45.3234	1.67042e-11	1.30362e-10	nuclear protein involved in pre-rrna
id_311587	1.67492	2.72441	28.1551	1.1197e-07	5.50071e-07	hypothetical protein TRIATDRAFT_311587 [Trichoderma atroviride IMI 206040]
id_133085	1.67479	3.58788	50.5369	1.16946e-12	1.06895e-11	integral membrane protein
id_133161	1.6745	5.63096	106.376	6.10028e-25	1.57266e-23	u3 small nucleolar rna-associated protein
id_319771	1.67358	1.80744	12.3789	0.000434208	0.0011582	cyanovirin-n
id_319201	1.67165	2.80772	7.58796	0.00587594	0.0122544	hypothetical protein TRIATDRAFT_319201 [Trichoderma atroviride IMI 206040]
id_148127	1.66965	5.09772	107.522	3.42143e-25	9.13149e-24	nucleolar complex protein 4
id_143973	1.6672	5.26045	109.687	1.14741e-25	3.21701e-24	atp-dependent rrna helicase rrp3
id_322636	1.66252	4.59619	51.919	5.78369e-13	5.48528e-12	cell wall protein
id_283617	1.66163	2.83244	33.0588	8.94123e-09	5.14182e-08	protein
id_288775	1.6615	4.44672	73.9932	7.83863e-18	1.16766e-16	trm112p-like protein
id_172944	1.65645	6.06206	150.893	1.10612e-34	7.19583e-33	atp-dependent rna helicase mak5
id_32234	1.6558	5.00767	96.4205	9.29025e-23	2.06845e-21	c2h2 transcription factor
id_216621	1.65115	6.07597	49.3127	2.18249e-12	1.92925e-11	glycosyltransferase family 31 protein
id_127206	1.64599	5.60205	103.404	2.73349e-24	6.69464e-23	transducin family protein
id_32758	1.64574	5.56835	123.702	9.79151e-29	3.6727e-27	atp-dependent rna helicase dbp10
id_296996	1.64556	2.10598	21.5976	3.36272e-06	1.3385e-05	hypothetical protein TRIATDRAFT_296996 [Trichoderma atroviride IMI 206040]
id_50326	1.6442	3.23622	19.8134	8.53817e-06	3.19108e-05	succinyl- :3-ketoacid-coenzyme a transferase
id_297601	1.64079	7.85469	153.083	3.67443e-35	2.50795e-33	fibrillarin
id_128042	1.64077	5.49828	30.5283	3.29031e-08	1.73958e-07	siderophore iron transporter mirb
id_302318	1.64002	8.2035	44.3872	2.69447e-11	2.05278e-10	f-box domain-containing protein
id_127659	1.63973	9.61411	45.0784	1.89306e-11	1.47323e-10	carbohydrate-binding module family 50 protein
id_163506	1.63951	6.02309	105.61	8.97602e-25	2.29274e-23	zinc finger protein
id_30874	1.63932	4.76564	53.1941	3.0216e-13	2.95663e-12	major facilitator superfamily transporter
id_138574	1.63928	3.59456	27.4449	1.61637e-07	7.75319e-07	hypothetical protein TRIATDRAFT_138574 [Trichoderma atroviride IMI 206040]
id_46162	1.6388	1.80604	22.9881	1.63011e-06	6.81765e-06	taurine catabolism dioxygenase
id_285850	1.63592	4.78483	77.7471	1.17114e-18	1.88265e-17	#NAME?
id_321349	1.63494	4.45436	77.6885	1.20643e-18	1.93563e-17	rrna-processing protein utp23
id_162830	1.63358	4.61837	28.561	9.07943e-08	4.53808e-07	yfw family protein 5
id_10286	1.6325	2.53509	29.4305	5.7958e-08	2.96812e-07	glycoside hydrolase family 18 protein
id_315795	1.6293	4.11351	10.7986	0.00101576	0.00251959	ankyrin repeat-containing
id_44261	1.62722	6.88683	54.6818	1.4171e-13	1.43554e-12	iron transport multicopper oxidase fet3
id_52101	1.62637	5.30332	38.6079	5.18098e-10	3.46244e-09	glycosyltransferase family 2 protein
id_243299	1.62427	3.38674	33.5685	6.87967e-09	4.01451e-08	hypothetical protein TRIATDRAFT_243299, partial [Trichoderma atroviride IMI 206040]
id_152839	1.62235	6.06108	18.5628	1.64394e-05	5.81032e-05	short-chain dehydrogenases
id_247404	1.62038	4.8775	81.1341	2.10914e-19	3.56967e-18	pre-rrna-processing protein esf2
id_264755	1.62013	4.61429	53.5614	2.50636e-13	2.47868e-12	glutamyl-trna amidotransferase subunit a
id_84532	1.61954	6.53853	55.9964	7.26034e-14	7.53826e-13	alpha beta fold family
id_302001	1.61847	6.88989	101.561	6.92913e-24	1.65326e-22	hypothetical protein TRIATDRAFT_302001 [Trichoderma atroviride IMI 206040]
id_36070	1.6183	3.28807	37.9553	7.23858e-10	4.76864e-09	specific rna polymerase ii transcription factor
id_172095	1.61715	5.39511	120.135	5.90941e-28	2.02501e-26	dna polymerase
id_156007	1.61436	6.85921	63.4562	1.63975e-15	2.01245e-14	integral membrane protein
id_297882	1.61291	7.42086	80.5189	2.87941e-19	4.84381e-18	hypothetical protein TRIATDRAFT_297882 [Trichoderma atroviride IMI 206040]
id_301737	1.61274	6.64544	12.2442	0.000466715	0.00123533	heat shock protein 30
id_260217	1.6116	5.46128	30.2229	3.85144e-08	2.01831e-07	hypothetical protein TRIATDRAFT_260217 [Trichoderma atroviride IMI 206040]
id_279763	1.6115	4.55675	74.6325	5.67031e-18	8.56927e-17	ankyrin partial
id_239890	1.60974	2.12548	15.6689	7.54529e-05	0.000235758	tpr domain-containing protein
id_53584	1.60951	3.4819	42.7841	6.11264e-11	4.51641e-10	glycosyl hydrolase family 18
id_211948	1.60941	3.48159	51.5643	6.92914e-13	6.47576e-12	interferon-induced gtp-binding protein mx
id_300854	1.60793	7.30981	35.3145	2.80531e-09	1.72143e-08	zinc finger
id_214892	1.60663	2.26967	14.5687	0.000135144	0.000403494	40s ribosomal protein s10-like protein
id_43881	1.60522	4.62589	81.6217	1.64792e-19	2.81771e-18	hypothetical protein TRIATDRAFT_43881 [Trichoderma atroviride IMI 206040]
id_164996	1.60187	5.35935	90.8645	1.53854e-21	3.11714e-20	protein arginine n-methyltransferase
id_300221	1.59973	7.3188	124.759	5.74615e-29	2.18485e-27	hypoxanthine guanine phosphoribosyltransferase
id_296851	1.59529	7.5025	44.8811	2.0937e-11	1.62028e-10	delta fatty acid desaturase
id_235448	1.59413	8.38788	71.1137	3.37217e-17	4.72665e-16	hypothetical protein TRIATDRAFT_235448 [Trichoderma atroviride IMI 206040]
id_300255	1.59393	5.03379	71.9394	2.21911e-17	3.15333e-16	hypothetical protein TRIATDRAFT_300255 [Trichoderma atroviride IMI 206040]
id_299543	1.58895	2.31313	8.98028	0.00272909	0.0061623	hydrophobin
id_49937	1.58818	3.01391	26.523	2.60412e-07	1.21618e-06	fungal transcriptional regulatory protein
id_41700	1.58794	3.43074	32.2543	1.35259e-08	7.62046e-08	acyl- n-acyltransferase
id_168126	1.58601	1.8277	28.103	1.15029e-07	5.64767e-07	het-domain-containing protein
id_53674	1.58384	3.12758	33.42	7.42565e-09	4.31195e-08	alcohol dehydrogenase
id_300014	1.57614	6.37056	29.4226	5.8194e-08	2.97837e-07	endo alpha- polygalactosaminidase precusor
id_89892	1.57579	5.38327	127.375	1.53775e-29	6.09756e-28	trna (adenine-n -)-methyltransferase non-catalytic subunit trm6
id_191487	1.57475	1.85241	13.4746	0.000241816	0.000685366	glutathione s-transferase i
id_285082	1.57385	5.22633	11.4723	0.00070641	0.00180715	---NA---
id_298333	1.57073	3.04608	15.5577	8.00241e-05	0.000248619	hypothetical protein TRIATDRAFT_298333 [Trichoderma atroviride IMI 206040]
id_295257	1.56612	6.46705	102.46	4.40221e-24	1.06253e-22	amidophosphoribosyltransferase
id_231783	1.56104	4.56628	69.6345	7.13769e-17	9.64863e-16	dimethyladenosine transferase dimethyltransferase
id_294001	1.56098	1.89382	16.0523	6.16167e-05	0.000195684	family protein
id_295259	1.55928	6.32879	136.592	1.48074e-31	7.12726e-30	phosphatidate cytidylyltransferase family protein
id_289460	1.55901	4.13923	47.2342	6.29924e-12	5.22448e-11	atp-dependent rna helicase
id_292229	1.55893	4.43738	60.1311	8.87467e-15	1.00818e-13	tol protein
id_266330	1.5569	7.03764	116.112	4.49288e-27	1.44449e-25	purine transporter
id_296952	1.55629	6.45586	95.8898	1.21459e-22	2.68274e-21	actin binding protein
id_316106	1.5548	4.54413	76.8514	1.84319e-18	2.91792e-17	hypothetical protein TRIATDRAFT_316106 [Trichoderma atroviride IMI 206040]
id_42522	1.55402	3.55069	53.0582	3.23808e-13	3.15363e-12	duf614 domain protein
id_156465	1.55341	6.93869	93.778	3.52966e-22	7.65402e-21	duf221 domain-containing protein
id_301643	1.55328	5.562	120.189	5.75231e-28	1.97932e-26	ribosome biogenesis protein
id_85011	1.55073	3.09725	7.27693	0.00698457	0.0142971	fibronectin type iii domain-containing protein
id_314651	1.5467	4.36003	12.4319	0.000422066	0.00112899	ubiquitin carrier protein
id_53480	1.54451	3.15497	30.9589	2.63545e-08	1.41037e-07	het domain-containing protein
id_297809	1.54381	7.36263	124.377	6.96822e-29	2.63747e-27	---NA---
id_284537	1.54122	3.85765	30.5414	3.26823e-08	1.73115e-07	tail fiber protein
id_142040	1.53986	1.96191	15.7209	7.34075e-05	0.000229799	endothiapepsin precursor
id_167080	1.53965	2.38316	24.5378	7.2866e-07	3.22057e-06	hypothetical protein TRIATDRAFT_167080, partial [Trichoderma atroviride IMI 206040]
id_156160	1.53833	6.75702	37.7444	8.06475e-10	5.27121e-09	multicopper oxidase
id_322463	1.53597	6.30927	68.9077	1.03182e-16	1.37472e-15	protein
id_317650	1.53156	6.28051	48.7979	2.83748e-12	2.4561e-11	hypothetical protein TRIATDRAFT_317650 [Trichoderma atroviride IMI 206040]
id_157949	1.53049	6.74532	99.0792	2.42599e-23	5.61144e-22	et-dependent rrna methyltransferase spb1
id_131489	1.53032	8.99306	56.7669	4.90665e-14	5.20521e-13	epoxide hydrolase
id_176471	1.52951	5.68001	46.4722	9.29279e-12	7.47643e-11	tat pathway signal sequence
id_46525	1.52468	3.0828	29.0645	7.00096e-08	3.5482e-07	heme peroxidase
id_128976	1.52342	6.21006	115.623	5.74717e-27	1.79912e-25	rrna processing protein
id_145654	1.518	3.18861	8.42043	0.00371028	0.00812185	lipase esterase family
id_147695	1.51708	7.50676	115.906	4.98435e-27	1.59022e-25	nucleolar protein nop58
id_252611	1.51681	2.60591	21.1191	4.31599e-06	1.69765e-05	kinesin light chain
id_227281	1.51423	3.97014	13.3466	0.000258895	0.000728563	nb-arc and ankyrin domain protein
id_78403	1.51135	2.6545	33.4118	7.45689e-09	4.32707e-08	duf1168 domain protein
id_140468	1.51135	8.11568	110.863	6.33932e-26	1.82656e-24	nucleolar gtp-binding protein 2
id_90126	1.51089	4.80054	12.0939	0.00050588	0.00132885	amp dependent ligase
id_300694	1.5079	3.5004	26.2074	3.06653e-07	1.4139e-06	hypothetical protein TRIATDRAFT_300694 [Trichoderma atroviride IMI 206040]
id_153029	1.50615	5.78307	106.726	5.1106e-25	1.33824e-23	wd repeat domain-containing protein jip5
id_137391	1.50608	3.24773	13.9466	0.000188073	0.00054378	cyclohexanone monooxygenase
id_29283	1.50454	3.55567	31.2775	2.23655e-08	1.21248e-07	succinate-semialdehyde dehydrogenase
id_130820	1.50445	5.54443	91.291	1.24026e-21	2.53751e-20	hypothetical protein TRIATDRAFT_130820 [Trichoderma atroviride IMI 206040]
id_80052	1.50323	2.977	33.0726	8.87807e-09	5.10903e-08	trna guanosine-2 -o-methyltransferase trm11
id_163577	1.5019	6.09038	116.343	3.99845e-27	1.29553e-25	atp-dependent rna helicase mss116
id_129821	1.4937	5.396	95.9749	1.1635e-22	2.57672e-21	aspartate kinase
id_80552	1.4935	3.43863	40.1736	2.32362e-10	1.6124e-09	rna polymerase i specific transcription initiation factor
id_299186	1.49188	8.26602	81.8546	1.46478e-19	2.52008e-18	paxu protein
id_44071	1.49047	4.93132	20.2157	6.91829e-06	2.63173e-05	leucine rich repeat domain protein
id_46772	1.48592	5.15627	96.383	9.4676e-23	2.10231e-21	atp-dependent rna helicase dbp8
id_255823	1.4856	8.64367	68.9807	9.94327e-17	1.33272e-15	carnitine o-acetyltransferase precursor
id_255747	1.48313	7.38099	29.4915	5.61635e-08	2.87976e-07	siderophore biosynthesis
id_128101	1.47943	6.51656	59.4102	1.28001e-14	1.43261e-13	abc1 family protein
id_298688	1.4784	4.77122	34.7733	3.70425e-09	2.2287e-08	upf0145 domain-containing protein
id_201166	1.47416	3.11955	24.4049	7.80708e-07	3.4324e-06	phosphoglycerate mutase
id_169743	1.4736	1.81648	18.2055	1.98301e-05	6.87632e-05	protein
id_46082	1.47359	6.44846	68.6417	1.18083e-16	1.56822e-15	mfs transporter
id_80336	1.47249	3.37345	31.65	1.84619e-08	1.01608e-07	monooxygenase
id_79898	1.47007	4.77576	78.9729	6.29678e-19	1.0281e-17	digestive organ expansion factor
id_139793	1.46931	6.51345	55.4535	9.56972e-14	9.81368e-13	phosphate metabolism protein
id_53809	1.46703	2.73073	17.8766	2.357e-05	8.04703e-05	af323584_1beta transducin-like protein het-e2c*40
id_82465	1.46673	7.17893	41.3967	1.24269e-10	8.92058e-10	iron permease ftr1 family protein
id_296838	1.46421	5.70421	55.8731	7.73031e-14	7.99631e-13	triose phosphate transporter
id_258063	1.45829	1.84369	9.3552	0.00222354	0.00512182	hypothetical protein TRIATDRAFT_258063 [Trichoderma atroviride IMI 206040]
id_89276	1.45799	2.16216	12.1524	0.00049026	0.00129108	hypothetical protein TRIATDRAFT_89276 [Trichoderma atroviride IMI 206040]
id_299945	1.45782	3.13061	22.8255	1.77394e-06	7.38581e-06	hypothetical protein TRIATDRAFT_299945 [Trichoderma atroviride IMI 206040]
id_146241	1.45749	8.95268	76.825	1.868e-18	2.95158e-17	zuotin
id_179152	1.45673	1.99291	16.6347	4.53155e-05	0.000148094	hit finger domain
id_280152	1.45432	2.54331	13.6667	0.000218289	0.00062528	hypothetical protein TRIATDRAFT_280152 [Trichoderma atroviride IMI 206040]
id_210856	1.45259	3.02746	30.2165	3.86417e-08	2.02371e-07	tyrosine serine protein phosphatase
id_131960	1.4521	5.88744	68.9784	9.95502e-17	1.33272e-15	siderophore iron transporter 1
id_88236	1.45046	4.11003	19.6929	9.09372e-06	3.37943e-05	#NAME?
id_321565	1.44986	6.39474	110.892	6.24831e-26	1.80659e-24	pre-mrna splicing factor atp-dependent rna helicase prp43
id_149578	1.44731	4.68325	66.5915	3.34021e-16	4.28565e-15	exosome-associated family protein
id_48732	1.44672	4.13028	31.9023	1.62127e-08	9.00622e-08	oxidoreductase domain containing protein
id_159330	1.44617	4.63889	27.1611	1.87185e-07	8.917e-07	isopropanol dehydrogenase
id_33117	1.44543	2.93151	11.5891	0.000663396	0.00170497	hypothetical protein TRIATDRAFT_33117 [Trichoderma atroviride IMI 206040]
id_158542	1.44079	3.59508	47.1279	6.6502e-12	5.49367e-11	dimethylaniline monooxygenase
id_300664	1.43176	7.30923	7.57895	0.00590539	0.0122966	small secreted protein
id_171921	1.43053	7.31946	31.2864	2.22634e-08	1.20852e-07	het-s domain-containing protein
id_29791	1.4297	2.62423	30.1009	4.10149e-08	2.1359e-07	rna cap guanine-n2 methyltransferase
id_243742	1.42836	6.3593	77.9322	1.06641e-18	1.71761e-17	ribosomal large subunit
id_146128	1.42446	7.34895	103.807	2.22982e-24	5.52611e-23	aldehyde dehydrogenase
id_141719	1.419	4.5623	80.0519	3.64697e-19	6.04946e-18	methyltransferase domain-containing protein
id_168625	1.41686	3.89815	49.1887	2.32487e-12	2.04186e-11	hypothetical protein TRIATDRAFT_168625, partial [Trichoderma atroviride IMI 206040]
id_322845	1.41602	4.15224	54.6202	1.46225e-13	1.47948e-12	transcription factor
id_322515	1.4151	4.24545	25.8651	3.66132e-07	1.66965e-06	hypothetical protein TRIATDRAFT_322515 [Trichoderma atroviride IMI 206040]
id_40648	1.41425	4.43399	13.9031	0.000192486	0.000555765	#NAME?
id_251278	1.41071	4.52277	57.0428	4.26432e-14	4.56414e-13	uv-damage endonuclease
id_51561	1.40961	2.2751	12.5153	0.000403629	0.00108665	hypothetical protein TRIATDRAFT_51561 [Trichoderma atroviride IMI 206040]
id_38060	1.40907	3.49459	21.2724	3.98423e-06	1.57385e-05	beta-lactamase family protein
id_294834	1.40858	3.02759	45.588	1.45936e-11	1.14968e-10	glycoside hydrolase family 16 protein
id_288955	1.40493	7.18656	113.874	1.38882e-26	4.23616e-25	a g-specific adenine glycosylase
id_81097	1.40471	8.77235	38.5559	5.32079e-10	3.55018e-09	alpha- -glucanase
id_146895	1.40415	8.17777	40.6086	1.85984e-10	1.30691e-09	hexose transporter-like protein
id_145887	1.40289	7.75475	66.5585	3.39668e-16	4.3514e-15	tyrosyl-trna synthetase
id_28893	1.40137	3.55287	38.8686	4.53306e-10	3.04901e-09	hypothetical protein TRIATDRAFT_28893 [Trichoderma atroviride IMI 206040]
id_298463	1.40084	7.53581	106.706	5.16482e-25	1.3482e-23	rna-binding la domain protein
id_30477	1.40051	6.73808	47.5802	5.27995e-12	4.40985e-11	zinc-binding alcohol
id_297937	1.39874	3.81154	37.3975	9.63473e-10	6.22891e-09	c6 finger domain protein
id_243895	1.39861	4.78205	67.2052	2.44663e-16	3.18828e-15	zn2cys6 transcription factor
id_152559	1.39859	6.88849	26.7175	2.35479e-07	1.10844e-06	aspartic endopeptidase
id_134653	1.39832	4.92301	77.3367	1.44163e-18	2.30412e-17	trna methyltransferase complex gcd14 subunit
id_53649	1.39788	5.68581	82.9779	8.29739e-20	1.45152e-18	atp-dependent rna helicase dob1
id_84076	1.39777	2.45132	15.2091	9.62404e-05	0.000294414	hypothetical protein TRIATDRAFT_84076 [Trichoderma atroviride IMI 206040]
id_194077	1.3977	2.34797	18.6668	1.55673e-05	5.52745e-05	ankyrin unc44
id_318333	1.39761	7.38844	91.7847	9.66366e-22	1.99181e-20	zinc finger protein yan
id_273644	1.39726	4.27531	20.9374	4.74542e-06	1.8422e-05	aerobactin siderophore biosynthesis protein iucb
id_299710	1.39682	5.96096	41.1289	1.4251e-10	1.01426e-09	hypothetical protein TRIATDRAFT_299710 [Trichoderma atroviride IMI 206040]
id_158094	1.39622	6.17186	107.513	3.4371e-25	9.144e-24	prephenate dehydrogenase
id_53890	1.39089	4.92541	46.8566	7.63755e-12	6.27817e-11	pak domain-containing protein
id_300471	1.39043	5.87861	61.3968	4.66576e-15	5.47208e-14	hypothetical protein TRIATDRAFT_300471 [Trichoderma atroviride IMI 206040]
id_44928	1.38312	6.2193	74.6538	5.60947e-18	8.49274e-17	rta1 like protein
id_37969	1.37976	4.55998	11.7186	0.0006188	0.00160172	endo- -beta-
id_172602	1.37932	5.3597	86.5102	1.3902e-20	2.58975e-19	exosome complex exonuclease rrp
id_291734	1.37714	8.72471	104.18	1.84711e-24	4.6328e-23	atp-dependent rna helicase dbp-2
id_297558	1.37642	5.58575	56.2391	6.4171e-14	6.70454e-13	hypothetical protein TRIATDRAFT_297558 [Trichoderma atroviride IMI 206040]
id_219088	1.37512	5.85143	31.4005	2.09922e-08	1.14474e-07	siderophore iron transporter
id_52927	1.37475	4.11658	50.0995	1.46141e-12	1.31987e-11	rrna-processing protein fcf1
id_83513	1.37381	4.42925	56.8883	4.61291e-14	4.92457e-13	nucleolar protein 12
id_231193	1.37376	4.76897	34.6459	3.95468e-09	2.37595e-08	mfs
id_132866	1.37376	6.39596	84.0204	4.89701e-20	8.65761e-19	pre-rrna processing protein
id_290918	1.37366	2.7137	26.6035	2.49794e-07	1.17119e-06	quinate repressor
id_224197	1.37105	3.19041	8.37255	0.00380932	0.00831242	nrps-like enzyme
id_54281	1.37055	1.65146	14.4151	0.00014662	0.000433714	quinoprotein amine dehydrogenase beta chain-like protein
id_301227	1.3702	4.92664	48.3124	3.63442e-12	3.10717e-11	protein
id_128805	1.36941	3.15254	31.4299	2.06767e-08	1.12976e-07	cytoplasmic trna 2-thiolation protein 2
id_137654	1.36883	6.22902	67.0822	2.60424e-16	3.3778e-15	major facilitator superfamily transporter
id_318671	1.36843	7.57446	15.3743	8.81814e-05	0.000271155	c2h2 type zinc finger domain protein
id_280923	1.36338	4.03392	44.7355	2.25532e-11	1.73729e-10	zinc finger domain-containing cchc-type
id_94382	1.36335	4.54129	8.92661	0.00281045	0.00631991	small s protein
id_246325	1.35681	7.14698	19.3126	1.10972e-05	4.04757e-05	ankyrin repeat and sam domain containing protein 6
id_217932	1.35376	4.54708	31.0553	2.50777e-08	1.34637e-07	ph domain-containing protein
id_199741	1.35238	5.76381	85.6797	2.1157e-20	3.8805e-19	surfeit locus protein 6
id_38569	1.34797	6.52853	80.2033	3.37802e-19	5.64835e-18	transcription factor
id_87681	1.34724	3.87295	37.4535	9.36169e-10	6.05709e-09	hypothetical protein TRIATDRAFT_87681 [Trichoderma atroviride IMI 206040]
id_24056	1.34427	1.8808	12.5837	0.000389131	0.00105239	peptidase aspartic
id_299764	1.34401	5.43856	59.7312	1.08741e-14	1.22528e-13	gnat family
id_79627	1.34368	5.02168	54.2977	1.72307e-13	1.73076e-12	ribose-phosphate pyrophosphokinase
id_300573	1.34137	5.21112	28.5845	8.96975e-08	4.48865e-07	pre-rrna-processing protein tsr2
id_127354	1.33435	5.12087	72.4881	1.68045e-17	2.40845e-16	meiotic recombination protein dmc1
id_284439	1.33422	4.57011	53.768	2.25621e-13	2.24462e-12	suppressor of glycerol defect protein
id_298300	1.33388	4.79503	57.6244	3.1726e-14	3.45788e-13	hypothetical protein TRIATDRAFT_298300 [Trichoderma atroviride IMI 206040]
id_52098	1.32945	3.98339	14.7654	0.000121748	0.000366256	polysaccharide lyase family 7 protein
id_188756	1.32673	9.46565	51.7636	6.26001e-13	5.89673e-12	tripeptidyl peptidase a
id_300044	1.32017	1.75784	13.5716	0.000229634	0.000653912	hypothetical protein TRIATDRAFT_300044 [Trichoderma atroviride IMI 206040]
id_257375	1.32017	1.75784	13.5711	0.000229698	0.000653912	---NA---
id_132598	1.31802	3.64365	14.0631	0.000176782	0.000513451	nudix domain protein
id_51090	1.31741	4.23416	29.6032	5.3018e-08	2.72687e-07	hypothetical protein TRIATDRAFT_51090 [Trichoderma atroviride IMI 206040]
id_302863	1.31614	5.04977	32.0768	1.48197e-08	8.27103e-08	alpha beta
id_162247	1.31592	5.75389	50.8995	9.72165e-13	8.94499e-12	calpain family cysteine protease
id_256403	1.31569	1.50808	13.6496	0.000220285	0.0006297	hypothetical protein TRIATDRAFT_256403 [Trichoderma atroviride IMI 206040]
id_238530	1.3148	2.63297	18.849	1.41483e-05	5.0607e-05	quinic acid utilization activator
id_298334	1.31316	2.30558	17.8108	2.43996e-05	8.31662e-05	het domain-containing protein
id_301444	1.31286	7.52858	55.0769	1.15903e-13	1.18275e-12	---NA---
id_298649	1.31136	8.0146	55.4662	9.50803e-14	9.77348e-13	hypothetical protein TRIATDRAFT_298649 [Trichoderma atroviride IMI 206040]
id_297934	1.3088	4.89511	74.0971	7.43688e-18	1.11179e-16	gtp cyclohydrolase 1
id_183582	1.30839	4.6676	50.3401	1.2928e-12	1.17524e-11	nadh-ubiquinone oxidoreductase kda subunit
id_299326	1.30749	6.87437	19.5444	9.82864e-06	3.61775e-05	hypothetical protein TRIATDRAFT_299326 [Trichoderma atroviride IMI 206040]
id_152499	1.30742	4.60231	60.5117	7.31416e-15	8.37758e-14	deoxyribose-phosphate aldolase 2
id_181516	1.30597	4.14383	19.8711	8.28417e-06	3.10451e-05	nb-arc and ankyrin domain protein
id_152454	1.30495	4.83853	45.801	1.30895e-11	1.03524e-10	small s protein
id_42665	1.30451	6.20977	38.9071	4.44466e-10	2.99682e-09	enoyl- hydratase isomerase
id_44017	1.29783	2.72002	25.0224	5.66674e-07	2.52607e-06	mitochondrion organization and biogenesis protein
id_221915	1.29533	4.46324	50.8103	1.01736e-12	9.3402e-12	trna (uracil-5-)-methyltransferase
id_302820	1.29309	9.50195	27.7225	1.40024e-07	6.77827e-07	polyketide synthase
id_39628	1.29109	7.33464	22.4346	2.17418e-06	8.93548e-06	glycerol kinase
id_79840	1.29002	3.6965	35.6902	2.3133e-09	1.42477e-08	rrna methylase
id_31864	1.28703	4.1715	15.2848	9.24582e-05	0.000283364	glycoside hydrolase family 31
id_41134	1.28611	2.94082	20.9997	4.59358e-06	1.78909e-05	hypothetical protein TRIATDRAFT_41134 [Trichoderma atroviride IMI 206040]
id_173336	1.28555	5.99533	11.9899	0.000534899	0.00139934	hypothetical protein TRIATDRAFT_173336, partial [Trichoderma atroviride IMI 206040]
id_39327	1.28362	7.37526	24.1538	8.89383e-07	3.87135e-06	mip family channel protein
id_174792	1.28185	4.75607	59.0285	1.55402e-14	1.7323e-13	wd repeat domain-containing protein
id_49509	1.28183	5.09776	51.8215	6.07811e-13	5.75142e-12	heat repeat protein
id_302649	1.28183	8.42221	27.8468	1.31308e-07	6.37923e-07	mitochondrial phosphate carrier protein
id_236452	1.28082	8.56298	84.3634	4.11697e-20	7.35666e-19	pentafunctional arom polypeptide
id_178795	1.2807	3.67848	28.7073	8.41837e-08	4.22542e-07	rna 2 -phosphotransferase
id_292877	1.28013	6.20593	95.1241	1.78818e-22	3.93919e-21	u3 small nucleolar ribonucleoprotein mpp10
id_212010	1.27974	2.05394	15.3058	9.14368e-05	0.000280337	efflux pump antibiotic resistance protein
id_78513	1.27889	5.3335	62.8772	2.20002e-15	2.66273e-14	choline ethanolamine kinase
id_297025	1.27886	8.02604	22.4206	2.19014e-06	8.98832e-06	nadp-specific glutamate dehydrogenase
id_288617	1.2772	5.07038	14.2193	0.000162697	0.000477202	hypothetical protein TRIATDRAFT_288617 [Trichoderma atroviride IMI 206040]
id_77850	1.27434	1.97987	6.71377	0.00956714	0.0189319	glutathione s-transferase
id_290565	1.27398	5.65641	37.8936	7.4711e-10	4.9063e-09	hypothetical protein TRIATDRAFT_290565 [Trichoderma atroviride IMI 206040]
id_229348	1.26928	6.29233	43.6554	3.91602e-11	2.93244e-10	cytosine permease
id_322532	1.26912	6.96472	75.6745	3.34499e-18	5.17728e-17	aspartic-type endopeptidase
id_150578	1.26817	5.18084	38.0587	6.86463e-10	4.54747e-09	hypothetical protein TRIATDRAFT_150578 [Trichoderma atroviride IMI 206040]
id_132642	1.26692	6.37354	48.8637	2.74387e-12	2.38212e-11	integral membrane protein
id_132043	1.2665	7.48218	11.2826	0.000782349	0.00198677	polysaccharide synthase cps1p
id_302073	1.26486	2.96971	24.4304	7.70442e-07	3.38905e-06	hypothetical protein TRIATDRAFT_302073, partial [Trichoderma atroviride IMI 206040]
id_299196	1.26471	5.04934	25.179	5.22488e-07	2.34038e-06	glycosyl
id_316752	1.26201	5.95519	20.1503	7.15882e-06	2.71455e-05	hypothetical protein TRIATDRAFT_316752 [Trichoderma atroviride IMI 206040]
id_290047	1.26115	3.31857	33.4663	7.25102e-09	4.21348e-08	mpr-like gpcr protein
id_51172	1.25983	3.70317	40.3688	2.10272e-10	1.46644e-09	amino-acid transporter arg-13
id_143226	1.25901	5.02242	46.6528	8.47478e-12	6.9118e-11	u3 small nucleolar ribonucleoprotein imp3
id_129432	1.25877	6.22343	18.1785	2.01137e-05	6.95832e-05	opt oligopeptide transporter
id_288880	1.25854	5.84674	74.2301	6.95208e-18	1.04119e-16	tuberin
id_156888	1.25747	6.03598	86.3138	1.53536e-20	2.84742e-19	fad binding domain-containing protein
id_287170	1.25642	7.67711	63.7073	1.44346e-15	1.77544e-14	related to a-agglutinin core protein aga1
id_314610	1.25641	4.21018	35.2923	2.83757e-09	1.73738e-08	ankyrin repeat protein
id_216865	1.2553	6.16772	14.6242	0.000131219	0.000392619	short chain dehydrogenase
id_251030	1.25192	6.88885	50.0123	1.52783e-12	1.37241e-11	mfs multidrug
id_42869	1.25108	4.71237	35.2613	2.883e-09	1.76002e-08	hypothetical protein TRIATDRAFT_42869 [Trichoderma atroviride IMI 206040]
id_39582	1.24947	3.57288	29.3608	6.00793e-08	3.06732e-07	haloacid dehalogenase-like hydrolase
id_40825	1.24803	5.69337	22.4691	2.13553e-06	8.7989e-06	phenylacrylic acid decarboxylase
id_53110	1.24765	5.56762	51.3277	7.81638e-13	7.25332e-12	fungal specific transcription factor
id_180941	1.24741	4.38858	14.2879	0.000156871	0.000461741	ankyrin repeat and sam domain containing protein 6
id_132355	1.24591	3.82132	24.6381	6.91712e-07	3.06214e-06	dihydrodipicolinate synthetase family protein
id_129632	1.24585	6.64632	43.9439	3.37928e-11	2.55116e-10	pkhd-type hydroxylase tpa1
id_297123	1.24554	6.75383	60.2328	8.42754e-15	9.5869e-14	nad fad-binding protein
id_173428	1.24475	4.43258	45.4561	1.56102e-11	1.22513e-10	transcription factor
id_301437	1.24424	8.67778	31.4776	2.01752e-08	1.1038e-07	mfs transporter
id_297692	1.24293	6.26571	73.6168	9.48549e-18	1.39305e-16	dna-directed rna polymerases i and iii subunit rpac2
id_41299	1.24234	2.60793	18.9475	1.34364e-05	4.83514e-05	fungal transcriptional regulatory protein
id_300397	1.24117	5.24312	72.9672	1.31821e-17	1.90568e-16	suppressor protein srp40
id_299030	1.23957	7.45607	87.9872	6.58779e-21	1.25243e-19	mitochondrial carrier protein yhm1
id_147444	1.2385	4.23525	19.3932	1.06385e-05	3.89736e-05	hypothetical protein TRIATDRAFT_147444 [Trichoderma atroviride IMI 206040]
id_49156	1.23565	3.34634	21.0653	4.43886e-06	1.73777e-05	mfs multidrug resistance
id_299263	1.23315	5.55007	9.98908	0.00157471	0.00374861	hypothetical protein TRIATDRAFT_299263 [Trichoderma atroviride IMI 206040]
id_254530	1.23242	5.54104	37.2499	1.03923e-09	6.6927e-09	pyridoxine
id_216490	1.23153	3.99307	40.8366	1.65508e-10	1.17093e-09	cytochrome p450 alkane hydroxylase
id_169228	1.22995	3.79137	34.9252	3.42623e-09	2.06741e-08	peptide alpha-n-acetyltransferase
id_286043	1.22982	5.0445	48.3568	3.55317e-12	3.04395e-11	zinc finger protein
id_133720	1.22888	6.00204	72.6503	1.54786e-17	2.22608e-16	g-patch domain-containing protein
id_285880	1.22878	6.56757	88.9283	4.09393e-21	8.00239e-20	nol1 nop2 sun family protein
id_128752	1.22786	3.61141	16.7065	4.36314e-05	0.000142926	f-box domain-containing protein
id_91484	1.22462	4.20504	52.7391	3.80926e-13	3.68405e-12	nol1 nop2 sun family protein
id_235183	1.2219	6.01133	44.8742	2.10106e-11	1.62447e-10	sugar transporter
id_87430	1.22015	4.51404	60.7307	6.54416e-15	7.5371e-14	pre-rrna-processing protein ipi1
id_16904	1.21978	2.50029	19.2021	1.17584e-05	4.26262e-05	ribonuclease p complex subunit
id_284984	1.21769	3.81398	24.2053	8.65954e-07	3.77331e-06	zinc finger protein 58
id_314158	1.21649	5.30117	41.6268	1.10467e-10	7.97101e-10	wound-responsive protein ked
id_314457	1.21596	4.55579	33.1065	8.72468e-09	5.03119e-08	c2h2 type zinc finger domain-containing protein
id_296804	1.21488	2.02466	10.6736	0.00108678	0.00267899	mfs transporter
id_319587	1.21475	2.03291	23.2765	1.40305e-06	5.93658e-06	tol protein
id_239629	1.21299	3.60917	10.7097	0.00106573	0.00262943	ankyrin repeat protein
id_82669	1.21191	3.33407	21.0842	4.39542e-06	1.72319e-05	oxalate decarboxylase
id_159395	1.21011	7.43543	38.5967	5.21062e-10	3.47946e-09	family protein
id_153359	1.2068	6.71202	80.2764	3.25539e-19	5.45425e-18	pre-rrna processing protein
id_221166	1.20539	6.49813	80.1836	3.41186e-19	5.6935e-18	pyridoxal-dependent decarboxylase
id_195782	1.2053	6.39169	72.1019	2.04365e-17	2.90897e-16	rna polymerase iii subunit rpc82
id_80771	1.20472	4.58331	41.0875	1.45567e-10	1.03513e-09	hypothetical protein TRIATDRAFT_80771 [Trichoderma atroviride IMI 206040]
id_40423	1.20412	3.76211	14.222	0.000162457	0.000476668	gpcr -type
id_289241	1.20243	4.37692	35.2831	2.85094e-09	1.74429e-08	ribonuclease subunit b
id_154210	1.19966	5.8608	21.1083	4.34045e-06	1.70566e-05	short chain dehydrogenase
id_48282	1.19951	2.214	12.4623	0.000415255	0.00111435	cupin 2 conserved barrel domain protein
id_229667	1.19897	2.65105	19.6152	9.47146e-06	3.5084e-05	flavonol reductase cinnamoyl- reductase
id_301272	1.1983	3.50385	6.84724	0.00887784	0.0177408	protein
id_137219	1.19824	7.34511	51.191	8.3801e-13	7.74485e-12	hsp70-like protein
id_247013	1.19755	6.28633	71.3589	2.97804e-17	4.18181e-16	urea transporter
id_179280	1.19647	4.69291	34.9741	3.3412e-09	2.02196e-08	hypothetical protein TRIATDRAFT_179280, partial [Trichoderma atroviride IMI 206040]
id_134080	1.19467	7.19078	61.7149	3.9697e-15	4.70878e-14	abc transporter
id_180361	1.19448	1.64899	9.83945	0.00170809	0.00403839	het-domain-containing protein
id_45766	1.19312	4.49781	16.5183	4.81819e-05	0.000156516	sulfate permease
id_283940	1.19256	4.33023	35.0366	3.23563e-09	1.96246e-08	cytochrome p450
id_126865	1.19201	4.38896	43.81	3.61857e-11	2.71948e-10	hypothetical protein TRIATDRAFT_126865 [Trichoderma atroviride IMI 206040]
id_250316	1.18968	3.88684	16.8164	4.11758e-05	0.000135683	major facilitator superfamily transporter
id_31030	1.18492	3.29464	27.391	1.66207e-07	7.95406e-07	snf2 family helicase
id_314932	1.18475	2.3613	16.8119	4.12746e-05	0.000135955	acetate non-utilizing protein
id_163421	1.18469	3.42189	34.2531	4.83906e-09	2.88439e-08	pentatricopeptide repeat protein
id_227190	1.18457	6.66216	61.7623	3.87518e-15	4.62301e-14	nonselective cation channel
id_301205	1.18318	8.08671	50.7093	1.07108e-12	9.81491e-12	chorismate synthase
id_138132	1.18189	4.36699	45.802	1.3083e-11	1.03524e-10	mucin-like protein
id_210297	1.18118	5.0553	7.46087	0.00630544	0.0130448	class iii chitinase 2
id_322220	1.18098	5.23697	38.884	4.49754e-10	3.02757e-09	glucan synthesis regulatory protein
id_86270	1.18055	4.8772	50.8767	9.83555e-13	9.0398e-12	mitochondrial carrier protein rim2
id_173221	1.1795	4.71489	26.5132	2.61737e-07	1.221e-06	transient receptor potential domain containing protein
id_302038	1.17939	6.56996	48.6276	3.09488e-12	2.66505e-11	arginine permease
id_168762	1.17858	2.92902	7.24563	0.00710738	0.0145306	hypothetical protein TRIATDRAFT_168762, partial [Trichoderma atroviride IMI 206040]
id_171588	1.17713	3.87354	16.585	4.65165e-05	0.000151721	peptidase c14
id_255399	1.17707	6.94728	58.7309	1.80778e-14	2.00178e-13	extradiol ring-cleavage dioxygenase
id_299063	1.1761	11.9401	24.2157	8.6128e-07	3.75491e-06	nad dependent epimerase dehydratase
id_316133	1.17596	4.52358	40.4664	2.00023e-10	1.39848e-09	inositol-pentakisphosphate 2-kinase
id_44549	1.17552	3.40586	32.5995	1.13242e-08	6.44103e-08	arsenical-resistance protein
id_300780	1.17545	7.66153	32.3838	1.26535e-08	7.15799e-08	globin-like protein
id_53554	1.16736	5.93095	34.0177	5.46119e-09	3.23208e-08	alkaline phosphatase
id_238619	1.16623	3.61093	26.0161	3.38588e-07	1.55084e-06	pq loop repeat protein
id_53091	1.16605	4.54802	32.7679	1.03845e-08	5.93491e-08	mfs drug transporter
id_195239	1.1641	7.39509	19.6069	9.51252e-06	3.51891e-05	nad-specific glutamate dehydrogenase
id_216651	1.16381	7.16431	31.6409	1.85481e-08	1.0188e-07	sterol esterase
id_303984	1.16298	2.85175	19.8036	8.58191e-06	3.20455e-05	hypothetical protein TRIATDRAFT_303984 [Trichoderma atroviride IMI 206040]
id_213515	1.16216	3.43801	33.6469	6.60797e-09	3.86408e-08	hit zinc finger
id_156157	1.16133	6.33674	70.4969	4.60998e-17	6.36605e-16	hydroxyproline-rich glycoprotein
id_130480	1.1594	6.24621	66.1646	4.14793e-16	5.29752e-15	nucleolar protein 12
id_15838	1.15862	6.78933	50.2424	1.35881e-12	1.23255e-11	peroxisomal membrane anchor protein
id_229979	1.15687	5.74126	18.8242	1.43336e-05	5.12038e-05	ctr copper transporter family protein
id_46094	1.15289	1.83267	9.55947	0.00198921	0.00463722	hypothetical protein TRIATDRAFT_46094 [Trichoderma atroviride IMI 206040]
id_280857	1.15268	7.0248	50.0698	1.4837e-12	1.33854e-11	nitroreductase family protein
id_296993	1.15264	3.80356	9.1898	0.00243367	0.00554603	hypothetical protein TRIATDRAFT_296993 [Trichoderma atroviride IMI 206040]
id_162472	1.1512	5.64748	57.2431	3.85129e-14	4.14873e-13	phd finger domain
id_238649	1.15104	6.07693	70.8554	3.84382e-17	5.33458e-16	peroxisomal biogenesis factor 6
id_301992	1.14901	9.41725	46.2635	1.03372e-11	8.26085e-11	elicitor protein
id_319065	1.14897	4.37612	33.62	6.70007e-09	3.91244e-08	protein phosphatase type 1 complex subunit hex2 reg1
id_228361	1.14699	6.2226	38.1774	6.4597e-10	4.29289e-09	nonribosomal peptide synthetase 10
id_291209	1.14496	6.103	72.3347	1.81629e-17	2.59421e-16	c2h2 finger domain
id_300407	1.1444	4.68048	28.2019	1.09296e-07	5.38205e-07	methyltransferase domain-containing protein
id_299076	1.14394	7.09994	67.3136	2.31578e-16	3.02249e-15	calcipressin family protein
id_297007	1.14186	5.5917	19.9298	8.0339e-06	3.02297e-05	hypothetical protein TRIATDRAFT_297007 [Trichoderma atroviride IMI 206040]
id_211881	1.14132	3.20493	11.8595	0.000573674	0.00149234	hpp family protein
id_289547	1.14024	3.8473	36.4399	1.57443e-09	9.91703e-09	phospholipase d
id_152707	1.13931	4.187	16.5179	4.81934e-05	0.000156516	amp-binding enzyme
id_298095	1.13915	7.04118	41.5386	1.15568e-10	8.32468e-10	hypothetical protein TRIATDRAFT_298095 [Trichoderma atroviride IMI 206040]
id_298872	1.13899	2.71781	8.58026	0.00339826	0.00751788	hypothetical protein TRIATDRAFT_298872 [Trichoderma atroviride IMI 206040]
id_146044	1.13828	8.41579	40.8763	1.62173e-10	1.14929e-09	branched-chain amino acid aminotransferase
id_276604	1.13821	6.60795	19.0035	1.30481e-05	4.70151e-05	hypothetical protein TRIATDRAFT_276604 [Trichoderma atroviride IMI 206040]
id_88854	1.13805	4.50864	43.4623	4.32202e-11	3.21909e-10	d-arabinono- -lactone oxidase
id_147054	1.13597	6.09275	35.4908	2.56258e-09	1.57481e-08	pdr16 protein
id_130800	1.13562	7.97846	33.6625	6.55524e-09	3.83864e-08	extracellular serine-rich protein
id_283096	1.13498	4.91487	4.89146	0.0269898	0.0476253	hypothetical protein TRIATDRAFT_283096 [Trichoderma atroviride IMI 206040]
id_141234	1.13421	10.5104	27.9204	1.26412e-07	6.16656e-07	plasma membrane atpase
id_299551	1.13362	6.40471	25.2105	5.14016e-07	2.30615e-06	mannitol-1-phosphate 5-dehydrogenase
id_227114	1.13267	5.78008	57.2094	3.91797e-14	4.21511e-13	rna polymerase i-specific transcription initiation factor rrn3
id_302430	1.13255	7.98299	79.0404	6.08519e-19	9.97467e-18	nucleolar essential protein 1
id_28964	1.13165	2.89896	18.6661	1.55727e-05	5.52745e-05	acid phosphatase
id_317229	1.12985	5.40926	18.5703	1.63748e-05	5.78994e-05	hypothetical protein TRIATDRAFT_317229 [Trichoderma atroviride IMI 206040]
id_286000	1.12651	7.20158	43.4268	4.40127e-11	3.27519e-10	bifunctional pyrimidine biosynthesis protein
id_138295	1.12615	7.02572	44.3391	2.76148e-11	2.1019e-10	arrestin domain-containing protein
id_301190	1.12566	5.53748	70.8566	3.8416e-17	5.33458e-16	hypothetical protein TRIATDRAFT_301190 [Trichoderma atroviride IMI 206040]
id_92406	1.12412	3.55279	26.2167	3.05169e-07	1.4094e-06	transcription factor cys6
id_152345	1.12197	3.11185	8.49739	0.00355657	0.00782032	short-chain dehydrogenase reductase family
id_44568	1.11952	3.27938	6.18942	0.0128516	0.0246693	b-(1-6) glucan synthase
id_297233	1.11817	5.70433	5.18386	0.0227976	0.0410101	hypothetical protein TRIATDRAFT_254555 [Trichoderma atroviride IMI 206040]
id_304682	1.11711	4.606	44.2038	2.95908e-11	2.24411e-10	nicotinamide n-methyltransferase
id_295978	1.1168	4.98495	54.5715	1.49892e-13	1.51291e-12	dna-directed rna polymerase iii subunit rpc6
id_278815	1.11495	3.60123	32.6095	1.12662e-08	6.41679e-08	tam domain
id_298726	1.11411	2.54974	7.62434	0.00575857	0.01203	hypothetical protein TRIATDRAFT_298726 [Trichoderma atroviride IMI 206040]
id_322577	1.11279	3.00084	18.724	1.51066e-05	5.37574e-05	maleylacetate reductase
id_127809	1.10964	7.98193	74.8388	5.10761e-18	7.77533e-17	nosic domain-containing protein
id_36504	1.10957	3.69926	9.22044	0.00239328	0.00546624	amino-acid permease inda1
id_147790	1.10947	7.80965	61.6193	4.16719e-15	4.92201e-14	4-nitrophenylphosphatase
id_305456	1.10897	2.94195	19.3048	1.11424e-05	4.06229e-05	k+-dependent na+ ca+ exchanger
id_316839	1.10771	2.3822	6.7864	0.00918547	0.0182809	oxidoreductase -like protein
id_157836	1.1072	7.15557	74.936	4.8623e-18	7.42907e-17	calcium-binding mitochondrial carrier protein aralar1
id_78866	1.10662	5.37528	43.1141	5.16384e-11	3.83238e-10	amino acid permease
id_298940	1.10597	6.92176	56.0334	7.12512e-14	7.4071e-13	eukaryotic translation initiation factor 6
id_147574	1.10262	4.84094	43.585	4.05941e-11	3.03435e-10	trna processing endoribonuclease
id_52504	1.10224	5.65673	37.2566	1.03566e-09	6.67489e-09	low-temperature viability protein ltv1
id_317750	1.10048	4.64019	39.9992	2.5407e-10	1.75426e-09	kh domain-containing protein
id_258598	1.09875	5.95219	54.0711	1.93362e-13	1.93758e-12	mutator-like element
id_300156	1.09774	4.35242	44.0935	3.1306e-11	2.36986e-10	thump domain-containing protein
id_163980	1.09682	1.76893	10.7899	0.00102057	0.00253076	sap domain protein
id_320431	1.09619	7.24318	47.6709	5.04131e-12	4.22749e-11	aldolase citrate lyase family protein
id_299189	1.09571	10.8964	25.7136	3.96019e-07	1.79807e-06	isoamyl alcohol oxidase
id_307550	1.09521	4.13211	23.6849	1.13468e-06	4.85165e-06	gcn5-related n-acetyltransferase
id_232182	1.09464	3.87471	5.60728	0.017886	0.033053	truncated het-r
id_163047	1.09359	4.4364	38.1661	6.49715e-10	4.31434e-09	u-box domain-containing protein
id_300639	1.08906	6.46643	46.6798	8.35856e-12	6.8237e-11	indoleamine -dioxygenase
id_219391	1.08776	4.06878	32.0007	1.54117e-08	8.58416e-08	dna polymerase gamma
id_155097	1.08696	4.80394	43.774	3.6856e-11	2.7649e-10	solute carrier family 25 member 38
id_298400	1.08556	5.27577	51.7399	6.33604e-13	5.95488e-12	palmitoyltransferase swf1
id_224344	1.08552	1.61734	8.36661	0.00382177	0.00833304	ankyrin repeat protein
id_45881	1.08428	4.05327	10.4774	0.00120843	0.00294831	nb-arc and ankyrin domain protein
id_241288	1.0828	5.02813	61.6777	4.0454e-15	4.79175e-14	histone h3 lysine 36 methyltransferase
id_247050	1.08278	2.20962	8.88051	0.00288231	0.00646927	oxidoreductase domain containing protein
id_207453	1.08222	4.0102	31.0632	2.49766e-08	1.34181e-07	nf-x1-type zinc finger protein nfxl1
id_151556	1.07839	6.53272	67.0953	2.58694e-16	3.36585e-15	di- -cis-decaprenylcistransferase
id_258064	1.07797	3.86599	4.97169	0.0257654	0.0456972	hypothetical protein TRIATDRAFT_258064, partial [Trichoderma atroviride IMI 206040]
id_320793	1.07653	2.44161	6.51061	0.0107233	0.02101	major facilitator superfamily transporter
id_320350	1.07558	9.06842	27.0489	1.98376e-07	9.40704e-07	oligopeptide transporter opt-like protein
id_301070	1.07548	8.40445	8.82279	0.00297491	0.00665201	ubiquitin carrier protein
id_34655	1.07533	3.60316	18.1795	2.01028e-05	6.95744e-05	nadph-dependent fmn fad containing
id_21808	1.07417	2.96453	18.717	1.51625e-05	5.39335e-05	serine threonine-protein kinase nak1
id_39646	1.0704	2.29743	7.24388	0.00711432	0.0145412	glycoside hydrolase family 76
id_293815	1.07029	2.92318	8.79559	0.00301959	0.00673744	cytochrome p450
id_157851	1.07029	4.78535	29.755	4.9025e-08	2.53088e-07	trna-guanine transglycosylase
id_177518	1.07004	3.50706	27.581	1.50654e-07	7.2556e-07	mni1p protein
id_314760	1.0692	4.87258	43.9316	3.40053e-11	2.56487e-10	salicylate hydroxylase
id_39133	1.06796	4.30354	24.0077	9.59514e-07	4.15923e-06	membrane transporter
id_228328	1.0677	6.79643	73.0134	1.28772e-17	1.87136e-16	trna pseudouridine synthase
id_216540	1.06639	2.57214	13.9895	0.000183839	0.000532276	methyltransferase domain-containing protein
id_297813	1.06364	5.73005	14.384	0.000149066	0.000440168	short chain oxidoreductase
id_131462	1.06319	5.63299	32.5232	1.1778e-08	6.69459e-08	high-affinity nicotinic acid transporter
id_84409	1.06309	2.83438	12.6111	0.000383454	0.00103939	cytochrome c oxidase assembly protein
id_47141	1.06184	4.72097	37.5657	8.83871e-10	5.73208e-09	chy zinc finger domain-containing protein
id_230117	1.06008	4.22639	16.2706	5.49096e-05	0.000176469	hypothetical protein TRIATDRAFT_230117 [Trichoderma atroviride IMI 206040]
id_135389	1.05839	6.48999	28.2939	1.04226e-07	5.15681e-07	pyrroline-5-carboxylate reductase
id_301592	1.05649	8.47664	66.7945	3.01332e-16	3.87221e-15	calcium calmodulin-dependent protein kinase
id_319290	1.05586	6.57294	63.3688	1.71407e-15	2.09898e-14	mitochondrial glycoprotein
id_35132	1.05572	6.29718	67.7095	1.89448e-16	2.48822e-15	fungal specific transcription factor domain protein
id_300024	1.05537	9.93763	36.0517	1.92151e-09	1.19584e-08	60s ribosomal protein l5
id_91430	1.05089	4.15448	27.4565	1.60667e-07	7.71555e-07	trna pseudouridine synthase d
id_53202	1.04973	3.93214	30.2557	3.78668e-08	1.98687e-07	hypothetical protein TRIATDRAFT_53202 [Trichoderma atroviride IMI 206040]
id_299865	1.04927	3.50523	20.5042	5.95014e-06	2.27906e-05	hypothetical protein TRIATDRAFT_299865 [Trichoderma atroviride IMI 206040]
id_301574	1.04891	7.36744	25.3483	4.7857e-07	2.15758e-06	gns1 sur4 family protein
id_47543	1.04805	2.11783	12.5839	0.000389076	0.00105239	mitochondrial ribosomal protein l44
id_128447	1.0476	10.3659	42.347	7.64331e-11	5.59278e-10	heat shock protein 70
id_240367	1.04749	5.29942	40.6706	1.80179e-10	1.26933e-09	u3 small nucleolar rna associated protein
id_138765	1.04726	4.42576	17.477	2.90812e-05	9.79212e-05	galactose-proton symport
id_44659	1.04626	2.84539	8.98016	0.00272926	0.0061623	cation-transporting atpase 4
id_242518	1.04589	6.10679	34.4355	4.40622e-09	2.63203e-08	hypothetical protein TRIATDRAFT_242518 [Trichoderma atroviride IMI 206040]
id_294555	1.04523	5.46607	48.2066	3.83588e-12	3.26599e-11	hypothetical protein TRIATDRAFT_294555 [Trichoderma atroviride IMI 206040]
id_210069	1.0445	5.62821	48.8083	2.82247e-12	2.44565e-11	capsule polysaccharide biosynthesis protein
id_300507	1.04279	7.39573	45.8705	1.26332e-11	1.00283e-10	upf0075 domain protein
id_140864	1.04267	8.65298	58.7763	1.76659e-14	1.95877e-13	inosine-5 -monophosphate dehydrogenase imd2
id_46358	1.04192	7.52679	35.2993	2.82728e-09	1.73363e-08	inner membrane transport protein yeij
id_162972	1.04077	5.25559	53.8747	2.13694e-13	2.13361e-12	la domain family
id_252985	1.04027	6.01361	51.2469	8.14502e-13	7.53596e-12	actin-related arp4 class
id_133790	1.03905	8.60277	36.3626	1.63821e-09	1.02953e-08	3-ketoacyl- thiolase
id_142583	1.03829	3.25516	23.8478	1.04263e-06	4.48915e-06	hypothetical protein TRIATDRAFT_142583, partial [Trichoderma atroviride IMI 206040]
id_297939	1.03635	4.11047	15.4068	8.66765e-05	0.00026702	upc2 protein
id_18509	1.03324	3.58411	20.1783	7.05504e-06	2.68008e-05	c6 transcription
id_91075	1.03285	6.09851	24.3652	7.96968e-07	3.50203e-06	beta- -glucanase
id_46317	1.03088	4.67524	31.6726	1.82479e-08	1.00563e-07	integral membrane pth11-like protein
id_168459	1.02983	2.09139	9.70759	0.00183509	0.00430687	hypothetical protein TRIATDRAFT_168459, partial [Trichoderma atroviride IMI 206040]
id_289654	1.02953	2.81522	14.1073	0.000172677	0.000502931	trna (adenine-n -)-methyltransferase
id_287819	1.02914	6.36026	15.6872	7.47297e-05	0.000233762	protein
id_39498	1.02759	2.56916	18.4061	1.78486e-05	6.2454e-05	rna polymerase iii subunit c17
id_78525	1.02682	5.30936	54.596	1.4804e-13	1.49603e-12	mitochondrial 54s ribosomal protein rml2
id_153153	1.02385	4.40998	10.0199	0.0015486	0.00369172	hexose transporter
id_156625	1.02181	3.94255	22.5563	2.04079e-06	8.4252e-06	ferric-chelate reductase
id_83609	1.02033	4.45067	21.9463	2.80389e-06	1.12956e-05	dna ligase 4
id_34851	1.01808	1.72303	5.59295	0.0180329	0.0333023	mfs sugar
id_258285	1.01754	10.3249	33.9913	5.53602e-09	3.27171e-08	60s ribosomal protein l21
id_152520	1.01694	8.11552	53.211	2.99579e-13	2.93821e-12	elongation factor 3
id_297650	1.01683	7.75149	49.2357	2.26985e-12	2.00011e-11	gmp synthase
id_298882	1.01655	9.60193	14.7207	0.000124667	0.000374226	set domain-containing protein
id_46148	1.01588	4.45	18.2393	1.94817e-05	6.77061e-05	protein
id_320712	1.01486	8.34594	37.6365	8.52363e-10	5.54069e-09	chorismate mutase
id_21428	1.01478	4.73125	15.4057	8.67271e-05	0.000267077	serine threonine protein kinase
id_229265	1.01407	3.99527	26.2603	2.98366e-07	1.37874e-06	p-type atpase
id_298910	1.01335	5.83035	13.5466	0.000232715	0.000661372	terpenoid synthase
id_49430	1.01248	6.89886	55.7414	8.26604e-14	8.51873e-13	duf221 domain protein
id_301472	1.01231	8.6793	44.389	2.6919e-11	2.0527e-10	60s ribosomal protein l36
id_145443	1.01146	5.47417	16.0835	6.06091e-05	0.000192851	zinc finger protein
id_292956	1.00838	4.98026	37.8422	7.67031e-10	5.02919e-09	ribosome biogenesis atpase rix7
id_130696	1.00797	6.03184	30.9155	2.69509e-08	1.43675e-07	molybdenum cofactor sulfurase
id_302916	1.00718	6.60798	40.3294	2.14551e-10	1.49503e-09	protein msf1
id_175045	1.00641	4.78291	23.6435	1.15938e-06	4.94325e-06	atp synthase f0
id_184786	1.00627	5.74775	34.8734	3.51849e-09	2.12e-08	hypothetical protein TRIATDRAFT_184786, partial [Trichoderma atroviride IMI 206040]
id_297805	1.00584	3.77112	27.717	1.40423e-07	6.79035e-07	ribonuclease p protein subunit p29
id_207848	1.00535	4.88857	38.8888	4.48652e-10	3.02259e-09	udp-galactose transporter like protein
id_155802	1.00493	5.04591	30.4209	3.47762e-08	1.83164e-07	acyl- dehydrogenase
id_44131	1.00458	4.09406	22.1525	2.51833e-06	1.02236e-05	acetylglutamate synthase
id_39549	1.00417	5.8558	19.0431	1.27802e-05	4.6113e-05	siderophore iron transporter
id_302978	1.00319	8.35777	46.8582	7.63139e-12	6.27817e-11	allergen asp f7
id_132378	1.00266	5.69119	61.1397	5.31651e-15	6.21778e-14	glucose-inducible sam-dependent methyltransferase
id_158531	1.00249	5.35567	36.7256	1.35984e-09	8.61752e-09	retinol dehydrogenase 8
id_297020	1.0017	6.41133	27.1291	1.90315e-07	9.05574e-07	ccr4-not complex subunit caf16

## Sheet: Down_tmk3Ivstmk3C
Deferentially expressed genes in the comparison tmk3-Injury vs tmk3-Control
Gene identification	logFC	logCPM	LR	PValue	FDR	Annotation
id_303019	-12.9963	3.66389	133.912	5.71013e-31	2.61254e-29	---NA---
id_301747	-12.1737	4.74957	58.0798	2.51697e-14	2.76137e-13	streptomycin biosynthesis protein
id_302328	-11.8524	3.38087	138.024	7.19832e-32	3.56788e-30	hypothetical protein TRIATDRAFT_302328 [Trichoderma atroviride IMI 206040]
id_260353	-11.85	3.3424	41.2191	1.36088e-10	9.72707e-10	thiol methyltransferase
id_130788	-7.11009	6.86682	157.646	3.69865e-36	2.77465e-34	alpha- -mannosidase family protein
id_299342	-6.732	5.75242	269.863	1.21566e-60	6.32676e-58	calcineurin-like phosphoesterase
id_302413	-6.2296	6.63578	594.217	3.03091e-131	2.52384e-127	acid
id_39427	-5.95835	5.24278	74.0756	7.51812e-18	1.12192e-16	glycosyltransferase family 4 protein
id_147095	-5.7229	6.98483	291.979	1.842e-65	1.27819e-62	acid
id_217206	-5.36594	1.93566	73.7505	8.86396e-18	1.30638e-16	exo-rhamnogalacturonase b
id_219230	-5.02864	4.10869	175.748	4.11013e-40	4.07441e-38	phosphatidylserine decarboxylase family protein
id_300292	-4.8178	4.37209	221.521	4.214e-50	1.13193e-47	gpr1 family protein
id_94162	-4.6973	2.66778	269.719	1.30673e-60	6.40066e-58	set domain-containing protein 5
id_77454	-4.65513	3.80092	266.601	6.24697e-60	2.88992e-57	neutral alpha-glucosidase ab precursor
id_297930	-4.5251	6.47676	254.599	2.58139e-57	9.77056e-55	l-xylulose reductase
id_288238	-4.36626	4.49936	121.657	2.74403e-28	9.84894e-27	hypothetical protein TRIATDRAFT_288238 [Trichoderma atroviride IMI 206040]
id_151059	-4.32052	6.7606	540.004	1.88168e-119	5.22292e-116	acid phosphatase
id_140671	-4.21311	8.89847	225.031	7.22733e-51	2.00607e-48	s-adenosylmethionine:diacylglycerol 3-amino-3-carboxypropyl transferase btaa
id_49834	-4.16428	6.64442	178.027	1.30705e-40	1.45117e-38	alpha- - subfamily
id_299589	-4.15049	2.85218	120.477	4.97445e-28	1.73315e-26	chaperone protein
id_144050	-4.1501	8.33893	125	5.08981e-29	1.95313e-27	sodium phosphate
id_302876	-4.11134	6.14165	497.789	2.87699e-110	5.98918e-107	phosphodiesterase alkaline phosphatase d
id_41061	-4.06987	2.21275	121.118	3.60141e-28	1.27613e-26	hypothetical protein TRIATDRAFT_41061 [Trichoderma atroviride IMI 206040]
id_47800	-4.04184	3.03968	145.041	2.10397e-33	1.24253e-31	duf1275 domain protein
id_296879	-3.97065	5.33427	276.711	3.91108e-62	2.5052e-59	hypothetical protein TRIATDRAFT_296879 [Trichoderma atroviride IMI 206040]
id_155981	-3.94813	5.89327	195.146	2.39447e-44	3.98775e-42	phosphoglycerate mutase
id_93380	-3.76979	3.01276	156.255	7.44491e-36	5.39076e-34	mercuric reductase
id_298819	-3.75658	7.09217	322.419	4.30495e-72	5.12104e-69	inorganic pyrophosphatase
id_289568	-3.74758	5.15239	306.415	1.31893e-68	1.2203e-65	beta-mannosidase
id_299735	-3.71195	7.95608	184.442	5.19534e-42	6.26979e-40	non-hemolytic phospholipase c
id_300245	-3.64898	9.10062	152.47	5.00106e-35	3.35837e-33	inorganic phosphate transporter pho84
id_290700	-3.64465	2.05548	204.828	1.84659e-46	3.57594e-44	mfs dha1 multidrug resistance protein
id_284598	-3.57687	2.98156	163.095	2.38484e-37	1.96619e-35	glycoside hydrolase family 43 protein
id_296901	-3.54288	4.95824	130.559	3.09173e-30	1.34088e-28	duf1237 domain protein
id_36554	-3.50983	3.17989	123.368	1.15832e-28	4.32524e-27	beta-mannosidase
id_229660	-3.47447	7.12295	97.1407	6.45719e-23	1.4493e-21	nad dependent epimerase dehydratase
id_295125	-3.46728	4.59157	234.889	5.11976e-53	1.57897e-50	cytochrome p450
id_137809	-3.46493	6.0871	168.077	1.94581e-38	1.74223e-36	alpha- -mannosidase family
id_297979	-3.45726	5.93879	31.1669	2.36763e-08	1.27641e-07	hypothetical protein TRIATDRAFT_297979 [Trichoderma atroviride IMI 206040]
id_40256	-3.38134	5.0891	299.943	3.39052e-67	2.56662e-64	histidinol-phosphatase
id_158420	-3.36267	3.93479	220.994	5.48981e-50	1.42855e-47	short-chain dehydrogenase reductase family
id_287570	-3.33377	1.75647	83.262	7.18664e-20	1.26251e-18	allantoate permease
id_218896	-3.3215	4.12149	73.9314	8.08805e-18	1.19838e-16	glyoxalase bleomycin resistance protein dioxygenase
id_37504	-3.29243	3.64361	271.015	6.81976e-61	3.78587e-58	methionine vitamin-b12
id_298790	-3.28843	6.58274	161.729	4.74132e-37	3.79625e-35	hypothetical protein TRIATDRAFT_298790 [Trichoderma atroviride IMI 206040]
id_310473	-3.19421	4.67332	274.392	1.25264e-61	7.45052e-59	metabolite transport
id_300945	-3.19306	2.30361	85.9001	1.89255e-20	3.47887e-19	hypothetical protein TRIATDRAFT_300945 [Trichoderma atroviride IMI 206040]
id_79225	-3.19275	4.80401	89.6722	2.81075e-21	5.55941e-20	inorganic phosphate transporter
id_297389	-3.18075	4.1507	141.697	1.13296e-32	6.27894e-31	hypothetical protein TRIATDRAFT_297389 [Trichoderma atroviride IMI 206040]
id_144250	-3.1744	5.49316	314.656	2.11324e-70	2.19962e-67	histidine acid
id_291965	-3.17393	3.89615	108.362	2.23864e-25	6.09187e-24	hypothetical protein TRIATDRAFT_291965 [Trichoderma atroviride IMI 206040]
id_302587	-3.15857	6.53513	80.1175	3.52793e-19	5.86368e-18	uncharacterized protein loc100274375 precursor
id_257766	-3.13141	5.5751	106.657	5.29229e-25	1.37286e-23	phenazine biosynthesis
id_323012	-3.11509	3.52031	191.994	1.16731e-43	1.73575e-41	metal dependent phosphohydrolase
id_88508	-3.07965	5.84068	171.759	3.05432e-39	2.89015e-37	alcohol oxidase
id_297186	-3.06891	4.15097	94.272	2.75015e-22	5.99489e-21	hypothetical protein TRIATDRAFT_297186 [Trichoderma atroviride IMI 206040]
id_137181	-3.06605	4.74624	128.745	7.71082e-30	3.17861e-28	glycoside hydrolase family 2 protein
id_291825	-3.03868	6.93208	68.5863	1.21447e-16	1.61033e-15	peptidase family m28
id_137467	-3.03385	5.87353	43.9561	3.35816e-11	2.53752e-10	glycoside hydrolase family 55 protein
id_180413	-3.01397	6.06025	177.86	1.42132e-40	1.53705e-38	duf614 domain protein
id_77925	-3.00713	2.03965	130.243	3.625e-30	1.54069e-28	d-xylulose 5-phosphate d-fructose 6-phosphate phosphoketolase
id_127162	-2.99483	3.03115	8.24896	0.00407754	0.0088329	3-oxo-5-alpha-steroid 4-dehydrogenase
id_210684	-2.97075	2.50474	126.679	2.1841e-29	8.4986e-28	3-isopropylmalate dehydrogenase
id_321492	-2.96908	4.84605	121.397	3.1284e-28	1.11326e-26	ccch zinc finger dna binding protein
id_301468	-2.96201	6.46305	136.504	1.54769e-31	7.40667e-30	shwachman-bodian-diamond syndrome protein
id_88135	-2.94285	2.88434	104.052	1.97028e-24	4.91214e-23	catalase
id_300400	-2.93918	7.18564	174.204	8.93393e-40	8.7521e-38	mitochondrial 2-oxoglutarate malate carrier protein
id_79493	-2.89224	2.46352	65.2481	6.60365e-16	8.30644e-15	glycoside hydrolase family 3 protein
id_289308	-2.88759	7.55666	110.743	6.73534e-26	1.92733e-24	aaa atpase domain containing protein
id_37707	-2.88521	1.80781	61.7267	3.94602e-15	4.68737e-14	glyoxalase bleomycin resistance protein dioxygenase
id_151203	-2.88322	3.64507	143.292	5.07423e-33	2.89405e-31	membrane transporter
id_182356	-2.87143	5.64096	91.3441	1.20741e-21	2.47638e-20	multicopper oxidase family protein
id_41510	-2.85861	3.76049	75.4666	3.71646e-18	5.72032e-17	catechol dioxygenase
id_304628	-2.85398	2.00907	147.141	7.31032e-34	4.50911e-32	hypothetical protein TRIATDRAFT_304628 [Trichoderma atroviride IMI 206040]
id_302595	-2.84854	5.84145	243.583	6.50689e-55	2.35578e-52	alpha beta
id_127412	-2.81816	6.77525	107.211	4.00172e-25	1.0545e-23	glycoside hydrolase family 47 protein
id_234786	-2.81413	3.89867	210.96	8.48035e-48	1.85831e-45	mfs transporter
id_44225	-2.80914	2.92902	127.342	1.56359e-29	6.17062e-28	high-affinity glucose transporter
id_258575	-2.80622	4.45767	79.5534	4.69362e-19	7.73937e-18	---NA---
id_228935	-2.80527	5.47934	338.333	1.4717e-75	2.04248e-72	uncharacterized conserved protein ucp014753
id_297304	-2.79988	7.1866	127.628	1.354e-29	5.45759e-28	hypothetical protein TRIATDRAFT_297304 [Trichoderma atroviride IMI 206040]
id_137289	-2.77861	7.02315	103.289	2.89607e-24	7.07203e-23	extracellular guanyl-specific ribonuclease
id_239712	-2.77471	5.49045	51.813	6.10458e-13	5.7699e-12	domain-containing protein
id_298832	-2.76395	6.96026	146.104	1.2321e-33	7.38108e-32	s1 p1 nuclease
id_92394	-2.73028	3.85877	218.228	2.20242e-49	5.39399e-47	mfs sugar
id_280732	-2.72012	2.19705	67.7858	1.82258e-16	2.39757e-15	hypothetical protein TRIATDRAFT_280732 [Trichoderma atroviride IMI 206040]
id_302097	-2.69696	5.93978	154.57	1.7388e-35	1.21672e-33	duf1348-domain-containing protein
id_146350	-2.6848	7.74281	121.964	2.35009e-28	8.58297e-27	nadh-cytochrome b5
id_79501	-2.68382	1.91715	11.353	0.00075326	0.00191934	wsc domain
id_128708	-2.68289	5.44013	98.9611	2.57507e-23	5.93978e-22	aldehyde dehydrogenase
id_155960	-2.67709	8.58645	190.394	2.6079e-43	3.68067e-41	bifunctional catalase-peroxidase cat2
id_302472	-2.67469	7.51247	109.714	1.13198e-25	3.18445e-24	upf0047 domain protein
id_172578	-2.66515	6.56481	132.571	1.12199e-30	5.05015e-29	sh3 domain-containing protein
id_297087	-2.66125	7.07067	136.259	1.75129e-31	8.28577e-30	secretory phospholipase a2
id_235832	-2.66078	5.98472	302.223	1.08032e-67	8.99579e-65	aldo-keto reductase
id_299212	-2.64478	7.24762	178.23	1.18013e-40	1.32796e-38	dihydroxy-acid dehydratase
id_301150	-2.64333	5.5793	184.898	4.13116e-42	5.29234e-40	secretory lipase family protein
id_30031	-2.64021	2.33065	77.2399	1.51406e-18	2.41525e-17	metallopeptidase
id_158423	-2.63642	5.60466	184.525	4.98326e-42	6.1023e-40	succinate-semialdehyde dehydrogenase
id_302422	-2.62376	3.99917	84.4307	3.97925e-20	7.12586e-19	gluconolactonase
id_315374	-2.60104	4.27178	57.1328	4.0736e-14	4.37689e-13	hypothetical protein TRIATDRAFT_315374 [Trichoderma atroviride IMI 206040]
id_81690	-2.57346	2.13937	41.3363	1.28168e-10	9.18467e-10	radc family protein
id_146844	-2.56944	6.97972	116.306	4.07388e-27	1.31485e-25	nad transhydrogenase
id_302544	-2.56174	5.16366	256.312	1.09252e-57	4.38948e-55	short chain dehydrogenase
id_285321	-2.55778	2.96914	32.2413	1.36164e-08	7.66625e-08	alcohol dehydrogenase
id_299717	-2.55355	5.70581	158.718	2.15678e-36	1.66291e-34	alcohol dehydrogenase
id_302532	-2.53734	6.35142	100.177	1.39359e-23	3.28737e-22	minor allergen alt a 7
id_35193	-2.52642	2.64121	86.8997	1.14164e-20	2.14109e-19	nadph dehydrogenase
id_319878	-2.50815	4.83913	110.981	5.97408e-26	1.73332e-24	mitochondrial precursor
id_93081	-2.50133	2.84259	57.2581	3.82206e-14	4.12258e-13	hypothetical protein TRIATDRAFT_93081 [Trichoderma atroviride IMI 206040]
id_213082	-2.49494	1.84854	59.4013	1.28585e-14	1.43722e-13	heme peroxidase
id_243242	-2.47599	3.22833	55.8226	7.93137e-14	8.19411e-13	cyclopropane-fatty-acyl-phospholipid synthase
id_296510	-2.47533	5.41781	157.691	3.61458e-36	2.73624e-34	acylase acy 1
id_42825	-2.44865	3.56596	100.659	1.09291e-23	2.58542e-22	3-oxoadipate enol-lactonase i
id_214420	-2.44395	6.11538	49.5446	1.93909e-12	1.72693e-11	trichothecene c-15 hydroxylase
id_45973	-2.43245	3.71708	28.0436	1.18614e-07	5.81343e-07	polyketide synthase
id_302069	-2.43102	6.87807	149.069	2.76972e-34	1.7341e-32	hypothetical protein TRIATDRAFT_302069 [Trichoderma atroviride IMI 206040]
id_322665	-2.42801	4.46107	97.9405	4.31149e-23	9.78249e-22	hypothetical protein TRIATDRAFT_322665 [Trichoderma atroviride IMI 206040]
id_10744	-2.41637	1.70679	74.7622	5.30961e-18	8.06809e-17	c2h2 type zinc finger domain protein
id_302685	-2.41219	10.1128	137.91	7.62666e-32	3.73572e-30	glycosyltransferase family 2
id_317554	-2.41046	8.14016	139.137	4.11185e-32	2.11354e-30	rna-dependent rna polymerase
id_130029	-2.39786	4.52023	103.488	2.61938e-24	6.43409e-23	cellular retinoic acid binding protein
id_129231	-2.38048	6.24229	97.1999	6.26693e-23	1.4104e-21	glutaminase
id_146878	-2.37464	4.03062	53.171	3.05733e-13	2.98807e-12	glycoside hydrolase family 79 protein
id_77489	-2.36867	1.78091	46.507	9.12906e-12	7.3732e-11	hypothetical protein TRIATDRAFT_77489 [Trichoderma atroviride IMI 206040]
id_94511	-2.36668	9.60255	66.4163	3.65069e-16	4.66963e-15	family protein
id_161146	-2.36509	1.52837	47.6714	5.03988e-12	4.22749e-11	salicylate hydroxylase
id_297183	-2.36402	4.38234	203.53	3.54474e-46	6.70842e-44	d-lactate dehydrogenase
id_45176	-2.36219	4.08299	56.3724	5.99677e-14	6.29699e-13	exo-beta- -
id_145861	-2.36142	5.78027	129.615	4.97412e-30	2.07098e-28	acetamidase
id_155728	-2.36108	3.16943	80.3678	3.10812e-19	5.218e-18	calcofluor white hypersensitive protein
id_83818	-2.36051	6.00564	70.387	4.87408e-17	6.7085e-16	trichothecene c-15 hydroxylase
id_41024	-2.35647	3.70563	111.079	5.68602e-26	1.65551e-24	dyp-type peroxidase family
id_296429	-2.35087	4.33895	75.8248	3.09984e-18	4.82474e-17	meiotically up-regulated protein
id_300981	-2.35017	8.39267	90.3919	1.95361e-21	3.91051e-20	f-box domain protein
id_296878	-2.34845	2.08609	24.98	5.79289e-07	2.57954e-06	alpha beta hydrolase fold protein
id_47911	-2.34492	3.83594	109.071	1.5654e-25	4.34504e-24	cytochrome b2
id_41669	-2.33845	3.42385	94.9267	1.97566e-22	4.34073e-21	glycosyl hydrolase
id_86201	-2.3363	5.70362	58.6599	1.87426e-14	2.07264e-13	het-domain-containing partial
id_40796	-2.32535	1.91113	75.686	3.32553e-18	5.15674e-17	glycosyl hydrolase
id_301086	-2.31547	7.27525	51.7742	6.22642e-13	5.87173e-12	hypothetical protein TRIATDRAFT_301086 [Trichoderma atroviride IMI 206040]
id_176663	-2.31162	3.40552	107.423	3.59566e-25	9.53538e-24	carboxymethylenebutenolidase
id_138587	-2.30967	5.93026	142.429	7.8376e-33	4.38012e-31	flavin-binding monooxygenase
id_89433	-2.3	2.80142	96.7656	7.80409e-23	1.7469e-21	c-3 sterol dehydrogenase c-4 decarboxylase
id_302227	-2.29815	6.61634	213.662	2.18251e-48	5.04827e-46	haloacid dehalogenase-like hydrolase
id_169177	-2.29575	2.55759	87.0795	1.04247e-20	1.96395e-19	hypothetical protein TRIATDRAFT_169177, partial [Trichoderma atroviride IMI 206040]
id_304993	-2.29497	4.95198	116.826	3.13452e-27	1.02358e-25	short chain dehydrogenase reductase family
id_44123	-2.29016	5.85541	52.6596	3.96659e-13	3.83176e-12	alpha- -glucanase
id_297668	-2.28148	9.36705	176.781	2.44498e-40	2.57713e-38	peroxisomal catalase
id_297822	-2.28135	4.45699	130.296	3.53006e-30	1.52305e-28	glutathione s-transferase
id_297501	-2.27976	2.80402	43.774	3.68565e-11	2.7649e-10	dcp1-like decapping family protein
id_156719	-2.27625	4.85946	213.372	2.5246e-48	5.68171e-46	5 -nucleotidase precursor
id_299538	-2.27522	3.44262	45.9972	1.18421e-11	9.43626e-11	hypothetical protein TRIATDRAFT_299538 [Trichoderma atroviride IMI 206040]
id_300226	-2.27434	6.80833	130.243	3.62646e-30	1.54069e-28	l-psp endoribonuclease family protein
id_224178	-2.27403	5.22912	67.4898	2.11783e-16	2.76847e-15	amino acid
id_301868	-2.27317	4.14808	125.687	3.60017e-29	1.3879e-27	hypothetical protein TRIATDRAFT_301868 [Trichoderma atroviride IMI 206040]
id_300386	-2.25655	10.2668	53.8001	2.21959e-13	2.21083e-12	hypothetical protein TRIATDRAFT_300386 [Trichoderma atroviride IMI 206040]
id_40980	-2.25345	4.50007	64.1535	1.15094e-15	1.42194e-14	acyl- dehydrogenase
id_86665	-2.25023	5.22512	47.1481	6.58193e-12	5.44809e-11	integral membrane protein
id_233440	-2.24938	3.93765	69.4514	7.83225e-17	1.05533e-15	nad-binding rossmann fold oxidoreductase
id_297306	-2.24339	7.17357	67.0463	2.65211e-16	3.43454e-15	hypothetical protein TRIATDRAFT_297306 [Trichoderma atroviride IMI 206040]
id_290563	-2.228	2.48878	61.4891	4.45197e-15	5.2361e-14	hypothetical protein TRIATDRAFT_290563 [Trichoderma atroviride IMI 206040]
id_280713	-2.20284	2.78851	28.9592	7.39179e-08	3.73492e-07	hypothetical protein TRIATDRAFT_280713 [Trichoderma atroviride IMI 206040]
id_316032	-2.19939	3.43966	79.5163	4.78275e-19	7.87074e-18	methionine synthase vitamin-b12 independent
id_154515	-2.19412	2.25108	56.2002	6.54535e-14	6.82996e-13	fad dependent oxidoreductase
id_294099	-2.19068	5.57779	129.516	5.22996e-30	2.16666e-28	trna (uracil-o -)-methyltransferase
id_290249	-2.18749	3.5594	56.7464	4.95794e-14	5.25252e-13	dynamin family protein
id_257165	-2.18704	1.90841	46.5564	8.90185e-12	7.21067e-11	hypothetical protein TRIATDRAFT_257165 [Trichoderma atroviride IMI 206040]
id_280032	-2.18625	4.04312	113.207	1.94432e-26	5.8449e-25	short chain dehydrogenase reductase
id_132249	-2.1832	8.13981	61.7545	3.89065e-15	4.63483e-14	4-coumarate:coenzyme a ligase
id_316306	-2.18275	2.50517	59.5529	1.19049e-14	1.33601e-13	chlorocatechol -dioxygenase
id_131157	-2.17047	7.22572	40.5947	1.87316e-10	1.31516e-09	p-loop containing nucleoside triphosphate hydrolase protein
id_157100	-2.14313	8.16849	119.976	6.40284e-28	2.17618e-26	dipeptidyl peptidase
id_297988	-2.14274	3.06731	16.029	6.23789e-05	0.000197802	hypothetical protein TRIATDRAFT_297988 [Trichoderma atroviride IMI 206040]
id_54658	-2.14176	1.90698	56.5602	5.45038e-14	5.75955e-13	bzip transcription factor
id_315080	-2.13419	4.08674	167.821	2.21376e-38	1.96106e-36	glutamyl-trna amidotransferase subunit a
id_222998	-2.13375	3.68195	60.3904	7.7792e-15	8.87361e-14	xaa-pro dipeptidase
id_225013	-2.13335	6.2457	149.369	2.38214e-34	1.52585e-32	hydroxyquinol -dioxygenase
id_299801	-2.12619	6.51468	135.55	2.50314e-31	1.17761e-29	voltage-gated potassium channel subunit beta-2
id_144904	-2.12267	4.83833	124.907	5.33346e-29	2.03723e-27	dihydrodipicolinate synthetase family protein
id_302809	-2.09958	7.55356	18.2612	1.92589e-05	6.69599e-05	gtp cyclohydrolase 1
id_282456	-2.09124	3.14264	69.6272	7.16436e-17	9.66898e-16	acetylornithine aminotransferase
id_298306	-2.09053	7.85708	89.7974	2.63837e-21	5.24337e-20	hypothetical protein TRIATDRAFT_298306 [Trichoderma atroviride IMI 206040]
id_137421	-2.0799	6.77433	34.3381	4.63235e-09	2.76513e-08	hypothetical protein TRIATDRAFT_137421 [Trichoderma atroviride IMI 206040]
id_282517	-2.07968	5.99528	131.877	1.59147e-30	7.08673e-29	domain-containing protein
id_131348	-2.07454	3.45528	89.5663	2.96534e-21	5.85127e-20	hypothetical protein TRIATDRAFT_131348 [Trichoderma atroviride IMI 206040]
id_184750	-2.07072	1.99945	78.8026	6.86381e-19	1.11413e-17	het-e
id_32621	-2.06609	7.18864	176.037	3.55466e-40	3.56622e-38	dihydroxyacetone kinase
id_310560	-2.06145	8.29399	63.7207	1.43371e-15	1.76605e-14	c2h2 type zinc finger domain containing protein
id_133007	-2.06062	5.91458	236.093	2.79602e-53	9.31298e-51	norsolorinic acid reductase
id_211430	-2.05545	3.46167	70.33	5.01701e-17	6.89384e-16	glycoside hydrolase family 92 protein
id_298534	-2.05537	7.69346	122.716	1.60923e-28	5.92921e-27	cysteine proteinase
id_301802	-2.05264	6.84881	151.962	6.45976e-35	4.30323e-33	thymine dioxygenase
id_224301	-2.05218	1.98607	51.7422	6.32877e-13	5.95477e-12	hypothetical protein TRIATDRAFT_224301 [Trichoderma atroviride IMI 206040]
id_229295	-2.05109	5.3279	99.8209	1.66819e-23	3.89103e-22	hypothetical protein TRIATDRAFT_229295 [Trichoderma atroviride IMI 206040]
id_299629	-2.05003	12.1906	56.8677	4.66128e-14	4.96965e-13	extracellular elastinolytic metalloproteinase
id_251018	-2.04921	2.84058	90.9199	1.49607e-21	3.04592e-20	ankyrin repeat protein
id_302229	-2.04732	5.81551	88.7085	4.57484e-21	8.83867e-20	d-galacturonic acid reductase
id_133590	-2.04696	6.36357	74.3483	6.54809e-18	9.84222e-17	glucose transporter
id_83457	-2.04286	2.3214	73.9242	8.11744e-18	1.2006e-16	hypothetical protein TRIATDRAFT_83457 [Trichoderma atroviride IMI 206040]
id_302591	-2.03295	6.36854	49.9767	1.55586e-12	1.39458e-11	amidohydrolase family protein
id_178317	-2.03085	2.13582	49.7476	1.7485e-12	1.56054e-11	vps9-ankyrin repeat-containing
id_223166	-2.02943	3.27302	59.0656	1.52506e-14	1.7023e-13	glutathione s-transferase
id_303519	-2.02614	3.46864	84.586	3.67857e-20	6.63018e-19	copper homeostasis protein cutc
id_132631	-2.01866	6.97281	182.277	1.5429e-41	1.80954e-39	aldo keto reductase
id_150843	-2.01771	8.03782	107.606	3.2791e-25	8.77977e-24	neutral ceramidase precursor
id_40119	-2.01683	2.75441	49.1414	2.38156e-12	2.08531e-11	aldo-keto reductase puatative
id_297088	-2.00825	6.45985	98.5897	3.10627e-23	7.14527e-22	hypothetical protein TRIATDRAFT_297088 [Trichoderma atroviride IMI 206040]
id_297793	-2.00688	5.55584	149.264	2.5108e-34	1.59599e-32	nadp:d-xylose dehydrogenase
id_284275	-1.99987	5.34537	176.647	2.6153e-40	2.7222e-38	vacuolar endopolyphosphatase
id_90366	-1.99445	3.53991	45.3567	1.64226e-11	1.28405e-10	acc synthase
id_257324	-1.9916	7.60346	132.092	1.42855e-30	6.39544e-29	cyanate hydratase
id_54431	-1.98915	5.01824	47.7337	4.88238e-12	4.10662e-11	gaba permease
id_300625	-1.98733	6.4656	176.584	2.69937e-40	2.74117e-38	duf718 domain protein
id_321380	-1.98262	1.48565	51.3497	7.72948e-13	7.19144e-12	hypothetical protein TRIATDRAFT_321380 [Trichoderma atroviride IMI 206040]
id_35700	-1.98174	4.82667	46.6015	8.69943e-12	7.06734e-11	secreted protein
id_300960	-1.97978	10.5073	54.3922	1.64213e-13	1.65345e-12	hypothetical protein TRIATDRAFT_300960 [Trichoderma atroviride IMI 206040]
id_300565	-1.97916	5.87247	139.044	4.30822e-32	2.20089e-30	short-chain dehydrogenase reductase sdr
id_297459	-1.97442	4.40488	144.262	3.11342e-33	1.80038e-31	sorbitol utilization protein sou2
id_42544	-1.97123	5.04733	32.1216	1.4482e-08	8.10425e-08	glycerophosphoryl diester phosphodiesterase family protein
id_315898	-1.96096	2.82851	40.5835	1.88389e-10	1.32158e-09	intracellular serine protease
id_301553	-1.95526	8.06355	77.5843	1.27179e-18	2.03658e-17	4-hydroxyphenylpyruvate dioxygenase
id_181995	-1.95357	3.49951	90.6391	1.72417e-21	3.45955e-20	ankyrin repeat and sam domain containing protein 6
id_286890	-1.95297	6.06772	114.403	1.06352e-26	3.27998e-25	fungal zn binuclear cluster domain containing protein
id_82974	-1.94971	4.40528	48.8757	2.72711e-12	2.37042e-11	adenylyl-sulfate kinase
id_132493	-1.9497	3.17031	49.584	1.90058e-12	1.69445e-11	fad fmn-containing dehydrogenase
id_138040	-1.94826	7.98825	199.436	2.7734e-45	4.91365e-43	rna recognition domain-containing protein
id_53479	-1.94645	2.30902	46.5885	8.75724e-12	7.10736e-11	cupin domain protein
id_20695	-1.93736	2.9522	33.0816	8.83732e-09	5.09262e-08	subtilisin-like protease
id_48025	-1.93724	4.16147	36.2745	1.71396e-09	1.0739e-08	hypothetical protein TRIATDRAFT_48025 [Trichoderma atroviride IMI 206040]
id_301160	-1.93691	5.05112	144.572	2.664e-33	1.56219e-31	calcineurin-like phosphoesterase
id_153866	-1.93359	4.62073	100.671	1.08593e-23	2.57622e-22	glucose galactose transporter
id_45640	-1.93064	3.80275	19.5697	9.69957e-06	3.58016e-05	hydrolase or acyltransferase of alpha beta superfamily
id_152123	-1.93029	4.05461	23.6844	1.13498e-06	4.85165e-06	nad dependent epimerase dehydratase
id_152448	-1.92921	6.13698	147.032	7.72114e-34	4.72749e-32	nipsnap family protein
id_40111	-1.91834	3.24228	37.3846	9.69858e-10	6.26533e-09	autophagy protein
id_42879	-1.91431	2.968	60.4294	7.62667e-15	8.71156e-14	enoyl- hydratase isomerase family protein
id_317516	-1.91326	1.9419	50.2711	1.33906e-12	1.21596e-11	serine threonine protein kinase
id_81281	-1.91272	5.59621	151.917	6.60754e-35	4.36675e-33	d-amino-acid oxidase
id_315186	-1.91033	3.82054	44.7537	2.23443e-11	1.72439e-10	hypothetical protein TRIATDRAFT_315186 [Trichoderma atroviride IMI 206040]
id_212206	-1.90363	3.41002	93.5702	3.92056e-22	8.47961e-21	cysteine desulfurase
id_228379	-1.9009	4.93866	84.6269	3.60328e-20	6.50857e-19	adp-ribosylation crystallin j1
id_294571	-1.90069	1.59195	33.7784	6.17608e-09	3.63965e-08	c2h2 finger domain-containing protein
id_178399	-1.89861	4.51226	121.063	3.70245e-28	1.30637e-26	gnat family
id_226203	-1.89139	5.17782	105.245	1.07951e-24	2.74894e-23	glycosyl hydrolase
id_43537	-1.88868	1.73603	13.6325	0.000222305	0.000634383	meiotic chromosome segregation protein
id_322622	-1.88658	3.40694	13.3691	0.000255802	0.000721566	aaa family protein
id_147558	-1.88647	5.78812	75.1284	4.41068e-18	6.75142e-17	alcohol dehydrogenase -like domain-containing protein
id_257831	-1.88225	7.06301	81.1989	2.0411e-19	3.46862e-18	hypothetical protein TRIATDRAFT_257831 [Trichoderma atroviride IMI 206040]
id_255456	-1.88097	8.02158	107.296	3.83321e-25	1.01331e-23	glutamate decarboxylase
id_34603	-1.88022	2.08604	32.7408	1.05304e-08	6.01003e-08	f5 8 type c domain protein
id_300452	-1.87546	5.40499	193.776	4.76654e-44	7.44679e-42	deoxyribose-phosphate aldolase
id_297477	-1.87542	4.83485	120.759	4.31487e-28	1.50966e-26	acc synthase
id_86574	-1.87541	4.99488	93.9546	3.22845e-22	7.01914e-21	serine threonine protein kinase
id_77963	-1.8719	6.57329	144.287	3.07541e-33	1.79083e-31	aspartyl aminopeptidase
id_322009	-1.87067	2.78137	57.7948	2.90944e-14	3.17938e-13	protein phosphatase-
id_249131	-1.8634	9.46365	88.6333	4.75232e-21	9.16031e-20	pyruvate carboxylase
id_189835	-1.86196	3.31938	79.5593	4.6796e-19	7.73156e-18	c6 transcription factor
id_223991	-1.85341	6.12449	39.3208	3.59583e-10	2.44416e-09	glycoside hydrolase family 31 protein
id_288146	-1.85119	6.60602	35.7855	2.20278e-09	1.35971e-08	phosphoribosyl transferase domain protein
id_131335	-1.85113	4.82842	97.9744	4.23824e-23	9.66898e-22	aldose 1-epimerase
id_152800	-1.85092	2.79935	39.7663	2.86236e-10	1.96658e-09	mfs
id_282604	-1.84754	8.51309	16.796	4.16211e-05	0.000137042	alkaline serine protease
id_287311	-1.84161	3.76337	47.9371	4.4011e-12	3.72817e-11	hypothetical protein TRIATDRAFT_287311 [Trichoderma atroviride IMI 206040]
id_52267	-1.84092	3.67936	85.5736	2.23231e-20	4.08537e-19	class ii aldolase
id_317681	-1.83883	2.22995	36.2283	1.75499e-09	1.09796e-08	ankyrin repeat-containing
id_300906	-1.83529	7.68951	131.347	2.07948e-30	9.16181e-29	glycoside hydrolase family 71 protein
id_302610	-1.83519	4.83724	119.75	7.17424e-28	2.42845e-26	hypothetical protein TRIATDRAFT_302610 [Trichoderma atroviride IMI 206040]
id_32298	-1.83401	4.03214	56.5138	5.58061e-14	5.8897e-13	alpha-n-
id_301229	-1.8303	6.91938	59.9544	9.70793e-15	1.09984e-13	dienelactone hydrolase family protein
id_255300	-1.82363	8.64654	146.14	1.21004e-33	7.30146e-32	argininosuccinate synthase
id_151996	-1.82213	4.1155	90.6725	1.69529e-21	3.40983e-20	stress response protein
id_303050	-1.82122	3.26465	103.142	3.11996e-24	7.59647e-23	short-chain dehydrogenase reductase sdr
id_88627	-1.8194	4.23517	71.3873	2.93553e-17	4.12908e-16	hypothetical protein TRIATDRAFT_88627 [Trichoderma atroviride IMI 206040]
id_229044	-1.81893	4.02687	82.1314	1.27334e-19	2.20898e-18	ankyrin repeat protein
id_37648	-1.81568	5.5019	88.1857	5.95896e-21	1.13808e-19	succinyl- :3-ketoacid-coenzyme a transferase subunit a
id_314648	-1.81319	3.39137	58.509	2.02361e-14	2.22891e-13	hypothetical protein TRIATDRAFT_314648 [Trichoderma atroviride IMI 206040]
id_279684	-1.80536	3.11217	16.11	5.97666e-05	0.000190316	glucanase b
id_236801	-1.80286	2.77644	39.3193	3.59858e-10	2.44416e-09	hypothetical protein TRIATDRAFT_236801
id_215803	-1.80247	3.18478	72.9928	1.30121e-17	1.88689e-16	d-3-phosphoglycerate dehydrogenase
id_302240	-1.79935	4.50874	85.5393	2.27145e-20	4.14789e-19	2og-fe oxygenase superfamily protein
id_84085	-1.79925	3.56242	49.1374	2.3864e-12	2.08735e-11	glutathione s-transferase
id_138571	-1.79895	8.29394	151.884	6.71624e-35	4.40364e-33	monodehydroascorbate reductase
id_300941	-1.79814	3.81753	70.0459	5.79392e-17	7.89624e-16	lactose permease
id_234843	-1.79655	7.07666	68.3657	1.35822e-16	1.79808e-15	gamma-glutamyltranspeptidase
id_87276	-1.7956	4.79851	155.358	1.16937e-35	8.39424e-34	nad -binding protein
id_302918	-1.79442	5.5921	176.598	2.68031e-40	2.74117e-38	tpr domain protein
id_300671	-1.79434	6.86826	106.694	5.19409e-25	1.3516e-23	homoserine acetyltransferase family protein
id_279731	-1.79391	4.41806	105.716	8.51184e-25	2.18759e-23	short chain dehydrogenase
id_83335	-1.7933	2.86282	31.2326	2.2889e-08	1.23684e-07	proline oxidase
id_300872	-1.79244	7.40813	110.592	7.26931e-26	2.06592e-24	hypothetical protein TRIATDRAFT_300872 [Trichoderma atroviride IMI 206040]
id_297288	-1.78781	7.72052	189.541	4.00362e-43	5.55636e-41	lactoylglutathione lyase
id_41980	-1.78013	6.70969	65.7578	5.09888e-16	6.43308e-15	amidase-like protein
id_323077	-1.77906	3.08703	48.2318	3.78705e-12	3.22772e-11	hypothetical protein TRIATDRAFT_323077 [Trichoderma atroviride IMI 206040]
id_145866	-1.77571	5.74296	85.0053	2.97568e-20	5.39836e-19	pantothenate transporter
id_298089	-1.77336	6.90528	16.2273	5.61782e-05	0.000180129	hypothetical protein TRIATDRAFT_298089 [Trichoderma atroviride IMI 206040]
id_147940	-1.7718	9.19793	83.966	5.03353e-20	8.88013e-19	alpha- sarcomeric (f-actin cross linking protein)
id_83987	-1.77121	4.425	71.5695	2.67661e-17	3.77765e-16	n-terminal fungal transcription regulatory domain-containing protein
id_132630	-1.77085	3.68324	49.5082	1.97549e-12	1.75559e-11	xylosidase arabinosidase
id_292334	-1.76772	2.97144	64.8491	8.08592e-16	1.01098e-14	c6 transcription
id_32165	-1.76729	4.33389	62.4431	2.7425e-15	3.29535e-14	l-galactonate dehydratase
id_220011	-1.76608	4.10901	51.0694	8.91581e-13	8.23082e-12	gnat family n-
id_140264	-1.76596	4.47545	108.468	2.12222e-25	5.794e-24	#NAME?
id_286660	-1.76482	6.81508	78.9732	6.29577e-19	1.0281e-17	cystathionine gamma-synthase
id_78228	-1.76307	2.72563	71.581	2.66111e-17	3.76216e-16	glycosyltransferase family 31 protein
id_295128	-1.75887	3.33081	56.7849	4.86174e-14	5.17033e-13	allantoate permease
id_317695	-1.75501	1.73604	50.1288	1.43981e-12	1.30177e-11	d-xylulose reductase a
id_173455	-1.75215	2.6628	38.665	5.03158e-10	3.3653e-09	c6 transcription factor
id_212733	-1.75192	1.9983	33.822	6.03935e-09	3.56412e-08	mfs
id_87880	-1.74941	5.87494	90.6875	1.6825e-21	3.39229e-20	mitochondrial phosphate carrier protein 2
id_323107	-1.74219	4.28332	82.9016	8.62411e-20	1.50551e-18	hypothetical protein TRIATDRAFT_323107 [Trichoderma atroviride IMI 206040]
id_287903	-1.74043	4.38733	77.1717	1.56727e-18	2.49534e-17	endo-beta- -galactanase
id_154060	-1.73557	2.33292	38.046	6.90954e-10	4.57359e-09	peptide synthetase
id_36379	-1.73412	3.45224	55.1748	1.10275e-13	1.1267e-12	ankyrin domain containing protein
id_128510	-1.73359	9.17603	92.1782	7.92119e-22	1.64488e-20	sulfite reductase beta subunit
id_242673	-1.7291	3.57576	117.609	2.11215e-27	6.92435e-26	amidase family protein
id_284539	-1.72785	4.70392	42.9341	5.66139e-11	4.18672e-10	domain protein
id_52266	-1.72733	3.41237	60.9128	5.96584e-15	6.92852e-14	3-alpha-(or 20-beta)-hydroxysteroid dehydrogenase
id_225436	-1.72544	4.18677	92.1958	7.85101e-22	1.63438e-20	hypothetical protein TRIATDRAFT_225436 [Trichoderma atroviride IMI 206040]
id_154956	-1.72372	5.96946	82.5023	1.05545e-19	1.83481e-18	alpha- -
id_314322	-1.7195	3.715	46.518	9.07817e-12	7.33922e-11	mfs transporter
id_7111	-1.71938	2.02667	43.528	4.17946e-11	3.12129e-10	nmra-like family protein
id_257264	-1.71178	7.99103	80.1719	3.43218e-19	5.71596e-18	aldolase citrate lyase family protein
id_82700	-1.70939	2.88706	62.9252	2.14709e-15	2.61005e-14	ibr finger domain protein
id_144950	-1.70781	8.6584	72.1299	2.01483e-17	2.87286e-16	urea active transporter
id_139690	-1.7036	4.83051	37.7387	8.0882e-10	5.27825e-09	family taurine catabolism dioxygenase
id_321388	-1.70115	1.60896	46.2685	1.03107e-11	8.2476e-11	hypothetical protein TRIATDRAFT_321388 [Trichoderma atroviride IMI 206040]
id_255265	-1.69797	1.709	27.7807	1.35877e-07	6.582e-07	aminoglycoside phosphotransferase
id_39568	-1.69593	2.65499	37.7873	7.88947e-10	5.16069e-09	fructosamine kinase
id_281091	-1.6945	2.53896	48.2378	3.77534e-12	3.22103e-11	lrp16 family protein
id_47695	-1.69435	5.04246	88.1593	6.03894e-21	1.15072e-19	l-xylulose reductase
id_88501	-1.6883	3.71038	63.1212	1.94375e-15	2.36979e-14	beta-n-
id_301729	-1.68121	8.87146	113.605	1.59024e-26	4.81524e-25	acid phosphatase
id_226468	-1.68041	5.20522	104.514	1.56065e-24	3.92615e-23	phosphate transporter
id_48996	-1.67931	5.38495	36.8816	1.25522e-09	8.00936e-09	dienelactone hydrolase
id_300478	-1.67859	7.50293	53.5424	2.53068e-13	2.49976e-12	duf323 domain-containing protein
id_321282	-1.67828	5.43481	92.6124	6.36085e-22	1.34093e-20	calcium transporter
id_190964	-1.67698	6.0281	10.4811	0.00120602	0.00294329	hypothetical protein TRIATDRAFT_190964 [Trichoderma atroviride IMI 206040]
id_281104	-1.67488	3.84395	77.018	1.69408e-18	2.69209e-17	transcription regulator pab1642
id_298667	-1.67454	5.78266	70.4012	4.83905e-17	6.67132e-16	haloacid dehalogenase
id_139677	-1.67165	5.81768	115.774	5.32691e-27	1.6802e-25	d-aminoacylase
id_239450	-1.66884	4.93463	18.445	1.74875e-05	6.13647e-05	cupin domain-containing protein
id_146811	-1.66574	4.7805	35.091	3.14651e-09	1.91668e-08	exported protein
id_90315	-1.66425	2.34116	38.016	7.01683e-10	4.64092e-09	zn 2cys6 transcription factor
id_42157	-1.66248	5.27956	49.0995	2.43296e-12	2.12361e-11	maltose permease
id_87387	-1.66178	5.93645	119.01	1.04221e-27	3.47139e-26	hypothetical protein TRIATDRAFT_87387 [Trichoderma atroviride IMI 206040]
id_89278	-1.65981	3.46668	43.9245	3.41285e-11	2.57183e-10	fumarylacetoacetate hydrolase
id_48471	-1.65634	4.38881	60.3172	8.07386e-15	9.19713e-14	tat pathway signal sequence
id_156021	-1.65616	7.53798	114.384	1.07371e-26	3.29917e-25	mannose-6-phosphate isomerase
id_317097	-1.6549	7.65458	74.3532	6.53186e-18	9.83559e-17	hypothetical protein TRIATDRAFT_317097 [Trichoderma atroviride IMI 206040]
id_280742	-1.65137	4.40237	84.2087	4.45218e-20	7.90476e-19	zinc finger
id_146041	-1.65037	8.16166	138.811	4.84316e-32	2.45908e-30	glycosyltransferase family 20 protein
id_89413	-1.64745	6.56233	86.1216	1.69207e-20	3.12414e-19	urease
id_11189	-1.64721	1.94188	28.2411	1.07105e-07	5.2799e-07	c6 transcription
id_288356	-1.64717	4.62924	71.5438	2.71166e-17	3.82064e-16	o-methyltransferase-like protein
id_318290	-1.64574	6.4849	154.118	2.18263e-35	1.51456e-33	non-ribosomal peptide synthetase
id_298464	-1.6431	5.75755	156.502	6.57748e-36	4.84696e-34	inositol monophosphatase
id_54835	-1.64046	2.65007	44.2934	2.82663e-11	2.14757e-10	nrps-like enzyme
id_301998	-1.63973	4.62908	105.657	8.76875e-25	2.24669e-23	s-formylglutathione hydrolase
id_229426	-1.6375	6.46221	92.9734	5.30029e-22	1.12878e-20	sgt1 and cs domain containing protein
id_302420	-1.63406	5.6091	88.5084	5.06184e-21	9.71197e-20	nitroreductase family protein
id_211304	-1.63352	4.57698	62.9852	2.08262e-15	2.53538e-14	hexose transport-related protein
id_91844	-1.63252	3.53624	51.7257	6.38213e-13	5.99144e-12	egg shell protein
id_78348	-1.63241	5.35959	99.9432	1.56829e-23	3.66829e-22	proline iminopeptidase
id_129946	-1.63188	5.85698	103.725	2.32479e-24	5.74437e-23	tpa: zn 2cys6 transcription
id_302573	-1.62895	2.37803	42.7445	6.23784e-11	4.59668e-10	hypothetical protein TRIATDRAFT_302573 [Trichoderma atroviride IMI 206040]
id_150261	-1.6275	5.74731	108.646	1.93971e-25	5.3661e-24	mfs transporter
id_320247	-1.62601	2.64188	36.7288	1.35762e-09	8.61652e-09	hypothetical protein TRIATDRAFT_320247 [Trichoderma atroviride IMI 206040]
id_289101	-1.62283	4.87304	73.4476	1.03344e-17	1.51238e-16	protein phosphatase-
id_131179	-1.62269	5.4653	33.3516	7.69144e-09	4.45697e-08	gnat family
id_181656	-1.62187	2.80255	56.9693	4.4266e-14	4.73174e-13	protein
id_302452	-1.62129	6.21191	29.6764	5.10535e-08	2.62746e-07	cytochrome p450
id_165197	-1.62087	6.96103	55.6739	8.55451e-14	8.80512e-13	finger protein azf1
id_279898	-1.61679	6.58153	113.86	1.39836e-26	4.24968e-25	mfs transporter
id_142031	-1.61198	5.46032	126.747	2.11024e-29	8.24975e-28	dienelactone hydrolase family protein
id_319191	-1.61011	3.11475	25.3011	4.90434e-07	2.20629e-06	amino acid transporter
id_299206	-1.6089	7.4584	118.533	1.32501e-27	4.39575e-26	#NAME?
id_81015	-1.60856	1.83967	25.6595	4.07292e-07	1.84522e-06	carbohydrate-binding module family 1 protein
id_233320	-1.6063	5.51592	27.0845	1.94751e-07	9.25095e-07	oligopeptide transporter
id_50756	-1.60562	1.99408	28.3576	1.0085e-07	5.00764e-07	carbonic anhydrase
id_302655	-1.60513	8.95961	39.5989	3.11859e-10	2.13557e-09	glucose-methanol-choline oxidoreductase
id_152790	-1.60099	11.809	64.7995	8.29192e-16	1.03518e-14	peptidyl-prolyl cis-trans isomerase
id_165727	-1.59906	5.74521	74.9303	4.87618e-18	7.43662e-17	alanine racemase domain protein
id_317313	-1.59742	2.44773	48.288	3.68005e-12	3.14295e-11	msf superfamily transporter
id_302658	-1.59618	9.2989	43.6017	4.02487e-11	3.01124e-10	short chain dehydrogenase
id_48755	-1.59499	7.30674	53.0218	3.29875e-13	3.20896e-12	indoleamine -dioxygenase family protein
id_134934	-1.59246	5.32252	40.6489	1.82188e-10	1.2824e-09	flavin-binding monooxygenase-like family protein
id_300807	-1.59056	6.36277	112.469	2.82032e-26	8.4175e-25	nad-dependent 15-hydroxyprostaglandin dehydrogenase
id_228322	-1.58807	3.84119	97.5262	5.31483e-23	1.19936e-21	ap4a phosphorylase ii
id_314657	-1.58757	3.41447	33.0756	8.86438e-09	5.10468e-08	antigenic cell wall
id_240908	-1.58291	1.68813	23.5696	1.20476e-06	5.13148e-06	oxalate decarboxylase family bicupin
id_256549	-1.58234	7.62487	85.3942	2.44436e-20	4.44415e-19	nadp-dependent glycerol dehydrogenase
id_54382	-1.57949	1.72114	13.244	0.000273457	0.000765918	x-pro dipeptidyl-peptidase (s15 family) protein
id_314008	-1.57515	3.18288	11.5877	0.000663878	0.00170568	alpha-glucosidase
id_137475	-1.57492	8.40038	27.8622	1.30269e-07	6.33248e-07	gaba permease
id_133589	-1.57239	4.86618	52.519	4.26096e-13	4.09712e-12	guanine deaminase
id_268498	-1.57134	4.48072	76.939	1.76324e-18	2.79666e-17	nad-dependent malic enzyme
id_155005	-1.5708	6.22166	75.669	3.35436e-18	5.18214e-17	fructose- -bisphosphatase
id_41280	-1.57045	8.06646	77.9654	1.0486e-18	1.69218e-17	glucose-6-phosphate isomerase
id_298009	-1.56933	9.36898	114.007	1.29817e-26	3.97423e-25	malate dehydrogenase
id_221418	-1.56708	7.14762	50.0209	1.52119e-12	1.36792e-11	nadph dehydrogenase
id_251669	-1.56596	4.65655	66.077	4.33636e-16	5.52123e-15	efflux pump antibiotic resistance
id_281251	-1.56235	4.26015	45.5406	1.49508e-11	1.1767e-10	c2h2 type zinc finger containing protein
id_216884	-1.56084	3.69454	89.9075	2.49559e-21	4.97147e-20	fad binding domain containing protein
id_37606	-1.55845	4.96243	89.3956	3.23249e-21	6.36334e-20	arylsulfatase
id_174252	-1.55726	5.06899	84.3432	4.15927e-20	7.41632e-19	fad dependent oxidoreductase
id_81253	-1.55629	3.67237	47.4728	5.57729e-12	4.64421e-11	tartrate dehydrogenase
id_156500	-1.55491	2.80791	29.5138	5.55204e-08	2.8503e-07	glycerate-and formate-dehydrogenase
id_259095	-1.55313	3.49335	57.3694	3.6118e-14	3.9059e-13	hypothetical protein TRIATDRAFT_259095 [Trichoderma atroviride IMI 206040]
id_292172	-1.54871	6.35718	109.971	9.94278e-26	2.80656e-24	udp-glucose 4-epimerase gal10
id_319911	-1.54622	2.82715	37.9568	7.23269e-10	4.76854e-09	hypothetical protein TRIATDRAFT_319911 [Trichoderma atroviride IMI 206040]
id_151086	-1.54446	2.52962	37.2443	1.04222e-09	6.70676e-09	acetyltransferase
id_238608	-1.54436	6.30237	122.078	2.21918e-28	8.14057e-27	dolichol-phosphate mannosyltransferase
id_133938	-1.54334	5.54118	63.2422	1.82794e-15	2.23186e-14	glutathione s-
id_296006	-1.54248	3.8048	67.0837	2.60227e-16	3.3778e-15	glycoside hydrolase family 2 protein
id_232703	-1.54003	1.83766	28.4455	9.63722e-08	4.79672e-07	c6 transcription factor
id_242204	-1.53804	5.90776	92.5393	6.60001e-22	1.38784e-20	isoflavone reductase family protein
id_320890	-1.53499	1.9522	28.4753	9.48995e-08	4.72624e-07	serine threonine protein kinase
id_175603	-1.53443	3.86702	31.1082	2.44033e-08	1.31185e-07	ankyrin repeat protein
id_38598	-1.53217	3.27752	25.322	4.85152e-07	2.18371e-06	short chain dehydrogenase reductase
id_16531	-1.53202	3.1172	43.8545	3.53724e-11	2.66317e-10	acetate kinase
id_286011	-1.53033	2.74725	44.3101	2.8026e-11	2.13126e-10	d-glycerate 3-kinase
id_299280	-1.52911	8.72723	69.7926	6.58807e-17	8.92014e-16	glycoside hydrolase family 13 protein
id_132739	-1.52846	4.27112	87.0072	1.08128e-20	2.03247e-19	nad dependent epimerase dehydratase
id_52125	-1.52767	3.24657	49.4014	2.08592e-12	1.84978e-11	beta-galactosidase
id_51401	-1.52242	2.10441	46.519	9.07348e-12	7.33922e-11	alpha-galactosidase
id_241440	-1.52162	1.92193	22.3412	2.28255e-06	9.33535e-06	hypothetical protein TRIATDRAFT_241440 [Trichoderma atroviride IMI 206040]
id_316189	-1.51761	3.11845	45.1691	1.80732e-11	1.40913e-10	sphingolipid long chain base-responsive protein lsp1
id_78045	-1.51625	3.47833	47.6104	5.19913e-12	4.3467e-11	cytochrome p450
id_216613	-1.51332	8.4384	115.44	6.30458e-27	1.96622e-25	ydr124wp-like protein
id_161159	-1.51106	2.2559	21.7693	3.0748e-06	1.23214e-05	beta-xylosidase
id_147496	-1.51062	7.37431	49.7967	1.70534e-12	1.52528e-11	high affinity zinc ion
id_146984	-1.51042	4.21898	30.1073	4.08792e-08	2.1315e-07	hypothetical protein TRIATDRAFT_146984 [Trichoderma atroviride IMI 206040]
id_322801	-1.5101	1.93305	23.5364	1.2257e-06	5.21799e-06	hypothetical protein TRIATDRAFT_322801 [Trichoderma atroviride IMI 206040]
id_173959	-1.50953	1.56343	30.0779	4.15038e-08	2.15866e-07	heterokaryon incompatibility protein
id_50900	-1.50625	4.26301	21.0629	4.44452e-06	1.73917e-05	camk protein kinase
id_213593	-1.50575	4.42537	88.7333	4.51791e-21	8.76938e-20	integral membrane protein duf6
id_219964	-1.50334	5.57564	51.4661	7.28439e-13	6.79251e-12	potassium sodium efflux p-type atpase
id_300770	-1.50283	7.91414	93.1672	4.8059e-22	1.02876e-20	hypothetical protein TRIATDRAFT_300770 [Trichoderma atroviride IMI 206040]
id_297563	-1.50278	10.2108	16.1709	5.78755e-05	0.000185002	heat shock protein 90
id_298583	-1.5013	9.62566	104.913	1.2765e-24	3.23082e-23	superoxide dismutase
id_147468	-1.50117	3.63345	66.9834	2.73797e-16	3.53474e-15	acid phosphatase
id_321796	-1.49866	5.53637	15.0075	0.000107084	0.000324606	ankyrin repeat protein
id_131177	-1.49802	3.65055	28.627	8.77517e-08	4.39391e-07	glycoside hydrolase family 15 protein
id_143900	-1.4966	5.69371	75.3813	3.88045e-18	5.96172e-17	translation machinery-associated protein 20
id_321480	-1.49637	4.52203	65.1122	7.07533e-16	8.87293e-15	fungal specific transcription factor domain-containing protein
id_302908	-1.49407	7.09895	53.2587	2.92387e-13	2.87111e-12	40 kda peptidyl-prolyl cis-trans isomerase
id_30979	-1.49105	2.94357	49.2372	2.26811e-12	2.00011e-11	phenol 2-
id_291137	-1.49067	4.08903	11.1946	0.000820368	0.00207006	very large low complexity protein
id_92302	-1.48894	4.62989	60.5424	7.2012e-15	8.25956e-14	hypothetical protein TRIATDRAFT_92302 [Trichoderma atroviride IMI 206040]
id_244574	-1.48592	6.62801	111.468	4.67318e-26	1.37992e-24	aldehyde dehydrogenase
id_83165	-1.48384	4.50567	50.5716	1.14894e-12	1.05134e-11	mfs transporter
id_86655	-1.48255	6.12908	51.9824	5.59993e-13	5.32313e-12	c6 transcription factor
id_299668	-1.4824	5.51855	93.1898	4.75134e-22	1.0197e-20	hypothetical protein TRIATDRAFT_299668 [Trichoderma atroviride IMI 206040]
id_150557	-1.48236	7.29217	73.4865	1.01329e-17	1.48551e-16	rhamnolipids biosynthesis 3-oxoacyl-
id_132095	-1.48196	5.2957	88.7241	4.53892e-21	8.78967e-20	duf1760-domain-containing protein
id_231168	-1.48139	2.91	30.9219	2.68619e-08	1.43384e-07	penicillin-binding protein
id_128472	-1.48136	7.16099	67.8658	1.7501e-16	2.30587e-15	succinate semialdehyde dehydrogenase
id_300895	-1.4809	9.4812	43.4688	4.30768e-11	3.21129e-10	c6 finger domain
id_151377	-1.4788	1.61296	19.4499	1.03274e-05	3.79004e-05	#NAME?
id_302277	-1.47656	7.20921	37.3278	9.98489e-10	6.44029e-09	hypothetical protein TRIATDRAFT_259608 [Trichoderma atroviride IMI 206040]
id_287830	-1.47649	5.1494	22.8889	1.71637e-06	7.15328e-06	amino acid permease family
id_77659	-1.47579	3.09398	13.13	0.000290603	0.000808775	acyl transferase
id_251390	-1.47514	4.58424	50.0268	1.51663e-12	1.3653e-11	protein phosphatase-
id_146755	-1.47488	4.19382	24.7725	6.45114e-07	2.8589e-06	phosphatidylserine decarboxylase family protein
id_249136	-1.4735	10.5666	47.0736	6.83711e-12	5.64248e-11	wsc domain-containing protein
id_41946	-1.47326	4.00656	69.3118	8.4066e-17	1.13088e-15	fungal specific transcription
id_300815	-1.47144	5.50033	83.1756	7.50792e-20	1.31618e-18	d-galacturonic acid reductase
id_131482	-1.47099	4.55698	37.0365	1.15939e-09	7.42062e-09	c2h2 transcription factor
id_28832	-1.46858	6.17619	142.547	7.38197e-33	4.15335e-31	hypothetical protein TRIATDRAFT_28832 [Trichoderma atroviride IMI 206040]
id_88743	-1.46375	8.23958	22.2947	2.33855e-06	9.54564e-06	copper amine oxidase
id_79879	-1.46331	6.43117	98.216	3.75154e-23	8.58216e-22	5-oxoprolinase
id_301506	-1.46269	5.53485	62.6064	2.5243e-15	3.04636e-14	carboxymuconolactone decarboxylase
id_146288	-1.46228	5.12429	73.7149	9.02566e-18	1.32786e-16	riboflavin kinase
id_296912	-1.46146	8.4586	92.8103	5.7555e-22	1.21949e-20	carbon-nitrogen hydrolase
id_155050	-1.46071	8.52486	120.106	5.99643e-28	2.0464e-26	peptidase family m3
id_218493	-1.45999	6.85105	66.8763	2.89084e-16	3.72056e-15	ankyrin repeat protein nuc-2
id_30732	-1.45978	2.22719	21.4188	3.69141e-06	1.46303e-05	1-acyl-sn-glycerol-3-phosphate acyltransferase
id_266978	-1.45577	3.73438	55.37	9.98476e-14	1.02267e-12	phosphorylase superfamily protein
id_291412	-1.45498	5.71987	56.3957	5.92593e-14	6.23253e-13	cytochrome p450
id_297821	-1.45436	4.73048	86.8891	1.14783e-20	2.14786e-19	hypothetical protein TRIATDRAFT_297821 [Trichoderma atroviride IMI 206040]
id_297535	-1.4504	7.17247	46.4141	9.57243e-12	7.69398e-11	hypothetical protein TRIATDRAFT_297535 [Trichoderma atroviride IMI 206040]
id_37570	-1.44896	4.35706	65.2284	6.67012e-16	8.37739e-15	3-oxoacyl-(acyl-carrier-protein) reductase
id_320017	-1.44835	5.3067	32.9636	9.39016e-09	5.38511e-08	abc periplasmic substrate-binding family protein
id_36337	-1.44669	9.87749	16.1392	5.88522e-05	0.000187548	neutral protease
id_149584	-1.44624	7.70466	102.302	4.76747e-24	1.14736e-22	hypothetical protein TRIATDRAFT_149584 [Trichoderma atroviride IMI 206040]
id_299636	-1.4455	6.24424	110.845	6.39928e-26	1.83748e-24	short chain dehydrogenase
id_321298	-1.44274	6.17027	82.5438	1.03353e-19	1.80046e-18	hypothetical protein TRIATDRAFT_321298 [Trichoderma atroviride IMI 206040]
id_210557	-1.44232	4.27281	63.4547	1.64099e-15	2.01245e-14	ankyrin repeat and sam domain containing protein 6
id_152882	-1.44216	5.83306	93.0416	5.12061e-22	1.09332e-20	memo-like protein
id_316778	-1.44164	3.13826	30.496	3.3456e-08	1.76661e-07	glutamyl-trna amidotransferase subunit a
id_287239	-1.44034	4.22662	29.3106	6.1657e-08	3.14594e-07	extracellular alkaline serine protease
id_322594	-1.44034	3.37669	34.5818	4.08708e-09	2.45195e-08	amp-binding enzyme
id_302297	-1.43831	5.42197	6.63416	0.0100041	0.019717	hypothetical protein TRIATDRAFT_302297 [Trichoderma atroviride IMI 206040]
id_300938	-1.43737	6.48726	113.455	1.71488e-26	5.17386e-25	sulfate adenylyltransferase
id_133486	-1.43674	3.61391	23.788	1.0755e-06	4.61871e-06	threonine dehydratase
id_146349	-1.43617	8.69976	56.7667	4.90704e-14	5.20521e-13	phosphoglycerate kinase
id_129389	-1.43457	5.45326	102.029	5.47123e-24	1.30916e-22	pua domain-containing protein
id_32123	-1.4328	4.49792	28.3096	1.0338e-07	5.12407e-07	mismatched base pair and cruciform dna recognition
id_302534	-1.43278	6.10995	61.5983	4.21182e-15	4.96768e-14	arginase family protein
id_301803	-1.43209	7.12056	111.101	5.62239e-26	1.64272e-24	uracil-5-carboxylate decarboxylase
id_34472	-1.43146	3.21966	14.3045	0.000155492	0.000457843	umta methyltransferase
id_316966	-1.43112	6.67089	69.7953	6.57884e-17	8.92014e-16	biotin synthase
id_298191	-1.43105	4.79114	10.1681	0.00142894	0.00343498	6-phosphogluconolactonase
id_323147	-1.43091	2.73093	18.5163	1.6846e-05	5.93386e-05	proline-rich- partial
id_303074	-1.42961	7.34898	115.672	5.60909e-27	1.76253e-25	thioredoxin-like protein
id_127733	-1.42592	7.13797	78.8358	6.74934e-19	1.09769e-17	prenylcysteine oxidase
id_35776	-1.42489	5.27852	56.7283	5.00391e-14	5.29448e-13	duf1446 domain-containing protein
id_322726	-1.42341	4.95591	85.4588	2.36584e-20	4.3108e-19	multiple ankyrin repeats single kh domain
id_320124	-1.42294	4.95114	81.1847	2.05579e-19	3.48647e-18	sorbitol dehydrogenase
id_301429	-1.4225	6.55482	37.9388	7.30006e-10	4.80534e-09	acetate kinase
id_300702	-1.42081	3.06461	9.08949	0.00257083	0.00583305	hypothetical protein TRIATDRAFT_300702 [Trichoderma atroviride IMI 206040]
id_45036	-1.41451	4.1061	59.9416	9.77136e-15	1.10552e-13	homoserine o-acetyltransferase
id_183342	-1.41166	3.26193	36.5543	1.48469e-09	9.37302e-09	mfs transporter
id_189152	-1.41066	3.75183	45.8795	1.25752e-11	9.9918e-11	endoribonuclease l-psp
id_302528	-1.40972	7.87339	107.907	2.81666e-25	7.61505e-24	rpel repeat protein
id_159522	-1.40937	6.62816	103.686	2.37054e-24	5.84008e-23	nad -binding protein
id_44629	-1.40805	7.45604	51.0656	8.93321e-13	8.23774e-12	acid phosphatase
id_300309	-1.40717	6.12669	76.7329	1.95713e-18	3.08655e-17	tubulin-specific chaperone c
id_282940	-1.40462	4.35797	61.0682	5.51302e-15	6.42054e-14	nuc-1 negative regulatory protein preg
id_299667	-1.40444	9.14324	86.2169	1.61247e-20	2.98378e-19	fructose-bisphosphate class ii
id_142446	-1.40327	3.36721	53.6935	2.34337e-13	2.323e-12	polysaccharide deacetylase family protein
id_296847	-1.40226	6.51167	6.73509	0.00945342	0.018747	ccch zinc finger dna binding protein
id_213626	-1.40147	4.92481	107.897	2.83085e-25	7.62863e-24	hypothetical protein TRIATDRAFT_213626 [Trichoderma atroviride IMI 206040]
id_298327	-1.39975	7.56008	112.811	2.37316e-26	7.10839e-25	protein
id_140096	-1.39641	7.70614	50.497	1.19348e-12	1.08851e-11	4-aminobutyrate aminotransferase
id_293221	-1.39532	2.18686	29.7873	4.8214e-08	2.49056e-07	---NA---
id_322736	-1.3932	1.8837	41.9634	9.29963e-11	6.74547e-10	hypothetical protein TRIATDRAFT_322736 [Trichoderma atroviride IMI 206040]
id_42539	-1.39298	5.46082	38.8403	4.59944e-10	3.08867e-09	purine permease
id_291431	-1.39125	2.19726	32.4077	1.2499e-08	7.07876e-08	het domain-containing protein
id_173849	-1.39036	2.08914	26.3846	2.79762e-07	1.29854e-06	tpr domain protein
id_300887	-1.38931	5.10767	69.2643	8.61125e-17	1.15655e-15	phosphoglycerate mutase
id_225683	-1.38925	2.78013	25.0707	5.52652e-07	2.46885e-06	protein
id_322669	-1.38616	2.82823	47.5542	5.35049e-12	4.46428e-11	af309689_11hypothetical gln pro-rich protein
id_300248	-1.38542	8.27665	61.7402	3.91899e-15	4.66192e-14	nmt1 protein
id_34379	-1.38513	3.41109	23.8064	1.06528e-06	4.58191e-06	phospholipase d p1
id_297731	-1.38227	1.59785	14.4499	0.000143935	0.000427138	ubiquitin supergroup
id_296852	-1.37908	3.5876	30.3279	3.64847e-08	1.91798e-07	ankyrin repeat and socs box protein 7
id_185385	-1.37831	5.59096	91.1146	1.35586e-21	2.76721e-20	glutathione s-transferase family
id_159436	-1.37831	8.2137	47.8584	4.58148e-12	3.86917e-11	heat shock protein sti1
id_228476	-1.37796	4.91127	94.8611	2.04227e-22	4.47526e-21	glyoxalase bleomycin resistance protein dioxygenase superfamily
id_257930	-1.37667	7.89753	47.9125	4.45668e-12	3.77142e-11	malate synthase
id_231146	-1.37567	3.44811	53.2087	2.99925e-13	2.93821e-12	protein kinase domain-containing protein
id_279683	-1.37437	7.32768	120.319	5.38546e-28	1.86853e-26	c6 finger domain
id_296313	-1.3738	3.03135	42.6651	6.49603e-11	4.77848e-10	duf636 domain-containing protein
id_299257	-1.37242	6.41026	52.9943	3.34514e-13	3.2465e-12	alcohol dehydrogenase
id_35737	-1.37016	5.16151	18.2143	1.97388e-05	6.85427e-05	sarcosine oxidase
id_291551	-1.37011	3.29283	35.8035	2.18258e-09	1.34825e-08	sister chromatid cohesion protein
id_300629	-1.36906	5.21935	84.0572	4.80667e-20	8.51599e-19	protein family
id_300384	-1.36889	7.86445	48.9134	2.67518e-12	2.33015e-11	homogentisate -dioxygenase
id_297885	-1.36861	5.73841	62.4092	2.79021e-15	3.34785e-14	hypothetical protein TRIATDRAFT_297885 [Trichoderma atroviride IMI 206040]
id_289128	-1.36636	3.62186	56.2967	6.23186e-14	6.51918e-13	glycoside hydrolase family 92 protein
id_154814	-1.36632	4.26345	31.512	1.98212e-08	1.08586e-07	pyruvate decarboxylase
id_83501	-1.36611	3.99808	11.6177	0.000653257	0.00168099	fk506 suppressor
id_45364	-1.36448	2.26021	46.7886	7.90704e-12	6.48051e-11	methyltransferase domain-containing protein
id_146802	-1.36332	4.2303	27.7842	1.35626e-07	6.57369e-07	d-xylose-proton symporter
id_317759	-1.363	7.41758	40.8095	1.67815e-10	1.18625e-09	hypothetical protein TRIATDRAFT_317759 [Trichoderma atroviride IMI 206040]
id_297505	-1.36253	3.33285	27.9392	1.25188e-07	6.11401e-07	hypothetical protein TRIATDRAFT_297505 [Trichoderma atroviride IMI 206040]
id_315888	-1.36065	2.70577	20.562	5.77302e-06	2.21326e-05	ankyrin repeat protein
id_78049	-1.3604	2.91662	35.6142	2.40528e-09	1.48033e-08	hydrogen voltage-gated channel 1
id_218164	-1.36026	3.95857	45.4448	1.56998e-11	1.22985e-10	alpha-galactosidase
id_257773	-1.35873	5.98479	55.3475	1.00998e-13	1.03318e-12	hypothetical protein TRIATDRAFT_257773 [Trichoderma atroviride IMI 206040]
id_300344	-1.35762	6.96557	36.2219	1.76084e-09	1.10079e-08	glutathione-dependent formaldehyde-activating enzyme
id_130738	-1.35756	2.96853	40.0387	2.48983e-10	1.72343e-09	short-chain dehydrogenase
id_127861	-1.35749	4.6419	45.3486	1.6491e-11	1.28818e-10	fad dependent oxidoreductase
id_288311	-1.3567	5.40795	9.99641	0.00156845	0.00373584	subtilisin-like protease
id_282405	-1.35662	3.18222	49.9958	1.54077e-12	1.38254e-11	alpha beta hydrolase family protein
id_294361	-1.35287	5.11577	57.3855	3.58232e-14	3.88412e-13	rna-directed rna polymerase
id_300652	-1.34995	5.77063	56.4588	5.73886e-14	6.04905e-13	aryl-alcohol dehydrogenase
id_300475	-1.34973	6.24741	104.136	1.88873e-24	4.72295e-23	methylthioadenosine phosphorylase
id_139480	-1.34965	3.49074	33.7755	6.18526e-09	3.63991e-08	hypothetical protein TRIATDRAFT_139480 [Trichoderma atroviride IMI 206040]
id_78405	-1.34955	1.64351	9.28412	0.00231149	0.00530241	cytochrome b561
id_31654	-1.34534	3.78304	51.628	6.70788e-13	6.28307e-12	c6 zinc finger domain protein
id_52111	-1.3451	4.55375	40.3923	2.07762e-10	1.45015e-09	histidine acid phosphatase
id_219500	-1.34475	3.17948	36.3859	1.61873e-09	1.01807e-08	short chain dehydrogenase
id_300252	-1.34352	8.16667	42.7592	6.19088e-11	4.57017e-10	serum paraoxonase arylesterase family protein
id_42549	-1.34335	4.96989	62.6529	2.46546e-15	2.97966e-14	camk camk1 protein kinase
id_285954	-1.33513	3.48853	18.737	1.50044e-05	5.34397e-05	c2h2 finger domain-containing protein
id_35736	-1.33435	4.49439	53.7271	2.30361e-13	2.28904e-12	methylglutaconyl- hydratase
id_299703	-1.33369	8.52391	51.5836	6.86125e-13	6.41951e-12	thiazole biosynthetic enzyme
id_129780	-1.33109	3.58948	28.0225	1.19911e-07	5.8666e-07	mfs quinate
id_129483	-1.33034	5.67707	87.2245	9.68782e-21	1.82926e-19	duf89 domain protein
id_299931	-1.33015	5.76368	30.8348	2.80951e-08	1.49583e-07	cord and cs domain-containing protein
id_90782	-1.32978	6.00321	126.117	2.89923e-29	1.12288e-27	peptidase s8 subtilisin kexin sedolisin
id_299720	-1.32887	6.4606	83.448	6.54146e-20	1.1516e-18	hypothetical protein TRIATDRAFT_299720 [Trichoderma atroviride IMI 206040]
id_130690	-1.32732	2.26409	29.021	7.15988e-08	3.62433e-07	cytochrome p450 52a11
id_241671	-1.32659	5.63568	70.0008	5.92815e-17	8.06597e-16	tlc domain-containing protein
id_232659	-1.32321	4.49371	90.7188	1.65611e-21	3.34719e-20	uncharacterized protein loc100501500
id_268387	-1.32186	4.56285	33.7099	6.39747e-09	3.75153e-08	acetylornithine deacetylase
id_231261	-1.32185	3.01859	35.8854	2.09276e-09	1.29661e-08	protein
id_227804	-1.32077	4.12365	40.4142	2.05445e-10	1.43518e-09	fungal specific transcription
id_298552	-1.32075	7.72714	127.535	1.41849e-29	5.65154e-28	dienelactone hydrolase
id_90432	-1.32007	3.06579	39.4203	3.41723e-10	2.32859e-09	glutathione s-transferase gst3
id_161079	-1.31984	9.38588	69.8809	6.29962e-17	8.55741e-16	pyruvate kinase
id_50132	-1.31713	5.29019	26.8099	2.2448e-07	1.05846e-06	nadph-dependent alpha-keto amide
id_298596	-1.31559	3.26219	28.1628	1.11527e-07	5.48517e-07	actin cortical patch protein
id_318579	-1.31533	4.48204	52.5579	4.17747e-13	4.02613e-12	amidohydrolase 3
id_302804	-1.31493	4.90924	29.8055	4.77633e-08	2.46881e-07	hypothetical protein TRIATDRAFT_302804 [Trichoderma atroviride IMI 206040]
id_294933	-1.31431	1.87886	13.4156	0.000249547	0.000705595	duf1445 domain-containing protein
id_153721	-1.31274	4.957	45.0966	1.87548e-11	1.46091e-10	6-phosphofructo-2-kinase
id_322230	-1.31211	2.6602	23.9782	9.74306e-07	4.21238e-06	signal sequence receptor alpha subunit
id_302053	-1.30968	6.93995	71.8404	2.33326e-17	3.30427e-16	high affinity nickel transport protein nic1
id_288310	-1.3095	2.4744	27.8211	1.33069e-07	6.45726e-07	adp-ribosylglycohydrolase family protein
id_286925	-1.30911	2.47928	26.6729	2.40978e-07	1.13113e-06	hypothetical protein TRIATDRAFT_286925 [Trichoderma atroviride IMI 206040]
id_161158	-1.30908	2.64139	11.5284	0.000685425	0.00175617	glycoside hydrolase family 3 protein
id_92086	-1.30898	6.3712	84.2364	4.39024e-20	7.81143e-19	het-c protein
id_29536	-1.30891	5.43957	28.0569	1.17802e-07	5.77702e-07	gpi anchored
id_258274	-1.30829	8.94102	17.8225	2.42496e-05	8.2689e-05	hypothetical protein TRIATDRAFT_258274 [Trichoderma atroviride IMI 206040]
id_84100	-1.30788	2.11986	9.36752	0.00220864	0.00509173	hypothetical protein TRIATDRAFT_84100 [Trichoderma atroviride IMI 206040]
id_92402	-1.30764	3.26748	45.0405	1.92998e-11	1.50055e-10	glycoside hydrolase family 16
id_300317	-1.30659	1.7086	19.6128	9.48323e-06	3.51035e-05	hnh endonuclease
id_167710	-1.30554	2.21685	12.531	0.00040026	0.00107828	hypothetical protein TRIATDRAFT_167710, partial [Trichoderma atroviride IMI 206040]
id_217898	-1.30416	4.15136	24.8938	6.05754e-07	2.69163e-06	hypothetical protein TRIATDRAFT_217898 [Trichoderma atroviride IMI 206040]
id_134074	-1.30361	6.65828	126.797	2.05827e-29	8.08454e-28	cop9 signalosome complex subunit 5
id_78753	-1.30035	2.11416	22.1534	2.51705e-06	1.02236e-05	hypothetical protein TRIATDRAFT_78753 [Trichoderma atroviride IMI 206040]
id_44528	-1.29995	3.3738	35.2783	2.85801e-09	1.74733e-08	glycosyltransferase family 32 protein
id_93906	-1.29939	2.96931	11.5556	0.000675461	0.00173316	sugar transporter
id_299631	-1.2992	8.35516	99.7715	1.71038e-23	3.9783e-22	dienelactone hydrolase
id_301237	-1.29895	10.1295	70.0525	5.7748e-17	7.88307e-16	glycogen phosphorylase
id_89308	-1.29732	6.29909	36.4551	1.56225e-09	9.85518e-09	salicylate hydroxylase
id_148568	-1.29365	6.60531	93.2695	4.56371e-22	9.81965e-21	domain protein
id_166868	-1.2932	4.39825	60.862	6.12185e-15	7.09982e-14	hypothetical protein TRIATDRAFT_166868, partial [Trichoderma atroviride IMI 206040]
id_294766	-1.29205	6.27182	73.3866	1.06588e-17	1.55712e-16	mitogen-activated protein kinase maf1
id_45809	-1.28883	8.41269	55.464	9.51879e-14	9.77348e-13	short-chain dehydrogenase reductase family
id_299588	-1.28841	6.66364	61.051	5.5614e-15	6.46784e-14	peptidase m24
id_46470	-1.28749	3.48374	5.9939	0.0143554	0.0272358	mynd finger family protein
id_297726	-1.28676	2.93269	21.0891	4.38415e-06	1.7204e-05	hypothetical protein TRIATDRAFT_297726 [Trichoderma atroviride IMI 206040]
id_128066	-1.2865	4.9832	74.6609	5.58912e-18	8.47733e-17	glycoside hydrolase family 13
id_298114	-1.28638	8.96695	34.1003	5.23429e-09	3.10662e-08	nad dependent epimerase
id_28652	-1.2853	2.52281	10.2589	0.00136026	0.0032841	fad binding domain-containing protein
id_88220	-1.2844	1.55976	14.1426	0.000169466	0.000494792	alpha beta-hydrolase
id_298116	-1.28151	9.95392	24.8798	6.10178e-07	2.70984e-06	acid proteinase
id_303042	-1.28078	6.06301	90.9064	1.50632e-21	3.0593e-20	xylitol dehydrogenase
id_53488	-1.27809	4.79348	47.9876	4.28915e-12	3.64075e-11	domain protein
id_256374	-1.27577	10.6005	40.9537	1.55875e-10	1.10654e-09	aldehyde dehydrogenase
id_247111	-1.27478	6.14275	87.7372	7.47545e-21	1.41795e-19	d-lactate dehydrogenase
id_34766	-1.27396	1.63968	20.6176	5.60773e-06	2.15485e-05	c6 zinc finger domain protein
id_319193	-1.27382	4.11848	36.3401	1.65719e-09	1.03911e-08	abc transporter
id_85002	-1.27378	2.99144	21.2252	4.08352e-06	1.61077e-05	hypothetical protein TRIATDRAFT_85002 [Trichoderma atroviride IMI 206040]
id_130331	-1.27345	9.23256	76.2485	2.5012e-18	3.91495e-17	triosephosphate isomerase
id_299492	-1.26876	7.18231	73.9705	7.92932e-18	1.17696e-16	quinone oxidoreductase
id_295188	-1.26521	4.52053	61.1116	5.39289e-15	6.28944e-14	glycoside hydrolase family 2 protein
id_89477	-1.26517	4.60324	55.8949	7.64521e-14	7.92798e-13	dihydroxyacetone kinase
id_151898	-1.26398	8.99687	73.2624	1.13508e-17	1.65241e-16	fumarate reductase succinate dehydrogenase flavoprotein
id_268723	-1.26041	3.88261	37.9273	7.34288e-10	4.82971e-09	gluconolactonase-like protein
id_300864	-1.2592	5.91529	64.2636	1.08837e-15	1.34664e-14	hypothetical protein TRIATDRAFT_300864 [Trichoderma atroviride IMI 206040]
id_315407	-1.25587	3.4897	36.987	1.18918e-09	7.59965e-09	hypothetical protein TRIATDRAFT_315407 [Trichoderma atroviride IMI 206040]
id_272036	-1.25581	3.02733	35.9929	1.9804e-09	1.23158e-08	mt-a70 family
id_296954	-1.25416	2.29224	23.2531	1.42019e-06	5.99995e-06	related to tol protein
id_319844	-1.25266	4.98648	74.6153	5.71988e-18	8.62852e-17	c6 zinc finger domain-containing protein
id_231723	-1.25189	5.01198	59.8495	1.02394e-14	1.1569e-13	cytochrome p450 monooxygenase
id_29595	-1.25152	3.51288	32.8835	9.78527e-09	5.60014e-08	nucleoside-diphosphate-sugar epimerase
id_88376	-1.25124	2.53367	33.3221	7.80909e-09	4.51886e-08	glycoside hydrolase
id_211484	-1.25038	2.11471	7.37946	0.00659731	0.0135879	hrq family protein 2
id_217405	-1.2474	5.30084	19.9319	8.02515e-06	3.02104e-05	hexose transporter
id_301596	-1.24692	6.27067	45.373	1.62863e-11	1.27458e-10	pf02656 domain containing protein
id_322929	-1.24608	2.41638	24.4744	7.53044e-07	3.31953e-06	hypothetical protein TRIATDRAFT_322929 [Trichoderma atroviride IMI 206040]
id_302959	-1.24483	6.56773	81.9287	1.41084e-19	2.43231e-18	aflatoxin b1 aldehyde reductase member 2
id_317538	-1.24356	4.11849	35.0336	3.24063e-09	1.96395e-08	ankyrin repeat domain-containing protein 50-like
id_79507	-1.24222	1.60391	14.0366	0.000179285	0.000520538	#NAME?
id_85009	-1.24194	2.42769	26.9105	2.13096e-07	1.00764e-06	hypothetical protein TRIATDRAFT_85009 [Trichoderma atroviride IMI 206040]
id_36309	-1.24146	4.78719	51.3317	7.80055e-13	7.24946e-12	br serine threonine-protein kinase
id_299617	-1.24142	5.00696	54.2251	1.7879e-13	1.79372e-12	asparaginase-like protein
id_297150	-1.24084	6.04874	30.4561	3.41516e-08	1.79988e-07	3-hydroxyisobutyrate dehydrogenase
id_37892	-1.23872	7.03636	45.7365	1.35279e-11	1.06875e-10	delta 1-pyrroline-5-carboxylate dehydrogenase
id_157437	-1.23853	6.90817	56.3244	6.14469e-14	6.43608e-13	hypothetical protein TRIATDRAFT_157437 [Trichoderma atroviride IMI 206040]
id_135426	-1.23849	7.66071	35.8077	2.17785e-09	1.34632e-08	glycoside hydrolase family 1 protein
id_35595	-1.23721	1.82034	5.77669	0.0162401	0.0303754	hypothetical protein TRIATDRAFT_35595, partial [Trichoderma atroviride IMI 206040]
id_140608	-1.23484	4.83724	68.1762	1.49519e-16	1.97626e-15	glucosamine 6-phosphate n-acetyltransferase
id_229679	-1.23458	5.42089	49.1869	2.32704e-12	2.04186e-11	porphobilinogen deaminase
id_240732	-1.23431	7.31262	55.069	1.16371e-13	1.18607e-12	arrestin domain-containing protein
id_127670	-1.23282	5.19749	44.2478	2.89332e-11	2.19624e-10	c6 transcription
id_82772	-1.23206	3.34062	40.2139	2.27617e-10	1.58211e-09	alpha-galactosidase
id_78601	-1.23084	4.73477	33.2098	8.27323e-09	4.78397e-08	transcriptional activator xlnr
id_258498	-1.22826	5.70898	98.3882	3.4391e-23	7.88908e-22	gmf family protein
id_89596	-1.22791	5.17031	31.1647	2.37037e-08	1.27672e-07	subtilisin-like protease
id_81787	-1.22508	5.19463	37.8496	7.6415e-10	5.01425e-09	3 -bisphosphate nucleotidase
id_293399	-1.22421	6.30444	86.0244	1.77726e-20	3.27416e-19	btb poz domain-containing protein
id_301910	-1.22344	5.91098	53.0089	3.32038e-13	3.22623e-12	yippee family protein
id_316419	-1.22332	5.60716	67.6659	1.93689e-16	2.53992e-15	thermotolerance protein
id_149595	-1.22316	5.44841	40.5215	1.94462e-10	1.36075e-09	high-affinity nicotinic acid transporter
id_163392	-1.2227	8.78239	47.7547	4.83029e-12	4.07104e-11	glyoxal oxidase precursor
id_179700	-1.2209	2.58647	18.919	1.36389e-05	4.89952e-05	sodium nucleoside cotransporter
id_300453	-1.2201	9.67087	36.1932	1.78692e-09	1.11626e-08	helix-turn-helix domain-containing protein
id_174746	-1.21969	5.58168	52.2014	5.00903e-13	4.78877e-12	las seventeen-binding protein
id_255165	-1.21809	2.43994	12.719	0.000361955	0.000988197	hypothetical protein TRIATDRAFT_255165, partial [Trichoderma atroviride IMI 206040]
id_35207	-1.21656	2.72776	26.0197	3.37947e-07	1.54875e-06	mandelate racemase muconate lactonizing enzyme domain-containing protein
id_287033	-1.21653	3.6987	11.9016	0.000560866	0.0014613	amidohydrolase-like protein
id_297833	-1.21528	3.34509	42.4915	7.09899e-11	5.21281e-10	hypothetical protein TRIATDRAFT_297833 [Trichoderma atroviride IMI 206040]
id_255156	-1.21528	3.34509	42.4766	7.15325e-11	5.24803e-10	---NA---
id_132566	-1.21457	7.4677	70.8608	3.83343e-17	5.33458e-16	peptidase family m1
id_299771	-1.21374	6.86824	62.9124	2.16106e-15	2.61938e-14	vacuolar transporter chaperone 1
id_282906	-1.21061	6.60082	81.7556	1.53997e-19	2.63854e-18	glycerophosphodiester phosphodiesterase gde1
id_217096	-1.20949	2.73694	14.8105	0.000118873	0.000358125	bile-acid 7-alpha dehydratase
id_235502	-1.20853	2.26203	13.679	0.000216867	0.000621849	major facilitator superfamily transporter
id_29913	-1.2081	3.57829	19.8118	8.5452e-06	3.19228e-05	set and mynd domain-containing protein 3
id_299606	-1.20808	5.12916	88.4028	5.33947e-21	1.02211e-19	upf0261 domain-containing protein
id_238021	-1.20582	5.90456	75.5431	3.57523e-18	5.51314e-17	molybdenum cofactor synthesis domain-containing protein
id_291155	-1.20488	2.77299	18.5559	1.64997e-05	5.82914e-05	integral membrane protein
id_300194	-1.20465	7.75608	72.9902	1.30294e-17	1.88689e-16	choline dehydrogenase
id_49292	-1.20285	6.46248	49.4981	1.98567e-12	1.76276e-11	glutathione reductase
id_289259	-1.20041	5.57242	32.3703	1.2742e-08	7.20314e-08	hypothetical protein TRIATDRAFT_289259 [Trichoderma atroviride IMI 206040]
id_319219	-1.19943	4.98305	65.9479	4.62991e-16	5.86807e-15	kinetochore protein
id_302231	-1.19918	3.39931	14.9948	0.000107807	0.000326677	hypothetical protein TRIATDRAFT_302231 [Trichoderma atroviride IMI 206040]
id_300976	-1.19614	4.51202	21.514	3.51262e-06	1.39616e-05	hypothetical protein TRIATDRAFT_300976 [Trichoderma atroviride IMI 206040]
id_54661	-1.19467	2.52774	14.3933	0.000148328	0.000438298	maleylacetate
id_322912	-1.19389	4.60023	30.7631	2.91523e-08	1.54914e-07	hypothetical protein TRIATDRAFT_322912 [Trichoderma atroviride IMI 206040]
id_297537	-1.19338	5.75342	47.4831	5.54794e-12	4.6244e-11	#NAME?
id_30187	-1.19289	4.42068	41.6457	1.09405e-10	7.9013e-10	protein
id_131274	-1.19268	6.35059	57.5513	3.29276e-14	3.57948e-13	cytochrome p450
id_81862	-1.19116	6.11955	81.4	1.84362e-19	3.13943e-18	hypothetical protein TRIATDRAFT_81862 [Trichoderma atroviride IMI 206040]
id_217550	-1.19075	1.81429	22.668	1.92547e-06	7.99274e-06	beta-lactamase transpeptidase-like protein
id_301414	-1.19019	10.8064	51.2674	8.06032e-13	7.46588e-12	6-phosphogluconate dehydrogenase
id_152423	-1.18728	3.59143	32.6051	1.12921e-08	6.42714e-08	phosphatidylinositol -bisphosphate-binding
id_301067	-1.18643	5.11183	48.6581	3.047e-12	2.62654e-11	hypothetical protein TRIATDRAFT_301067 [Trichoderma atroviride IMI 206040]
id_239723	-1.18491	6.92279	16.7723	4.21433e-05	0.000138487	cytochrome p450 family
id_320433	-1.18447	3.83782	41.1915	1.38023e-10	9.85694e-10	hypothetical protein TRIATDRAFT_320433, partial [Trichoderma atroviride IMI 206040]
id_148978	-1.18371	4.89782	44.8982	2.07553e-11	1.60921e-10	chitobiosyldiphosphodolichol beta-mannosyltransferase
id_254905	-1.18334	6.95515	40.636	1.83399e-10	1.28984e-09	endonuclease exonuclease phosphatase family protein
id_178036	-1.18327	2.17448	22.0283	2.68666e-06	1.08548e-05	ankyrin repeat-containing
id_212161	-1.1831	1.71122	12.9987	0.000311703	0.000862023	choline transport
id_298685	-1.18005	6.36117	60.7743	6.40082e-15	7.38222e-14	threonine aldolase
id_167387	-1.17928	2.51568	27.4208	1.63664e-07	7.8459e-07	folylpolyglutamate synthase
id_259281	-1.17849	3.77627	6.20947	0.0127069	0.0244478	hypothetical protein TRIATDRAFT_259281 [Trichoderma atroviride IMI 206040]
id_235172	-1.17821	3.66102	36.8343	1.28606e-09	8.19359e-09	major facilitator superfamily transporter
id_143736	-1.17662	5.28812	76.4463	2.26289e-18	3.5486e-17	hypothetical protein TRIATDRAFT_143736 [Trichoderma atroviride IMI 206040]
id_213340	-1.17368	6.31394	78.9519	6.36417e-19	1.03707e-17	f-box protein
id_243775	-1.17283	7.99062	39.9889	2.55405e-10	1.76202e-09	carbohydrate-binding module family 48 protein
id_293141	-1.17242	4.12058	52.5998	4.0894e-13	3.94582e-12	cutinase transcription factor 1
id_301987	-1.17099	2.53025	18.1647	2.02603e-05	7.00613e-05	hypothetical protein TRIATDRAFT_301987 [Trichoderma atroviride IMI 206040]
id_146839	-1.16991	4.21636	54.0623	1.94237e-13	1.94167e-12	hypothetical protein TRIATDRAFT_146839, partial [Trichoderma atroviride IMI 206040]
id_86980	-1.16873	2.06095	5.02675	0.0249587	0.0444559	dash complex subunit spc34
id_318539	-1.16604	6.26628	46.5011	9.15649e-12	7.38818e-11	dienelactone hydrolase
id_294635	-1.16257	5.33086	61.6724	4.05632e-15	4.79787e-14	---NA---
id_132769	-1.16146	6.48571	41.9261	9.47913e-11	6.86968e-10	importin beta-5
id_147907	-1.16036	1.92574	21.0682	4.43225e-06	1.73682e-05	hypothetical protein TRIATDRAFT_147907 [Trichoderma atroviride IMI 206040]
id_297454	-1.15919	6.81234	26.5038	2.63023e-07	1.22631e-06	vegetative incompatibility protein 4
id_48434	-1.15545	3.4589	35.0116	3.27753e-09	1.98487e-08	arylsulfatase
id_259608	-1.15477	6.01995	20.491	5.99137e-06	2.2938e-05	hypothetical protein TRIATDRAFT_259608 [Trichoderma atroviride IMI 206040]
id_81934	-1.15418	2.59292	30.1811	3.93523e-08	2.05833e-07	peptidyl-prolyl cis-trans isomerase pin4
id_314977	-1.15391	3.16998	19.3549	1.08543e-05	3.96768e-05	d-stereospecific peptide hydrolase
id_301756	-1.15336	9.63838	31.0326	2.53733e-08	1.36136e-07	histidine acid phosphatase
id_220727	-1.15335	1.66738	15.4745	8.36248e-05	0.000258874	triosephosphate isomerase
id_282317	-1.15329	3.45398	18.4072	1.78378e-05	6.2454e-05	acyl-thioesterase 2
id_135431	-1.15312	4.53255	21.9754	2.76165e-06	1.1147e-05	family protein
id_174041	-1.15105	3.8329	31.7651	1.73993e-08	9.62683e-08	peptidase tripeptidyl-peptidase
id_51699	-1.15019	4.69907	39.1973	3.83066e-10	2.59966e-09	histone deacetylase
id_301043	-1.14987	2.4385	19.5193	9.95864e-06	3.66279e-05	hypothetical protein TRIATDRAFT_301043, partial [Trichoderma atroviride IMI 206040]
id_302751	-1.14981	5.66319	32.9908	9.2598e-09	5.31768e-08	isopenicillin n
id_81427	-1.14854	3.0298	13.5395	0.000233597	0.000663426	hypothetical protein TRIATDRAFT_81427 [Trichoderma atroviride IMI 206040]
id_219567	-1.14711	2.80729	19.3171	1.10708e-05	4.04151e-05	hypothetical protein TRIATDRAFT_219567 [Trichoderma atroviride IMI 206040]
id_322010	-1.1469	4.80602	31.7173	1.78323e-08	9.84768e-08	s8 family peptidase
id_297870	-1.14629	11.0413	27.8394	1.31817e-07	6.40025e-07	sexual development protein
id_131523	-1.14603	5.15196	31.3072	2.20264e-08	1.198e-07	alcohol dehydrogenase
id_299021	-1.14568	10.6865	11.3577	0.000751372	0.0019157	heat shock protein 70
id_132920	-1.14506	3.9366	21.6184	3.32647e-06	1.3247e-05	acyl- n-acyltransferase
id_46333	-1.14459	4.34003	37.6155	8.61567e-10	5.59615e-09	benzoate 4-monooxygenase
id_28687	-1.14206	3.17395	31.9887	1.55075e-08	8.63172e-08	salicylate hydroxylase
id_297484	-1.1418	6.58388	46.7652	8.00201e-12	6.54545e-11	nadh oxidase
id_90717	-1.14033	5.80609	37.3466	9.88925e-10	6.38355e-09	phenylalanyl-trna beta subunit
id_149340	-1.13751	6.67176	66.1595	4.15867e-16	5.3031e-15	wd domain containing protein
id_301769	-1.1369	7.13303	39.976	2.57096e-10	1.77222e-09	hypothetical protein TRIATDRAFT_301769 [Trichoderma atroviride IMI 206040]
id_280678	-1.13669	5.21096	46.7953	7.88024e-12	6.4649e-11	fmn-dependent nitrilotriacetate monooxygenase family
id_256768	-1.13618	2.05568	16.529	4.79117e-05	0.000155844	hypothetical protein TRIATDRAFT_256768 [Trichoderma atroviride IMI 206040]
id_130233	-1.13514	3.37458	35.9787	1.99491e-09	1.23967e-08	hypothetical protein TRIATDRAFT_130233 [Trichoderma atroviride IMI 206040]
id_86553	-1.13387	4.46246	35.0815	3.16192e-09	1.92466e-08	sugar transporter family protein
id_248609	-1.13373	3.13644	22.6646	1.9289e-06	7.99898e-06	beta-glucosidase m
id_214995	-1.13254	2.98731	19.1173	1.22925e-05	4.44655e-05	hypothetical protein TRIATDRAFT_214995, partial [Trichoderma atroviride IMI 206040]
id_292965	-1.13157	5.00831	23.5183	1.23732e-06	5.26476e-06	af323583_1beta transducin-like protein het-e2c*4
id_289470	-1.13125	3.96028	45.983	1.19284e-11	9.49599e-11	alkaline phytoceramidase
id_299749	-1.12993	6.49883	60.4782	7.43963e-15	8.50958e-14	dihydrodipicolinate synthase
id_44396	-1.1298	5.26427	51.7861	6.18877e-13	5.84284e-12	adenosine deaminase
id_137975	-1.1293	5.91008	62.9149	2.15833e-15	2.61938e-14	ibr finger domain protein
id_211428	-1.12859	2.34666	15.9426	6.52915e-05	0.00020594	nonribosomal peptide synthase
id_86846	-1.12565	3.25721	23.7357	1.10515e-06	4.73874e-06	dna photolyase
id_41385	-1.12562	3.0023	19.2342	1.15623e-05	4.20251e-05	meiotically up-regulated protein
id_320454	-1.12562	4.77577	44.5142	2.52519e-11	1.93088e-10	hypothetical protein TRIATDRAFT_320454, partial [Trichoderma atroviride IMI 206040]
id_81600	-1.12531	2.94668	26.3629	2.82916e-07	1.31172e-06	hypothetical protein TRIATDRAFT_81600 [Trichoderma atroviride IMI 206040]
id_41622	-1.12327	3.13595	24.3189	8.16354e-07	3.57966e-06	hypothetical protein TRIATDRAFT_41622, partial [Trichoderma atroviride IMI 206040]
id_146607	-1.12304	6.69165	38.9637	4.31761e-10	2.92121e-09	acetolactate synthase small subunit
id_303059	-1.12095	4.9282	60.5707	7.09815e-15	8.16385e-14	fas1 domain-containing protein
id_131946	-1.12019	5.1342	31.5049	1.98935e-08	1.08911e-07	scytalone dehydratase
id_292149	-1.11955	2.90188	21.7137	3.16517e-06	1.2641e-05	homocysteine s-methyltransferase
id_293435	-1.11919	3.58434	17.0917	3.56169e-05	0.000118491	cytochrome p450 monooxygenase
id_302146	-1.11917	7.12911	49.3992	2.08826e-12	1.84989e-11	sorbitol utilization protein sou2
id_167723	-1.11878	1.7944	16.0714	6.09983e-05	0.000193867	zinc finger protein odd-paired-like
id_182228	-1.11842	2.19425	17.9777	2.23511e-05	7.65601e-05	serine threonine protein kinase
id_49508	-1.11823	5.76335	13.3955	0.00025223	0.000712697	sugar transporter family protein
id_90607	-1.11807	2.67437	23.2277	1.43907e-06	6.07355e-06	c6 zinc finger domain protein
id_285447	-1.11761	2.51774	16.7756	4.20708e-05	0.000138304	secreted protein
id_33437	-1.11679	2.14788	15.9363	6.55115e-05	0.000206556	intracellular serine protease
id_300834	-1.1165	8.25627	54.8203	1.32068e-13	1.34441e-12	fmn-binding split barrel-related protein
id_81200	-1.11602	4.53404	28.956	7.40405e-08	3.73884e-07	n-terminal binuclear zn cluster-containing protein
id_163125	-1.11578	4.62881	15.1855	9.74513e-05	0.000297462	protein phosphatase-
id_154744	-1.11559	4.34297	37.143	1.09777e-09	7.05333e-09	hypothetical protein TRIATDRAFT_154744 [Trichoderma atroviride IMI 206040]
id_166219	-1.11547	5.63623	58.4415	2.09429e-14	2.30372e-13	vhs domain-containing protein
id_313892	-1.11491	2.88542	21.7274	3.14262e-06	1.25569e-05	arginine metabolism regulation protein ii
id_231528	-1.11475	5.00708	37.8048	7.81892e-10	5.11857e-09	acetolactate synthase
id_300913	-1.11449	7.5564	34.2573	4.82866e-09	2.88025e-08	protein
id_86269	-1.11322	5.66863	24.7957	6.37406e-07	2.82624e-06	hypothetical protein TRIATDRAFT_86269 [Trichoderma atroviride IMI 206040]
id_28501	-1.11312	3.57987	37.5184	9.05534e-10	5.868e-09	short chain dehydrogenase
id_302419	-1.11305	11.0284	12.9706	0.000316429	0.00087264	alkaline proteinase
id_40546	-1.11276	4.7102	50.5107	1.18517e-12	1.08212e-11	glycoside hydrolase family 47 protein
id_279957	-1.11083	2.06922	17.9655	2.24949e-05	7.69261e-05	hypothetical protein TRIATDRAFT_279957 [Trichoderma atroviride IMI 206040]
id_299060	-1.10995	4.37108	22.3813	2.23534e-06	9.15127e-06	hypothetical protein TRIATDRAFT_299060 [Trichoderma atroviride IMI 206040]
id_302018	-1.10898	4.38132	34.4812	4.30386e-09	2.57829e-08	mfs quinate transporter
id_299784	-1.10808	6.29504	44.6269	2.3839e-11	1.83125e-10	tyrosine phosphatase
id_286047	-1.10799	3.43571	28.7816	8.10164e-08	4.07382e-07	holo-acyl-carrier-protein synthase
id_253517	-1.10735	4.28946	32.2205	1.37632e-08	7.7332e-08	trichothecene 3-o-acetyltransferase
id_288607	-1.10623	2.2544	20.6465	5.52382e-06	2.12358e-05	c6 finger domain
id_298903	-1.10536	6.46026	53.8666	2.14577e-13	2.13986e-12	urease accessory protein ureg
id_30815	-1.10527	4.7608	55.7546	8.21047e-14	8.47194e-13	multicopper oxidase
id_130189	-1.10509	5.44044	60.5509	7.16994e-15	8.23505e-14	abc-type nitrate sulfonate bicarbonate transporter
id_234784	-1.10489	3.01095	28.0091	1.20747e-07	5.90059e-07	glycoside hydrolase family 27 protein
id_132911	-1.10475	7.86024	26.7733	2.28779e-07	1.07751e-06	cytochrome p450 phenylacetate 2-hydroxylase
id_322621	-1.10355	4.12401	5.65587	0.0173971	0.0322568	ankyrin repeat protein
id_300933	-1.10325	4.47786	29.1229	6.79291e-08	3.44695e-07	mfs monocarboxylate transporter
id_243447	-1.10272	2.64714	18.0123	2.19478e-05	7.53615e-05	dna repair family protein
id_288687	-1.09993	1.90891	15.9605	6.4679e-05	0.000204473	cytochrome p450 pisatin
id_317167	-1.09961	3.9616	36.7269	1.35891e-09	8.61752e-09	protein phosphatase-
id_300944	-1.09791	8.29054	13.8721	0.000195684	0.000564413	hypothetical protein TRIATDRAFT_300944 [Trichoderma atroviride IMI 206040]
id_94131	-1.09722	3.08078	14.6087	0.000132302	0.000395717	bahd acyltransferase dcr-like
id_245984	-1.0969	7.04278	70.2362	5.26126e-17	7.21755e-16	glycoside hydrolase family 3 protein
id_49782	-1.0965	2.28798	8.38438	0.0037846	0.00826281	amino acid transporter
id_152298	-1.09608	6.15963	67.0051	2.70799e-16	3.50147e-15	class i glutamine
id_231658	-1.09561	3.18261	15.98	6.40135e-05	0.000202549	ankyrin repeat-containing protein
id_127924	-1.09262	2.93838	5.7117	0.0168522	0.0314074	glycoside hydrolase family 54 protein
id_40597	-1.09223	3.00653	17.48	2.90349e-05	9.78048e-05	alcohol dehydrogenase
id_181383	-1.09112	2.9696	14.4374	0.000144896	0.000429224	nacht and wd domain protein
id_50272	-1.09055	2.17369	9.73052	0.00181233	0.00425946	aminotransferase
id_32632	-1.08794	2.91409	18.0896	2.10751e-05	7.26676e-05	alcohol dehydrogenase
id_130414	-1.08743	4.4399	47.0418	6.94882e-12	5.72899e-11	gdsl lipase acylhydrolase family protein
id_81264	-1.08671	5.09035	29.2931	6.22177e-08	3.17261e-07	pfs domain-containing protein
id_280929	-1.08602	5.19137	19.9855	7.80305e-06	2.94676e-05	long chain fatty alcohol oxidase
id_132018	-1.08566	3.74472	39.6242	3.07839e-10	2.10993e-09	uncharacterized protein loc100274375 precursor
id_316567	-1.08406	4.58846	44.8509	2.12618e-11	1.64237e-10	c6 transcription factor
id_52875	-1.08359	4.36453	32.222	1.37524e-08	7.73235e-08	het domain protein
id_93227	-1.08203	3.45072	21.0343	4.51132e-06	1.75952e-05	octanoyltransferase-like protein
id_297423	-1.08081	10.2336	42.6317	6.60789e-11	4.85648e-10	enolase
id_297090	-1.08066	5.78753	21.7648	3.08206e-06	1.23446e-05	o-methyltransferase
id_165061	-1.07721	4.75265	30.1174	4.06673e-08	2.12178e-07	hypothetical protein TRIATDRAFT_165061, partial [Trichoderma atroviride IMI 206040]
id_297140	-1.07578	6.36979	75.8481	3.06343e-18	4.777e-17	mitochondrial 18kda protein
id_131293	-1.07448	2.73545	13.5781	0.000228846	0.000651932	na k atpase alpha 1
id_299826	-1.07439	4.08387	39.941	2.61747e-10	1.80129e-09	hypothetical protein TRIATDRAFT_299826 [Trichoderma atroviride IMI 206040]
id_300183	-1.07382	1.85647	11.04	0.000891684	0.00223646	hypothetical protein TRIATDRAFT_300183 [Trichoderma atroviride IMI 206040]
id_210223	-1.07286	4.04881	31.1204	2.42506e-08	1.30449e-07	c6 transcription
id_126979	-1.07234	5.57788	79.9643	3.81226e-19	6.31108e-18	fad dependent oxidoreductase
id_47749	-1.07008	4.77525	48.4198	3.44078e-12	2.95071e-11	domain-containing protein
id_23808	-1.069	1.99995	22.821	1.77809e-06	7.39939e-06	het domain protein
id_297394	-1.06861	7.63173	47.9417	4.39084e-12	3.72327e-11	fumarate hydratase
id_311245	-1.06834	8.38173	72.6817	1.52339e-17	2.19849e-16	glucose-6-phosphate 1-dehydrogenase
id_300327	-1.06729	7.69188	57.3714	3.60817e-14	3.9059e-13	tsa family protein
id_84318	-1.06709	6.73585	44.9257	2.04657e-11	1.58824e-10	peptidase family m48
id_281366	-1.06611	1.80755	14.9769	0.000108833	0.000329665	c6 zinc finger domain protein
id_301657	-1.06506	5.64302	46.8167	7.79451e-12	6.40088e-11	hypothetical protein TRIATDRAFT_301657 [Trichoderma atroviride IMI 206040]
id_298187	-1.06403	13.3408	19.3142	1.10881e-05	4.04604e-05	trypsin-like protease
id_129438	-1.06278	3.84385	47.7724	4.78682e-12	4.03848e-11	fad-binding domain protein
id_161047	-1.06242	8.14631	50.4329	1.23309e-12	1.12341e-11	heavy-metal-associated domain-containing protein
id_153642	-1.06114	3.96454	21.0664	4.43636e-06	1.73761e-05	aldose 1-epimerase
id_142194	-1.06107	3.97439	19.9746	7.84775e-06	2.96095e-05	tpa_inf: bifunctional dethiobiotin synthetase adenosylmethionine-8-amino-7-oxononanoate aminotransferase
id_200177	-1.06071	7.36197	42.9553	5.60052e-11	4.14538e-10	fumarylacetoacetase
id_156569	-1.0595	3.16202	20.1693	7.088e-06	2.69137e-05	nrps-like enzyme
id_132261	-1.05832	5.48874	43.5109	4.21614e-11	3.14586e-10	oxidoreductase family protein
id_300140	-1.05634	8.42345	47.6947	4.98043e-12	4.18487e-11	hit family protein 1
id_312515	-1.05632	4.14234	17.9715	2.24236e-05	7.67452e-05	hypothetical protein TRIATDRAFT_312515 [Trichoderma atroviride IMI 206040]
id_322236	-1.05521	5.86203	9.23645	0.00237244	0.0054243	nacht and wd domain protein
id_141643	-1.05429	6.22191	78.0364	1.01158e-18	1.63562e-17	cop9 signalosome complex subunit 2
id_32766	-1.05325	5.56393	64.1028	1.18096e-15	1.45687e-14	hypothetical protein TRIATDRAFT_32766 [Trichoderma atroviride IMI 206040]
id_247137	-1.05273	4.46188	19.9078	8.12694e-06	3.05246e-05	mfs transporter
id_216002	-1.05271	5.55194	54.7714	1.35394e-13	1.37491e-12	cytochrome
id_298838	-1.05052	3.60392	33.2085	8.27873e-09	4.78397e-08	glutathione s-transferase
id_143079	-1.04658	2.94477	16.3888	5.15883e-05	0.000166502	cystathionine gamma-synthase
id_259242	-1.04637	8.2148	61.4333	4.58008e-15	5.37917e-14	cytosolic non-specific dipeptidase
id_52114	-1.04493	4.60306	34.0317	5.42219e-09	3.21128e-08	ubiquitin carboxyl-terminal hydrolase
id_80276	-1.04439	4.05603	31.2415	2.2784e-08	1.23196e-07	37s ribosomal protein rsm22
id_239796	-1.04414	4.57231	36.5647	1.47681e-09	9.33036e-09	zinc finger protein
id_34152	-1.0436	5.54656	48.3231	3.61476e-12	3.09353e-11	fad dependent oxidoreductase
id_305876	-1.0434	2.34131	8.65772	0.00325678	0.00722216	ankyrin repeat protein
id_296716	-1.04307	2.82333	24.3418	8.06692e-07	3.54102e-06	haloacid type ii
id_83775	-1.04224	5.47595	36.1533	1.82386e-09	1.13762e-08	alcohol zinc-
id_321792	-1.04161	5.5872	48.8863	2.71245e-12	2.36014e-11	tlc domain-containing protein
id_251378	-1.04063	2.70001	20.2486	6.80028e-06	2.59039e-05	c2h2 finger domain-containing protein
id_315909	-1.0404	3.40495	20.0153	7.68249e-06	2.90255e-05	potassium channel
id_300775	-1.04029	8.25379	51.9563	5.67502e-13	5.38835e-12	fatty-acid amide hydrolase
id_298896	-1.04027	8.02659	66.8819	2.88269e-16	3.71581e-15	superoxide dismutase
id_154439	-1.03987	8.87771	35.9536	2.02072e-09	1.25464e-08	aminopeptidase 2
id_300289	-1.03818	7.43116	82.1175	1.28229e-19	2.21988e-18	#NAME?
id_40943	-1.03536	4.36585	14.4832	0.000141415	0.000420258	ubiquitin c-terminal hydrolase l3
id_54763	-1.03512	3.76671	13.3673	0.000256055	0.000722034	cyanamide hydratase
id_191725	-1.03507	4.61183	42.2914	7.86391e-11	5.74914e-10	c6 transcription factor
id_37369	-1.03259	3.67443	23.8793	1.02568e-06	4.42303e-06	acyl- n-acyltransferase
id_33697	-1.0325	2.84845	9.39033	0.00218133	0.00503713	protein
id_198407	-1.0314	6.62516	35.2484	2.90221e-09	1.77045e-08	hypothetical protein TRIATDRAFT_198407 [Trichoderma atroviride IMI 206040]
id_34393	-1.02985	5.65763	38.9382	4.37443e-10	2.95185e-09	lipase-like protein
id_35890	-1.02829	3.48944	9.19424	0.00242778	0.00553564	nmral1 protein
id_131999	-1.02645	4.96994	39.4981	3.28374e-10	2.24312e-09	er membrane protein
id_88290	-1.02506	5.63296	52.3486	4.6472e-13	4.44795e-12	l-asparaginase precursor
id_317997	-1.02499	3.61367	17.8679	2.36776e-05	8.08046e-05	mfs sugar
id_301812	-1.0249	6.93808	47.2175	6.35309e-12	5.2639e-11	enoyl- hydratase
id_302847	-1.02469	7.82927	30.9713	2.61872e-08	1.40232e-07	hypothetical protein TRIATDRAFT_302847 [Trichoderma atroviride IMI 206040]
id_86733	-1.02444	1.43165	10.9732	0.000924407	0.0023088	c6 transcription factor
id_175884	-1.0228	5.49603	37.0594	1.14582e-09	7.34506e-09	peroxisomal pex24-like protein
id_135603	-1.0218	9.17531	23.9514	9.87979e-07	4.26928e-06	phosphoglucomutase 2
id_178789	-1.01979	3.47998	22.4289	2.18071e-06	8.95404e-06	mitochondrial outer membrane protein
id_316693	-1.01979	3.08704	29.1452	6.71507e-08	3.41161e-07	hypothetical protein TRIATDRAFT_316693 [Trichoderma atroviride IMI 206040]
id_137209	-1.01866	5.69702	41.3575	1.26782e-10	9.09316e-10	hypothetical protein TRIATDRAFT_137209, partial [Trichoderma atroviride IMI 206040]
id_43274	-1.01851	2.4905	20.5887	5.69323e-06	2.18485e-05	zinc-binding dehydrogenase
id_302304	-1.01845	4.60289	7.58448	0.00588731	0.0122682	cutinase
id_127739	-1.0173	6.98466	57.5973	3.2166e-14	3.50126e-13	oxysterol binding protein
id_256410	-1.01646	4.1917	12.3213	0.000447822	0.00118986	ribonuclease h
id_37159	-1.01584	3.09793	8.84608	0.00293718	0.00658179	mfs transporter
id_83920	-1.01549	1.73115	15.4473	8.4839e-05	0.000262254	hexose transporter protein
id_295179	-1.01371	4.52808	29.1331	6.75743e-08	3.43104e-07	dsba-like thioredoxin domain-containing protein
id_136870	-1.01334	4.85348	20.6972	5.37951e-06	2.07193e-05	polyamine acetyltransferase
id_319630	-1.0129	1.7988	15.2273	9.53173e-05	0.000291697	cytidine and deoxycytidylate deaminase zinc-binding region
id_322698	-1.0109	1.6376	12.9795	0.000314914	0.000869459	gs1-like protein
id_299058	-1.0105	5.77578	38.9452	4.35866e-10	2.9436e-09	duf866 domain-containing protein
id_300551	-1.00857	7.36842	57.3447	3.6575e-14	3.95019e-13	nad dependent epimerase dehydratase family protein
id_79211	-1.00846	4.68218	16.2912	5.43168e-05	0.000174632	hypothetical protein TRIATDRAFT_79211 [Trichoderma atroviride IMI 206040]
id_291101	-1.007	5.04933	28.5004	9.36779e-08	4.67099e-07	mfs monocarboxylate transporter
id_317673	-1.00663	6.77316	42.4019	7.4316e-11	5.44265e-10	methionine aminopeptidase
id_146823	-1.00571	2.46714	5.05704	0.0245261	0.043779	sulphydryl oxidase
id_317291	-1.00522	8.33864	54.4066	1.63018e-13	1.6434e-12	glycoside hydrolase family 63
id_290370	-1.0042	6.32135	54.0647	1.93992e-13	1.94155e-12	inositol polyphosphate kinase
id_228746	-1.00401	4.9026	50.1818	1.40142e-12	1.26982e-11	#NAME?
id_191799	-1.00345	2.46381	9.9939	0.0015706	0.00373989	p-loop containing nucleoside triphosphate hydrolase
id_302859	-1.00278	6.90149	58.8602	1.69283e-14	1.882e-13	ethanolamine-phosphate cytidylyltransferase
id_301342	-1.00014	6.33847	73.3321	1.09573e-17	1.59792e-16	translation machinery-associated protein 22
