# Supplementary material for: Danger signals activate a putative innate immune system during regeneration in a filamentous fungus
Source: PLoS Genet. 2018 Nov 30;14(11):e1007390. doi: 10.1371/journal.pgen.1007390 (PMC6291166; doi:10.1371/journal.pgen.1007390)
Supplement: S8 Dataset — The table is a list of genes responsive to injury exclusively in each of the strains analyzed (WT, Δtmk1, Δtmk3) and those responsive in the WT and each of the mutants. (XLSX) [file pgen.1007390.s014.xlsx]

## Sheet: UP-Regulated
Supplementary Table2. Annotation of genes of the comparison of the transcriptional response to injury of the Dtmk mutants.
IRK3 - Genes included exclusively in "WTup":				IRK1 - Genes shared between "WTup" and "tmk3up":				Genes included exclusively in "tmk3up":
ID	Annotation			ID	Annotation			ID	Annotation
16680	nacht and wd domain protein			28577	calcium-independent phospholipase			10286	glycoside hydrolase family 18 protein
28910	family taurine catabolism dioxygenase			30477	zinc-binding alcohol			13574	c6 zinc finger domain protein
30057	aldehyde dehydrogenase			36070	specific rna polymerase ii transcription factor			15838	peroxisomal membrane anchor protein
31047	lipase ii precursor			39628	glycerol kinase			18509	c6 transcription
31750	hypothetical protein TRIATDRAFT_31750 [Trichoderma atroviride IMI 206040]			44131	acetylglutamate synthase			21808	serine threonine-protein kinase nak1
32328	urea carboxylase			44345	het domain protein			28893	hypothetical protein TRIATDRAFT_28893 [Trichoderma atroviride IMI 206040]
33623	acetyltransferase			44640	cysteine-rich secreted protein			28964	acid phosphatase
35096	von willebrand domain protein			44769	cyanamide hydratase			29283	succinate-semialdehyde dehydrogenase
35306	apses transcription factor			45728	hypothetical protein TRIATDRAFT_45728 [Trichoderma atroviride IMI 206040]			30137	cfem domain-containing protein
36693	cytochrome p450			46094	hypothetical protein TRIATDRAFT_46094 [Trichoderma atroviride IMI 206040]			30874	major facilitator superfamily transporter
39568	fructosamine kinase			46162	taurine catabolism dioxygenase			31864	glycoside hydrolase family 31
40728	general amino-acid permease gap1			47141	chy zinc finger domain-containing protein			32386	hypothetical protein TRIATDRAFT_32386 [Trichoderma atroviride IMI 206040]
40945	hypothetical protein TRIATDRAFT_40945 [Trichoderma atroviride IMI 206040]			49779	carboxypeptidase			33117	hypothetical protein TRIATDRAFT_33117 [Trichoderma atroviride IMI 206040]
40980	acyl- dehydrogenase			51561	hypothetical protein TRIATDRAFT_51561 [Trichoderma atroviride IMI 206040]			34851	mfs sugar
41937	aminotransferase class i and ii			53291	hypothetical protein TRIATDRAFT_53291 [Trichoderma atroviride IMI 206040]			35132	fungal specific transcription factor domain protein
42972	sexual development activator			77531	l-lactate dehydrogenase			35463	hypothetical protein TRIATDRAFT_35463, partial [Trichoderma atroviride IMI 206040]
45984	protein kinase-like domain			80005	protein			36504	amino-acid permease inda1
45996	2og-fe oxygenase			81214	hypothetical protein TRIATDRAFT_81214 [Trichoderma atroviride IMI 206040]			37969	endo- -beta-
49127	trna (uracil-5-)-methyltransferase trm9			85646	kinase domain containing protein			38060	beta-lactamase family protein
49508	sugar transporter family protein			89627	duf455 domain protein			38875	hypothetical protein TRIATDRAFT_38875 [Trichoderma atroviride IMI 206040]
49782	amino acid transporter			129729	inositol 5-phosphatase			39133	membrane transporter
54014	glycosyl hydrolases family 32 superfamily			131158	hypothetical protein TRIATDRAFT_131158 [Trichoderma atroviride IMI 206040]			39327	mip family channel protein
54763	cyanamide hydratase			133085	integral membrane protein			39498	rna polymerase iii subunit c17
55037	pyridoxal-dependent decarboxylase			134080	abc transporter			39549	siderophore iron transporter
77684	acetyltransferase			134170	ankyrin repeat domain-containing protein 28			39582	haloacid dehalogenase-like hydrolase
77838	acetolactate synthase			138574	hypothetical protein TRIATDRAFT_138574 [Trichoderma atroviride IMI 206040]			40604	rna 3 -terminal phosphate cyclase
79473	glycoside hydrolase family 16 protein			141071	hypothetical protein TRIATDRAFT_141071 [Trichoderma atroviride IMI 206040]			40648	#NAME?
81541	efflux pump antibiotic resistance			144106	ankyrin repeat and sam domain containing protein 6			40825	phenylacrylic acid decarboxylase
83118	sterol 24-c-methyltransferase			145443	zinc finger protein			41134	hypothetical protein TRIATDRAFT_41134 [Trichoderma atroviride IMI 206040]
86044	hypothetical protein TRIATDRAFT_86044 [Trichoderma atroviride IMI 206040]			150578	hypothetical protein TRIATDRAFT_150578 [Trichoderma atroviride IMI 206040]			41299	fungal transcriptional regulatory protein
86048	ankyrin repeat family protein			152157	gnat family			41700	acyl- n-acyltransferase
86269	hypothetical protein TRIATDRAFT_86269 [Trichoderma atroviride IMI 206040]			152289	catalase cat			42522	duf614 domain protein
87269	hypothetical protein TRIATDRAFT_87269 [Trichoderma atroviride IMI 206040]			152345	short-chain dehydrogenase reductase family			42665	enoyl- hydratase isomerase
88743	copper amine oxidase			152454	small s protein			42869	hypothetical protein TRIATDRAFT_42869 [Trichoderma atroviride IMI 206040]
90296	2-hydroxy-3-oxopropionate reductase			156465	duf221 domain-containing protein			43092	nadh-dependent flavin oxidoreductase
91546	hypothetical protein TRIATDRAFT_91546 [Trichoderma atroviride IMI 206040]			158198	cmgc protein kinase			43297	delta( )-delta( )-dienoyl- isomerase
93821	mfs monocarboxylate			158746	hypothetical protein TRIATDRAFT_158746, partial [Trichoderma atroviride IMI 206040]			43881	hypothetical protein TRIATDRAFT_43881 [Trichoderma atroviride IMI 206040]
93906	sugar transporter			160248	hypothetical protein TRIATDRAFT_160248 [Trichoderma atroviride IMI 206040]			44071	leucine rich repeat domain protein
127162	3-oxo-5-alpha-steroid 4-dehydrogenase			162830	yfw family protein 5			44549	arsenical-resistance protein
129963	alanine racemase domain protein			167080	hypothetical protein TRIATDRAFT_167080, partial [Trichoderma atroviride IMI 206040]			44568	b-(1-6) glucan synthase
130029	cellular retinoic acid binding protein			180941	ankyrin repeat and sam domain containing protein 6			44659	cation-transporting atpase 4
130241	general amino acid permease			181516	nb-arc and ankyrin domain protein			45299	endo- -beta-
131157	p-loop containing nucleoside triphosphate hydrolase protein			214096	at dna binding protein			45317	glycoside hydrolase family 18 protein
131513	alpha-aminoadipate reductase large			216490	cytochrome p450 alkane hydroxylase			45374	major facilitator superfamily transporter
131933	betaine aldehyde dehydrogenase			216865	short chain dehydrogenase			45615	pyridoxal-dependent decarboxylase
132346	glycosyltransferase family 32 protein			217154	conidial pigment polyketide synthase alb1			45696	hypothetical protein TRIATDRAFT_45696 [Trichoderma atroviride IMI 206040]
132789	aspartate racemase			219437	acyl- thioesterase ii			45766	sulfate permease
133200	g-protein coupled receptor protein			220212	integral membrane protein pth11-			45881	nb-arc and ankyrin domain protein
133271	duf1761-domain-containing protein			220623	trna ligase			46050	gnat family
133486	threonine dehydratase			224396	membrane protein			46082	mfs transporter
134069	pth11-typeg-protein-coupled receptor			227281	nb-arc and ankyrin domain protein			46148	protein
135431	family protein			227283	nacht and wd domain protein			46317	integral membrane pth11-like protein
136120	glycoside hydrolase family 20 protein			228873	ankyrin repeat domain-containing protein 28			46358	inner membrane transport protein yeij
136870	polyamine acetyltransferase			231193	mfs			46546	hypothetical protein TRIATDRAFT_46546 [Trichoderma atroviride IMI 206040]
137421	hypothetical protein TRIATDRAFT_137421 [Trichoderma atroviride IMI 206040]			231375	protein kinase domain-containing protein			47543	mitochondrial ribosomal protein l44
141294	xanthine dehydrogenase			239749	hypothetical protein TRIATDRAFT_239749, partial [Trichoderma atroviride IMI 206040]			48282	cupin 2 conserved barrel domain protein
143469	transcription factor c2h2			246325	ankyrin repeat and sam domain containing protein 6			48371	glycoside hydrolase
145314	asparaginase-like protein			252553	cfem domain-containing protein			48521	mfs monocarboxylate transporter
148697	mfs monocarboxylate transporter			257375	---NA---			49430	duf221 domain protein
149910	g-protein beta wd-40 repeats containing			258064	hypothetical protein TRIATDRAFT_258064, partial [Trichoderma atroviride IMI 206040]			50326	succinyl- :3-ketoacid-coenzyme a transferase
150676	glycoside hydrolase family 18 protein			258295	hydrophobin			50385	hypothetical protein TRIATDRAFT_50385 [Trichoderma atroviride IMI 206040]
152123	nad dependent epimerase dehydratase			258556	histidinol-phosphate aminotransferase			51090	hypothetical protein TRIATDRAFT_51090 [Trichoderma atroviride IMI 206040]
152285	o-methylsterigmatocystin oxidoreductase			276604	hypothetical protein TRIATDRAFT_276604 [Trichoderma atroviride IMI 206040]			52098	polysaccharide lyase family 7 protein
152359	hypothetical protein TRIATDRAFT_152359 [Trichoderma atroviride IMI 206040]			280284	hypothetical protein TRIATDRAFT_280284 [Trichoderma atroviride IMI 206040]			52101	glycosyltransferase family 2 protein
152924	glutathione-dependent formaldehyde-activating			280963	3-carboxymuconate cyclase			52592	chitinase-like protein
154204	mfs monocarboxylate			282697	dna-binding protein hexbp			53012	mfs dha1 multidrug resistance protein
154744	hypothetical protein TRIATDRAFT_154744 [Trichoderma atroviride IMI 206040]			285335	nacht and ankyrin domain containing protein			53091	mfs drug transporter
156562	oligopeptide transporter			288955	a g-specific adenine glycosylase			53110	fungal specific transcription factor
158174	amidase family protein			290194	thioredoxin reductase			53202	hypothetical protein TRIATDRAFT_53202 [Trichoderma atroviride IMI 206040]
158569	methyltransferase type 11			290350	hypothetical protein TRIATDRAFT_290350 [Trichoderma atroviride IMI 206040]			53480	het domain-containing protein
161626	c2h2 type zinc finger containing protein			292969	hypothetical protein TRIATDRAFT_292969 [Trichoderma atroviride IMI 206040]			53554	alkaline phosphatase
164074	major facilitator superfamily transporter			293872	fad binding domain-containing protein			53584	glycosyl hydrolase family 18
165783	set domain-containing protein			294334	het-s domain protein			53674	alcohol dehydrogenase
166845	carboxypeptidase y			297573	hypothetical protein TRIATDRAFT_297573 [Trichoderma atroviride IMI 206040]			53890	pak domain-containing protein
168714	hypothetical protein TRIATDRAFT_168714, partial [Trichoderma atroviride IMI 206040]			297887	aspartate protease			54080	dj-1 family protein
171630	vegetative incompatibility protein het-e-1			298300	hypothetical protein TRIATDRAFT_298300 [Trichoderma atroviride IMI 206040]			54281	quinoprotein amine dehydrogenase beta chain-like protein
195069	aminotransferase			298688	upf0145 domain-containing protein			77850	glutathione s-transferase
200177	fumarylacetoacetase			298717	flavohemoglobin			78088	hypothetical protein TRIATDRAFT_78088 [Trichoderma atroviride IMI 206040]
204124	hypothetical protein TRIATDRAFT_204124 [Trichoderma atroviride IMI 206040]			298726	hypothetical protein TRIATDRAFT_298726 [Trichoderma atroviride IMI 206040]			78403	duf1168 domain protein
210433	transcriptional			299543	hydrophobin			78513	choline ethanolamine kinase
210609	mfs transporter			299865	hypothetical protein TRIATDRAFT_299865 [Trichoderma atroviride IMI 206040]			78525	mitochondrial 54s ribosomal protein rml2
210776	polyamine oxidase			299945	hypothetical protein TRIATDRAFT_299945 [Trichoderma atroviride IMI 206040]			78866	amino acid permease
214420	trichothecene c-15 hydroxylase			300044	hypothetical protein TRIATDRAFT_300044 [Trichoderma atroviride IMI 206040]			79986	malic acid transport protein
217165	high affinity nitrate transporter			300156	thump domain-containing protein			81251	3-beta hydroxysteroid dehydrogenase
217405	hexose transporter			301272	protein			81358	amino acid
220486	ankyrin repeat-containing			301721	acetyltransferase			81372	rta1 domain
220695	transmembrane amino acid transporter family protein			315795	ankyrin repeat-containing			82465	iron permease ftr1 family protein
221533	integral membrane protein			316752	hypothetical protein TRIATDRAFT_316752 [Trichoderma atroviride IMI 206040]			82669	oxalate decarboxylase
224801	endoribonuclease l-psp			318643	major facilitator superfamily transporter			83168	upf0643 protein
235502	major facilitator superfamily transporter			319205	hypothetical protein TRIATDRAFT_319205 [Trichoderma atroviride IMI 206040]			83513	nucleolar protein 12
245835	calpain-like protein			319933	intracellular serine protease			83609	dna ligase 4
247209	homeodomain-like protein			319958	hypothetical protein TRIATDRAFT_319958 [Trichoderma atroviride IMI 206040]			83873	extracellular
255242	ubie coq5			320350	oligopeptide transporter opt-like protein			83999	chitinase chi18- partial
256104	nitrite reductase			323283	conidiospore surface protein			84076	hypothetical protein TRIATDRAFT_84076 [Trichoderma atroviride IMI 206040]
257427	hypothetical protein TRIATDRAFT_257427 [Trichoderma atroviride IMI 206040]							84221	hypothetical protein TRIATDRAFT_84221 [Trichoderma atroviride IMI 206040]
263459	cytochrome p450							84287	4-aminobutyrate aminotransferase
280212	hypothetical protein TRIATDRAFT_280212 [Trichoderma atroviride IMI 206040]							84409	cytochrome c oxidase assembly protein
282450	maleylacetoacetate isomerase							84532	alpha beta fold family
284614	hsp70 family protein							85011	fibronectin type iii domain-containing protein
285321	alcohol dehydrogenase							86566	histidine triad nucleotide-binding protein 3
285608	histone-fold domain containing protein							87599	hc-toxin synthetase
286297	set domain-containing protein 5							87968	c2h2 finger domain
286603	protein							88236	#NAME?
287033	amidohydrolase-like protein							88568	hypothetical protein TRIATDRAFT_88568 [Trichoderma atroviride IMI 206040]
287830	amino acid permease family							88854	d-arabinono- -lactone oxidase
288359	low temperature requirement protein a							89276	hypothetical protein TRIATDRAFT_89276 [Trichoderma atroviride IMI 206040]
289571	mfs monocarboxylate transporter							90126	amp dependent ligase
290226	microtubule associated protein							90644	alcohol dehydrogenase
290249	dynamin family protein							91075	beta- -glucanase
290506	integral membrane protein							91768	amidohydrolase family protein
290823	hypothetical protein TRIATDRAFT_290823 [Trichoderma atroviride IMI 206040]							92406	transcription factor cys6
291137	very large low complexity protein							93880	#NAME?
291155	integral membrane protein							93963	alpha beta-hydrolase
291159	nitrate reductase							94382	small s protein
291272	hypothetical protein TRIATDRAFT_291272 [Trichoderma atroviride IMI 206040]							127052	hypothetical protein TRIATDRAFT_127052 [Trichoderma atroviride IMI 206040]
291687	hypothetical protein TRIATDRAFT_291687 [Trichoderma atroviride IMI 206040]							127659	carbohydrate-binding module family 50 protein
291900	eukaryotic aspartyl protease							128042	siderophore iron transporter mirb
291965	hypothetical protein TRIATDRAFT_291965 [Trichoderma atroviride IMI 206040]							128752	f-box domain-containing protein
292294	major facilitator superfamily transporter							129432	opt oligopeptide transporter
293464	linoleate diol synthase							130696	molybdenum cofactor sulfurase
293784	pfs domain protein							130800	extracellular serine-rich protein
294319	mosc domain-containing protein							130805	carnitine acyl carnitine carrier
295408	2-nitropropane dioxygenase precursor							130820	hypothetical protein TRIATDRAFT_130820 [Trichoderma atroviride IMI 206040]
296306	hypothetical protein TRIATDRAFT_296306 [Trichoderma atroviride IMI 206040]							131462	high-affinity nicotinic acid transporter
296634	hypothetical protein TRIATDRAFT_296634 [Trichoderma atroviride IMI 206040]							131489	epoxide hydrolase
298089	hypothetical protein TRIATDRAFT_298089 [Trichoderma atroviride IMI 206040]							131874	tri15 protein
298252	phospho-2-dehydro-3-deoxyheptonate aldolase							132043	polysaccharide synthase cps1p
298329	fad binding domain-containing protein							132355	dihydrodipicolinate synthetase family protein
298421	gnat family n-							132598	nudix domain protein
298534	cysteine proteinase							132642	integral membrane protein
298696	geranylgeranyl pyrophosphate synthetase							132793	short-chain dehydrogenases
298750	nudix domain-containing protein							133790	3-ketoacyl- thiolase
299507	hypothetical protein TRIATDRAFT_256835 [Trichoderma atroviride IMI 206040]							137391	cyclohexanone monooxygenase
299610	hypothetical protein TRIATDRAFT_299610 [Trichoderma atroviride IMI 206040]							137654	major facilitator superfamily transporter
299700	glycoside catalytic core							138765	galactose-proton symport
300099	major facilitator superfamily transporter							140226	oligomeric golgi complex subunit 6
300384	homogentisate -dioxygenase							141234	plasma membrane atpase
300517	hypothetical protein TRIATDRAFT_300517 [Trichoderma atroviride IMI 206040]							142040	endothiapepsin precursor
300570	glucose repressible protein grg1							142583	hypothetical protein TRIATDRAFT_142583, partial [Trichoderma atroviride IMI 206040]
300708	tetratricopeptide repeat protein							143500	fad monooxygenase
301016	hypothetical protein TRIATDRAFT_301016 [Trichoderma atroviride IMI 206040]							145654	lipase esterase family
301100	gcn5-related n-acetyltransferase-like protein							145887	tyrosyl-trna synthetase
301468	shwachman-bodian-diamond syndrome protein							146044	branched-chain amino acid aminotransferase
301553	4-hydroxyphenylpyruvate dioxygenase							146128	aldehyde dehydrogenase
301901	stf2-like protein							147054	pdr16 protein
302231	hypothetical protein TRIATDRAFT_302231 [Trichoderma atroviride IMI 206040]							147444	hypothetical protein TRIATDRAFT_147444 [Trichoderma atroviride IMI 206040]
302386	adenylate-forming enzyme							147790	4-nitrophenylphosphatase
302452	cytochrome p450							149578	exosome-associated family protein
302809	gtp cyclohydrolase 1							151556	di- -cis-decaprenylcistransferase
303046	fad dependent oxidoreductase superfamily							152559	aspartic endopeptidase
307656	hypothetical protein TRIATDRAFT_307656 [Trichoderma atroviride IMI 206040]							152839	short-chain dehydrogenases
313961	hypothetical protein TRIATDRAFT_313961 [Trichoderma atroviride IMI 206040]							153153	hexose transporter
314983	secretory							154210	short chain dehydrogenase
315742	ankyrin repeat protein							154787	flavoprotein involved in k+ transport
316697	aaa family							155802	acyl- dehydrogenase
317681	ankyrin repeat-containing							156007	integral membrane protein
318886	miz zinc finger protein							156157	hydroxyproline-rich glycoprotein
319488	hypothetical protein TRIATDRAFT_319488 [Trichoderma atroviride IMI 206040]							156625	ferric-chelate reductase
321796	ankyrin repeat protein							156798	enoyl- hydratase isomerase
321810	subtilisin-like serine protease pr1c							156888	fad binding domain-containing protein
322907	major facilitator superfamily transporter							157851	trna-guanine transglycosylase
323147	proline-rich- partial							158531	retinol dehydrogenase 8
								158542	dimethylaniline monooxygenase
								159330	isopropanol dehydrogenase
								159395	family protein
								159580	killer kp4
								159587	hypothetical protein TRIATDRAFT_159587 [Trichoderma atroviride IMI 206040]
								161123	glycoside hydrolase family 93 protein
								161168	glycoside hydrolase family 55 protein
								162247	calpain family cysteine protease
								163047	u-box domain-containing protein
								163980	sap domain protein
								166159	integral membrane protein
								168126	het-domain-containing protein
								168459	hypothetical protein TRIATDRAFT_168459, partial [Trichoderma atroviride IMI 206040]
								168477	conidiation-specific protein (con-13)
								169743	protein
								171588	peptidase c14
								173130	ankyrin repeat protein
								173221	transient receptor potential domain containing protein
								173336	hypothetical protein TRIATDRAFT_173336, partial [Trichoderma atroviride IMI 206040]
								173428	transcription factor
								175045	atp synthase f0
								176471	tat pathway signal sequence
								177117	uncharacterized oxidoreductase
								177455	hypothetical protein TRIATDRAFT_177455, partial [Trichoderma atroviride IMI 206040]
								178795	rna 2 -phosphotransferase
								179152	hit finger domain
								179280	hypothetical protein TRIATDRAFT_179280, partial [Trichoderma atroviride IMI 206040]
								180361	het-domain-containing protein
								188756	tripeptidyl peptidase a
								189969	aaa family
								195239	nad-specific glutamate dehydrogenase
								195741	aminotransferase family protein
								206189	mitochondrial chaperone bcs1
								207541	katanin p60 atpase-containing subunit
								207848	udp-galactose transporter like protein
								209248	peptidase s41 family protein
								210069	capsule polysaccharide biosynthesis protein
								210297	class iii chitinase 2
								211881	hpp family protein
								212010	efflux pump antibiotic resistance protein
								212859	-dichlorophenol 6-monooxygenase
								214892	40s ribosomal protein s10-like protein
								216540	methyltransferase domain-containing protein
								216621	glycosyltransferase family 31 protein
								216651	sterol esterase
								216890	glycoside hydrolase family 75 protein
								216948	nad dependent epimerase
								217038	high affinity methionine permease
								218763	atpase family aaa domain-containing protein 3b
								221166	pyridoxal-dependent decarboxylase
								223428	hexokinase-1
								224197	nrps-like enzyme
								224344	ankyrin repeat protein
								224421	alpha- -mannosyltransferase
								224424	nacht domain protein
								227114	rna polymerase i-specific transcription initiation factor rrn3
								227190	nonselective cation channel
								228361	nonribosomal peptide synthetase 10
								229265	p-type atpase
								229348	cytosine permease
								229413	p-loop containing nucleoside triphosphate hydrolase protein
								229667	flavonol reductase cinnamoyl- reductase
								232182	truncated het-r
								233020	sulfatase domain protein
								233832	zinc finger
								235448	hypothetical protein TRIATDRAFT_235448 [Trichoderma atroviride IMI 206040]
								238530	quinic acid utilization activator
								238619	pq loop repeat protein
								238649	peroxisomal biogenesis factor 6
								239629	ankyrin repeat protein
								239890	tpr domain-containing protein
								241288	histone h3 lysine 36 methyltransferase
								242518	hypothetical protein TRIATDRAFT_242518 [Trichoderma atroviride IMI 206040]
								242992	f-box domain-containing protein
								247013	urea transporter
								247050	oxidoreductase domain containing protein
								250316	major facilitator superfamily transporter
								251030	mfs multidrug
								251276	hypothetical protein TRIATDRAFT_251276, partial [Trichoderma atroviride IMI 206040]
								252611	kinesin light chain
								252985	actin-related arp4 class
								254530	pyridoxine
								255399	extradiol ring-cleavage dioxygenase
								255823	carnitine o-acetyltransferase precursor
								258063	hypothetical protein TRIATDRAFT_258063 [Trichoderma atroviride IMI 206040]
								258206	hydrophobin
								258285	60s ribosomal protein l21
								258598	mutator-like element
								260119	hypothetical protein TRIATDRAFT_260119 [Trichoderma atroviride IMI 206040]
								264755	glutamyl-trna amidotransferase subunit a
								266330	purine transporter
								268974	short chain dehydrogenase reductase family
								269934	het-domain-containing protein
								278815	tam domain
								280152	hypothetical protein TRIATDRAFT_280152 [Trichoderma atroviride IMI 206040]
								280857	nitroreductase family protein
								280923	zinc finger domain-containing cchc-type
								281230	adp-ribosylglycohydrolase-like protein
								283096	hypothetical protein TRIATDRAFT_283096 [Trichoderma atroviride IMI 206040]
								283182	carbohydrate-binding protein
								283617	protein
								284537	tail fiber protein
								284689	ammecr1 family protein
								284984	zinc finger protein 58
								285308	hypothetical protein TRIATDRAFT_285308 [Trichoderma atroviride IMI 206040]
								287170	related to a-agglutinin core protein aga1
								287819	protein
								288190	subtilisin-like protein
								288579	duf895 domain membrane protein
								288710	flotillin domain-containing protein
								289241	ribonuclease subunit b
								289547	phospholipase d
								289654	trna (adenine-n -)-methyltransferase
								290047	mpr-like gpcr protein
								290327	low affinity iron
								290565	hypothetical protein TRIATDRAFT_290565 [Trichoderma atroviride IMI 206040]
								290918	quinate repressor
								291077	fad binding domain-containing protein
								291144	hypothetical protein TRIATDRAFT_291144 [Trichoderma atroviride IMI 206040]
								291343	redoxin domain-containing protein
								291665	mannosylphosphate transferase
								291851	efflux pump antibiotic resistance
								292229	tol protein
								293815	cytochrome p450
								294001	family protein
								294555	hypothetical protein TRIATDRAFT_294555 [Trichoderma atroviride IMI 206040]
								294663	pap2 domain containing protein
								294834	glycoside hydrolase family 16 protein
								295259	phosphatidate cytidylyltransferase family protein
								295477	short chain type
								295566	hypothetical protein TRIATDRAFT_295566 [Trichoderma atroviride IMI 206040]
								295978	dna-directed rna polymerase iii subunit rpc6
								296804	mfs transporter
								296838	triose phosphate transporter
								296851	delta fatty acid desaturase
								296993	hypothetical protein TRIATDRAFT_296993 [Trichoderma atroviride IMI 206040]
								296996	hypothetical protein TRIATDRAFT_296996 [Trichoderma atroviride IMI 206040]
								297007	hypothetical protein TRIATDRAFT_297007 [Trichoderma atroviride IMI 206040]
								297020	ccr4-not complex subunit caf16
								297025	nadp-specific glutamate dehydrogenase
								297233	hypothetical protein TRIATDRAFT_254555 [Trichoderma atroviride IMI 206040]
								297513	lysophospholipase precursor
								297561	50s ribosomal protein
								297650	gmp synthase
								297692	dna-directed rna polymerases i and iii subunit rpac2
								297805	ribonuclease p protein subunit p29
								297809	---NA---
								297813	short chain oxidoreductase
								297882	hypothetical protein TRIATDRAFT_297882 [Trichoderma atroviride IMI 206040]
								297934	gtp cyclohydrolase 1
								297937	c6 finger domain protein
								297939	upc2 protein
								298095	hypothetical protein TRIATDRAFT_298095 [Trichoderma atroviride IMI 206040]
								298333	hypothetical protein TRIATDRAFT_298333 [Trichoderma atroviride IMI 206040]
								298334	het domain-containing protein
								298400	palmitoyltransferase swf1
								298872	hypothetical protein TRIATDRAFT_298872 [Trichoderma atroviride IMI 206040]
								298882	set domain-containing protein
								298910	terpenoid synthase
								298940	eukaryotic translation initiation factor 6
								299063	nad dependent epimerase dehydratase
								299076	calcipressin family protein
								299087	hypothetical protein TRIATDRAFT_299087, partial [Trichoderma atroviride IMI 206040]
								299100	pfs domain protein
								299186	paxu protein
								299196	glycosyl
								299263	hypothetical protein TRIATDRAFT_299263 [Trichoderma atroviride IMI 206040]
								299540	3-octaprenyl-4-hydroxybenzoate carboxy-
								299551	mannitol-1-phosphate 5-dehydrogenase
								299710	hypothetical protein TRIATDRAFT_299710 [Trichoderma atroviride IMI 206040]
								299764	gnat family
								300014	endo alpha- polygalactosaminidase precusor
								300024	60s ribosomal protein l5
								300255	hypothetical protein TRIATDRAFT_300255 [Trichoderma atroviride IMI 206040]
								300407	methyltransferase domain-containing protein
								300507	upf0075 domain protein
								300573	pre-rrna-processing protein tsr2
								300639	indoleamine -dioxygenase
								300694	hypothetical protein TRIATDRAFT_300694 [Trichoderma atroviride IMI 206040]
								300714	protein
								301070	ubiquitin carrier protein
								301190	hypothetical protein TRIATDRAFT_301190 [Trichoderma atroviride IMI 206040]
								301227	protein
								301437	mfs transporter
								301444	---NA---
								301472	60s ribosomal protein l36
								301574	gns1 sur4 family protein
								301592	calcium calmodulin-dependent protein kinase
								301827	integral membrane protein
								301992	elicitor protein
								302038	arginine permease
								302073	hypothetical protein TRIATDRAFT_302073, partial [Trichoderma atroviride IMI 206040]
								302318	f-box domain-containing protein
								302325	hypothetical protein TRIATDRAFT_302325 [Trichoderma atroviride IMI 206040]
								302405	amino acid
								302430	nucleolar essential protein 1
								302477	hypothetical protein TRIATDRAFT_302477 [Trichoderma atroviride IMI 206040]
								302814	fad binding domain-containing protein
								302820	polyketide synthase
								302863	alpha beta
								302916	protein msf1
								302978	allergen asp f7
								303063	hypothetical protein TRIATDRAFT_303063 [Trichoderma atroviride IMI 206040]
								304682	nicotinamide n-methyltransferase
								305456	k+-dependent na+ ca+ exchanger
								307550	gcn5-related n-acetyltransferase
								311587	hypothetical protein TRIATDRAFT_311587 [Trichoderma atroviride IMI 206040]
								314158	wound-responsive protein ked
								314457	c2h2 type zinc finger domain-containing protein
								314610	ankyrin repeat protein
								314651	ubiquitin carrier protein
								314760	salicylate hydroxylase
								314932	acetate non-utilizing protein
								315323	bzip-type transcription factor
								315798	zinc-finger transcription factor
								316118	plc-like phosphodiesterase
								316133	inositol-pentakisphosphate 2-kinase
								316839	oxidoreductase -like protein
								317229	hypothetical protein TRIATDRAFT_317229 [Trichoderma atroviride IMI 206040]
								317584	ribonuclease p mrp
								317650	hypothetical protein TRIATDRAFT_317650 [Trichoderma atroviride IMI 206040]
								318101	ferric-chelate reductase
								318140	short-chain dehydrogenase reductase sdr
								318671	c2h2 type zinc finger domain protein
								318965	protein kinase domain-containing protein
								319065	protein phosphatase type 1 complex subunit hex2 reg1
								319201	hypothetical protein TRIATDRAFT_319201 [Trichoderma atroviride IMI 206040]
								319208	hypothetical protein TRIATDRAFT_319208 [Trichoderma atroviride IMI 206040]
								319587	tol protein
								320431	aldolase citrate lyase family protein
								320712	chorismate mutase
								322220	glucan synthesis regulatory protein
								322463	protein
								322515	hypothetical protein TRIATDRAFT_322515 [Trichoderma atroviride IMI 206040]
								322532	aspartic-type endopeptidase
								322577	maleylacetate reductase
								322636	cell wall protein

## Sheet: DOWN-Regulated
Annotation of genes of the comparison of the transcriptional response to injury of the Dtmk mutants.
Genes included exclusively in "WTdown":				Genes shared between "WTdown" and "tmk3down":				Genes included exclusively in "tmk3down":
Gene ID	Annotation			Gene ID	Annotation			Gene ID	Annotation
18328	extracellular protein			7111	nmra-like family protein			23808	het domain protein
33348	cell wall protein o-glucosyl hydrolase			16531	acetate kinase			28501	short chain dehydrogenase
35063	transferase family protein			28652	fad binding domain-containing protein			28687	salicylate hydroxylase
35342	glycoside hydrolase family 13 protein			29536	gpi anchored			28832	hypothetical protein TRIATDRAFT_28832 [Trichoderma atroviride IMI 206040]
37969	endo- -beta-			30815	multicopper oxidase			29595	nucleoside-diphosphate-sugar epimerase
38240	gnat family			32298	alpha-n-			29913	set and mynd domain-containing protein 3
40648	#NAME?			34472	umta methyltransferase			30187	protein
40863	prtb_scyli ame: full=scytalidopepsin b short=slb ame: full=acid protease b flags: precursor			34603	f5 8 type c domain protein			30732	1-acyl-sn-glycerol-3-phosphate acyltransferase
41602	caib baif family enzyme			35193	nadph dehydrogenase			30979	phenol 2-
42245	digeranylgeranylglyceryl phosphate synthase			35890	nmral1 protein			32123	mismatched base pair and cruciform dna recognition
42346	ferulic acid esterase			39427	glycosyltransferase family 4 protein			32632	alcohol dehydrogenase
42986	beta-glucosidase 1 precursor			40256	histidinol-phosphatase			33437	intracellular serine protease
43092	nadh-dependent flavin oxidoreductase			40546	glycoside hydrolase family 47 protein			33697	protein
43297	delta( )-delta( )-dienoyl- isomerase			42544	glycerophosphoryl diester phosphodiesterase family protein			34152	fad dependent oxidoreductase
43329	d-amino acid			44528	glycosyltransferase family 32 protein			34393	lipase-like protein
44429	glycoside hydrolase family 12 protein			44629	acid phosphatase			34766	c6 zinc finger domain protein
44481	zinc-binding dehydrogenase			45036	homoserine o-acetyltransferase			35207	mandelate racemase muconate lactonizing enzyme domain-containing protein
44659	cation-transporting atpase 4			47800	duf1275 domain protein			35595	hypothetical protein TRIATDRAFT_35595, partial [Trichoderma atroviride IMI 206040]
44843	u-box domain-containing protein			79493	glycoside hydrolase family 3 protein			35736	methylglutaconyl- hydratase
45317	glycoside hydrolase family 18 protein			79501	wsc domain			35737	sarcosine oxidase
45499	major facilitator superfamily transporter			82974	adenylyl-sulfate kinase			36309	br serine threonine-protein kinase
45615	pyridoxal-dependent decarboxylase			84318	peptidase family m48			36337	neutral protease
45696	hypothetical protein TRIATDRAFT_45696 [Trichoderma atroviride IMI 206040]			86733	c6 transcription factor			37570	3-oxoacyl-(acyl-carrier-protein) reductase
46148	protein			87276	nad -binding protein			37707	glyoxalase bleomycin resistance protein dioxygenase
46463	secretory phospholipase a2			87387	hypothetical protein TRIATDRAFT_87387 [Trichoderma atroviride IMI 206040]			38598	short chain dehydrogenase reductase
46525	heme peroxidase			89596	subtilisin-like protease			39568	fructosamine kinase
46903	vacuolar transporter chaperone 4			128510	sulfite reductase beta subunit			40111	autophagy protein
48100	zn-dependent hydrolases of the beta-lactamase			129438	fad-binding domain protein			40119	aldo-keto reductase puatative
48371	glycoside hydrolase			130788	alpha- -mannosidase family protein			40597	alcohol dehydrogenase
49322	gcn5-related n-acetyltransferase			131293	na k atpase alpha 1			40943	ubiquitin c-terminal hydrolase l3
50326	succinyl- :3-ketoacid-coenzyme a transferase			131523	alcohol dehydrogenase			41061	hypothetical protein TRIATDRAFT_41061 [Trichoderma atroviride IMI 206040]
50952	alcohol dehydrogenase			131946	scytalone dehydratase			41280	glucose-6-phosphate isomerase
52592	chitinase-like protein			132261	oxidoreductase family protein			41385	meiotically up-regulated protein
53012	mfs dha1 multidrug resistance protein			133007	norsolorinic acid reductase			41622	hypothetical protein TRIATDRAFT_41622, partial [Trichoderma atroviride IMI 206040]
77642	twin-arginine translocation pathway signal			137181	glycoside hydrolase family 2 protein			41980	amidase-like protein
78950	integral membrane protein			137289	extracellular guanyl-specific ribonuclease			42539	purine permease
81097	alpha- -glucanase			137467	glycoside hydrolase family 55 protein			42549	camk camk1 protein kinase
81251	3-beta hydroxysteroid dehydrogenase			140671	s-adenosylmethionine:diacylglycerol 3-amino-3-carboxypropyl transferase btaa			42879	enoyl- hydratase isomerase family protein
81374	tpa: family regulatory (afu_orthologue afua_3g14730)			144050	sodium phosphate			43274	zinc-binding dehydrogenase
83919	glycoside hydrolase family 27 protein			144250	histidine acid			43537	meiotic chromosome segregation protein
84469	peroxisomal catalase			146041	glycosyltransferase family 20 protein			44396	adenosine deaminase
85011	fibronectin type iii domain-containing protein			146288	riboflavin kinase			45176	exo-beta- -
85568	integral membrane			146823	sulphydryl oxidase			45364	methyltransferase domain-containing protein
86643	hypothetical protein TRIATDRAFT_86643 [Trichoderma atroviride IMI 206040]			148978	chitobiosyldiphosphodolichol beta-mannosyltransferase			45640	hydrolase or acyltransferase of alpha beta superfamily
87546	pyridine nucleotide-disulfide oxidoreductase family protein			151059	acid phosphatase			45809	short-chain dehydrogenase reductase family
88236	#NAME?			151086	acetyltransferase			45973	polyketide synthase
88456	cyclohexanone monooxygenase			153721	6-phosphofructo-2-kinase			46470	mynd finger family protein
90126	amp dependent ligase			155981	phosphoglycerate mutase			47749	domain-containing protein
90317	nucleoside-diphosphate-sugar epimerase			156021	mannose-6-phosphate isomerase			49292	glutathione reductase
90908	nad binding rossmann fold oxidoreductase			156719	5 -nucleotidase precursor			49782	amino acid transporter
91075	beta- -glucanase			159436	heat shock protein sti1			50132	nadph-dependent alpha-keto amide
92263	membrane-associated progesterone receptor component 1			161047	heavy-metal-associated domain-containing protein			50272	aminotransferase
92601	hypothetical protein TRIATDRAFT_92601 [Trichoderma atroviride IMI 206040]			161158	glycoside hydrolase family 3 protein			50900	camk protein kinase
93963	alpha beta-hydrolase			172578	sh3 domain-containing protein			51401	alpha-galactosidase
127907	n-terminal fungal transcription regulatory domain-containing protein			178036	ankyrin repeat-containing			51699	histone deacetylase
129592	cytochrome p450 97b3			178399	gnat family			52111	histidine acid phosphatase
130013	dopa -dioxygenase			178789	mitochondrial outer membrane protein			52114	ubiquitin carboxyl-terminal hydrolase
130836	family c-likeg-protein-coupled receptor			182356	multicopper oxidase family protein			52125	beta-galactosidase
131190	nad dependent epimerase dehydratase family protein			184750	het-e			52266	3-alpha-(or 20-beta)-hydroxysteroid dehydrogenase
131489	epoxide hydrolase			189835	c6 transcription factor			52875	het domain protein
132525	vacuolar transporter chaperone 2			210223	c6 transcription			53488	domain protein
133503	hypothetical protein TRIATDRAFT_133503 [Trichoderma atroviride IMI 206040]			213340	f-box protein			54763	cyanamide hydratase
133538	---NA---			218493	ankyrin repeat protein nuc-2			54835	nrps-like enzyme
133591	initiation-specific alpha- -mannosyltransferase			218896	glyoxalase bleomycin resistance protein dioxygenase			77659	acyl transferase
133870	glycoside hydrolase family 18 protein			221418	nadph dehydrogenase			77925	d-xylulose 5-phosphate d-fructose 6-phosphate phosphoketolase
137391	cyclohexanone monooxygenase			226468	phosphate transporter			77963	aspartyl aminopeptidase
137483	hypothetical protein TRIATDRAFT_137483, partial [Trichoderma atroviride IMI 206040]			227804	fungal specific transcription			78228	glycosyltransferase family 31 protein
137497	transferase family protein			229426	sgt1 and cs domain containing protein			78348	proline iminopeptidase
137796	gut esterase 1			239712	domain-containing protein			78601	transcriptional activator xlnr
137799	methyltransferase type 11			240908	oxalate decarboxylase family bicupin			78753	hypothetical protein TRIATDRAFT_78753 [Trichoderma atroviride IMI 206040]
141702	increased loss of mitochondrial dna protein 1			242673	amidase family protein			79507	#NAME?
145654	lipase esterase family			248609	beta-glucosidase m			79879	5-oxoprolinase
145909	alkaline serine protease			254905	endonuclease exonuclease phosphatase family protein			80276	37s ribosomal protein rsm22
146528	calnexin precursor			255456	glutamate decarboxylase			81015	carbohydrate-binding module family 1 protein
148686	sulfate permease			256549	nadp-dependent glycerol dehydrogenase			81253	tartrate dehydrogenase
150642	heavy metal translocating p-type atpase			259608	hypothetical protein TRIATDRAFT_259608 [Trichoderma atroviride IMI 206040]			81264	pfs domain-containing protein
151880	salicylate 1-monooxygenase			260353	thiol methyltransferase			81427	hypothetical protein TRIATDRAFT_81427 [Trichoderma atroviride IMI 206040]
152839	short-chain dehydrogenases			282317	acyl-thioesterase 2			81600	hypothetical protein TRIATDRAFT_81600 [Trichoderma atroviride IMI 206040]
153046	kelch domain-containing protein			282906	glycerophosphodiester phosphodiesterase gde1			81690	radc family protein
153160	cytochrome p450			284275	vacuolar endopolyphosphatase			81787	3 -bisphosphate nucleotidase
154058	major facilitator superfamily protein			286890	fungal zn binuclear cluster domain containing protein			81862	hypothetical protein TRIATDRAFT_81862 [Trichoderma atroviride IMI 206040]
154787	flavoprotein involved in k+ transport			287903	endo-beta- -galactanase			81934	peptidyl-prolyl cis-trans isomerase pin4
156464	disulfide isomerase			291825	peptidase family m28			82700	ibr finger domain protein
156641	beta- -glucanase			292334	c6 transcription			82772	alpha-galactosidase
157274	mitochondrial carrier protein			294766	mitogen-activated protein kinase maf1			83335	proline oxidase
161123	glycoside hydrolase family 93 protein			296429	meiotically up-regulated protein			83457	hypothetical protein TRIATDRAFT_83457 [Trichoderma atroviride IMI 206040]
161170	glycoside hydrolase family 55 protein			297484	nadh oxidase			83501	fk506 suppressor
168012	myb family transcription factor			297563	heat shock protein 90			83775	alcohol zinc-
168477	conidiation-specific protein (con-13)			297668	peroxisomal catalase			83818	trichothecene c-15 hydroxylase
172208	subtilisin-like serine protease pr1c			297988	hypothetical protein TRIATDRAFT_297988 [Trichoderma atroviride IMI 206040]			83920	hexose transporter protein
174938	hypothetical protein TRIATDRAFT_174938, partial [Trichoderma atroviride IMI 206040]			298114	nad dependent epimerase			84100	hypothetical protein TRIATDRAFT_84100 [Trichoderma atroviride IMI 206040]
175301	uncharacterized protein			298116	acid proteinase			85009	hypothetical protein TRIATDRAFT_85009 [Trichoderma atroviride IMI 206040]
185558	extracellular serine-rich protein			298187	trypsin-like protease			86201	het-domain-containing partial
193089	hypothetical protein TRIATDRAFT_193089 [Trichoderma atroviride IMI 206040]			298306	hypothetical protein TRIATDRAFT_298306 [Trichoderma atroviride IMI 206040]			86269	hypothetical protein TRIATDRAFT_86269 [Trichoderma atroviride IMI 206040]
198898	helix-loop-helix dna-binding domain-containing protein			298819	inorganic pyrophosphatase			86553	sugar transporter family protein
206230	abc transporter transmembrane region			299021	heat shock protein 70			86574	serine threonine protein kinase
211641	conserved hypothetical protein [Trichoderma atroviride IMI 206040]			299060	hypothetical protein TRIATDRAFT_299060 [Trichoderma atroviride IMI 206040]			86665	integral membrane protein
212008	c6 zinc finger domain containing protein			299257	alcohol dehydrogenase			86846	dna photolyase
217087	nad dependent epimerase			299342	calcineurin-like phosphoesterase			87880	mitochondrial phosphate carrier protein 2
217415	glycoside hydrolase family 18 protein			299588	peptidase m24			88220	alpha beta-hydrolase
218916	hypothetical protein TRIATDRAFT_218916 [Trichoderma atroviride IMI 206040]			299617	asparaginase-like protein			88290	l-asparaginase precursor
223009	#NAME?			299629	extracellular elastinolytic metalloproteinase			88376	glycoside hydrolase
223153	sulfite reductase flavoprotein component			299735	non-hemolytic phospholipase c			88627	hypothetical protein TRIATDRAFT_88627 [Trichoderma atroviride IMI 206040]
223967	carotenoid cleavage dioxygenase 1			299771	vacuolar transporter chaperone 1			89278	fumarylacetoacetate hydrolase
224184	hypothetical protein TRIATDRAFT_224184 [Trichoderma atroviride IMI 206040]			299931	cord and cs domain-containing protein			89413	urease
227276	subtilisin-like serine protease pr1c			300245	inorganic phosphate transporter pho84			89477	dihydroxyacetone kinase
228982	hypothetical protein TRIATDRAFT_228982 [Trichoderma atroviride IMI 206040]			300453	helix-turn-helix domain-containing protein			90432	glutathione s-transferase gst3
232460	esterase family protein			300976	hypothetical protein TRIATDRAFT_300976 [Trichoderma atroviride IMI 206040]			90607	c6 zinc finger domain protein
233988	hypothetical protein TRIATDRAFT_233988 [Trichoderma atroviride IMI 206040]			301160	calcineurin-like phosphoesterase			90717	phenylalanyl-trna beta subunit
236632	hypothetical protein TRIATDRAFT_262275 [Trichoderma atroviride IMI 206040]			301229	dienelactone hydrolase family protein			91844	egg shell protein
238239	chlorophenol o-methyltransferase			301429	acetate kinase			92086	het-c protein
242829	o-			301729	acid phosphatase			92302	hypothetical protein TRIATDRAFT_92302 [Trichoderma atroviride IMI 206040]
251581	mfs multidrug			302097	duf1348-domain-containing protein			92402	glycoside hydrolase family 16
254280	related to secretory pathway protein ysy6			302413	acid			93081	hypothetical protein TRIATDRAFT_93081 [Trichoderma atroviride IMI 206040]
255747	siderophore biosynthesis			302419	alkaline proteinase			126979	fad dependent oxidoreductase
257866	glucosamine-6-phosphate isomerase			302420	nitroreductase family protein			127733	prenylcysteine oxidase
257924	hypothetical protein TRIATDRAFT_257924 [Trichoderma atroviride IMI 206040]			302472	upf0047 domain protein			127739	oxysterol binding protein
258340	hypothetical protein TRIATDRAFT_258340 [Trichoderma atroviride IMI 206040]			302532	minor allergen alt a 7			127861	fad dependent oxidoreductase
258871	---NA---			302655	glucose-methanol-choline oxidoreductase			128066	glycoside hydrolase family 13
260298	protein			302658	short chain dehydrogenase			129780	mfs quinate
268486	expression library immunization antigen 1			302876	phosphodiesterase alkaline phosphatase d			130189	abc-type nitrate sulfonate bicarbonate transporter
282469	tim phosphate binding protein			302908	40 kda peptidyl-prolyl cis-trans isomerase			130233	hypothetical protein TRIATDRAFT_130233 [Trichoderma atroviride IMI 206040]
282959	nonselective cation channel			310473	metabolite transport			130331	triosephosphate isomerase
283122	fungal specific transcription			315186	hypothetical protein TRIATDRAFT_315186 [Trichoderma atroviride IMI 206040]			130414	gdsl lipase acylhydrolase family protein
285140	glycoside hydrolase family 76 protein			322236	nacht and wd domain protein			131157	p-loop containing nucleoside triphosphate hydrolase protein
287819	protein			322929	hypothetical protein TRIATDRAFT_322929 [Trichoderma atroviride IMI 206040]			131177	glycoside hydrolase family 15 protein
290277	acetate transporter			323012	metal dependent phosphohydrolase			131179	gnat family
290919	hypothetical protein TRIATDRAFT_290919 [Trichoderma atroviride IMI 206040]							131274	cytochrome p450
291077	fad binding domain-containing protein							131999	er membrane protein
291379	hypothetical protein TRIATDRAFT_291379 [Trichoderma atroviride IMI 206040]							132018	uncharacterized protein loc100274375 precursor
292337	carbohydrate esterase family 3 protein							132566	peptidase family m1
293429	duf1479 domain protein							132630	xylosidase arabinosidase
293449	hexaprenyldihydroxybenzoate methyltransferase							132769	importin beta-5
294380	atp-dependent protease la							132920	acyl- n-acyltransferase
296657	glycoside hydrolase family 76 protein							133486	threonine dehydratase
296905	peptidase a4 family protein							134934	flavin-binding monooxygenase-like family protein
297008	hypothetical protein TRIATDRAFT_297008 [Trichoderma atroviride IMI 206040]							135426	glycoside hydrolase family 1 protein
297129	hypothetical protein TRIATDRAFT_297129 [Trichoderma atroviride IMI 206040]							135603	phosphoglucomutase 2
297137	hypothetical protein TRIATDRAFT_297137 [Trichoderma atroviride IMI 206040]							136870	polyamine acetyltransferase
297471	hypothetical protein TRIATDRAFT_297471 [Trichoderma atroviride IMI 206040]							137209	hypothetical protein TRIATDRAFT_137209, partial [Trichoderma atroviride IMI 206040]
297928	nadh:flavin oxidoreductase nadh oxidase family protein							137421	hypothetical protein TRIATDRAFT_137421 [Trichoderma atroviride IMI 206040]
298021	protein							137475	gaba permease
298340	cox17 protein							138040	rna recognition domain-containing protein
298376	glucose-regulated protein							139480	hypothetical protein TRIATDRAFT_139480 [Trichoderma atroviride IMI 206040]
298599	---NA---							140264	#NAME?
298639	peroxisomal nadh pyrophosphatase nudt12							141643	cop9 signalosome complex subunit 2
298724	hypothetical protein TRIATDRAFT_298724 [Trichoderma atroviride IMI 206040]							142031	dienelactone hydrolase family protein
298730	hypothetical protein TRIATDRAFT_298730 [Trichoderma atroviride IMI 206040]							142194	tpa_inf: bifunctional dethiobiotin synthetase adenosylmethionine-8-amino-7-oxononanoate aminotransferase
298910	terpenoid synthase							143079	cystathionine gamma-synthase
298923	protein							143736	hypothetical protein TRIATDRAFT_143736 [Trichoderma atroviride IMI 206040]
299013	methyltransferase-like protein							146349	phosphoglycerate kinase
299027	hypothetical protein TRIATDRAFT_299027 [Trichoderma atroviride IMI 206040]							146755	phosphatidylserine decarboxylase family protein
299189	isoamyl alcohol oxidase							146839	hypothetical protein TRIATDRAFT_146839, partial [Trichoderma atroviride IMI 206040]
299224	hypothetical protein TRIATDRAFT_299224 [Trichoderma atroviride IMI 206040]							147496	high affinity zinc ion
299408	hypothetical protein TRIATDRAFT_299408 [Trichoderma atroviride IMI 206040]							147907	hypothetical protein TRIATDRAFT_147907 [Trichoderma atroviride IMI 206040]
299566	mfs phospholipid transporter git1							147940	alpha- sarcomeric (f-actin cross linking protein)
299597	hypothetical protein TRIATDRAFT_299597 [Trichoderma atroviride IMI 206040]							148568	domain protein
299863	myo-inositol-1-phosphate synthase							149340	wd domain containing protein
300321	hypothetical protein TRIATDRAFT_300321 [Trichoderma atroviride IMI 206040]							150843	neutral ceramidase precursor
300712	ribonuclease t2							151377	#NAME?
300714	protein							151898	fumarate reductase succinate dehydrogenase flavoprotein
300716	Hypothetical protein TRIATDRAFT_300716 [Trichoderma atroviride IMI 206040]							152123	nad dependent epimerase dehydratase
300836	hypothetical protein TRIATDRAFT_300836 [Trichoderma atroviride IMI 206040]							152790	peptidyl-prolyl cis-trans isomerase
301007	hypothetical protein TRIATDRAFT_301007 [Trichoderma atroviride IMI 206040]							154060	peptide synthetase
301022	ribonuclease t2 precursor							154439	aminopeptidase 2
301255	hypothetical protein TRIATDRAFT_301255 [Trichoderma atroviride IMI 206040]							154744	hypothetical protein TRIATDRAFT_154744 [Trichoderma atroviride IMI 206040]
301540	extracellular serine-rich protein							155005	fructose- -bisphosphatase
301679	hypothetical protein TRIATDRAFT_301679 [Trichoderma atroviride IMI 206040]							155728	calcofluor white hypersensitive protein
301787	hypothetical protein TRIATDRAFT_301787 [Trichoderma atroviride IMI 206040]							156569	nrps-like enzyme
302080	hypothetical protein TRIATDRAFT_302080 [Trichoderma atroviride IMI 206040]							157437	hypothetical protein TRIATDRAFT_157437 [Trichoderma atroviride IMI 206040]
302156	formate dehydrogenase							161079	pyruvate kinase
302640	l-psp endoribonuclease family							161159	beta-xylosidase
302659	glutathione-dependent formaldehyde-activating enzyme							163125	protein phosphatase-
302802	nadph oxidase							163392	glyoxal oxidase precursor
302946	hypothetical protein TRIATDRAFT_302946 [Trichoderma atroviride IMI 206040]							165061	hypothetical protein TRIATDRAFT_165061, partial [Trichoderma atroviride IMI 206040]
302952	epl1 protein							165197	finger protein azf1
314346	fmn-dependent dehydrogenase family protein							166219	vhs domain-containing protein
316571	tyrosine-protein phosphatase non-receptor type 6							166868	hypothetical protein TRIATDRAFT_166868, partial [Trichoderma atroviride IMI 206040]
318140	short-chain dehydrogenase reductase sdr							167387	folylpolyglutamate synthase
320311	hypothetical protein TRIATDRAFT_320311 [Trichoderma atroviride IMI 206040]							167710	hypothetical protein TRIATDRAFT_167710, partial [Trichoderma atroviride IMI 206040]
320525	3-carboxymuconate cyclase							167723	zinc finger protein odd-paired-like
322122	kievitone hydratase							169177	hypothetical protein TRIATDRAFT_169177, partial [Trichoderma atroviride IMI 206040]
								173959	heterokaryon incompatibility protein
								174041	peptidase tripeptidyl-peptidase
								174252	fad dependent oxidoreductase
								174746	las seventeen-binding protein
								175884	peroxisomal pex24-like protein
								181656	protein
								182228	serine threonine protein kinase
								183342	mfs transporter
								185385	glutathione s-transferase family
								189152	endoribonuclease l-psp
								190964	hypothetical protein TRIATDRAFT_190964 [Trichoderma atroviride IMI 206040]
								191799	p-loop containing nucleoside triphosphate hydrolase
								200177	fumarylacetoacetase
								210557	ankyrin repeat and sam domain containing protein 6
								212206	cysteine desulfurase
								213593	integral membrane protein duf6
								213626	hypothetical protein TRIATDRAFT_213626 [Trichoderma atroviride IMI 206040]
								214420	trichothecene c-15 hydroxylase
								215803	d-3-phosphoglycerate dehydrogenase
								216002	cytochrome
								216613	ydr124wp-like protein
								217550	beta-lactamase transpeptidase-like protein
								219500	short chain dehydrogenase
								219567	hypothetical protein TRIATDRAFT_219567 [Trichoderma atroviride IMI 206040]
								225013	hydroxyquinol -dioxygenase
								225683	protein
								226203	glycosyl hydrolase
								228322	ap4a phosphorylase ii
								228746	#NAME?
								229295	hypothetical protein TRIATDRAFT_229295 [Trichoderma atroviride IMI 206040]
								229660	nad dependent epimerase dehydratase
								229679	porphobilinogen deaminase
								231146	protein kinase domain-containing protein
								231168	penicillin-binding protein
								231528	acetolactate synthase
								231723	cytochrome p450 monooxygenase
								232659	uncharacterized protein loc100501500
								234784	glycoside hydrolase family 27 protein
								235502	major facilitator superfamily transporter
								236801	hypothetical protein TRIATDRAFT_236801
								238021	molybdenum cofactor synthesis domain-containing protein
								238608	dolichol-phosphate mannosyltransferase
								239450	cupin domain-containing protein
								239723	cytochrome p450 family
								239796	zinc finger protein
								240732	arrestin domain-containing protein
								241440	hypothetical protein TRIATDRAFT_241440 [Trichoderma atroviride IMI 206040]
								241671	tlc domain-containing protein
								243242	cyclopropane-fatty-acyl-phospholipid synthase
								243447	dna repair family protein
								243775	carbohydrate-binding module family 48 protein
								245984	glycoside hydrolase family 3 protein
								247111	d-lactate dehydrogenase
								249131	pyruvate carboxylase
								249136	wsc domain-containing protein
								251018	ankyrin repeat protein
								251378	c2h2 finger domain-containing protein
								251390	protein phosphatase-
								255165	hypothetical protein TRIATDRAFT_255165, partial [Trichoderma atroviride IMI 206040]
								255300	argininosuccinate synthase
								256410	ribonuclease h
								257165	hypothetical protein TRIATDRAFT_257165 [Trichoderma atroviride IMI 206040]
								257264	aldolase citrate lyase family protein
								258274	hypothetical protein TRIATDRAFT_258274 [Trichoderma atroviride IMI 206040]
								258498	gmf family protein
								258575	---NA---
								259095	hypothetical protein TRIATDRAFT_259095 [Trichoderma atroviride IMI 206040]
								259242	cytosolic non-specific dipeptidase
								259281	hypothetical protein TRIATDRAFT_259281 [Trichoderma atroviride IMI 206040]
								268387	acetylornithine deacetylase
								268498	nad-dependent malic enzyme
								268723	gluconolactonase-like protein
								272036	mt-a70 family
								279684	glucanase b
								279731	short chain dehydrogenase
								279898	mfs transporter
								279957	hypothetical protein TRIATDRAFT_279957 [Trichoderma atroviride IMI 206040]
								280032	short chain dehydrogenase reductase
								280732	hypothetical protein TRIATDRAFT_280732 [Trichoderma atroviride IMI 206040]
								281091	lrp16 family protein
								281104	transcription regulator pab1642
								281251	c2h2 type zinc finger containing protein
								281366	c6 zinc finger domain protein
								282405	alpha beta hydrolase family protein
								282940	nuc-1 negative regulatory protein preg
								284539	domain protein
								285321	alcohol dehydrogenase
								285954	c2h2 finger domain-containing protein
								286047	holo-acyl-carrier-protein synthase
								286925	hypothetical protein TRIATDRAFT_286925 [Trichoderma atroviride IMI 206040]
								287033	amidohydrolase-like protein
								287239	extracellular alkaline serine protease
								288146	phosphoribosyl transferase domain protein
								288311	subtilisin-like protease
								288356	o-methyltransferase-like protein
								288607	c6 finger domain
								288687	cytochrome p450 pisatin
								289101	protein phosphatase-
								289128	glycoside hydrolase family 92 protein
								289308	aaa atpase domain containing protein
								289470	alkaline phytoceramidase
								290249	dynamin family protein
								290370	inositol polyphosphate kinase
								290700	mfs dha1 multidrug resistance protein
								291101	mfs monocarboxylate transporter
								291155	integral membrane protein
								291431	het domain-containing protein
								291965	hypothetical protein TRIATDRAFT_291965 [Trichoderma atroviride IMI 206040]
								292172	udp-glucose 4-epimerase gal10
								292965	af323583_1beta transducin-like protein het-e2c*4
								293141	cutinase transcription factor 1
								293221	---NA---
								293399	btb poz domain-containing protein
								293435	cytochrome p450 monooxygenase
								294099	trna (uracil-o -)-methyltransferase
								294361	rna-directed rna polymerase
								294635	---NA---
								295179	dsba-like thioredoxin domain-containing protein
								295188	glycoside hydrolase family 2 protein
								296313	duf636 domain-containing protein
								296716	haloacid type ii
								296847	ccch zinc finger dna binding protein
								296878	alpha beta hydrolase fold protein
								297090	o-methyltransferase
								297140	mitochondrial 18kda protein
								297288	lactoylglutathione lyase
								297394	fumarate hydratase
								297423	enolase
								297459	sorbitol utilization protein sou2
								297505	hypothetical protein TRIATDRAFT_297505 [Trichoderma atroviride IMI 206040]
								297537	#NAME?
								297726	hypothetical protein TRIATDRAFT_297726 [Trichoderma atroviride IMI 206040]
								297731	ubiquitin supergroup
								297821	hypothetical protein TRIATDRAFT_297821 [Trichoderma atroviride IMI 206040]
								297870	sexual development protein
								297979	hypothetical protein TRIATDRAFT_297979 [Trichoderma atroviride IMI 206040]
								298009	malate dehydrogenase
								298089	hypothetical protein TRIATDRAFT_298089 [Trichoderma atroviride IMI 206040]
								298191	6-phosphogluconolactonase
								298327	protein
								298464	inositol monophosphatase
								298552	dienelactone hydrolase
								298583	superoxide dismutase
								298667	haloacid dehalogenase
								298685	threonine aldolase
								298896	superoxide dismutase
								299058	duf866 domain-containing protein
								299280	glycoside hydrolase family 13 protein
								299492	quinone oxidoreductase
								299606	upf0261 domain-containing protein
								299631	dienelactone hydrolase
								299636	short chain dehydrogenase
								299667	fructose-bisphosphate class ii
								299703	thiazole biosynthetic enzyme
								299720	hypothetical protein TRIATDRAFT_299720 [Trichoderma atroviride IMI 206040]
								299749	dihydrodipicolinate synthase
								299784	tyrosine phosphatase
								300140	hit family protein 1
								300183	hypothetical protein TRIATDRAFT_300183 [Trichoderma atroviride IMI 206040]
								300194	choline dehydrogenase
								300226	l-psp endoribonuclease family protein
								300248	nmt1 protein
								300252	serum paraoxonase arylesterase family protein
								300289	#NAME?
								300317	hnh endonuclease
								300327	tsa family protein
								300384	homogentisate -dioxygenase
								300475	methylthioadenosine phosphorylase
								300478	duf323 domain-containing protein
								300551	nad dependent epimerase dehydratase family protein
								300629	protein family
								300652	aryl-alcohol dehydrogenase
								300702	hypothetical protein TRIATDRAFT_300702 [Trichoderma atroviride IMI 206040]
								300770	hypothetical protein TRIATDRAFT_300770 [Trichoderma atroviride IMI 206040]
								300775	fatty-acid amide hydrolase
								300864	hypothetical protein TRIATDRAFT_300864 [Trichoderma atroviride IMI 206040]
								300887	phosphoglycerate mutase
								300895	c6 finger domain
								300913	protein
								300933	mfs monocarboxylate transporter
								300938	sulfate adenylyltransferase
								300944	hypothetical protein TRIATDRAFT_300944 [Trichoderma atroviride IMI 206040]
								301043	hypothetical protein TRIATDRAFT_301043, partial [Trichoderma atroviride IMI 206040]
								301067	hypothetical protein TRIATDRAFT_301067 [Trichoderma atroviride IMI 206040]
								301342	translation machinery-associated protein 22
								301414	6-phosphogluconate dehydrogenase
								301468	shwachman-bodian-diamond syndrome protein
								301506	carboxymuconolactone decarboxylase
								301553	4-hydroxyphenylpyruvate dioxygenase
								301596	pf02656 domain containing protein
								301657	hypothetical protein TRIATDRAFT_301657 [Trichoderma atroviride IMI 206040]
								301756	histidine acid phosphatase
								301769	hypothetical protein TRIATDRAFT_301769 [Trichoderma atroviride IMI 206040]
								301812	enoyl- hydratase
								301987	hypothetical protein TRIATDRAFT_301987 [Trichoderma atroviride IMI 206040]
								301998	s-formylglutathione hydrolase
								302297	hypothetical protein TRIATDRAFT_302297 [Trichoderma atroviride IMI 206040]
								302528	rpel repeat protein
								302544	short chain dehydrogenase
								302610	hypothetical protein TRIATDRAFT_302610 [Trichoderma atroviride IMI 206040]
								302685	glycosyltransferase family 2
								302809	gtp cyclohydrolase 1
								302847	hypothetical protein TRIATDRAFT_302847 [Trichoderma atroviride IMI 206040]
								302859	ethanolamine-phosphate cytidylyltransferase
								302918	tpr domain protein
								302959	aflatoxin b1 aldehyde reductase member 2
								303042	xylitol dehydrogenase
								303050	short-chain dehydrogenase reductase sdr
								303059	fas1 domain-containing protein
								303074	thioredoxin-like protein
								303519	copper homeostasis protein cutc
								305876	ankyrin repeat protein
								310560	c2h2 type zinc finger domain containing protein
								311245	glucose-6-phosphate 1-dehydrogenase
								312515	hypothetical protein TRIATDRAFT_312515 [Trichoderma atroviride IMI 206040]
								313892	arginine metabolism regulation protein ii
								315080	glutamyl-trna amidotransferase subunit a
								315374	hypothetical protein TRIATDRAFT_315374 [Trichoderma atroviride IMI 206040]
								315407	hypothetical protein TRIATDRAFT_315407 [Trichoderma atroviride IMI 206040]
								315888	ankyrin repeat protein
								315909	potassium channel
								316419	thermotolerance protein
								316567	c6 transcription factor
								316693	hypothetical protein TRIATDRAFT_316693 [Trichoderma atroviride IMI 206040]
								317097	hypothetical protein TRIATDRAFT_317097 [Trichoderma atroviride IMI 206040]
								317167	protein phosphatase-
								317291	glycoside hydrolase family 63
								317673	methionine aminopeptidase
								317681	ankyrin repeat-containing
								317759	hypothetical protein TRIATDRAFT_317759 [Trichoderma atroviride IMI 206040]
								317997	mfs sugar
								318290	non-ribosomal peptide synthetase
								318539	dienelactone hydrolase
								319193	abc transporter
								319219	kinetochore protein
								319630	cytidine and deoxycytidylate deaminase zinc-binding region
								320017	abc periplasmic substrate-binding family protein
								320454	hypothetical protein TRIATDRAFT_320454, partial [Trichoderma atroviride IMI 206040]
								321298	hypothetical protein TRIATDRAFT_321298 [Trichoderma atroviride IMI 206040]
								321388	hypothetical protein TRIATDRAFT_321388 [Trichoderma atroviride IMI 206040]
								321480	fungal specific transcription factor domain-containing protein
								321792	tlc domain-containing protein
								322009	protein phosphatase-
								322010	s8 family peptidase
								322230	signal sequence receptor alpha subunit
								322665	hypothetical protein TRIATDRAFT_322665 [Trichoderma atroviride IMI 206040]
								322698	gs1-like protein
								322736	hypothetical protein TRIATDRAFT_322736 [Trichoderma atroviride IMI 206040]
								322801	hypothetical protein TRIATDRAFT_322801 [Trichoderma atroviride IMI 206040]
								323077	hypothetical protein TRIATDRAFT_323077 [Trichoderma atroviride IMI 206040]
								323147	proline-rich- partial
