# Supplementary material for: Danger signals activate a putative innate immune system during regeneration in a filamentous fungus
Source: PLoS Genet. 2018 Nov 30;14(11):e1007390. doi: 10.1371/journal.pgen.1007390 (PMC6291166; doi:10.1371/journal.pgen.1007390)
Supplement: S9 Dataset — The table lists the 9 groups of genes up-regulated during regeneration classified according to their manually curated functional annotation. (XLSX) [file pgen.1007390.s015.xlsx]

## Sheet: Hoja1
Up-regulated Regeneration Associated Gene Set.
Immune response/Programmed cell death
Gene ID	log2FC	FDR	B2G	FunCat
88516	4.09075	3.06031e-17	nacht domain containing protein	……….; nacht domain protein [Ophiostoma piceae UAMH 11346] (Max score 568, Total score 795, Query cover 88%, E value 2e-164, Accesion EPE09363.1)
28577	2.8275	2.37236e-49	calcium-independent phospholipase	N.crassa - related to calcium-independent phospholipase A2; hypothetical protein NCU09244 [Neurospora crassa OR74A] (Max score 132, Total score 132, Query cover 91%, E value 5e-34, Accesion XP_964679.1) ; patatin phospholipase [Fusarium langsethiae] (Max score 522, Total score 522, Query cover 99%, E value 0.0, Accesion KPA35777.1)
269934	2.81926	3.50669e-80	het-domain-containing protein	N.crassa - related to tol protein; hypothetical protein NCU05957 [Neurospora crassa OR74A] (Max score 183, Total score 183, Query cover 44%, E value 8e-51, Accesion XP_958571.1)
294334	2.36751	2.82203e-25	het-s domain protein	……….; HeLo pfam14479 Prion-inhibition and propagation; This N-terminal region, HeLo, has a prion-inhibitory effect ...10-172, 1.34e-12; The domain is found exclusively in the fungal kingdom. The HeLo domains of HET-s and HET-S are very similar and their few differences (and not the prion-forming domains) determine the compatibility-phenotype of the fungi in which the proteins are expressed. The m…
220698	2.30226	1.86845e-13	het domain protein	……….;……; NCU09772
144106	2.2354	1.89374e-21	ankyrin repeat and sam domain containing protein 6	N.crassa - related to heterokaryon incompatibility protein (het-6); NCU07527
93713	1.93431	3.40537e-21	pfs nacht and ankyrin-domain-containing protein	Vegetative incompatibility protein HET-E-1 [Fusarium oxysporum f. sp. cubense race 1]; NCU09760; Vegetative incompatibility protein HET-E-1 [Fusarium oxysporum f. sp. cubense race 1] Maximum score 252, Total score 252, Query cover 76%, E-value 2e-64, Accesion gi|477515405|ENH67752.1)
31940	1.67068	4.64952e-25	ankyrin repeat and sam domain containing protein 6	N.crassa - related to heterokaryon incompatibility protein (het-6); NCU07527
292633	1.49547	5.29034e-07	dead deah box helicase	N.crassa - hypothetical protein
180941	1.34771	1.51004e-08	ankyrin repeat and sam domain containing protein 6	N.crassa - related to heterokaryon incompatibility protein (het-6); NCU07527
314027	1.16014	5.18468e-23	heterokaryon incompatibility protein	……….; heterokaryon incompatibility protein 6 (Max Score: 132, Total Score: 202, Query cover: 63%, E value: 2e-32, Accesion: XP_956812.3)
135826	1.12136	6.71251e-17	f-box and domain-containing protein	N.crassa - related to phosphatidylserine-specific receptor ; F-box domain-containing protein [Neurospora crassa OR74A] (Max score 610, Total score 610, Query cover 93%, E value 0.0, Accesion XP_958420.1); related to phosphatidylserine-specific receptor [Fusarium fujikuroi IMI 58289] (Max Score 712, Total Score 712, Query cover 95%, E value 0.0, Accesion number XP_023428119.); PhosphatidylSerine R…
227283	1.06351	2.91214e-07	nacht and wd domain protein	related to calcium-independent phospholipase A2 [Fusarium oxysporum], related to calcium-independent phospholipase A2 [Fusarium fujikuroi IMI 58289] (Max Score 412, Total Score 412, Query cover 95%, E value 4e-141, Accesion XP_023434221.1);hypothetical protein NCU03478 [Neurospora crassa OR74A] (Max score 117, Total score 117, Query cover 93%, E value 3e-30, Accesion XP_956367.1)
219770	0.973608	8.69315e-34	caspase domain-containing protein	F.graminearum - conserved hypothetical protein; metacaspase-1B [Neurospora crassa OR74A] (Max score 507, Total score 507, Query cover 99%, E value 3e-180 , Accesion XP_959720.2)
245835	0.823335	0.00143734	calpain-like protein	F.graminearum - related to micromolar calcium activated neutral protease 1 (capn1); calpain-B [Neurospora crassa OR74A] (Max score 758, Total score 905, Query cover 98%, E value, Accesion XP_961058.3)
29824	0.685071	1.95083e-12	rnase iii domain-containing protein	RibonucleaseIII; RNase III domain-containing protein [Neurospora crassa OR74A] (Max Score, 196 , Total Score196, Query cover 95%, E value 2e-63, Accesion XP_958525.1)
178753	0.620316	9.89332e-07	rrna processing protein	F.graminearum - related to PITSLRE protein kinase isoforms; hypothetical protein NCU03824 [Neurospora crassa OR74A] (Max score 187, Total score 187, Query cover 99%, E value 7e-58, Accesion XP_961213.2)
319383	0.496564	0.000299161	protein bfr2	N.crass+D32:D117elated to Che-1 protein; bfr-2 [Neurospora crassa OR74A]( Max score 322, Total score 322, Query cover 55%, E value 6e-103, Accesion XP_960413.3)
34823	0.396035	0.000241263	dash complex subunit ask1	……….; hypothetical protein NCU05280 [Neurospora crassa OR74A] (Max score 363, Total score 363, Query cover 97%, E value 3e-122, Accesion XP_961917.2)
279999	0.346171	0.000500143	3 -5 exoribonuclease csl4	S.cerevisiae CSL4 - Core component of the 3`-5` exosome; exosome component 1 [Neurospora crassa OR74A] Max Score 297, Total score 297, Query cover 98%, E value 8e-104, accesion number XP_961311.1)
162817	0.344902	0.00361084	dead deah box helicase	F.graminearum - probable ATP-dependent RNA helicase
297650	0.322353	0.00234731	gmp synthase	N.crassa - probable GMP synthase; GMP synthase [Neurospora crassa OR74A] (Max Score 754, Total Score 754, Query Cover 99%, E value 0.0, Accesion XP 959751.3)
Cell proliferation
Gene ID	log2FC	FDR	B2G	FunCat
220452	1.42191	5.18457e-23	dihydroxyacid dehydratase	N.crassa - related to elongation factor-2 kinase EFK-1B isoform
154704	1.29232	2.91683e-37	hypothetical protein TRIATDRAFT_154704 [Trichoderma atroviride IMI 206040]	F.graminearum - related to beta transducin-like protein
129729	1.02338	3.88418e-22	inositol 5-phosphatase	……….
83024	0.792419	1.05724e-18	cell division control protein	F.graminearum - related to cell division control protein CDC18+
321911	0.791358	1.46993e-19	chromatin assembly subunit p90	N.crassa - related to chromatin assembly complex, subunit p90
149814	0.747252	6.46374e-15	chromosome segregation in meiosis protein 3	S.cerevisiae MSS2 - COX2 pre-mRNA splicing factor; Replication fork associated factor , Accurate chromosome segregation (S. cerevisiae CSM3)
252985	0.743979	1.15132e-13	actin-related arp4 class	F.graminearum - related to actin-like protein
131874	0.732694	9.49046e-07	tri15 protein	S.cerevisiae REI1 - REquired for Isotropic bud growth
34454	0.678084	7.32692e-14	chromosome transmission fidelity protein	F.graminearum - related to protein CTF18
147719	0.580734	4.74191e-11	fact complex subunit spt-16	F.graminearum - probable transcription elongation complex subunit (CDC68)
302941	0.571938	5.82779e-07	cellular nucleic acid-binding protein	F.graminearum - related to hexamer-binding protein HEXBP
305357	0.553865	6.47999e-11	fact complex subunit pob-3	F.graminearum - probable POB3 protein, that binds to DNA polymerase I; histone chaperones class II related to POB3
296952	0.546556	9.56083e-07	actin binding protein	S.cerevisiae ABP140 - Actin filament-binding protein
319383	0.496564	0.000299161	protein bfr2	N.crass+D32:D117elated to Che-1 protein
80500	0.477335	3.56384e-07	condensin complex subunit 1	F.graminearum - probable YCS4 - subunit of condensin protein complex; Subunit of the condensin complex, Maintenance of sister chromatid condensation
301423	0.469167	9.54356e-09	g2 mitotic-specific cyclin-b	F.graminearum - probable G2/mitotic-specific cyclin B; B-type cyclin, AN3648 Aspergillus nidulans FGSC A4 nimE B-type cyclin, mitosis-specific cyclin required for G2-M transition; regulates activity of cyclin-dependent protein kinase NimX
85752	0.459168	1.86962e-07	cdc45-like protein	F.graminearum - related to sna41 protein
126880	0.429204	5.25635e-05	anaphase-promoting complex subunit cut9	F.graminearum - related to anaphase control protein cut9; anaphase-promoting complex (APC)
300047	0.417143	1.39393e-05	transforming protein rho	N.crassa - related to transforming protein rho; Rho-like small GTPase
32174	0.401513	1.87925e-05	mst3-like protein	F.graminearum - related to Ste20-like kinase Don3; STE type protein kinase related to N. crassa PRK-9
34823	0.396035	0.000241263	dash complex subunit ask1	DASH complex protein, Formation and maintenance of bipolar kinetochore-microtubule attachments (S. pombe ask1)
320449	0.390297	4.40306e-05	cobw domain-containing protein	F.graminearum - probable cell division control protein CDC36
134430	0.375424	0.00118619	ankyrin repeat containing protein yar1	N.crassa - related to ankyrin repeat-containing YAR1
40900	0.364595	5.63216e-05	spindle assembly checkpoint component mad1	F.graminearum - related to spindle assembly checkpoint protein
138111	0.359662	5.75094e-05	ef hand family protein	N.crassa - related to spindle pole body component, centrin
127354	0.350273	0.000599165	meiotic recombination protein dmc1	U.maydis - conserved hypothetical protein
129013	0.346124	0.000208933	cell division control protein 54	F.graminearum - probable replication licensing factor MCM4
153112	0.344785	0.000105237	cell cycle protein	F.graminearum - probable CDC7 - protein kinase
46679	0.338253	0.000453648	g1 s regulator	……….
38098	0.332315	0.000828828	minichromosome loss protein	F.graminearum - probable sepB protein
227852	0.307354	0.000250852	chromatin remodelling complex atpase chain isw1	F.graminearum - probable ATPase component of chromatin remodeling complex (ISW1); related to ISWI 1
298499	0.277605	0.00169175	chromosome segregation protein	……….
316314	0.2568	0.00124418	chromosome segregation protein	F.graminearum - conserved hypothetical protein
321167	0.240753	0.00235209	condensin complex component cnd2	N.crassa - related to condensin complex component cnd2
280585	0.225619	0.00878341	checkpoint protein kinase	F.graminearum - probable mitotic checkpoint serine/threonine protein kinase
Replication
Gene ID	log2FC	FDR	B2G	FunCat
282697	2.50975	3.63785e-62	dna-binding protein hexbp	……….
153298	1.16648	2.20793e-26	protein ssu72	F.graminearum - related to suppressor of cs mutant of sua7
139326	0.997835	7.32379e-28	replication factor-a protein 1	F.graminearum - probable single-stranded DNA-binding protein 68k chain; Subunit of heterotrimeric Replication Protein A (RPA), DNA replication, repair, and recombination (S. cerevisiae RFA1) named RPA1
151487	0.934462	3.13614e-25	activator 1 41 kda subunit	F.graminearum - probable replication factor protein; Replication factor C subunit 4. This subunit may be involved in the elongation of the multiprimed DNA template. RFC4
289650	0.846163	1.0274e-16	dna primase large subunit	F.graminearum - related to DNA primase large chain
31705	0.789819	2.19516e-16	dna replication licensing factor mcm5	F.graminearum - probable cell division control protein nda4
293211	0.764559	3.39695e-13	dna replication regulator sld2	……….
148649	0.755989	2.38314e-25	tho complex subunit 3	……….
133438	0.746204	2.01084e-17	replication factor c subunit 5	N.crassa - probable replication factor C 38K chain; Replication factor C subunit 3. RFC3
320493	0.70746	2.65561e-09	replication factor-a protein	F.graminearum - related to single-stranded DNA binding protein 30K chain; Subunit of heterotrimeric Replication Protein A (RPA), DNA replication, repair, and recombination (S. cerevisiae RFA2)
238226	0.688244	3.72843e-14	serologically defined colon cancer antigen 1	……….
10326	0.651613	4.69313e-13	mrc1-like domain-containing protein	S.cerevisiae MRC1 - Mediator of the Replication Checkpoint; Tof1p-Mrc1p-Csm3p acts at the stalled replication fork to promote sister chromatid cohesion after DNA damage (S. cerevisiae MRC1)
139214	0.64677	1.41656e-12	nuclear pore complex subunit nup85	……….
169156	0.640311	3.60491e-05	nuclear protein involved in pre-rrna	S.cerevisiae - Protein of unknown function localised to cytoplasm and nucleus
53190	0.629298	2.80909e-14	dna polymerase delta catalytic subunit	F.graminearum - probable DNA-directed DNA polymerase III; DNA polymerase delta catalytic subunit POLD1
134831	0.622161	1.90933e-13	dna polymerase subunit alpha b	F.graminearum - related to POL12 (DNA-directed DNA polymerase alpha)
195100	0.619818	1.21072e-08	dna replication licensing factor mcm6	F.graminearum - probable replication licensing factor
282006	0.598465	5.4361e-13	dna replication licensing factor mcm3	U.maydis - probable MCM3 - subunit of pre-replication complex
147719	0.580734	4.74191e-11	fact complex subunit spt-16	F.graminearum - probable transcription elongation complex subunit (CDC68)
80663	0.570607	1.06907e-08	dna polymerase subunit cdc27	……….
297692	0.566722	1.70558e-08	dna-directed rna polymerases i and iii subunit rpac2	F.graminearum - probable DNA-directed RNA polymerase I/III chain AC19
234113	0.538686	5.67939e-11	dna replication atp-dependent helicase dna2	F.graminearum - related to DNA helicase
150169	0.536118	1.5533e-08	dna primase small subunit	F.graminearum - related to DNA primase 48K protein PRI1
163077	0.527093	9.72663e-10	dna replication licensing factor mcm10	F.graminearum - related to replication protein CDC23
173876	0.496899	2.39935e-08	nuclear envelope protein	F.graminearum - related to nuclear envelope protein Cut11p
297022	0.481525	2.20489e-07	dna polymerase alpha epsilon subunit b	F.graminearum - related to DNA POLYMERASE DELTA SMALL SUBUNIT; DNA polymerase delta subunit 2 POLD2
316201	0.475236	0.000109296	tho complex subunit 7	……….
245434	0.459542	9.94096e-06	brct domain-containing protein	N.crassa - conserved hypothetical protein
249816	0.412318	1.28783e-06	dna topoisomerase	F.graminearum - related to DNA topoisomerase III; DNA Topoisomerase III, Relaxing single-stranded negatively-supercoiled DNA (S. cerevisiae TOP3)
83513	0.407463	0.000252961	nucleolar protein 12	S.cerevisiae - Protein of unknown function localised to nucleus
133844	0.406806	1.92118e-06	dna ligase	F.graminearum - related to DNA ligase (ATP); DNA ligase 1 LIG1
297644	0.400498	2.56748e-05	nucleosome assembly protein	F.graminearum - probable nucleosome assembly protein I
297951	0.368623	0.000333027	nucleolus protein required for cell viability	……….
163283	0.367997	0.00777662	sgt1-like protein	F.graminearum - related to sgt1 protein
282724	0.362123	4.22826e-05	dna polymerase alpha catalytic	F.graminearum - related to DNA-directed DNA polymerase; DNA polymerase alpha catalytic subunit POLA
161372	0.344692	2.03064e-05	helicase swr1	F.graminearum - probable SWR1 - DEAH-box protein, putative RNA helicase; related to Swr1
302752	0.342949	0.0046954	dna-directed rna polymerases i ii iii subunit 10	N.crassa - probable DNA-directed RNA polymerase II chain RPB10
287106	0.342565	6.81844e-05	topoisomerase 1-associated factor 1	F.graminearum - related to TOF1 - topoisomerase I interacting factor 1; Tof1p-Mrc1p-Csm3p acts at the stalled replication fork to promote sister chromatid (S. cerevisiae TOF1)
219391	0.326647	0.00540283	dna polymerase gamma	F.graminearum - probable DNA polymerase gamma; DNA polymerase subunit gamma-1 POLG
137104	0.313895	0.00468113	replication regulator	……….
302430	0.281951	0.0023703	nucleolar essential protein 1	F.graminearum - conserved hypothetical protein
197123	0.278398	0.00163782	nuclear pore complex subunit	F.graminearum - related to nucleoporin
37571	0.241247	0.00764701	dna replication licensing factor mcm2	F.graminearum - probable DNA replication licensing factor (nimQ)
Cellular signaling
Gene ID	log2FC	FDR	B2G	FunCat
318123	1.7171	7.47334e-16	protein kinase-like domain	……….
231375	1.55632	0.00490752	protein kinase domain-containing protein	……….
45984	1.11273	4.72654e-12	protein kinase-like domain	……….
301592	1.07484	5.47143e-31	calcium calmodulin-dependent protein kinase	N.crassa CAMK-1 - Ca2+/calmodulin-dependent kinase-1; Calmodulin-dependent protein kinase (S. cerevisiae CMK2/ S. pombe cmk1)
47799	0.985001	9.2748e-19	histidine kinase group protein	……….
40423	0.755101	0.000454921	gpcr -type	……….; GPCR VI (RGS domain-containing), (A. nidulans GprK GPCR)
302872	0.590922	0.0016888	serine threonine protein kinase	……….
227232	0.525225	1.29665e-09	serine threonine-protein kinase nak1	F.graminearum - related to severin kinase; STE type protein kinase PAK4
252553	0.413629	0.00678679	cfem domain-containing protein	N.crassa - related to integral membrane protein PTH11; GPCR PTH11-like
299879	0.368277	0.00345235	gtp-binding protein	F.graminearum - probable GTP-binding protein
Response to stress and DNA repair
Gene ID	log2FC	FDR	B2G	FunCat
90296	1.43778	2.08434e-11	2-hydroxy-3-oxopropionate reductase	……….
299249	1.1646	1.28502e-10	steroid monooxygenase	……….
251278	0.879632	1.0885e-13	uv-damage endonuclease	F.graminearum - probable UV-endonuclease UVE-1
141973	0.833476	1.52693e-12	2og-fe oxygenase family oxidoreductase	……….
153450	0.822452	1.22576e-16	12-oxophytodienoate reductase	F.graminearum - related to OYE2 - NADPH dehydrogenase (old yellow enzyme), isoform 1
302457	0.758185	2.79055e-14	deoxyribodipyrimidine photo-lyase	F.graminearum - probable deoxyribodipyrimidine photo-lyase PHR; CPD DNA photolyase PHR1/BLU2
127655	0.714699	1.18295e-16	dna mismatch repair protein msh-2	F.graminearum - probable DNA mismatch repair protein MSH2; DNA mismatch repair protein MSH2
195457	0.70413	3.60542e-17	dna repair protein rad5	F.graminearum - related to RAD5 - DNA helicase; related to Rad5, DNA repair protein RAD5 [Trichoderma harzianum]
293043	0.679872	5.48715e-15	dna repair protein	F.graminearum - related to DNA repair protein rad18; Structural maintenance of chromosomes protein 6 SMC6
44549	0.622463	1.03222e-07	arsenical-resistance protein	N.crassa - related to arsenite transporter ARR3
130835	0.615327	1.60448e-13	rad5-like protein	F.graminearum - related to helicase-like transcription factor; Rad5/16 related
296192	0.596653	2.13971e-07	dna repair helicase	F.graminearum - related to CHL1 - protein of the DEAH box family
147719	0.580734	4.74191e-11	fact complex subunit spt-16	F.graminearum - probable transcription elongation complex subunit (CDC68)
129539	0.544786	9.49174e-08	pos9-activating factor fap7	F.graminearum - probable FAP7 - involved in the oxidative stress response
319383	0.496564	0.000299161	protein bfr2	N.crassa - related to Che-1 protein
35306	0.482433	0.00728938	apses transcription factor	S.cerevisiae XBP1 - Stress-induced transcriptional repressor
294482	0.441213	9.48034e-06	abc multidrug	F.graminearum - related to ATP-binding cassette (ABC) transporter; ABC transporter containing IPR003439 domain
79692	0.436137	7.22871e-07	dna repair protein rad51	……….
134080	0.411947	0.0002107	abc transporter	N.crassa - probable ATP-binding cassette multidrug transport protein ATRC; ABC transporter containing IPR003439 domain
297368	0.390969	0.000651849	wsc domain-containing protein	N.crassa - related to glyoxal oxidase precursor
262699	0.333791	0.000529648	family atp-dependent dna helicase	N.crassa QDE-3 - QDE3 protein (involved in gene silencing); Nucleolar DNA helicase , Chromosome synapsis and meiotic joint molecule/crossover formation (S. cerevisiae SGS1)
262699	0.333791	0.000529648	family atp-dependent dna helicase	N.crassa QDE-3 - QDE3 protein (involved in gene silencing); Nucleolar DNA helicase, Chromosome synapsis and meiotic joint molecule/crossover formation (S. cerevisiae SGS1)
280608	0.329487	0.000313399	5 -3 exoribonuclease 2	F.graminearum - related to dna exoribonuclease Dhp1p
247741	0.317672	0.00220015	tetratricopeptide repeat domain-containing protein	F.graminearum - related to hsp90 chaperone complex associated protein CNS1; hypothetical cns1, related to S. cerevisiae CNS1p and to N. crassa TPR repeat protein
80649	0.315686	0.0060227	udp-glucose 4-epimerase gal10	F.graminearum - related to DNA-directed RNA polymerase chain RPB8
Transcription regulation
Gene ID	log2FC	FDR	B2G	FunCat
172559	2.52726	2.74393e-50	transcription termination factor 2	……….; Rad5 related, related to helicase-like transcription factor protein [Fusarium fujikuroi IMI 58289]
220623	1.78847	2.14669e-60	trna ligase	F.graminearum - related to tRNA ligase
44933	1.66891	1.14246e-12	fungal specific transcription factor	……….; fungal specific transcription factor
292633	1.49547	5.29034e-07	dead deah box helicase	N.crassa - hypothetical protein
90566	1.43042	8.67517e-05	transcription factor c2h2	……….
145443	1.40452	7.769e-15	zinc finger protein	……….
300854	1.36159	3.82359e-12	zinc finger	……….; C2H2 zinc finger transcription factor
153298	1.16648	2.20793e-26	protein ssu72	F.graminearum - related to suppressor of cs mutant of sua7
80051	1.01286	2.44571e-19	ribonuclease p protein subunit	……….
281251	0.925563	2.94814e-08	c2h2 type zinc finger containing protein	S.cerevisiae MATALPHA2 - Mating type regulatory protein, expressed copy at MAT locus; homeobox and C2H2 transcription factor [Neurospora crassa OR74A] (Max score 652, Total score 652, Query cover 93%, E value 0.0 , Accesion XP_961794.1)
281251	0.925563	2.94814e-08	c2h2 type zinc finger containing protein	S.cerevisiae MATALPHA2 - Mating type regulatory protein, expressed copy at MAT locus
287102	0.85704	6.41371e-15	3 -5 exonuclease	N.crassa - related to WERNER SYNDROME HELICASE
161626	0.833934	9.37063e-10	c2h2 type zinc finger containing protein	S.cerevisiae MATALPHA2 - Mating type regulatory protein, expressed copy at MAT locus; homeobox and C2H2 transcription factor [Neurospora crassa OR74A] (Max score 1169, Total score 1169, Query cover 99%, E value 0.0 , Accesion XP_961794.1)
161626	0.833934	9.37063e-10	c2h2 type zinc finger containing protein	S.cerevisiae MATALPHA2 - Mating type regulatory protein, expressed copy at MAT locus
35132	0.786349	6.36861e-19	fungal specific transcription factor domain protein	……….; Zn2Cys6 transcription factor
322812	0.772344	1.60306e-12	trna guanylyltransferase	F.graminearum - conserved hypothetical protein
218054	0.759138	1.43363e-09	rna exonuclease 4	F.graminearum - related to 3`-5` exonuclease
301444	0.754345	2.79007e-09	Calcium-responsive transcription coactivator	……….
289241	0.746313	1.30291e-08	ribonuclease subunit b	……….
297648	0.738149	5.82119e-10	rrna processing protein	F.graminearum - related to rRNA processing protein EBP2
314604	0.71864	0.00161883	transcriptional regulator	……….; hypothetical protein similar to bZIP domain-containing transcription factor
229209	0.687867	2.58184e-08	rna polymerase iii transcription factor	……….; General Transcription Factor
217941	0.68604	2.30243e-12	swi snf complex protein	F.graminearum - related to nucleosome remodeling complex subunit RSC8; chromatin-binding domain protein related to Rsc8
29824	0.685071	1.95083e-12	rnase iii domain-containing protein	……….; AGC type kinase, related to N. crassa SCK-1
157851	0.673832	3.90438e-07	trna-guanine transglycosylase	……….
23762	0.662845	1.18229e-05	transcription factor c2h2	……….
237465	0.662393	1.22789e-13	u4 u6 small nuclear ribonucleoprotein prp4	F.graminearum - related to U4/U6 small nuclear ribonucleoprotein; U4/U6 small nuclear ribonucleoprotein PRP4
178753	0.620316	9.89332e-07	rrna processing protein	F.graminearum - related to PITSLRE protein kinase isoforms
49159	0.616342	9.24667e-14	ccch zinc finger dna binding protein	……….
129005	0.61425	1.84107e-12	rna polymerase-associated protein	……….
129048	0.604509	9.12718e-14	histone acetyltransferase subunit	F.graminearum - related to human AF-9 protein
322845	0.601205	3.79654e-07	transcription factor	……….; Orthologue of conidiation regulator AbaA of Aspergilli
39811	0.569549	9.79552e-08	set domain-containing protein	……….
127007	0.534397	1.50659e-07	histone acetyltransferase type b subunit 2 part of the Polycomb repressive complex 2	F.graminearum - probable HAT2 - subunit of the major yeast histone acetyltransferase; chromatin assembly factor 1 histone acetyltransferase type B subunit 2 NPF, control of histone H3 lysine 27 methylation in Neurospora
36276	0.531792	1.42437e-06	c2h2 finger domain	……….; C2H2 zinc finger transcription factor
297805	0.518685	7.7845e-06	ribonuclease p protein subunit p29	F.graminearum - related to ribonuclease P protein subunit p29
217995	0.507795	6.94376e-08	trna-splicing endonuclease	F.graminearum - related to tRNA splicing endonuclease gamma subunit
36070	0.504003	0.000754231	specific rna polymerase ii transcription factor	N.crassa - related to finger protein; C2H2 zinc finger transcription factor
315235	0.488333	5.45137e-05	transcription initiation factor iie subunit alpha	F.graminearum - related to transcription initiation factor IIE chain TFA1; transcription factor TFIIE complex alpha subunit
127914	0.482918	8.15573e-07	wd repeat-containing protein	F.graminearum - probable U5 snRNP-specific 40 kD protein (novel WD-40 repeat protein)
217686	0.475056	4.99319e-08	mrna cleavage factor complex component pcf11	N.crassa - related to PCF11 component of pre-mRNA 3`-end processing factor CF I
79595	0.470329	2.78493e-06	small nuclear ribonucleoprotein	F.graminearum - related to LSM1 protein
134653	0.468062	3.46384e-06	trna methyltransferase complex gcd14 subunit	F.graminearum - related to GCN4 translational repressor GCD14 protein
146919	0.455998	8.5193e-06	splicing factor 3a subunit 3	F.graminearum - related to RNA splicing factor PRP9
78256	0.452869	0.000480079	wd domain-containing protein	F.graminearum - probable DIP2 - Dom34p-interacting protein
239965	0.446493	9.84335e-06	pre-mrna-splicing factor syf1	……….; Pre-mRNA-splicing factor SYF1 (XAB2)
146039	0.438984	1.50276e-07	wd repeat-containing protein	F.graminearum - probable WD40-repeat protein (notchless protein); Radiation-sensitive protein 28
83616	0.418808	0.000600555	zn 2cys6 transcription factor	……….; Zn2Cys6 transcription factor
285850	0.413646	0.000440228	tRNA methyltransferase	F.graminearum - probable N2,N2-dimethylguanosine tRNA methyltransferase
140053	0.405752	0.000990202	3 exoribonuclease	F.graminearum - probable rRNA processing protein
137964	0.395987	9.07704e-07	rrna processing protein	……….; Putative Guanine nucleotide exchange factor GEFs/RCC1, Metarhizium acridum CQMa 102. rRNA processing protein. EFY89252.1
135379	0.387552	1.96233e-05	pre-mrna-splicing factor rse1	F.graminearum - related to splicing factor 3B subunit 3 (spliceosomal protein sap130)
150119	0.376333	0.000778529	rna exonuclease	……….
79840	0.372544	0.0058658	rrna methylase	F.graminearum - related to PET56 - rRNA (guanosine-2`-O-)-methyltransferase
321154	0.371061	0.00953246	rrna-processing protein cgr1	F.graminearum - probable protein CGRA (conserved fungal nucleolar protein)
39498	0.364001	0.00628805	rna polymerase iii subunit c17	S.cerevisiae RPC17 - DNA-directed RNA polymerase III, 17,7 KD subunit
163887	0.354887	5.62141e-05	rna polymerase ii transcription elongation factor	F.graminearum - related to Pol II transcription elongation factor
162817	0.344902	0.00361084	dead deah box helicase	F.graminearum - probable ATP-dependent RNA helicase
132866	0.339871	0.00126396	pre-rrna processing protein	F.graminearum - conserved hypothetical protein
52927	0.338918	0.00492308	rrna-processing protein fcf1	F.graminearum - conserved hypothetical protein
157697	0.328426	0.00507084	trna pseudouridine synthase b	F.graminearum - related to pseudouridine synthase
321349	0.311658	0.00559803	rrna-processing protein utp23	F.graminearum - conserved hypothetical protein
41642	0.311473	0.00570568	atp-dependent rna helicase rok1	F.graminearum - related to ATP-dependent RNA helicase ROK1
153764	0.297018	0.00632257	nrd1 protein	F.graminearum - related to RNA binding protein NRD1 protein
223010	0.293093	0.00230854	fungal specific transcription factor domain-containing protein	……….; Zn2Cys6 transcription factor
79893	0.288125	0.00161847	swr1-complex protein 4	F.graminearum - conserved hypothetical protein
51614	0.286126	0.00392573	pre-mrna splicing protein	F.graminearum - probable pleiotropic regulator 1 (PLRG1)
79898	0.277966	0.00665433	digestive organ expansion factor	F.graminearum - related to spt5p
52701	0.257229	0.00179296	ring finger protein	F.graminearum - related to HFB30
Ribosome biogenesis & Translation
Gene ID	log2FC	FDR	B2G	FunCat
292633	1.49547	5.29034e-07	dead deah box helicase	N.crassa - hypothetical protein
220452	1.42191	5.18457e-23	dihydroxyacid dehydratase	N.crassa - related to elongation factor-2 kinase EFK-1B isoform
300036	0.644368	2.77909e-09	translation machinery-associated protein 46	……….
149115	0.575453	1.41379e-06	rio1 family protein	N.crassa - probable RIO2 protein
145607	0.550476	3.91243e-07	eukaryotic translation initiation factor eif-2b subunit 3	F.graminearum - related to eukaryotic translation initiation factor EIF-2B subunit 3
129539	0.544786	9.49174e-08	pos9-activating factor fap7	F.graminearum - probable FAP7 - involved in the oxidative stress response
302500	0.505813	2.15494e-05	60s ribosomal protein l31	N.crassa - probable ribosomal protein L31.e.A, cytosolic
258285	0.504106	9.96262e-05	60s ribosomal protein l21	F.graminearum - probable ribosomal protein L21.e.A, cytosolic
155381	0.478074	1.10995e-06	50s ribosomal subunit l30	F.graminearum - related to MRPL17 - mitochondrial ribosomal protein, large subunit
301461	0.469313	9.39489e-05	60s ribosomal protein l33	N.crassa - probable 60S ribosomal protein L33-A
134653	0.468062	3.46384e-06	trna methyltransferase complex gcd14 subunit	F.graminearum - related to GCN4 translational repressor GCD14 protein
257160	0.463399	0.0002039	60s ribosomal protein l44	F.graminearum - probable RPL42B - ribosomal protein L36a.e
292723	0.423917	0.0001392	u3 small nucleolar ribonucleoprotein protein imp4	F.graminearum - probable IMP4 protein
259787	0.418987	0.000679961	40s ribosomal protein s21	F.graminearum - probable 40s ribosomal protein s21 (CRP-7)
164017	0.409232	9.14652e-06	ribosomal rna adenine methylase transferase	……….
79164	0.406671	0.00235538	translation machinery-associated	……….
152715	0.396199	0.000329943	ribosome biogenesis protein brx1	F.graminearum - conserved hypothetical protein
301894	0.393468	2.1291e-05	eukaryotic translation initiation factor 3 subunit 2	F.graminearum - probable translation initiation factor eIF3 p39 subunit
243742	0.392791	0.000646054	ribosomal large subunit	F.graminearum - probable NSA2 - involved in biogenesis of ribosomal large subunit
321954	0.37955	0.000411158	ribosomal large subunit biogenesis protein	F.graminearum - probable MAK16 protein
134430	0.375424	0.00118619	ankyrin repeat containing protein yar1	N.crassa - related to ankyrin repeat-containing YAR1
321154	0.371061	0.00953246	rrna-processing protein cgr1	F.graminearum - probable protein CGRA (conserved fungal nucleolar protein)
162817	0.344902	0.00361084	dead deah box helicase	F.graminearum - probable ATP-dependent RNA helicase
299003	0.34246	0.00129391	ribosome biogenesis protein rlp24	N.crassa - related to 60S ribosomal protein L24
128143	0.33166	0.000141819	37s ribosomal protein	S.cerevisiae RSM24 - Mitochondrial ribosomal protein, small subunit
157949	0.326686	0.00252144	et-dependent rrna methyltransferase spb1	N.crassa - conserved hypothetical protein
256444	0.320794	0.000282301	50s ribosomal protein l3	F.graminearum - related to ribosomal protein L3 precursor, mitochondrial
301472	0.315667	0.00499234	60s ribosomal protein l36	F.graminearum - probable 60S ribosomal protein L36
41642	0.311473	0.00570568	atp-dependent rna helicase rok1	F.graminearum - related to ATP-dependent RNA helicase ROK1
84263	0.310477	0.00215174	50s ribosomal protein l27	F.graminearum - related to 60s ribosomal protein L2 (mitochondrial)
302480	0.285684	0.000548127	translation initiation factor eif4e	F.graminearum - probable translation initiation factor eIF-4E
79898	0.277966	0.00665433	digestive organ expansion factor	F.graminearum - related to spt5p
297778	0.270997	0.000610515	ribosomal protein l16p l10e	F.graminearum - related to ribosomal protein L16 precursor, mitochondrial
300293	0.256838	0.00503247	eukaryotic translation initiation factor 3 subunit 6	F.graminearum - probable Int-6 protein
297421	0.25362	0.009645	pre-rrna-processing protein pno1	F.graminearum - conserved hypothetical protein
81973	0.20518	0.00961869	ring-12 protein	……….; BRE1-like E3 ubiquitin-protein ligase
Other biological processes
Gene ID	log2FC	FDR	B2G	FunCat
42039	3.61434	1.509e-29	choline dehydrogenase-like flavoprotein	……….
280963	3.5683	1.50879e-44	3-carboxymuconate cyclase	……….
45759	3.11812	2.489e-33	ser thr protein phosphatase family protein	F.graminearum - related to multidrug transporter (yeast bile transporter)
79017	3.01862	2.86011e-19	ankyrin repeat domain-containing protein 28	……….
285321	2.97307	2.15265e-17	alcohol dehydrogenase	F.graminearum - related to formaldehyde dehydrogenase
80005	2.89841	1.5717e-35	protein	N.crassa - related to tol protein
217762	2.89414	1.82291e-31	hypothetical protein TRIATDRAFT_217762 [Trichoderma atroviride IMI 206040]	F.graminearum - related to lincomycin-condensing protein lmbA
298696	2.87937	1.96383e-14	geranylgeranyl pyrophosphate synthetase	……….
258295	2.8395	3.21622e-13	hydrophobin	N.crassa - probable magnaporin protein.
302363	2.69888	4.81632e-40	glycoside hydrolase	N.crassa - related to spore coat protein SP96 precursor
323007	2.50142	2.40631e-14	cyclopropane-fatty-acyl-phospholipid synthase	N.crassa - related to cyclopropane synthase
321796	2.43527	2.90063e-16	ankyrin repeat protein	……….
31436	2.41937	3.4582e-19	ankyrin repeat protein	F.graminearum - related to heterokaryon incompatibility protein; WFA Superfamily
162830	2.34482	1.33152e-28	yfw family protein 5	……….
49779	2.32428	6.0794e-31	carboxypeptidase	N.crassa - related to serine-type carboxypeptidase Z precursor
224396	2.29886	1.28485e-40	membrane protein	……….
152454	2.2228	1.4516e-60	small s protein	……….
44640	2.15707	3.10649e-05	cysteine-rich secreted protein	……….
316697	2.09015	4.91861e-11	aaa family	……….
131157	2.0423	2.48335e-16	p-loop containing nucleoside triphosphate hydrolase protein	……….
228210	2.03672	1.63658e-08	ankyrin repeat-containing protein	……….
282872	2.03549	1.21569e-59	glycoside hydrolase family 18 protein	S.cerevisiae CTS1 - Endochitinase
46162	2.02022	9.13733e-23	taurine catabolism dioxygenase	……….
293872	1.98094	1.84245e-18	fad binding domain-containing protein	F.graminearum - related to isoamyl alcohol oxidase
53584	1.9163	4.14798e-32	glycosyl hydrolase family 18	F.graminearum - related to chitinase
291155	1.89996	2.39557e-20	integral membrane protein	……….
290194	1.89021	9.75138e-28	thioredoxin reductase	……….
39628	1.79791	1.64429e-19	glycerol kinase	F.graminearum - probable GUT1 - glycerol kinase
295093	1.79212	2.33936e-15	peptidoglycan binding domain containing protein	……….
44345	1.72756	2.65551e-14	het domain protein	F.graminearum - related to beta transducin-like protein
228873	1.69626	1.27464e-26	ankyrin repeat domain-containing protein 28	……….
33350	1.68551	6.37044e-13	related to lipoxygenase 1	N.crassa - related to lipoxygenase 1
257612	1.6761	8.03753e-25	leucine rich repeat protein	……….
317673	1.66372	2.81822e-48	methionine aminopeptidase	F.graminearum - probable methionyl aminopeptidase
246325	1.58959	1.55865e-12	ankyrin repeat and sam domain containing protein 6	N.crassa - related to ankyrin
19039	1.56409	3.57536e-16	nudix domain containing protein	……….
288359	1.5433	4.85595e-09	low temperature requirement protein a	……….
300708	1.53942	5.12711e-10	tetratricopeptide repeat protein	……….
290249	1.51778	5.49695e-12	dynamin family protein	N.crassa - related to Mx2 protein (GTPase protein)
54014	1.45204	2.86043e-09	glycosyl hydrolases family 32 superfamily	N.crassa - related to beta-fructofuranosidase
152285	1.42416	9.46957e-08	o-methylsterigmatocystin oxidoreductase	……….
142946	1.38879	9.34662e-26	haemolysin-iii channel protein	S.cerevisiae IZH2 - Implicated in Zinc Homeostasis, membran protein
150676	1.36394	1.27696e-29	glycoside hydrolase family 18 protein	F.graminearum - probable endochitinase class V precursor
32328	1.34682	5.58613e-12	urea carboxylase	S.cerevisiae DUR1,2 - Urea amidolyase
80644	1.34606	3.26119e-24	peroxisomal-coenzyme a synthetase	F.graminearum - related to coenzyme a synthetase
132789	1.33656	1.50836e-09	aspartate racemase	……….
290506	1.29592	5.48205e-15	integral membrane protein	……….
298421	1.28176	3.86917e-14	gnat family n-	……….
156465	1.25448	9.7019e-30	duf221 domain-containing protein	……….
173130	1.24391	8.0459e-16	ankyrin repeat protein	F.graminearum - related to ankyrin
293784	1.22153	2.64298e-07	pfs domain protein	……….
44016	1.21813	1.57592e-17	endoribonuclease l-psp	N.crassa - probable brt1 protein
195069	1.21614	1.23306e-12	aminotransferase	……….
302452	1.17523	8.57926e-08	cytochrome p450	N.crassa - related to cytochrome P450 monooxigenase
287414	1.17471	9.86395e-12	peptidase s8 subtilisin kexin sedolisin	……….
80032	1.16705	4.29062e-08	protein	……….
133486	1.16587	3.06511e-08	threonine dehydratase	S.cerevisiae SRY1 - Not a Serine Racemase of Yeast, threo-3-hydroxyaspartate ammonia-lyase activity
322463	1.15667	9.53474e-19	protein	……….
154814	1.14597	5.26377e-11	pyruvate decarboxylase	F.graminearum - related to pyruvate decarboxylase
299195	1.14458	4.08326e-23	glycan biosynthesis protein	S.cerevisiae GPI12 - N-acetylglucosaminyl phosphatidylinositol deacetylase
285335	1.13941	8.08963e-10	nacht and ankyrin domain containing protein	Vegetative incompatibility protein HET-E-1 [Penicillium subrubescens] (Max score 288, Total score 441, Query cover 63%, E value 2e-75, Accesion OKO93211.1)
291137	1.1357	0.000619605	very large low complexity protein	……….
293380	1.13392	4.90054e-21	domain-containing protein	……….
43903	1.12861	1.17978e-22	nudix domain-containing protein	F.graminearum - related to thiamin pyrophosphokinase
86558	1.12479	1.65027e-13	duf1446 domain protein	……….
260023	1.11743	3.9162e-16	beta-flanking protein	……….
292294	1.10291	3.08196e-08	major facilitator superfamily transporter	……….
298329	1.09386	2.50212e-13	fad binding domain-containing protein	……….
290132	1.08369	8.53111e-12	glycerate dehydrogenase	……….
323283	1.08066	0.000123139	conidiospore surface protein	……….
158174	1.07686	2.21203e-13	amidase family protein	F.graminearum - related to glu/asp-tRNA amidotransferase subunit A
288579	1.07507	4.4321e-11	duf895 domain membrane protein	……….
133085	1.06373	7.94863e-14	integral membrane protein	……….
227283	1.06351	2.91214e-07	nacht and wd domain protein	related to calcium-independent phospholipase A2 [Fusarium oxysporum] (Max score 427, Total score 427, Query cover 95%, E value 3e-147, Accesion CVK96862.1)
129963	1.04535	2.60783e-09	alanine racemase domain protein	……….
216490	1.02432	1.29292e-17	cytochrome p450 alkane hydroxylase	N.crassa - related to cytochrome P450 52A12 alkane hydroxylase 1
77838	1.01753	1.92337e-08	acetolactate synthase	F.graminearum - related to BENZOYLFORMATE DECARBOXYLASE
314610	1.01556	3.8383e-14	ankyrin repeat protein	……….
134069	0.984775	7.38902e-13	pth11-typeg-protein-coupled receptor	F.graminearum - related to integral membrane protein PTH11
292211	0.980226	3.37181e-07	benzoate 4-monooxygenase cytochrome	N.crassa - probable benzoate 4-monooxygenase cytochrome P450
279763	0.957802	1.90378e-16	ankyrin partial	……….
297892	0.955661	1.04554e-15	Polyadenylate-binding protein (RRM superfamily)	……….
286836	0.955005	1.18052e-15	retinoblastoma-binding protein	F.graminearum - conserved hypothetical protein
283617	0.952944	3.90587e-08	protein	S.cerevisiae ATG8 - Protein essential for autophagocytosis
299520	0.950624	3.24407e-08	beta-1,6-N-acetylglucosaminyltransferase, contains WSC domain	……….
148697	0.946718	1.15009e-06	mfs monocarboxylate transporter	……….
298688	0.932814	2.73179e-08	upf0145 domain-containing protein	……….
214096	0.930674	6.52418e-08	at dna binding protein	……….
29925	0.929686	1.23133e-20	integral membrane protein duf92	……….
297827	0.917633	5.34893e-13	acyl- n-acyltransferase	F.graminearum - related to acetyltransferase
135431	0.913037	4.10465e-07	family protein	……….
45073	0.907429	1.9605e-06	epoxide hydrolase	F.graminearum - related to epoxide hydrolase
216865	0.907	0.00019825	short chain dehydrogenase	N.crassa - related to 3-ketoacyl-acyl carrier protein reductase
86566	0.906874	3.20939e-10	histidine triad nucleotide-binding protein 3	……….
211440	0.893977	4.30415e-11	protein	……….
220620	0.893693	3.04466e-16	ankyrin repeat protein	……….
259066	0.893018	1.30525e-21	phosphoribosylglycinamide formyltransferase	F.graminearum - related to glycinamide ribonucleotide transformylase
286198	0.889218	5.58609e-10	bcs1 protein precursor	F.graminearum - related to BCS1 protein precursor
291101	0.888022	3.46356e-11	mfs monocarboxylate transporter	N.crassa - related to monocarboxylate transporter 2
231193	0.887669	1.12154e-08	mfs	F.graminearum - related to DHA14-like major facilitator efflux transporter (MFS transporter)
44769	0.88685	4.30168e-06	cyanamide hydratase	F.graminearum - related to M.verrucaria cyanamide hydratase
181516	0.876152	2.5437e-05	nb-arc and ankyrin domain protein	……….
319065	0.870928	7.08699e-11	protein phosphatase type 1 complex subunit hex2 reg1	F.graminearum - related to negative regulator of glucose-repressible genes
180459	0.85517	0.00600551	cis-3-chloroacrylic acid	……….
89627	0.850999	6.22745e-10	duf455 domain protein	N.crassa - hypothetical protein (fragment)
279467	0.831148	7.0003e-11	otu domain-containing protein 6b	……….
211948	0.812395	1.95067e-10	interferon-induced gtp-binding protein mx	F.graminearum - related to interferon-regulated resistance GTP-binding protein
302738	0.812306	2.1155e-20	uracil-dna glycosylase	F.graminearum - probable uracil-DNA glycosylase
156902	0.809896	9.9742e-19	duf618 domain-containing protein	……….
158569	0.79662	0.000121927	methyltransferase type 11	……….
317681	0.78839	0.000425403	ankyrin repeat-containing	F.graminearum - related to heterokaryon incompatibility protein; pfs domain-containing protein [Neurospora crassa OR74A], NCBI Reference Sequence: XP_961929.3
85599	0.78523	7.0204e-18	rossmann-fold nad (+)-binding protein	……….
220486	0.783188	0.00210289	ankyrin repeat-containing	……….
86048	0.781416	2.08867e-08	ankyrin repeat family protein	……….
288159	0.777491	2.66459e-08	very large low complexity protein	……….
281148	0.772462	0.00158932	caib baif family enzyme	……….
200177	0.765046	1.26545e-10	fumarylacetoacetase	N.crassa - probable fumarylacetoacetate hydrolase
137451	0.761043	7.72194e-09	aspartic endopeptidase	N.crassa - related to pepsin precursor
139913	0.750192	6.77684e-18	ubiquitin-protein ligase molybdopterin-converting factor	F.graminearum - related to E.coli molybdopterin-converting factor chlN
282274	0.749119	1.17709e-13	nitrilase family protein	F.graminearum - probable nitrilase (NIT3)
155283	0.744309	1.82164e-15	cyclophilin-type peptidyl-prolyl cis-trans isomerase	F.graminearum - probable cyclophilin E
295046	0.743691	5.43283e-12	pfs domain-containing protein	……….
301721	0.74227	0.00517211	acetyltransferase	F.graminearum - conserved hypothetical protein
161136	0.714442	0.000263432	gdsl-like lipase acylhydrolase	F.graminearum - related to acetylxylan esterase
286603	0.711907	7.17268e-10	protein	……….
51533	0.700973	7.36396e-07	bromodomain associated domain protein	F.graminearum - related to TAF(II) complex (TBP-associated protein complex) component
290226	0.700027	3.38885e-11	microtubule associated protein	F.graminearum - related to microtubule-associated protein
164996	0.695156	1.73822e-10	protein arginine n-methyltransferase	F.graminearum - related to protein arginine N-methyltransferase 3
143500	0.694831	0.000344808	fad monooxygenase	……….
302132	0.687106	0.000575558	dnase1 protein	N.crassa - related to dnase1 protein
295253	0.68167	9.71366e-08	protein arginine n-methyltransferase	F.graminearum - related to SHK1 KINASE-BINDING protein
144791	0.672617	0.000614646	major facilitator superfamily transporter	N.crassa - related to HOL1 transporter protein
151556	0.663859	5.01811e-13	di- -cis-decaprenylcistransferase	S.cerevisiae NUS1 - Putative nuclear undecaprenyl pyrophosphate synthase
227291	0.655379	2.94582e-07	protein	……….
183582	0.654417	4.4972e-08	nadh-ubiquinone oxidoreductase kda subunit	S.cerevisiae BUD22 - Protein involved in bud-site selection
192999	0.649272	3.21037e-06	mitochondrial 54s ribosomal protein 31	F.graminearum - probable ribosomal protein YmL31 precursor
232659	0.642037	1.09713e-10	uncharacterized protein loc100501500	……….
171588	0.641801	0.00109636	peptidase c14	……….
293464	0.641478	2.00901e-05	linoleate diol synthase	F.graminearum - related to linoleate diol synthase
43084	0.625616	2.78813e-13	aaa family protein	……….
322907	0.614533	0.00114087	major facilitator superfamily transporter	F.graminearum - related to Staphylococcus multidrug resistance protein
133998	0.60873	3.2065e-08	urease accessory protein	……….
212451	0.605466	3.30924e-08	red-like protein	……….
283940	0.598186	4.98042e-06	cytochrome p450	N.crassa - related to pisatin demethylase
130441	0.58471	7.66478e-08	phosphoribosylformimino-5-aminoimidazole carboxamide ribotide isomerase	F.graminearum - probable 5` Pro-FAR isomerase
92100	0.584246	7.68449e-09	aaa family atpase-like protein	F.graminearum - probable RUVB-like protein
223998	0.583767	7.95091e-11	metaphase-anaphase transition protein	……….
291159	0.582271	1.15228e-05	nitrate reductase	U.maydis Nar1 - Nitrate reductase
298750	0.577079	2.63605e-06	nudix domain-containing protein	……….
247209	0.563206	0.000249139	homeodomain-like protein	……….
41937	0.555808	0.00400548	aminotransferase class i and ii	F.graminearum - related to transaminase type I
293325	0.555587	0.000452404	upf0665 family protein c	……….
181437	0.555478	8.51103e-06	nacht and ankyrin domain protein	N.crassa - related to ankyrin
289373	0.552285	2.60375e-09	hcngp-like protein	……….
37369	0.549749	0.000275172	acyl- n-acyltransferase	……….
40762	0.544767	1.97312e-06	exopolyphosphatase-like protein	F.graminearum - related to exopolyphosphatase
282450	0.540421	2.61408e-05	maleylacetoacetate isomerase	……….
302386	0.535868	0.0080215	adenylate-forming enzyme	……….
263459	0.53396	0.00537917	cytochrome p450	N.crassa - related to O-methylsterigmatocystin oxidoreductase
255061	0.527895	4.59269e-07	protein	……….
315742	0.525288	0.00672173	ankyrin repeat protein	……….
78525	0.521684	4.00594e-09	mitochondrial 54s ribosomal protein rml2	F.graminearum - probable mitochondrial ribosomal protein L2 of the large subunit
300156	0.517825	4.35034e-07	thump domain-containing protein	……….
52504	0.516405	5.72666e-05	low-temperature viability protein ltv1	F.graminearum - related to low-temperature viability protein LTV1
258713	0.514748	1.75636e-05	dehydrogenase e1 component	F.graminearum - related to pyruvate dehydrogenase (lipoamide) alpha chain precursor
149910	0.507282	0.000925462	g-protein beta wd-40 repeats containing	……….
292794	0.505524	6.51714e-09	origin recognition complex subunit	F.graminearum - related to origin recognition complex subunit 3
141143	0.487794	1.37937e-06	peptidyl-prolyl cis-trans isomerase-like 3	F.graminearum - probable peptidylprolyl isomerase (cyclophilin)-like protein
49509	0.485652	3.85146e-05	heat repeat protein	……….
52514	0.470301	4.35034e-07	prolyl 4-hydroxylase	……….
250931	0.466569	0.000320727	killer toxin sensitivity protein	F.graminearum - related to protein conferring sensitivity to killer toxin
52881	0.459168	4.20481e-05	emopamil binding protein	F.graminearum - related to C-8,7 sterol isomerase/emopamil-binding protein
207848	0.453388	8.93861e-06	udp-galactose transporter like protein	……….
79024	0.439112	3.10649e-05	pdcd2_c domain-containing protein	……….
292672	0.430019	3.86492e-05	ureidoglycolate hydrolase	F.graminearum - related to DAL3 - ureidoglycolate hydrolase
302974	0.422866	3.92986e-05	dihydroorotase	F.graminearum - related to dihydroorotase URA4
262568	0.42183	0.000867904	hypothetical protein TRIATDRAFT_262568 [Trichoderma atroviride IMI 206040]	F.graminearum - related to archipelago beta form (F-box-WD40 repeat protein)
303072	0.419458	2.05075e-05	clavaminate synthase-like protein	……….
79334	0.419077	0.000537235	nad dependent epimerase	F.graminearum - related to plant dihydroflavonol-4-reductases
290346	0.418873	4.86231e-07	pentatricopeptide repeat protein	……….
300421	0.416776	0.000947435	veg136 protein	F.graminearum - conserved hypothetical protein
297256	0.415812	4.19719e-06	argininosuccinate lyase	N.crassa - probable argininosuccinate lyase
160158	0.405028	0.00349317	geranylgeranyl diphosphate synthase	F.graminearum - probable farnesyltranstransferase (al-3)
219793	0.404697	0.00237632	duf408 domain protein	……….
43162	0.404554	5.13326e-05	cupin domain-containing protein	N.crassa - related to neurofilament triplet H1 protein
39843	0.402692	3.0969e-05	tpr domain-containing protein	……….
294527	0.399374	1.42171e-05	tuberous sclerosis 1	……….
296888	0.393297	1.24734e-06	duf1688 domain-containing protein	……….
249085	0.392952	0.000180572	kelch repeats protein	……….
78942	0.385547	0.00498909	cral trio domain-containing protein	F.graminearum - related to CSR1 - phosphatidylinositol transfer protein
78947	0.384133	0.000457492	n -adenine-specific dna methyltransferase	F.graminearum - probable NADH2 dehydrogenase (ubiquinone) 40K chain
154801	0.375902	0.000741426	general alpha-glucoside permease	N.crassa - probable maltose permease
186189	0.375312	0.00572427	mitochondral 37s ribosomal protein	F.graminearum - conserved hypothetical protein
301080	0.371862	0.000321524	nonsense-mediated mrna decay protein 3	F.graminearum - probable nuclear export sequence-containing nonribosomal protein
78654	0.366123	0.000175006	flavodoxin and radical sam domain protein	……….
298977	0.358919	0.000745632	ribose-phosphate pyrophosphokinase	F.graminearum - probable PRS1 - ribose-phosphate pyrophosphokinase
134226	0.336219	0.00395398	kinesin light chain	……….
149578	0.333176	0.00338735	exosome-associated family protein	N.crassa - related to small unique nuclear receptor co-repressor
252705	0.332325	0.000837314	kinesin motor domain-containing protein	F.graminearum - probable kinesin-related protein bimC
175778	0.332086	0.00092657	peptidyl-prolyl cis-trans isomerase cyp6	F.graminearum - related to peptidylprolyl isomerase (cyclophilin)-like protein
296970	0.331502	0.000623994	serine threonine-protein phosphatase 5	F.graminearum - probable phosphoprotein phosphatase (serine/threonine specific protein phosphatase)
51515	0.326173	0.00481687	cutinase negative acting protein	N.crassa - related to cutinase negative acting protein
245069	0.315703	0.00313039	RanGTP-binding protein	……….
297385	0.3074	0.00482288	fkbp-type peptidyl-prolyl	F.graminearum - probable FPR3 - prolyl cis-trans isomerase
298905	0.30345	0.000370099	kow domain-containing protein domain-containing protein	……….
296713	0.300539	0.00115045	thiol methyltransferase	……….
258813	0.291981	0.00285271	myg1 protein	N.crassa - related to MYG1 protein
290021	0.268873	0.00578802	brf1-like tbp-binding domain-containing protein	F.graminearum - related to transcription factor IIIB
298237	0.263495	0.00107415	inosine-uridine preferring nucleoside hydrolase	……….
301915	0.25822	0.00957713	hydroxyisourate hydrolase	U.maydis - conserved hypothetical protein
171791	0.240563	0.00702298	stag domain-containing protein	N.crassa - related to nuclear protein SA-1
No annotation
Gene ID	log2FC	FDR	B2G	FunCat
158746	4.03179	5.08354e-109	hypothetical protein TRIATDRAFT_158746, partial [Trichoderma atroviride IMI 206040]	……….
53322	3.51754	1.76189e-15	hypothetical protein TRIATDRAFT_53322 [Trichoderma atroviride IMI 206040]	……….
298812	3.32413	7.8008e-120	hypothetical protein TRIATDRAFT_298812 [Trichoderma atroviride IMI 206040]	……….
291272	3.05586	3.62772e-49	hypothetical protein TRIATDRAFT_291272 [Trichoderma atroviride IMI 206040]	……….
226644	2.93204	6.06282e-62	hypothetical protein TRIATDRAFT_226644 [Trichoderma atroviride IMI 206040]	……….
316211	2.92019	4.05467e-36	hypothetical protein TRIATDRAFT_316211 [Trichoderma atroviride IMI 206040]	……….
190964	2.40012	1.14183e-09	hypothetical protein TRIATDRAFT_190964 [Trichoderma atroviride IMI 206040]	……….
298113	2.34695	1.43224e-54	hypothetical protein TRIATDRAFT_298113 [Trichoderma atroviride IMI 206040]	……….
131158	2.32455	2.2844e-28	hypothetical protein TRIATDRAFT_131158 [Trichoderma atroviride IMI 206040]	……….
160248	2.27661	2.92715e-14	hypothetical protein TRIATDRAFT_160248 [Trichoderma atroviride IMI 206040]	……….
45728	2.26121	1.87869e-26	hypothetical protein TRIATDRAFT_45728 [Trichoderma atroviride IMI 206040]	……….
215066	2.20425	5.60698e-17	hypothetical protein TRIATDRAFT_215066 [Trichoderma atroviride IMI 206040]	……….
141071	2.17043	9.1633e-15	hypothetical protein TRIATDRAFT_141071 [Trichoderma atroviride IMI 206040]	……….
292969	2.10256	1.80902e-31	hypothetical protein TRIATDRAFT_292969 [Trichoderma atroviride IMI 206040]	……….
298089	2.03097	6.6604e-10	hypothetical protein TRIATDRAFT_298089 [Trichoderma atroviride IMI 206040]	……….
307656	2.00627	1.8858e-21	hypothetical protein TRIATDRAFT_307656 [Trichoderma atroviride IMI 206040]	……….
299610	1.97902	1.63809e-13	hypothetical protein TRIATDRAFT_299610 [Trichoderma atroviride IMI 206040]	……….
319205	1.97691	2.32999e-09	hypothetical protein TRIATDRAFT_319205 [Trichoderma atroviride IMI 206040]	……….
150578	1.91884	8.59994e-40	hypothetical protein TRIATDRAFT_150578 [Trichoderma atroviride IMI 206040]	……….
138574	1.85109	1.38825e-18	hypothetical protein TRIATDRAFT_138574 [Trichoderma atroviride IMI 206040]	……….
256500	1.85071	4.67279e-08	hypothetical protein TRIATDRAFT_256500, partial [Trichoderma atroviride IMI 206040]	……….
228782	1.70717	1.418e-16	hypothetical protein TRIATDRAFT_228782 [Trichoderma atroviride IMI 206040]	……….
52037	1.62744	6.46593e-36	hypothetical protein TRIATDRAFT_52037 [Trichoderma atroviride IMI 206040]	……….
291687	1.61941	6.25196e-06	hypothetical protein TRIATDRAFT_291687 [Trichoderma atroviride IMI 206040]	……….
290350	1.61328	1.95816e-09	hypothetical protein TRIATDRAFT_290350 [Trichoderma atroviride IMI 206040]	……….
297127	1.61245	7.67027e-13	hypothetical protein TRIATDRAFT_297127, partial [Trichoderma atroviride IMI 206040]	……….
137421	1.5857	9.51067e-10	hypothetical protein TRIATDRAFT_137421 [Trichoderma atroviride IMI 206040]	……….
299710	1.56344	2.11804e-23	hypothetical protein TRIATDRAFT_299710 [Trichoderma atroviride IMI 206040]	……….
319958	1.51825	8.01065e-23	hypothetical protein TRIATDRAFT_319958 [Trichoderma atroviride IMI 206040]	……….
300517	1.4615	1.71219e-16	hypothetical protein TRIATDRAFT_300517 [Trichoderma atroviride IMI 206040]	……….
317345	1.41396	2.29237e-19	hypothetical protein TRIATDRAFT_317345 [Trichoderma atroviride IMI 206040]	……….
49023	1.33669	3.11182e-18	hypothetical protein TRIATDRAFT_49023 [Trichoderma atroviride IMI 206040]	……….
280284	1.33047	2.09425e-14	hypothetical protein TRIATDRAFT_280284 [Trichoderma atroviride IMI 206040]	……….
280212	1.32265	8.84194e-11	hypothetical protein TRIATDRAFT_280212 [Trichoderma atroviride IMI 206040]	……….
301968	1.29862	2.61455e-10	hypothetical protein TRIATDRAFT_301968 [Trichoderma atroviride IMI 206040]	……….
286376	1.25086	3.142e-35	hypothetical protein TRIATDRAFT_286376 [Trichoderma atroviride IMI 206040]	……….
294555	1.22994	4.99667e-35	hypothetical protein TRIATDRAFT_294555 [Trichoderma atroviride IMI 206040]	……….
175704	1.20813	7.80172e-29	hypothetical protein TRIATDRAFT_175704, partial [Trichoderma atroviride IMI 206040]	……….
239749	1.18542	3.84413e-21	hypothetical protein TRIATDRAFT_239749, partial [Trichoderma atroviride IMI 206040]	……….
301005	1.16487	0.000298956	hypothetical protein TRIATDRAFT_301005 [Trichoderma atroviride IMI 206040]	……….
91546	1.13315	4.01319e-13	hypothetical protein TRIATDRAFT_91546 [Trichoderma atroviride IMI 206040]	……….
276604	1.12053	4.19527e-09	hypothetical protein TRIATDRAFT_276604 [Trichoderma atroviride IMI 206040]	……….
302069	1.09779	7.42667e-15	hypothetical protein TRIATDRAFT_302069 [Trichoderma atroviride IMI 206040]	……….
317841	1.07731	2.31463e-15	hypothetical protein TRIATDRAFT_317841 [Trichoderma atroviride IMI 206040]	……….
81214	1.06688	2.33074e-06	hypothetical protein TRIATDRAFT_81214 [Trichoderma atroviride IMI 206040]	……….
320993	1.04927	1.19849e-09	hypothetical protein TRIATDRAFT_320993 [Trichoderma atroviride IMI 206040]	……….
261142	1.04285	7.73303e-15	hypothetical protein TRIATDRAFT_261142 [Trichoderma atroviride IMI 206040]	……….
137486	1.04276	2.25062e-08	hypothetical protein TRIATDRAFT_137486 [Trichoderma atroviride IMI 206040]	……….
317359	1.03471	1.32881e-09	hypothetical protein TRIATDRAFT_317359 [Trichoderma atroviride IMI 206040]	……….
227962	0.999911	1.71611e-07	hypothetical protein TRIATDRAFT_227962 [Trichoderma atroviride IMI 206040]	……….
164325	0.996919	7.49766e-21	hypothetical protein TRIATDRAFT_164325, partial [Trichoderma atroviride IMI 206040]	……….
302231	0.995173	1.22941e-05	hypothetical protein TRIATDRAFT_302231 [Trichoderma atroviride IMI 206040]	……….
92285	0.978486	1.22625e-05	hypothetical protein TRIATDRAFT_92285 [Trichoderma atroviride IMI 206040]	……….
300087	0.963828	0.000184683	hypothetical protein TRIATDRAFT_300087 [Trichoderma atroviride IMI 206040]	……….
130820	0.958048	9.49388e-20	hypothetical protein TRIATDRAFT_130820 [Trichoderma atroviride IMI 206040]	……….
302477	0.9542	8.92116e-11	hypothetical protein TRIATDRAFT_302477 [Trichoderma atroviride IMI 206040]	……….
164926	0.952399	0.00114033	hypothetical protein TRIATDRAFT_164926, partial [Trichoderma atroviride IMI 206040]	……….
298359	0.947805	0.000540709	hypothetical protein TRIATDRAFT_298359 [Trichoderma atroviride IMI 206040]	……….
34249	0.866948	0.00115045	hypothetical protein TRIATDRAFT_34249 [Trichoderma atroviride IMI 206040]	……….
213851	0.852639	3.73407e-13	hypothetical protein TRIATDRAFT_213851 [Trichoderma atroviride IMI 206040]	……….
167080	0.828629	2.97561e-06	hypothetical protein TRIATDRAFT_167080, partial [Trichoderma atroviride IMI 206040]	……….
301412	0.823304	1.93199e-15	hypothetical protein TRIATDRAFT_301412 [Trichoderma atroviride IMI 206040]	……….
290823	0.820718	1.49022e-08	hypothetical protein TRIATDRAFT_290823 [Trichoderma atroviride IMI 206040]	……….
296634	0.818527	0.00103121	hypothetical protein TRIATDRAFT_296634 [Trichoderma atroviride IMI 206040]	……….
51561	0.809828	0.000706343	hypothetical protein TRIATDRAFT_51561 [Trichoderma atroviride IMI 206040]	……….
316685	0.788578	0.00492308	hypothetical protein TRIATDRAFT_316685 [Trichoderma atroviride IMI 206040]	……….
301557	0.77703	6.16787e-15	hypothetical protein TRIATDRAFT_301557 [Trichoderma atroviride IMI 206040]	……….
299865	0.757442	3.95595e-07	hypothetical protein TRIATDRAFT_299865 [Trichoderma atroviride IMI 206040]	……….
204124	0.753947	0.000407912	hypothetical protein TRIATDRAFT_204124 [Trichoderma atroviride IMI 206040]	……….
300471	0.727593	4.88393e-09	hypothetical protein TRIATDRAFT_300471 [Trichoderma atroviride IMI 206040]	……….
302949	0.713048	6.04921e-06	hypothetical protein TRIATDRAFT_302949 [Trichoderma atroviride IMI 206040]	……….
315510	0.665708	6.71201e-05	hypothetical protein TRIATDRAFT_315510 [Trichoderma atroviride IMI 206040]	……….
300944	0.646004	0.00361519	hypothetical protein TRIATDRAFT_300944 [Trichoderma atroviride IMI 206040]	……….
298300	0.64484	5.95568e-09	hypothetical protein TRIATDRAFT_298300 [Trichoderma atroviride IMI 206040]	……….
297034	0.643575	9.16656e-09	hypothetical protein TRIATDRAFT_297034 [Trichoderma atroviride IMI 206040]	……….
168714	0.60899	0.000772288	hypothetical protein TRIATDRAFT_168714, partial [Trichoderma atroviride IMI 206040]	……….
243299	0.607279	0.000915482	hypothetical protein TRIATDRAFT_243299, partial [Trichoderma atroviride IMI 206040]	……….
313961	0.574009	3.74382e-08	hypothetical protein TRIATDRAFT_313961 [Trichoderma atroviride IMI 206040]	……….
152359	0.573034	0.000110849	hypothetical protein TRIATDRAFT_152359 [Trichoderma atroviride IMI 206040]	……….
297502	0.567699	1.54568e-06	hypothetical protein TRIATDRAFT_297502 [Trichoderma atroviride IMI 206040]	……….
172187	0.472157	9.71023e-09	hypothetical protein TRIATDRAFT_172187, partial [Trichoderma atroviride IMI 206040]	……….
147167	0.460561	1.64673e-07	hypothetical protein TRIATDRAFT_147167 [Trichoderma atroviride IMI 206040]	……….
296998	0.442766	4.48475e-07	hypothetical protein TRIATDRAFT_296998, partial [Trichoderma atroviride IMI 206040]	……….
146854	0.440699	2.24723e-05	hypothetical protein TRIATDRAFT_146854 [Trichoderma atroviride IMI 206040]	……….
315861	0.418384	0.000436194	hypothetical protein TRIATDRAFT_315861 [Trichoderma atroviride IMI 206040]	……….
297904	0.416624	3.3534e-06	hypothetical protein TRIATDRAFT_297904, partial [Trichoderma atroviride IMI 206040]	……….
135489	0.410983	0.00014619	hypothetical protein TRIATDRAFT_135489 [Trichoderma atroviride IMI 206040]	……….
297558	0.381769	0.00290063	hypothetical protein TRIATDRAFT_297558 [Trichoderma atroviride IMI 206040]	……….
127478	0.371285	4.57455e-05	hypothetical protein TRIATDRAFT_127478 [Trichoderma atroviride IMI 206040]	……….
78838	0.350077	0.000337789	hypothetical protein TRIATDRAFT_78838 [Trichoderma atroviride IMI 206040]	……….
316106	0.345246	0.00155606	hypothetical protein TRIATDRAFT_316106 [Trichoderma atroviride IMI 206040]	……….
299484	0.326989	0.00012757	hypothetical protein TRIATDRAFT_299484 [Trichoderma atroviride IMI 206040]	……….
FDR: False Discovery Rate; B2G. Blat to GO based Annotation; FunCat: Annotation based on best hit to the MIPS Functional Catalogue Databas
The color shading reflects the level of up-regulation
