# Supplementary material for: Danger signals activate a putative innate immune system during regeneration in a filamentous fungus
Source: PLoS Genet. 2018 Nov 30;14(11):e1007390. doi: 10.1371/journal.pgen.1007390 (PMC6291166; doi:10.1371/journal.pgen.1007390)
Supplement: S10 Dataset — The table shows a complete list of genes down-regulated during regeneration and their functional annotation. (XLSX) [file pgen.1007390.s016.xlsx]

## Sheet: Hoja1
Down regulated Regeneration Associated Gene Set.
Gene Identification	logFC	FDR	B2G	FunCat
146031	-0.233262	0.00482442	dna damage-binding protein 1	F.graminearum - related to UV-damaged DNA-binding protein
300237	-0.260732	0.0081871	glucosidase 2 subunit beta precursor	N.crassa - related to alpha glucosidase II beta subunit
302125	-0.264863	0.00982496	microsomal signal peptidase subunit	F.graminearum - related to SPC3 - signal peptidase subunit
301714	-0.276559	0.0074655	endoplasmic reticulum-golgi intermediate compartment protein 3	F.graminearum - related to ERV46 - component of copii vesicles
148028	-0.276591	0.00882183	oligosaccharyl transferase stt3 subunit	N.crassa - probable oligosaccharyltransferase
299411	-0.28121	0.00189941	hydroxybutyrate dehydrogenase	N.crassa - conserved hypothetical protein
318290	-0.28367	0.00371629	non-ribosomal peptide synthetase	F.graminearum NPS2 - related to non-ribosomal peptide synthetase
88792	-0.28511	0.00278828	tpa: integral membrane (afu_orthologue afua_5g00620)	……….
137374	-0.289433	0.00331985	ubiquitin homeostasis protein lub1	F.graminearum - related to phospholipase a-2-activating protein
155537	-0.293625	0.000998784	oligosaccharyltransferase subunit ribophorin ii	N.crassa - related to oligosaccharyltransferase delta subunit (ribophorin II)
132860	-0.295493	0.00113069	hypothetical protein TRIATDRAFT_132860 [Trichoderma atroviride IMI 206040]	……….
299599	-0.300608	0.00988636	hypothetical protein TRIATDRAFT_299599 [Trichoderma atroviride IMI 206040]	……….
92665	-0.306882	0.00147539	ytp1-like protein	F.graminearum - related to mitochondrial electron transport proteins
155042	-0.308956	0.00157619	spermine spermidine synthase	……….
301797	-0.31073	0.000574218	hypothetical protein TRIATDRAFT_301797 [Trichoderma atroviride IMI 206040]	……….
299800	-0.311445	0.000448127	transmembrane emp24 domain-containing protein	F.graminearum - related to p24 protein, involved in membrane trafficking
249820	-0.315619	0.000746791	mucin-like protein	S.cerevisiae STB3 - SIN3 protein-binding protein
299617	-0.316171	0.00882183	asparaginase-like protein	F.graminearum - probable glycosylasparaginase
300152	-0.317388	0.00817117	and tpr domain-containing protein	F.graminearum - related to tetratricopeptide repeat protein 2
150642	-0.322195	0.00050402	heavy metal translocating p-type atpase	F.graminearum - related to CCC2 - P-type ATPase involved in export of Cu++ from
299781	-0.325156	0.000411158	hypothetical protein TRIATDRAFT_299781 [Trichoderma atroviride IMI 206040]	……….
299408	-0.33832	0.000619821	hypothetical protein TRIATDRAFT_299408 [Trichoderma atroviride IMI 206040]	……….
182318	-0.340302	7.93509e-05	sh3 domain-containing protein	……….
321979	-0.3457	0.00121613	hypothetical protein TRIATDRAFT_321979 [Trichoderma atroviride IMI 206040]	……….
320124	-0.346821	0.00187355	sorbitol dehydrogenase	F.graminearum - related to sorbitol dehydrogenase
303085	-0.347042	0.000716814	glutaminyl-peptide cyclotransferase	F.graminearum - related to glutaminyl-peptide cyclotransferase
227009	-0.348099	0.000624344	serine threonine protein	N.crassa - related to serine/threonine kinase 16
289470	-0.354837	0.00187355	alkaline phytoceramidase	U.maydis - related to YPC1 - Alkaline ceramidase
286374	-0.35569	0.000441726	histidine kinase hhk1p	U.maydis - related to histidine kinase
290370	-0.357801	0.000339116	inositol polyphosphate kinase	N.crassa - related to transcription factor KCS1
146925	-0.358175	0.00981639	conserved fungal protein	……….
152298	-0.358334	0.000174788	class i glutamine	F.graminearum - related to P.aeruginosa anthranilate synthase component II
316571	-0.358968	9.68086e-05	tyrosine-protein phosphatase non-receptor type 6	N.crassa - related to protein-tyrosine-phosphatase
173833	-0.361741	0.00322319	proline-rich protein	……….
300326	-0.362756	0.00330137	hypothetical protein TRIATDRAFT_300326 [Trichoderma atroviride IMI 206040]	……….
300938	-0.3629	0.000260333	sulfate adenylyltransferase	F.graminearum - probable sulfate adenylyltransferase
138874	-0.363435	2.80746e-05	hypothetical protein TRIATDRAFT_138874 [Trichoderma atroviride IMI 206040]	……….
155618	-0.36474	0.00101832	hypothetical protein TRIATDRAFT_155618 [Trichoderma atroviride IMI 206040]	……….
210990	-0.365046	4.46249e-05	lccl domain containing protein	……….
148232	-0.365399	0.00187444	defender against cell death 1 protein	N.crassa - related to apoptotic cell death regulator DAD1
148568	-0.365457	0.000139885	domain protein	U.maydis - probable SAC1 - recessive suppressor of secretory defect
299824	-0.366001	1.60561e-05	duf985 domain-containing protein	……….
145339	-0.366089	0.000249707	signal sequence receptor alpha chain	N.crassa - related to signal sequence receptor alpha chain
153866	-0.366913	0.00795199	glucose galactose transporter	F.graminearum - related to glucose/galactose transporter
218493	-0.369787	0.00493542	ankyrin repeat protein nuc-2	F.graminearum - probable Nuc-2 protein
298198	-0.373581	0.000112557	vea protein	N.crassa - related to VeA protein
302881	-0.377257	0.000415962	copii-coated vesicle protein	F.graminearum - related to ERV41 - component of copii vesicles involved in transport between
317686	-0.377937	0.000189094	c6 zinc finger domain-containing protein	……….
213626	-0.37992	4.81979e-05	hypothetical protein TRIATDRAFT_213626 [Trichoderma atroviride IMI 206040]	……….
300676	-0.383186	1.89774e-05	iron sulfur cluster assembly protein mitochondrial precursor	F.graminearum - probable ISU1 protein
258186	-0.385833	0.00213853	hsp10-like protein	F.graminearum - probable heat shock protein 10 (chaperonin CPN10)
299926	-0.387519	1.03824e-05	autophagy protein atg22	F.graminearum - related to AUT4 - breakdown of autophagic vesicles inside the vacuole
131893	-0.387822	0.000262737	coatomer beta subunit	F.graminearum - probable coatomer complex beta chain
279683	-0.38787	1.56201e-05	c6 finger domain	F.graminearum - related to negative acting factor
129641	-0.388204	0.000335034	rna binding effector protein	F.graminearum - related to SCP160 protein
228434	-0.388384	5.41309e-06	hypothetical protein TRIATDRAFT_302057, partial [Trichoderma atroviride IMI 206040]	……….
301729	-0.389132	0.000784833	acid phosphatase	F.graminearum - related to acid phosphatase Pho610
298583	-0.389154	0.000342821	superoxide dismutase	N.crassa SOD-1 - superoxide dismutase [Cu-Zn]
135745	-0.389418	0.000968412	transmembrane protein 14c	……….
233014	-0.389755	0.00347862	c6 finger domain	……….
302732	-0.390971	0.000629959	hypothetical protein TRIATDRAFT_302732 [Trichoderma atroviride IMI 206040]	……….
298303	-0.391195	0.00694333	utp-glucose-1-phosphate uridylyltransferase	F.graminearum - probable UTP-glucose-1-phosphate uridylyltransferase
153046	-0.392469	0.000263015	kelch domain-containing protein	F.graminearum - related to ral2 protein
298595	-0.399173	1.44677e-05	pyridoxamine 5 -phosphate oxidase	……….
289139	-0.399319	0.000875261	ubiquitin-activating enzyme e1 1	F.graminearum - probable ubiquitin-protein ligase (E1-like (ubiquitin-activating) enzym)
256720	-0.401665	0.00650928	hypothetical protein TRIATDRAFT_256720 [Trichoderma atroviride IMI 206040]	……….
300834	-0.401835	0.000332957	fmn-binding split barrel-related protein	……….
130709	-0.407403	0.000487122	hydroxymethylglutaryl- synthase	F.graminearum - probable hydroxymethylglutaryl-CoA synthase
284275	-0.408262	0.000164756	vacuolar endopolyphosphatase	F.graminearum - related to PPN1 - vacuolar endopolyphosphatase
34690	-0.409779	0.000817762	phosphomevalonate kinase	F.graminearum - related to phosphomevalonate kinase
144327	-0.414101	1.95392e-06	ring finger protein	S.cerevisiae HRD1 - Protein involved in degradation of Hmg2p
130160	-0.417355	0.000179004	vacuolar amino acid transporter 3	F.graminearum - probable AVT3 - involved in amino acid efflux from the vacuole
297379	-0.417452	9.97393e-05	involucrin repeat protein	F.graminearum - related to heterokaryon incompatibility protein
301414	-0.418451	0.000752932	6-phosphogluconate dehydrogenase	F.graminearum - probable phosphogluconate dehydrogenase (decarboxylating)
156524	-0.419147	5.50218e-06	mannose phospho-dolichol synthase	F.graminearum - probable dolichyl-phosphate beta-D-mannosyltransferase
214542	-0.420207	2.18756e-07	uncharacterized oxidoreductase	……….
298857	-0.42239	0.00174355	hypothetical protein TRIATDRAFT_298857 [Trichoderma atroviride IMI 206040]	……….
298708	-0.42318	1.24232e-05	dolichyl-diphosphooligosaccharide-protein glycosyltransferase 48kd subunit	N.crassa - related to oligosaccharyltransferase 48K subunit
213340	-0.424597	8.72029e-06	f-box protein	……….
138435	-0.42854	0.0082489	cytochrome c oxidase assembly	F.graminearum - probable COX15 - cytochrome oxidase assembly factor
131221	-0.431171	4.5719e-07	protein transporter sec24	F.graminearum - probable COPII coated vesicle component SEC24
295778	-0.435073	0.00110116	hypothetical protein TRIATDRAFT_295778 [Trichoderma atroviride IMI 206040]	……….
297668	-0.436206	0.000368022	peroxisomal catalase	S.cerevisiae CTA1 - Catalase A, peroxisomal
206230	-0.436965	0.00906607	abc transporter transmembrane region	F.graminearum STE6-2 - related to multidrug resistance protein
216731	-0.43735	2.77518e-05	cyclin-dependent protein kinase complex component	N.crassa - related to cyclin like protein
127733	-0.438162	0.000169935	prenylcysteine oxidase	F.graminearum - conserved hypothetical protein
298026	-0.442887	1.59373e-05	lectin family integral membrane	S.cerevisiae EMP47 - Golgi membrane protein
250221	-0.446136	0.00078271	actin patch protein	F.graminearum - probable actin cytoskeleton organization and biogenesis
301980	-0.45178	3.4521e-05	transcription factor bzip	……….
134536	-0.451899	1.55064e-05	succinate dehydrogenase cytochrome b subunit	F.graminearum - related to cytochrome b-large subunit
132525	-0.456736	2.20758e-05	vacuolar transporter chaperone 2	F.graminearum - related to VTC2 - putative polyphosphate synthetase
38605	-0.463883	2.84411e-05	lim domain-containing protein	S.cerevisiae PXL1 - LIM domain-containing protein that localizes to sites of polarized growth, required for selection and/or maintenance of polarized growth sites
230117	-0.465799	0.00904789	hypothetical protein TRIATDRAFT_230117 [Trichoderma atroviride IMI 206040]	……….
297193	-0.470859	4.67279e-08	integral membrane protein	……….
132261	-0.470888	8.81686e-05	oxidoreductase family protein	F.graminearum - related to transcription co-repressor GAL80
54568	-0.472293	6.51633e-07	er lumen protein retaining receptor	F.graminearum - probable ERD2 - ER lumen protein-retaining receptor
250018	-0.473986	0.000299161	stress protein orp150	F.graminearum - related to stress protein ORP150
77852	-0.474838	2.49697e-05	hypothetical protein TRIATDRAFT_77852 [Trichoderma atroviride IMI 206040]	……….
223434	-0.474949	0.000562707	escrt-ii complex component	U.maydis - related to VPS25 - vacuolar protein sorting
302530	-0.477157	1.68047e-05	fkbp-type peptidyl-prolyl	F.graminearum - probable FK506-binding protein (FKBP)
284609	-0.479892	1.80934e-07	conserved hypothetical protein [Trichoderma atroviride IMI 206040]	……….
293399	-0.481199	3.24878e-07	btb poz domain-containing protein	……….
146419	-0.482431	2.47684e-08	succinate dehydrogenase cytochrome b small subunit	F.graminearum - related to succinate dehydrogenase precursor
259803	-0.488259	1.87258e-07	hypothetical protein TRIATDRAFT_259803, partial [Trichoderma atroviride IMI 206040]	……….
211121	-0.490272	1.50276e-07	hypothetical protein TRIATDRAFT_211121 [Trichoderma atroviride IMI 206040]	……….
174396	-0.491397	0.00109831	hypothetical protein TRIATDRAFT_174396, partial [Trichoderma atroviride IMI 206040]	……….
128994	-0.49254	5.86518e-06	surf4 family protein	F.graminearum - related to surfeit locus protein 4
300820	-0.495064	1.44568e-07	syntaxin 5	F.graminearum - probable syntaxin, vesicular transport protein
298565	-0.495387	6.95538e-10	ubiquitin-conjugating enzyme e2 13	F.graminearum - probable ubiquitin-conjugating enzyme E2
156885	-0.497434	1.70568e-06	cytochrome p450	N.crassa CI-1 - cycloheximide-inducible protein CIP70 (cytochrome P450 family)
310473	-0.497947	0.000335895	metabolite transport	S.cerevisiae GIT1 - Glycerophosphoinositol transporter also able to mediate low-affinity phosphate transport
176663	-0.501457	0.00210682	carboxymethylenebutenolidase	……….
141763	-0.501756	3.31091e-08	mannose-1-phosphate guanylyltransferase	……….
146362	-0.503065	4.95368e-06	duf967 domain-containing protein	……….
84792	-0.506918	1.95333e-08	guanine nucleotide exchange factor-like protein	……….
260442	-0.508176	1.77467e-06	dna repair protein	F.graminearum - conserved hypothetical protein
298475	-0.510505	1.66562e-05	cytochrome p450 61	F.graminearum - probable cytochrome P450 (involved in C-22 denaturation of the ergosterol side-chain)
88666	-0.510643	4.86656e-06	transmembrane domain-containing protein	F.graminearum - probable ERG28 - involved in synthesis of ergosterol
154891	-0.513069	1.96778e-07	histidine kinase	F.graminearum - related to branched-chain alpha-ketoacid dehydrogenase kinase, mitochondrial precursor
77963	-0.51443	4.87858e-06	aspartyl aminopeptidase	F.graminearum - probable aspartyl aminopeptidase
160197	-0.514514	1.80137e-06	cytochrome b-c1 complex subunit 7	F.graminearum - probable ubiquinol--cytochrome-c reductase
302156	-0.517755	0.00313248	formate dehydrogenase	N.crassa - formate dehydrogenase
301224	-0.517789	2.75768e-06	gpi anchored	……….
245984	-0.518787	5.32654e-08	glycoside hydrolase family 3 protein	F.graminearum - related to beta-glucosidase
236719	-0.524575	4.49294e-07	hypothetical protein TRIATDRAFT_236719 [Trichoderma atroviride IMI 206040]	……….
282902	-0.52771	1.04702e-11	hypothetical protein TRIATDRAFT_282902 [Trichoderma atroviride IMI 206040]	……….
151634	-0.53135	1.02211e-06	outer mitochondrial membrane protein porin	N.crassa por - Outer mitochondrial membrane protein porin
156231	-0.535614	3.84374e-09	protein transporter sec31	F.graminearum - related to SEC31 protein
139062	-0.535918	6.77331e-05	protein disulfide isomerase	F.graminearum - probable protein disulfide-isomerase precursor
301733	-0.536932	0.000570023	peptidase m14	……….
298118	-0.53696	0.000475328	acid protease	……….
300977	-0.53704	1.75972e-07	abc1 family protein	N.crassa - probable abc1 protein precursor
137146	-0.541259	3.89884e-10	ubx domain-containing protein	……….
177340	-0.541332	6.29327e-07	c6 transcription	……….
135737	-0.542775	1.85673e-10	cellular morphogenesis regulator	F.graminearum - probable regulator of reproduction DopA
141864	-0.543812	3.5731e-09	phosphoserine phosphatase	……….
322695	-0.546242	0.000172884	integral membrane protein	……….
147345	-0.554282	6.66647e-06	acetyl- synthetase-like protein	……….
149651	-0.555535	2.65753e-06	cral trio domain protein	F.graminearum - related to SFH5 - phospholipid transporter
143303	-0.555856	4.72412e-10	malate dehydrogenase	……….
210445	-0.556963	9.44047e-13	integral membrane protein	F.graminearum - related to PTM1 - member of the major facilitator superfamily
238239	-0.557976	8.81537e-07	chlorophenol o-methyltransferase	N.crassa - related to sterigmatocystin 7-O-methyltransferase precursor
297486	-0.561154	3.70904e-06	dsba oxidoreductase	F.graminearum - conserved hypothetical protein
151880	-0.562553	0.00117585	salicylate 1-monooxygenase	F.graminearum - related to salicylate 1-monooxygenase
129633	-0.563468	3.97213e-11	cfem domain	……….
288555	-0.565208	1.63005e-10	hypothetical protein TRIATDRAFT_288555 [Trichoderma atroviride IMI 206040]	……….
299631	-0.566463	1.46354e-09	dienelactone hydrolase	……….
299536	-0.570947	2.62113e-12	palmitoyl protein thioesterase	N.crassa - related to palmitoyl-(protein) hydrolase
218231	-0.571271	0.000270575	hypothetical protein TRIATDRAFT_218231 [Trichoderma atroviride IMI 206040]	F.graminearum - conserved hypothetical protein
302528	-0.572777	3.75874e-09	rpel repeat protein	……….
150843	-0.573021	5.11599e-05	neutral ceramidase precursor	N.crassa - related to ceramidase
156464	-0.576033	9.34072e-09	disulfide isomerase	F.graminearum - probable protein disulfide isomerase-related protein A
297870	-0.576144	0.000342821	sexual development protein	……….
302413	-0.581723	0.00104319	acid	F.graminearum - related to acid phosphatase precursor
302863	-0.58562	0.000102683	alpha beta	……….
149757	-0.586466	2.12333e-10	glycosyltransferase family 39 protein	F.graminearum - related to dolichyl-phosphate-mannose-protein mannosyltransferase
298014	-0.586512	1.04123e-09	autophagy related lipase	F.graminearum - related to starvation induced protein PSI-7
149807	-0.587945	5.42494e-07	response regulator receiver	N.crassa - related to response regulator Mcs4
35193	-0.588161	0.00449583	nadph dehydrogenase	F.graminearum - related to flavin oxidoreductase
299522	-0.588372	4.88649e-13	stress response rci peptide	F.graminearum - conserved hypothetical protein
143114	-0.591383	9.15337e-11	opy2 protein	F.graminearum - related to OPY2 protein
139785	-0.592282	9.54356e-09	hypothetical protein TRIATDRAFT_139785 [Trichoderma atroviride IMI 206040]	……….
301596	-0.593387	1.0066e-05	pf02656 domain containing protein	……….
238021	-0.594716	1.49822e-09	molybdenum cofactor synthesis domain-containing protein	F.graminearum - probable gephyrin, glycine receptor-tubulin linker protein
299224	-0.595181	4.85317e-05	hypothetical protein TRIATDRAFT_299224 [Trichoderma atroviride IMI 206040]	……….
85568	-0.595469	0.0015701	integral membrane	……….
133312	-0.601391	6.09148e-06	domain-containing protein	F.graminearum - related to SCJ1 protein
30423	-0.60212	8.7982e-09	platelet-activating factor acetylhydrolase	F.graminearum - related to acetylhydrolase
306814	-0.60655	4.54005e-11	n-terminal fungal transcription regulatory domain-containing protein	N.crassa ACR-2 - acriflavine sensitivity control protein ACR-2
320017	-0.60737	0.00109227	abc periplasmic substrate-binding family protein	……….
298009	-0.607819	9.04745e-09	malate dehydrogenase	F.graminearum - probable malate dehydrogenase
298272	-0.608695	1.71037e-10	ribophorin i	N.crassa - probable oligosaccharyltransferase alpha subunit
302744	-0.608877	2.82837e-12	endoplasmic reticulum transmembrane protein	N.crassa - related to yeast endoplasmic reticulum 25 kDa transmembrane protein
298006	-0.613896	6.21884e-07	protein precursor	……….
302279	-0.617886	1.33434e-11	protein transport protein sec61 alpha subunit	N.crassa - probable endoplasmic reticulum insertion protein SEC61
144863	-0.622127	1.14747e-11	multidrug resistance-associated protein 1	F.graminearum - related to Ycf1p, Yor1p, rat organic anion transporter
87276	-0.622332	1.5571e-09	nad -binding protein	F.graminearum - related to alcohol dehydrogenase homolog Bli-4
281679	-0.623421	4.47966e-07	hypothetical protein TRIATDRAFT_281679 [Trichoderma atroviride IMI 206040]	……….
299433	-0.623526	8.63663e-10	protein sco1	F.graminearum - probable SCO1 protein precursor
132739	-0.625064	2.88549e-08	nad dependent epimerase dehydratase	……….
127498	-0.627599	2.62181e-08	aspartate aminotransferase	F.graminearum - probable aspartate aminotransferase, cytoplasmic
44629	-0.628773	1.30487e-05	acid phosphatase	N.crassa - related to acid phosphatase precursor (pH 6-optimum acid phosphatase)
133007	-0.6299	4.09125e-11	norsolorinic acid reductase	N.crassa - probable norsolorinic acid reductase
130300	-0.636997	1.02581e-09	translocation protein sec63	F.graminearum - related to translocation protein SEC63
228807	-0.639375	1.04205e-10	exs family protein	F.graminearum - related to SYG1 protein
320325	-0.639982	4.3661e-09	myb dna-binding domain-containing protein	……….
150084	-0.646076	5.30267e-13	oxidation resistance protein 1	F.graminearum - conserved hypothetical protein
80394	-0.646786	1.59314e-11	2-succinylbenzoate- ligase	F.graminearum - related to malonyl CoA synthetase
279904	-0.649217	4.51281e-08	pq loop repeat protein	……….
254651	-0.64993	6.69021e-05	cytochrome p450 51b	N.crassa - probable cytochrome P450 51 (eburicol 14 alpha-demethylase)
211243	-0.650825	4.77228e-10	abc transporter family protein	F.graminearum - probable ATP-binding cassette transporter protein YOR1
128986	-0.653401	3.34565e-13	hypothetical protein TRIATDRAFT_128986 [Trichoderma atroviride IMI 206040]	……….
319344	-0.654185	3.77879e-18	methyltransferase domain-containing protein	……….
151086	-0.658691	0.000259621	acetyltransferase	……….
137391	-0.659814	0.00250742	cyclohexanone monooxygenase	N.crassa - related to monooxigenase
77530	-0.664665	0.000687948	aldo-keto reductase	N.crassa - related to prostaglandin F2-alpha reductase
296957	-0.664855	8.91801e-11	protein yop-1	F.graminearum - related to Ypt-interacting protein YIP2
299663	-0.664941	3.44895e-09	caffeine-induced death protein 2	F.graminearum - related to caffeine-induced death protein Cid2
32136	-0.667553	7.05013e-11	nitrate assimilation regulatory protein nira	……….
46463	-0.667762	0.00190379	secretory phospholipase a2	……….
302733	-0.669126	1.01063e-10	nadh-cytochrome b5 reductase	F.graminearum - probable cytochrome-b5 reductase, mitochondrial outer membrane form
29631	-0.669307	3.56433e-09	ste like transcription factor	F.graminearum Fst12 - transcription factor
259372	-0.674154	7.79674e-10	zinc-binding oxidoreductase	U.maydis - related to toxD gene
140671	-0.675247	0.000295231	s-adenosylmethionine:diacylglycerol 3-amino-3-carboxypropyl transferase btaa	F.graminearum - related to S-adenosylmethionine:diacylglycerol 3-amino-3-carboxypropyl transferase
146779	-0.676331	2.70397e-12	cytosolic fe-s cluster assembling factor cfd-1	F.graminearum - related to putative nucleotide binding protein (NUPB)
195487	-0.676839	4.19492e-08	o-acetylhomoserine -lyase	F.graminearum - probable O-acetylhomoserine (thiol)-lyase
152588	-0.677966	3.06021e-09	cell division control protein cdc48	F.graminearum - probable transitional endoplasmic reticulum ATPase
294380	-0.683205	7.04151e-12	atp-dependent protease la	F.graminearum - probable Lon proteinase, mitochondrial precursor
298116	-0.68345	0.000321634	acid proteinase	……….
47504	-0.683909	1.48376e-13	duf1682 domain protein	……….
33348	-0.685698	0.00888167	cell wall protein o-glucosyl hydrolase	……….
300906	-0.690585	2.76185e-09	glycoside hydrolase family 71 protein	N.crassa - probable mutanase (glucan endo-1,3-alpha-glucosidase)
226078	-0.690668	6.47261e-12	hypothetical protein TRIATDRAFT_226078 [Trichoderma atroviride IMI 206040]	……….
153153	-0.698337	0.0012316	hexose transporter	F.graminearum - probable low-affinity hexose transporter HXT3
223153	-0.699007	1.70475e-08	sulfite reductase flavoprotein component	F.graminearum - related to MET10 - sulfite reductase flavin-binding subunit
198407	-0.699059	1.77461e-08	hypothetical protein TRIATDRAFT_198407 [Trichoderma atroviride IMI 206040]	……….
226203	-0.701893	6.395e-08	glycosyl hydrolase	……….
33220	-0.702022	1.8733e-16	nadph-cytochrome p450 reductase	F.graminearum - probable NCP1 - NADPH-cytochrome P450 reductase
281744	-0.706332	6.34372e-12	c6 zinc finger domain containing protein	F.graminearum - related to negative acting factor
302097	-0.709074	4.04967e-06	duf1348-domain-containing protein	……….
301429	-0.712764	2.36279e-05	acetate kinase	F.graminearum - probable acetate kinase
46525	-0.714458	7.05038e-06	heme peroxidase	N.crassa - related to beta-1,3 exoglucanase precursor
137796	-0.717304	5.5463e-08	gut esterase 1	F.graminearum - related to triacylglycerol lipase V precursor
259608	-0.722829	0.000145765	hypothetical protein TRIATDRAFT_259608 [Trichoderma atroviride IMI 206040]	……….
212983	-0.724342	5.67719e-18	oxidoreductase domain-containing protein	F.graminearum - conserved hypothetical protein
293429	-0.727692	0.000138731	duf1479 domain protein	……….
293642	-0.729823	2.50903e-16	hypothetical protein TRIATDRAFT_293642 [Trichoderma atroviride IMI 206040]	……….
316151	-0.730655	4.01521e-10	mosc domain-containing protein	……….
34515	-0.731558	3.59315e-18	ubx domain-containing protein	……….
85476	-0.73277	8.81635e-13	calcium p-type atpase	F.graminearum - probable calcium P-type ATPase NCA-1
35342	-0.73408	0.000408684	glycoside hydrolase family 13 protein	N.crassa - related to alpha-amylase A precursor
299313	-0.734696	2.35205e-07	hypothetical protein TRIATDRAFT_299313 [Trichoderma atroviride IMI 206040]	……….
297741	-0.737477	5.41649e-06	glyceraldehyde-3-phosphate dehydrogenase	F.graminearum - probable glyceraldehyde 3-phosphate dehydrogenase (ccg-7)
140128	-0.751433	6.48995e-11	short chain dehydrogenase	……….
311245	-0.754403	6.98269e-17	glucose-6-phosphate 1-dehydrogenase	F.graminearum - probable ZWF1 - glucose-6-phosphate dehydrogenase
302746	-0.755975	3.029e-18	sphingolipid long chain base-responsive protein lsp1	F.graminearum - conserved hypothetical protein
299351	-0.759777	1.71222e-13	ornithine aminotransferase	F.graminearum - probable ornithine aminotransferase
221731	-0.763242	5.27219e-21	mn2+ homeostasis protein per1	F.graminearum - related to PER1 protein, involved in manganese homeostasis
299407	-0.766292	1.68949e-12	benzoate 4-monooxygenase cytochrome p450	N.crassa - related to benzoate-para-hydroxylase (cytochrome P450)
78555	-0.767808	2.7905e-12	nape-hydrolyzing phospholipase d	……….
282317	-0.775751	4.12399e-05	acyl-thioesterase 2	……….
137497	-0.778257	1.1861e-09	transferase family protein	N.crassa - related to nonribosomal peptide synthetase MxcG (component of the myxochelin iron transport
32035	-0.778879	1.49463e-09	ferric reductase like transmembrane component	F.graminearum - conserved hypothetical protein
297726	-0.779206	8.82211e-05	hypothetical protein TRIATDRAFT_297726 [Trichoderma atroviride IMI 206040]	……….
130298	-0.784079	7.56069e-16	1-acyl-sn-glycerol-3-phosphate acyltransferase beta	F.graminearum - related to sn2-acylglyceride fatty acyltransferase
198898	-0.785216	2.25767e-07	helix-loop-helix dna-binding domain-containing protein	……….
224184	-0.787935	0.00528493	hypothetical protein TRIATDRAFT_224184 [Trichoderma atroviride IMI 206040]	……….
54382	-0.788116	0.00994374	x-pro dipeptidyl-peptidase (s15 family) protein	F.graminearum - conserved hypothetical protein
301160	-0.78813	1.48049e-12	calcineurin-like phosphoesterase	……….
299735	-0.79057	1.91704e-05	non-hemolytic phospholipase c	……….
92411	-0.796202	0.0033058	exo-beta- -	……….
258356	-0.796209	2.39833e-15	hypothetical protein TRIATDRAFT_258356 [Trichoderma atroviride IMI 206040]	……….
146528	-0.801078	2.14726e-12	calnexin precursor	F.graminearum - probable calcium-binding protein precursor cnx1
42174	-0.802018	8.30271e-14	purine-cytosine permease fcy21	F.graminearum - related to purine-cytosine permease
129592	-0.804053	3.6437e-10	cytochrome p450 97b3	N.crassa - related to Fum15 protein (cytochrome P450 family protein)
139054	-0.80485	3.3142e-06	glycoside hydrolase family 17 protein	F.graminearum - related to beta-glucosidase
232460	-0.806904	1.12462e-12	esterase family protein	……….
90319	-0.80752	0.000505912	mfs sugar	U.maydis - probable sugar transporter
300289	-0.807846	1.64019e-23	Glycosyltransferase Family 20 protein	F.graminearum - probable TPS1 - alpha,alpha-trehalose-phosphate synthase, 56 KD subunit
132493	-0.81238	2.60947e-05	fad fmn-containing dehydrogenase	……….
178789	-0.814866	3.08387e-08	mitochondrial outer membrane protein	……….
47800	-0.815325	0.000485171	duf1275 domain protein	……….
156641	-0.816107	0.00187444	beta- -glucanase	N.crassa NEG-1 - beta-1,6-glucanase Neg1
302057	-0.81814	1.08714e-16	dna directed rna polymerase ii 15 kda	F.graminearum - related to DNA-directed RNA polymerase II chain RPB9
301657	-0.819344	1.69478e-13	hypothetical protein TRIATDRAFT_301657 [Trichoderma atroviride IMI 206040]	……….
77559	-0.819439	1.10649e-20	ceramide glucosyltransferase	……….
151976	-0.819882	5.63099e-14	udp-glucose 6-dehydrogenase	F.graminearum - probable UDP-glucose 6-dehydrogenase
143946	-0.82304	7.57371e-18	3-hydroxy-3-methylglutaryl-coenzyme a reductase	F.graminearum HMR1 - probable 3-hydroxy-3-methylglutaryl-coenzyme A reductase
86643	-0.827882	1.55906e-06	hypothetical protein TRIATDRAFT_86643 [Trichoderma atroviride IMI 206040]	……….
80276	-0.829176	1.88191e-11	37s ribosomal protein rsm22	……….
287819	-0.834275	7.32575e-06	protein	……….
250560	-0.834927	2.1273e-13	carbohydrate-binding module family 21 protein	S.cerevisiae GIP2 - Glc7p-interacting protein
35063	-0.835666	3.72785e-05	transferase family protein	F.graminearum - probable ABC1 transport protein
299667	-0.838407	1.13309e-14	fructose-bisphosphate class ii	F.graminearum - probable FBA1 - fructose-bisphosphate aldolase
301150	-0.839581	1.25024e-09	secretory lipase family protein	……….
79762	-0.840586	2.62312e-07	cystathionine beta-	U.maydis - related to TAF10 - TFIID and SAGA subunit
322122	-0.840613	7.30912e-08	kievitone hydratase	……….
302655	-0.84098	7.13695e-06	glucose-methanol-choline oxidoreductase	F.graminearum - related to choline dehydrogenase
92263	-0.845504	6.72994e-13	membrane-associated progesterone receptor component 1	F.graminearum - related to DNA damage response protein
128510	-0.852294	4.16747e-11	sulfite reductase beta subunit	F.graminearum - probable sulfite reductase (NADPH)
297539	-0.858283	1.66062e-16	succinyl- ligase subunit alpha	F.graminearum - probable atp-specific succinyl-coa synthetase alpha subunit
314493	-0.859585	5.59935e-19	hypothetical protein TRIATDRAFT_314493 [Trichoderma atroviride IMI 206040]	……….
242989	-0.861167	4.51525e-21	glycosyltransferase family 31 protein	……….
147763	-0.862558	3.64973e-24	major facilitator superfamily transporter	……….
154960	-0.864497	8.56538e-14	glycoside hydrolase family 16 protein	F.graminearum - probable rAsp f 9 allergen
147585	-0.867332	1.5581e-27	zip zinc transporter	F.graminearum - related to vacuolar zinc efflux protein
228113	-0.867887	7.43126e-17	conserved hypothetical protein [Trichoderma atroviride IMI 206040]	……….
300444	-0.868365	6.36988e-16	arginase	F.graminearum - probable arginase
295634	-0.870927	1.12001e-17	copii coat assembly protein sec16	……….
231279	-0.871242	4.48031e-14	hypothetical protein TRIATDRAFT_231279 [Trichoderma atroviride IMI 206040]	……….
301141	-0.87772	1.31228e-21	survival factor 1	……….
139416	-0.877922	2.64002e-18	cation-transporting atpase 4	F.graminearum - probable SPF1 - P-type ATPase - unknown function
222224	-0.878395	5.80024e-10	augmenter of liver regeneration	N.crassa - related to erv1 protein, mitochondrial precursor
298376	-0.878562	2.59381e-11	glucose-regulated protein	F.graminearum - probable glucose-regulated protein 78 of hsp70 family
301050	-0.87872	3.29376e-16	hypothetical protein TRIATDRAFT_301050 [Trichoderma atroviride IMI 206040]	……….
131999	-0.88064	1.76189e-15	er membrane protein	S.cerevisiae WSC4 - Cell wall integrity and stress response component 4
300712	-0.897754	3.08413e-13	ribonuclease t2	S.cerevisiae RNY1 - Member of the T(2) family of endoribonucleases
198548	-0.908268	4.89422e-33	snare domain-containing protein	F.graminearum - related to putative snare protein syn
297394	-0.911459	1.1119e-16	fumarate hydratase	F.graminearum - probable FUM1 - fumarate hydratase
315186	-0.912552	5.15495e-06	hypothetical protein TRIATDRAFT_315186 [Trichoderma atroviride IMI 206040]	……….
159436	-0.914759	3.26185e-10	heat shock protein sti1	N.crassa - probable stress-induced protein STI1
240908	-0.91531	8.4599e-05	oxalate decarboxylase family bicupin	F.graminearum - related to oxalate decarboxylase
301007	-0.917968	7.6245e-05	hypothetical protein TRIATDRAFT_301007 [Trichoderma atroviride IMI 206040]	……….
155981	-0.919826	1.58818e-06	phosphoglycerate mutase	S.cerevisiae PMU1 - High copy suppressor of ts tps2 mutant phenotype
137289	-0.920814	1.83861e-06	extracellular guanyl-specific ribonuclease	N.crassa - ribonuclease T1
300863	-0.924387	9.57254e-13	glycosyltransferase family 2	F.graminearum - related to dolichyl-phosphate beta-glucosyltransferase
316567	-0.924718	7.74012e-18	c6 transcription factor	N.crassa - related to transcription factor
143878	-0.92695	1.23267e-17	galactokinase	F.graminearum - related to galactokinase
299931	-0.932704	1.18227e-07	cord and cs domain-containing protein	F.graminearum - related to zinc-binding protein
223967	-0.933083	3.52518e-07	carotenoid cleavage dioxygenase 1	F.graminearum - conserved hypothetical protein
259165	-0.933621	7.69362e-18	isochorismatase domain-containing protein 2a	……….
299863	-0.943831	1.44225e-12	myo-inositol-1-phosphate synthase	F.graminearum - probable myo-inositol 1-phosphate synthase (MIPS)
254905	-0.945439	3.56231e-12	endonuclease exonuclease phosphatase family protein	……….
314008	-0.945875	0.00707295	alpha-glucosidase	N.crassa - related to alpha-glucosidase
298340	-0.949922	4.64675e-20	cox17 protein	F.graminearum - related to COX17 protein
153160	-0.953815	1.2498e-07	cytochrome p450	F.graminearum - related to benzoate 4-monooxygenase cytochrome P450
286890	-0.958065	1.67961e-13	fungal zn binuclear cluster domain containing protein	……….
298232	-0.958465	7.08474e-14	hypothetical protein TRIATDRAFT_298232 [Trichoderma atroviride IMI 206040]	……….
302967	-0.966908	3.79038e-21	umta protein	……….
286914	-0.968355	5.33345e-08	gpi anchored serine-rich protein	……….
41280	-0.972109	3.46875e-14	glucose-6-phosphate isomerase	F.graminearum - probable glucose-6-phosphate isomerase
249443	-0.972157	1.24364e-17	ph domain-containing protein	S.cerevisiae CAF120 - CCR4 Associated Factor 120 kDa
227804	-0.975331	1.31536e-11	fungal specific transcription	……….
302658	-0.978114	2.79676e-08	short chain dehydrogenase	F.graminearum - related to peroxisomal short-chain alcohol dehydrogenase
200189	-0.978254	0.000139356	fungal specific transcription	……….
167971	-0.982104	1.95158e-25	triose-phosphate transporter	F.graminearum - related to glucose-6-phosphate/phosphate translocator
228982	-0.983739	3.3909e-20	hypothetical protein TRIATDRAFT_228982 [Trichoderma atroviride IMI 206040]	……….
257065	-0.98496	7.17279e-16	hypothetical protein TRIATDRAFT_257065 [Trichoderma atroviride IMI 206040]	……….
154956	-0.986383	1.14929e-13	alpha- -	……….
302472	-0.993546	3.24388e-08	upf0047 domain protein	……….
131410	-1.00651	3.59327e-24	epsin-like protein ent1 2	F.graminearum - related to clathrin binding protein ENT2
318370	-1.0088	9.9362e-21	bzip family transcription factor	……….
11755	-1.01133	4.88225e-13	wd domain-containing protein	N.crassa - related to fzr protein
296905	-1.01156	2.05208e-08	peptidase a4 family protein	N.crassa - related to acid proteinase precursor
173442	-1.01478	4.36909e-15	calponin-like protein	F.graminearum - related to calponin
298639	-1.01741	4.3545e-20	peroxisomal nadh pyrophosphatase nudt12	F.graminearum - related to NPY1 - NADH pyrophosphatase I of the Nudix family of
134723	-1.01799	2.24893e-32	cleft lip and palate transmembrane protein 1	N.crassa - related to cleft lip and palate transmembrane protein 1 (CLPTM1)
214851	-1.01874	0.00471174	hypothetical protein TRIATDRAFT_214851 [Trichoderma atroviride IMI 206040]	……….
299342	-1.01903	7.48883e-05	calcineurin-like phosphoesterase	……….
234537	-1.02122	1.35222e-17	atp-nad kinase	F.graminearum - probable UTR1 protein, associated with ferric reductase activity
143172	-1.02185	1.72392e-28	vacuolar protein sorting-associated protein	S.cerevisiae VPS62 - Vacuolar Protein Sorting
146607	-1.02216	6.91281e-16	acetolactate synthase small subunit	F.graminearum - probable ACETOLACTATE SYNTHASE SMALL SUBUNIT PRECURSOR
42346	-1.02733	6.20207e-12	ferulic acid esterase	N.crassa - related to esterase D
320525	-1.03545	1.81346e-09	3-carboxymuconate cyclase	N.crassa - hypothetical protein
127412	-1.03795	4.25953e-08	glycoside hydrolase family 47 protein	N.crassa - related to class I alpha-mannosidase 1B
297928	-1.04056	1.42301e-10	nadh:flavin oxidoreductase nadh oxidase family protein	F.graminearum - probable NADPH2 dehydrogenase chain OYE2
298410	-1.04366	7.86488e-31	transcription factor bzip	……….
48811	-1.04525	5.05321e-24	gtp cyclohydrolase-2	F.graminearum - probable GTP cyclohydrolase II
299967	-1.04693	6.67022e-29	cystathionine gamma-lyase	F.graminearum - probable cystathionine gamma-lyase
20695	-1.05018	6.27198e-06	subtilisin-like protease	N.crassa - probable subtilisin-like serine protease
146288	-1.05111	1.28929e-18	riboflavin kinase	F.graminearum - related to FMN1 - Riboflavin kinase
87428	-1.05231	4.26595e-12	msc7 protein	F.graminearum - related to succinate-semialdehyde dehydrogenase (NAD(P)+)
54251	-1.0543	2.93761e-13	c-5 sterol desaturase	F.graminearum - probable sterol delta 5,6-desaturase
42544	-1.05438	3.28258e-05	glycerophosphoryl diester phosphodiesterase family protein	……….
37892	-1.05723	5.55113e-16	delta 1-pyrroline-5-carboxylate dehydrogenase	F.graminearum - probable delta-1-pyrroline-5-carboxylate dehydrogenase
52111	-1.05774	9.21019e-13	histidine acid phosphatase	F.graminearum - related to lysophosphatidic acid phosphatase
41194	-1.05831	0.00975966	glucan endo- -beta-glucosidase	N.crassa - related to laminaripentaose-producing beta-1,3-glucanase
297087	-1.07021	2.08807e-11	secretory phospholipase a2	……….
78348	-1.07133	3.69871e-22	proline iminopeptidase	F.graminearum - related to prolyl aminopeptidase A
282940	-1.07351	2.57048e-18	nuc-1 negative regulatory protein preg	F.graminearum - probable negative regulatory factor PREG
301786	-1.08057	1.93891e-17	hypothetical protein TRIATDRAFT_301786 [Trichoderma atroviride IMI 206040]	……….
240732	-1.08673	9.31272e-20	arrestin domain-containing protein	S.cerevisiae - Protein of unknown function localised to cytoplasm
298730	-1.08907	9.50957e-06	hypothetical protein TRIATDRAFT_298730 [Trichoderma atroviride IMI 206040]	……….
300551	-1.08917	1.40941e-30	nad dependent epimerase dehydratase family protein	……….
161123	-1.09735	2.37858e-06	glycoside hydrolase family 93 protein	……….
45036	-1.09772	2.99494e-19	homoserine o-acetyltransferase	F.graminearum - probable serine O-acetyltransferase
302946	-1.09783	4.38425e-19	hypothetical protein TRIATDRAFT_302946 [Trichoderma atroviride IMI 206040]	……….
136592	-1.10211	8.07582e-28	major facilitator superfamily transporter	……….
53082	-1.10769	0.00440198	nadp-dependent leukotriene b4 12-hydroxydehydrogenase	N.crassa - probable reductase RED1
300230	-1.1108	3.2468e-12	hypothetical protein TRIATDRAFT_300230 [Trichoderma atroviride IMI 206040]	……….
257866	-1.11177	1.01916e-09	glucosamine-6-phosphate isomerase	F.graminearum - probable glucosamine-6-phosphate isomerase
47762	-1.11413	4.71031e-18	uaa transporter	U.maydis - related to HUT1 - involved in UDP-galactose transport to the Golgi lumen
35700	-1.11781	2.05828e-08	secreted protein	……….
165854	-1.11876	6.92766e-25	methyltransferase domain-containing protein	……….
146041	-1.1358	1.0085e-30	glycosyltransferase family 20 protein	F.graminearum - related to alpha,alpha-trehalose-phosphate synthase (UDP-forming)
302908	-1.13662	2.09983e-14	40 kda peptidyl-prolyl cis-trans isomerase	F.graminearum - probable CPR6 - member of the cyclophilin family
172578	-1.13692	2.136e-12	sh3 domain-containing protein	……….
300813	-1.14626	2.02219e-20	hypothetical protein TRIATDRAFT_300813 [Trichoderma atroviride IMI 206040]	……….
315943	-1.15356	1.16442e-27	nadph oxidase regulator	F.graminearum - related to NADPH oxidase cytosolic protein p67phox
231229	-1.15607	4.55038e-27	potassium transporter	F.graminearum - probable potassium transporter hak-1
298724	-1.15851	4.2653e-26	hypothetical protein TRIATDRAFT_298724 [Trichoderma atroviride IMI 206040]	……….
294766	-1.17556	1.4725e-28	mitogen-activated protein kinase maf1	S.cerevisiae MAF1 - Protein required for sorting of Mod5p
268486	-1.17762	9.08266e-05	expression library immunization antigen 1	……….
230096	-1.17834	5.12266e-41	cyclic nucleotide-binding domain-containing protein	F.graminearum - related to F-box protein PpaB
222998	-1.18178	5.59938e-10	xaa-pro dipeptidase	……….
225318	-1.19529	0.0010293	glycoside hydrolase family 43 protein	……….
229426	-1.19921	1.27974e-22	sgt1 and cs domain containing protein	N.crassa - related to SGT1 protein
301022	-1.19945	6.63945e-42	ribonuclease t2 precursor	S.cerevisiae RNY1 - Member of the T(2) family of endoribonucleases
93230	-1.22203	9.72911e-30	auxin efflux carrier superfamily	……….
244768	-1.23809	1.27133e-29	threonine aldolase	……….
321925	-1.24143	1.99074e-24	c6 zinc finger domain protein	……….
155005	-1.26037	1.01294e-22	fructose- -bisphosphatase	F.graminearum - probable FBP1 - fructose-1,6-bisphosphatase
299013	-1.26739	8.23581e-27	methyltransferase-like protein	F.graminearum - related to 7alpha-cephem-methoxylase P8 chain
35890	-1.27307	1.74901e-09	nmral1 protein	N.crassa - nitrogen metabolic regulation protein nmr
254287	-1.27361	1.48745e-05	hypothetical protein TRIATDRAFT_254287 [Trichoderma atroviride IMI 206040]	……….
301229	-1.27416	6.46169e-14	dienelactone hydrolase family protein	……….
248697	-1.28293	8.42717e-16	Glycoside Hydrolase Family 72 protein	F.graminearum - probable beta (1-3) glucanosyltransferase
7394	-1.31696	1.63019e-24	sequence orphan	……….
290277	-1.32033	2.44494e-06	acetate transporter	……….
40863	-1.32047	0.000219869	prtb_scyli ame: full=scytalidopepsin b short=slb ame: full=acid protease b flags: precursor	……….
299162	-1.32365	1.18361e-38	serine palmitoyltransferase 2	F.graminearum - probable LCB2 - serine C-palmitoyltransferase subunit
301054	-1.33036	8.46496e-35	ribokinase	F.graminearum - related to ribokinase
302090	-1.34065	1.6994e-31	hypothetical protein TRIATDRAFT_302090 [Trichoderma atroviride IMI 206040]	……….
301437	-1.36355	1.64321e-17	mfs transporter	……….
223991	-1.36418	1.42101e-10	glycoside hydrolase family 31 protein	N.crassa - related to alpha-glucosidase b
131293	-1.37706	4.12696e-12	na k atpase alpha 1	……….
221418	-1.387	9.26924e-18	nadph dehydrogenase	F.graminearum - related to flavin oxidoreductase
292299	-1.38814	5.92928e-41	ribosomal protein l19	……….
127907	-1.40102	2.10128e-38	n-terminal fungal transcription regulatory domain-containing protein	F.graminearum - related to zinc cluster transcription factor
299952	-1.40665	1.89725e-23	fatty acid hydroxylase	……….
40848	-1.42384	1.13675e-30	glycosyltransferase family 22 protein	F.graminearum - related to dolichyl-phosphate-mannose-glycolipid alpha-mannosyltransferase
128669	-1.42434	7.57309e-35	basic proline-rich protein	……….
18328	-1.44919	4.23906e-09	extracellular protein	N.crassa - related to spore coat protein SP96 precursor
299703	-1.45293	1.84094e-27	thiazole biosynthetic enzyme	F.graminearum - probable CyPBP37 protein (protein binding to CyP41)
297873	-1.46021	1.96254e-25	hypothetical protein TRIATDRAFT_297873 [Trichoderma atroviride IMI 206040]	……….
148978	-1.46342	3.55835e-33	chitobiosyldiphosphodolichol beta-mannosyltransferase	F.graminearum - related to beta-1,4-mannosyltransferase
297483	-1.47366	5.3097e-43	thioredoxin-like protein	F.graminearum - probable thioredoxin
84318	-1.48023	8.50259e-40	peptidase family m48	F.graminearum - probable zinc metallo-protease
157453	-1.50745	1.80435e-17	heat shock protein hsp98	N.crassa - probable heat shock protein HSP104 (endopeptidase Clp ATP-binding chain HSP104)
44843	-1.51643	9.57558e-16	u-box domain-containing protein	F.graminearum - related to CHIP protein (carboxyl terminus of Hsc70-interacting protein)
87546	-1.56256	1.5581e-27	pyridine nucleotide-disulfide oxidoreductase family protein	……….
295192	-1.57437	4.08167e-56	hypothetical protein TRIATDRAFT_295192 [Trichoderma atroviride IMI 206040]	……….
319207	-1.57951	5.70073e-80	camp-independent regulatory protein pac2	F.graminearum - related to cAMP-independent regulatory protein
93352	-1.58865	0.00170711	o-acetylhomoserine -lyase	N.crassa - probable O-acetylhomoserine (thiol)-lyase
242829	-1.5923	3.36475e-18	o-	F.graminearum - related to O-methyltransferase
153721	-1.59875	3.25058e-33	6-phosphofructo-2-kinase	F.graminearum - related to 6-phosphofructo-2-kinase
45499	-1.60188	1.10353e-18	major facilitator superfamily transporter	F.graminearum - related to monocarboxylate transporter 2
320866	-1.60803	2.94278e-49	hypothetical protein TRIATDRAFT_320866 [Trichoderma atroviride IMI 206040]	……….
129935	-1.64273	1.20125e-23	sphinganine hydroxylase	F.graminearum - related to SUR2 protein
29536	-1.65406	1.96373e-20	gpi anchored	……….
256549	-1.66119	2.36963e-41	nadp-dependent glycerol dehydrogenase	F.graminearum - related to members of the aldo/keto reductase family
298832	-1.68537	7.26103e-26	s1 p1 nuclease	N.crassa - probable nuclease S1 precursor
88066	-1.69962	9.03429e-10	non-classical export protein	N.crassa - related to NCE102 protein
53012	-1.72758	0.000575137	mfs dha1 multidrug resistance protein	N.crassa - probable mfs-multidrug-resistance transporter
130836	-1.74797	1.97342e-44	family c-likeg-protein-coupled receptor	……….
34472	-1.75399	1.73256e-11	umta methyltransferase	……….
42245	-1.77046	5.74053e-19	digeranylgeranylglyceryl phosphate synthase	……….
298187	-1.77997	3.02853e-23	trypsin-like protease	……….
302610	-1.81638	7.39399e-60	hypothetical protein TRIATDRAFT_302610 [Trichoderma atroviride IMI 206040]	……….
282959	-1.82367	7.87724e-21	nonselective cation channel	……….
300245	-1.86014	9.14297e-21	inorganic phosphate transporter pho84	F.graminearum - phosphate transport protein
28652	-1.86301	2.52062e-14	fad binding domain-containing protein	F.graminearum - related to 6-hydroxy-D-nicotine oxidase
292337	-1.86422	7.85032e-24	carbohydrate esterase family 3 protein	F.graminearum - related to acetylxylan esterase
78950	-1.86676	8.67737e-35	integral membrane protein	……….
172208	-1.87039	3.18224e-18	subtilisin-like serine protease pr1c	N.crassa - probable subtilisin-like serine protease
217415	-1.8885	4.33371e-48	glycoside hydrolase family 18 protein	N.crassa - related to chitinase
297988	-1.90521	6.88855e-07	hypothetical protein TRIATDRAFT_297988 [Trichoderma atroviride IMI 206040]	……….
168477	-1.93107	7.71314e-20	conidiation-specific protein (con-13)	N.crassa CON-13 - conidiation-specific protein CON-13
92468	-1.99067	4.72498e-08	hydantoinase	F.graminearum - related to D-amino acid hydantoin hydrolase (hydantoinase)
299629	-2.0271	8.5078e-25	extracellular elastinolytic metalloproteinase	……….
298306	-2.08046	5.95926e-39	hypothetical protein TRIATDRAFT_298306 [Trichoderma atroviride IMI 206040]	……….
211357	-2.09114	1.451e-06	polyketide synthase	F.graminearum PKS4 - related to polyketide synthase
297563	-2.10209	6.45374e-14	heat shock protein 90	N.crassa HSP80 - Heat shock protein 80
131598	-2.24003	3.85995e-40	42 kda partial	F.graminearum - probable endochitinase
296429	-2.28087	2.25203e-33	meiotically up-regulated protein	N.crassa - conserved hypothetical protein
299021	-2.28415	8.17673e-19	heat shock protein 70	F.graminearum - probable heat shock protein 70 (hsp70)
299597	-2.36443	4.47618e-21	hypothetical protein TRIATDRAFT_299597 [Trichoderma atroviride IMI 206040]	……….
301235	-2.41681	1.47432e-108	mitogen-activated protein kinase	F.graminearum - probable osmotic sensitive-2 protein (putative mitogen-activated protein (MAP) kinase homolog)
299566	-2.42738	7.15117e-75	mfs phospholipid transporter git1	N.crassa - hypothetical protein
293449	-2.73566	9.02361e-10	hexaprenyldihydroxybenzoate methyltransferase	F.graminearum - probable COQ3 - enzyme of ubiquinone (coenzyme Q) biosynthesis
161170	-2.73838	2.7262e-19	glycoside hydrolase family 55 protein	N.crassa - probable GLUCAN ENDO-1,3-BETA-GLUCOSIDASE BGN13.1 PRECURSOR
302419	-2.7416	2.90639e-31	alkaline proteinase	F.graminearum - related to endopeptidase K
144050	-3.20897	1.75269e-35	sodium phosphate	F.graminearum - related to PHO89 - Na+/phosphate co-transporter
291825	-4.3388	2.66394e-54	peptidase family m28	N.crassa - hypothetical protein
303019	-6.37886	3.24364e-21	---NA---	……….
259826	-13.1883	1.78484e-16	40s ribosomal protein s2	F.graminearum - probable 40S ribosomal protein S5
FDR: False Discovery Rate; B2G. Blat to GO based Annotation; FunCat: Annotation based on best hit to the MIPS Functional Catalogue Database
The color shading reflects the level of down-regulation
